# Supplementary material for: Familiarity Breeds Strategy: In Silico Untangling of the Molecular Complexity on Course of Autoimmune Liver Disease-to-Hepatocellular Carcinoma Transition Predicts Novel Transcriptional Signatures
Source: Cells. 2021 Jul 29;10(8):1917. doi: 10.3390/cells10081917 (PMC8394127; doi:10.3390/cells10081917)
Supplement: Supplementary file 1 [file cells-10-01917-s001.zip]

Archive with 10 entries (10 files):
- Supplementary Files/Table S4. Upregulated and downregulated pathways in AILD.xlsx
- Supplementary Files/Table S3. Common upregulated and downregulated genes in AILDs.xlsx
- Supplementary Files/Table S1. AILD and HCC cohort description.xlsx
- Supplementary Files/Table S9. Pathways regulated by transcription factor clusters.xlsx
- Supplementary Files/Table S2. DEGS in individual AILDs and NASH.xlsx
- Supplementary Files/Table S6. DEGs in AILD group and HCC group.xlsx
- Supplementary Files/Table S5. Upregulated and downregulated pathways in HCC.xlsx
- Supplementary Files/Table S8. Expression profiles of key transcriptional modules in AILD.xlsx
- Supplementary Files/supplementary figures.pdf
- Supplementary Files/Table S7. Expression profiles of key transcriptional modules in HCC.xlsx
