# Supplementary material for: Familiarity Breeds Strategy: In Silico Untangling of the Molecular Complexity on Course of Autoimmune Liver Disease-to-Hepatocellular Carcinoma Transition Predicts Novel Transcriptional Signatures
Source: Cells. 2021 Jul 29;10(8):1917. doi: 10.3390/cells10081917 (PMC8394127; doi:10.3390/cells10081917)
Supplement: Supplementary file 1 [file cells-10-01917-s001.zip › Supplementary Files/Table S4. Upregulated and downregulated pathways in AILD.xlsx]

## Sheet: Upregulated pathways AILD
pathway name	set size	candidates contained	p-value	q-value	pathway source
Immune System	1840	76 (4.2%)	1.35e-11	2.21e-09	Reactome
Innate Immune System	1077	49 (4.6%)	6.36e-09	5.19e-07	Reactome
Staphylococcus aureus infection - Homo sapiens (human)	56	10 (18.2%)	8.2e-08	4.46e-06	KEGG
Cell surface interactions at the vascular wall	219	17 (7.9%)	9.75e-07	3.98e-05	Reactome
Hemostasis	668	32 (4.8%)	1.67e-06	5.44e-05	Reactome
TYROBP Causal Network	60	9 (15.0%)	2.02e-06	5.5e-05	Wikipathways
Neutrophil degranulation	490	26 (5.4%)	2.37e-06	5.52e-05	Reactome
Microglia Pathogen Phagocytosis Pathway	40	7 (17.5%)	9.95e-06	0.000196	Wikipathways
Human Complement System	92	10 (10.9%)	1.08e-05	0.000196	Wikipathways
Adaptive Immune System	732	31 (4.3%)	2.23e-05	0.000363	Reactome
Inflammatory bowel disease (IBD) - Homo sapiens (human)	65	8 (12.3%)	3.37e-05	0.000499	KEGG
Immunoregulatory interactions between a Lymphoid and a non-Lymphoid cell	221	14 (6.6%)	6.07e-05	0.000825	Reactome
Legionellosis - Homo sapiens (human)	55	7 (12.7%)	8.47e-05	0.00104	KEGG
G alpha (i) signalling events	400	20 (5.0%)	8.9e-05	0.00104	Reactome
Ebola Virus Pathway on Host	130	10 (7.7%)	0.000211	0.00229	Wikipathways
Rheumatoid arthritis - Homo sapiens (human)	90	8 (9.0%)	0.000317	0.00292	KEGG
Toxoplasmosis - Homo sapiens (human)	113	9 (8.0%)	0.000336	0.00292	KEGG
Development and heterogeneity of the ILC family	32	5 (15.6%)	0.000339	0.00292	Wikipathways
Malaria - Homo sapiens (human)	49	6 (12.2%)	0.00034	0.00292	KEGG
Glucocorticoid Receptor Pathway	71	7 (10.0%)	0.000391	0.00319	Wikipathways
Phagosome - Homo sapiens (human)	152	10 (6.6%)	0.000696	0.0054	KEGG
Regulation of Complement cascade	130	9 (7.1%)	0.000791	0.00555	Reactome
Chagas disease (American trypanosomiasis) - Homo sapiens (human)	102	8 (7.8%)	0.000794	0.00555	KEGG
Complement and coagulation cascades - Homo sapiens (human)	79	7 (8.9%)	0.000817	0.00555	KEGG
Class C/3 (Metabotropic glutamate/pheromone receptors)	40	5 (12.8%)	0.000868	0.00566	Reactome
ECM-receptor interaction - Homo sapiens (human)	82	7 (8.5%)	0.00102	0.0064	KEGG
Non-integrin membrane-ECM interactions	42	5 (11.9%)	0.00122	0.00739	Reactome
Complement cascade	141	9 (6.5%)	0.00142	0.00813	Reactome
Classical antibody-mediated complement activation	89	7 (8.0%)	0.00145	0.00813	Reactome
NOD-like receptor signaling pathway - Homo sapiens (human)	168	10 (6.0%)	0.0015	0.00813	KEGG
FCGR activation	90	7 (8.0%)	0.00155	0.00813	Reactome
Integrin cell surface interactions	67	6 (9.1%)	0.00168	0.00858	Reactome
Regulation of toll-like receptor signaling pathway	143	9 (6.3%)	0.00182	0.00898	Wikipathways
Allograft Rejection	91	7 (7.7%)	0.00188	0.00898	Wikipathways
Spinal Cord Injury	117	8 (6.8%)	0.00193	0.00898	Wikipathways
Intestinal immune network for IgA production - Homo sapiens (human)	49	5 (10.6%)	0.00204	0.00924	KEGG
Focal Adhesion-PI3K-Akt-mTOR-signaling pathway	302	14 (4.6%)	0.00223	0.00978	Wikipathways
TCR signaling	72	6 (8.6%)	0.00228	0.00978	Reactome
Amoebiasis - Homo sapiens (human)	96	7 (7.4%)	0.0024	0.00979	KEGG
Creation of C4 and C2 activators	97	7 (7.4%)	0.0024	0.00979	Reactome
Hematopoietic cell lineage - Homo sapiens (human)	97	7 (7.3%)	0.00255	0.0101	KEGG
Adherens junction - Homo sapiens (human)	72	6 (8.3%)	0.00263	0.0102	KEGG
Interleukin-4 and Interleukin-13 signaling	97	7 (7.2%)	0.0027	0.0102	Wikipathways
Leishmaniasis - Homo sapiens (human)	74	6 (8.2%)	0.00282	0.0102	KEGG
Antigen processing and presentation - Homo sapiens (human)	77	6 (8.2%)	0.00282	0.0102	KEGG
Amino acid and oligopeptide SLC transporters	52	5 (9.6%)	0.0032	0.0113	Reactome
Nuclear Receptors Meta-Pathway	316	14 (4.4%)	0.00327	0.0113	Wikipathways
GPCR ligand binding	466	18 (3.9%)	0.00376	0.0126	Reactome
Initial triggering of complement	106	7 (6.8%)	0.00378	0.0126	Reactome
Role of phospholipids in phagocytosis	108	7 (6.6%)	0.00443	0.0142	Reactome
FCERI mediated Ca+2 mobilization	108	7 (6.6%)	0.00443	0.0142	Reactome
Viral myocarditis - Homo sapiens (human)	59	5 (8.6%)	0.00514	0.0161	KEGG
Complement and Coagulation Cascades	59	5 (8.5%)	0.00553	0.0164	Wikipathways
MHC class II antigen presentation	59	5 (8.5%)	0.00553	0.0164	Reactome
Regulation of actin dynamics for phagocytic cup formation	141	8 (5.8%)	0.00555	0.0164	Reactome
Dengue-2 Interactions with Complement and Coagulation Cascades	60	5 (8.3%)	0.00594	0.0171	Wikipathways
Leukocyte transendothelial migration - Homo sapiens (human)	112	7 (6.2%)	0.00598	0.0171	KEGG
Cell adhesion molecules (CAMs) - Homo sapiens (human)	144	8 (5.6%)	0.00656	0.0184	KEGG
Tuberculosis - Homo sapiens (human)	179	9 (5.1%)	0.00772	0.0213	KEGG
Central carbon metabolism in cancer - Homo sapiens (human)	65	5 (7.7%)	0.00831	0.0226	KEGG
Th1 and Th2 cell differentiation - Homo sapiens (human)	92	6 (6.5%)	0.00874	0.0233	KEGG
Small cell lung cancer - Homo sapiens (human)	93	6 (6.5%)	0.00919	0.0242	KEGG

## Sheet: Downregulated pathways AILD
pathway name	set size	candidates contained	p-value	q-value	pathway source
Metabolism	1972	101 (5.2%)	5.28e-24	7.92e-22	Reactome
Metabolism of steroids	127	20 (15.7%)	2.11e-13	1.58e-11	Reactome
Metabolism of lipids	664	41 (6.2%)	7.63e-12	3.82e-10	Reactome
Phase I - Functionalization of compounds	109	15 (14.0%)	1.26e-09	1.81e-08	Reactome
Biological oxidations	231	21 (9.3%)	1.46e-09	1.81e-08	Reactome
Simvastatin Action Pathway	22	8 (36.4%)	3.38e-09	1.81e-08	SMPDB
Hyper-IgD syndrome	22	8 (36.4%)	3.38e-09	1.81e-08	SMPDB
Cholesteryl ester storage disease	22	8 (36.4%)	3.38e-09	1.81e-08	SMPDB
Lysosomal Acid Lipase Deficiency (Wolman Disease)	22	8 (36.4%)	3.38e-09	1.81e-08	SMPDB
Mevalonic aciduria	22	8 (36.4%)	3.38e-09	1.81e-08	SMPDB
Wolman disease	22	8 (36.4%)	3.38e-09	1.81e-08	SMPDB
Smith-Lemli-Opitz Syndrome (SLOS)	22	8 (36.4%)	3.38e-09	1.81e-08	SMPDB
Chondrodysplasia Punctata II, X Linked Dominant (CDPX2)	22	8 (36.4%)	3.38e-09	1.81e-08	SMPDB
CHILD Syndrome	22	8 (36.4%)	3.38e-09	1.81e-08	SMPDB
Desmosterolosis	22	8 (36.4%)	3.38e-09	1.81e-08	SMPDB
Hypercholesterolemia	22	8 (36.4%)	3.38e-09	1.81e-08	SMPDB
Steroid Biosynthesis	22	8 (36.4%)	3.38e-09	1.81e-08	SMPDB
Pravastatin Action Pathway	22	8 (36.4%)	3.38e-09	1.81e-08	SMPDB
Atorvastatin Action Pathway	22	8 (36.4%)	3.38e-09	1.81e-08	SMPDB
Rosuvastatin Action Pathway	22	8 (36.4%)	3.38e-09	1.81e-08	SMPDB
Lovastatin Action Pathway	22	8 (36.4%)	3.38e-09	1.81e-08	SMPDB
Cerivastatin Action Pathway	22	8 (36.4%)	3.38e-09	1.81e-08	SMPDB
Fluvastatin Action Pathway	22	8 (36.4%)	3.38e-09	1.81e-08	SMPDB
Alendronate Action Pathway	22	8 (36.4%)	3.38e-09	1.81e-08	SMPDB
Risedronate Action Pathway	22	8 (36.4%)	3.38e-09	1.81e-08	SMPDB
Pamidronate Action Pathway	22	8 (36.4%)	3.38e-09	1.81e-08	SMPDB
Zoledronate Action Pathway	22	8 (36.4%)	3.38e-09	1.81e-08	SMPDB
Ibandronate Action Pathway	22	8 (36.4%)	3.38e-09	1.81e-08	SMPDB
Cholesterol biosynthesis	25	8 (32.0%)	1.09e-08	5.64e-08	Reactome
Activation of gene expression by SREBF (SREBP)	20	7 (35.0%)	4.6e-08	2.3e-07	Wikipathways
Bile acid and bile salt metabolism	43	9 (20.9%)	7.78e-08	3.76e-07	Reactome
Activation of gene expression by SREBF (SREBP)	26	7 (26.9%)	3.55e-07	1.66e-06	Reactome
Glyoxylate and dicarboxylate metabolism - Homo sapiens (human)	30	7 (23.3%)	1.03e-06	4.68e-06	KEGG
Regulation of cholesterol biosynthesis by SREBP (SREBF)	31	7 (22.6%)	1.31e-06	5.64e-06	Reactome
Fatty acid degradation - Homo sapiens (human)	44	8 (18.2%)	1.31e-06	5.64e-06	KEGG
Ethanol oxidation	12	5 (41.7%)	1.56e-06	6.49e-06	Reactome
Fatty acid metabolism	189	15 (8.2%)	1.86e-06	7.53e-06	Reactome
Synthesis of bile acids and bile salts	34	7 (20.6%)	2.55e-06	1.01e-05	Reactome
Peroxisomal protein import	64	9 (14.1%)	2.7e-06	1.04e-05	Reactome
Peroxisome - Homo sapiens (human)	83	10 (12.0%)	3.18e-06	1.19e-05	KEGG
Cholesterol Biosynthesis Pathway	15	5 (33.3%)	5.64e-06	2.06e-05	Wikipathways
Metapathway biotransformation Phase I and II	186	14 (7.5%)	1.04e-05	3.38e-05	Wikipathways
Bile Acid Biosynthesis	17	5 (29.4%)	1.13e-05	3.38e-05	SMPDB
27-Hydroxylase Deficiency	17	5 (29.4%)	1.13e-05	3.38e-05	SMPDB
Congenital Bile Acid Synthesis Defect Type II	17	5 (29.4%)	1.13e-05	3.38e-05	SMPDB
Cerebrotendinous Xanthomatosis (CTX)	17	5 (29.4%)	1.13e-05	3.38e-05	SMPDB
Zellweger Syndrome	17	5 (29.4%)	1.13e-05	3.38e-05	SMPDB
Familial Hypercholanemia (FHCA)	17	5 (29.4%)	1.13e-05	3.38e-05	SMPDB
Congenital Bile Acid Synthesis Defect Type III	17	5 (29.4%)	1.13e-05	3.38e-05	SMPDB
Primary bile acid biosynthesis - Homo sapiens (human)	17	5 (29.4%)	1.13e-05	3.38e-05	KEGG
Pantothenate and CoA biosynthesis - Homo sapiens (human)	19	5 (26.3%)	2.05e-05	5.92e-05	KEGG
Steroid biosynthesis - Homo sapiens (human)	19	5 (26.3%)	2.05e-05	5.92e-05	KEGG
Valine, leucine and isoleucine degradation - Homo sapiens (human)	48	7 (14.6%)	2.8e-05	7.92e-05	KEGG
Bile acid biosynthesis	53	7 (13.2%)	5.41e-05	0.00015	EHMN
Synthesis of bile acids and bile salts via 7alpha-hydroxycholesterol	24	5 (20.8%)	6.96e-05	0.000186	Reactome
Triacylglyceride Synthesis	24	5 (20.8%)	6.96e-05	0.000186	Wikipathways
Steroid hormone biosynthesis - Homo sapiens (human)	60	7 (11.7%)	0.000121	0.000319	KEGG
Endogenous sterols	27	5 (18.5%)	0.000126	0.000326	Reactome
3-Methylglutaconic Aciduria Type I	30	5 (16.7%)	0.000213	0.000426	SMPDB
Valine, Leucine and Isoleucine Degradation	30	5 (16.7%)	0.000213	0.000426	SMPDB
2-Methyl-3-Hydroxybutryl CoA Dehydrogenase Deficiency	30	5 (16.7%)	0.000213	0.000426	SMPDB
Isovaleric Aciduria	30	5 (16.7%)	0.000213	0.000426	SMPDB
3-Methylcrotonyl Coa Carboxylase Deficiency Type I	30	5 (16.7%)	0.000213	0.000426	SMPDB
Propionic Acidemia	30	5 (16.7%)	0.000213	0.000426	SMPDB
Maple Syrup Urine Disease	30	5 (16.7%)	0.000213	0.000426	SMPDB
3-Hydroxy-3-Methylglutaryl-CoA Lyase Deficiency	30	5 (16.7%)	0.000213	0.000426	SMPDB
Isobutyryl-coa dehydrogenase deficiency	30	5 (16.7%)	0.000213	0.000426	SMPDB
3-hydroxyisobutyric aciduria	30	5 (16.7%)	0.000213	0.000426	SMPDB
3-hydroxyisobutyric acid dehydrogenase deficiency	30	5 (16.7%)	0.000213	0.000426	SMPDB
Isovaleric acidemia	30	5 (16.7%)	0.000213	0.000426	SMPDB
Methylmalonate Semialdehyde Dehydrogenase Deficiency	30	5 (16.7%)	0.000213	0.000426	SMPDB
Methylmalonic Aciduria	30	5 (16.7%)	0.000213	0.000426	SMPDB
3-Methylglutaconic Aciduria Type IV	30	5 (16.7%)	0.000213	0.000426	SMPDB
3-Methylglutaconic Aciduria Type III	30	5 (16.7%)	0.000213	0.000426	SMPDB
Beta-Ketothiolase Deficiency	30	5 (16.7%)	0.000213	0.000426	SMPDB
Cytochrome P450 - arranged by substrate type	68	7 (10.6%)	0.000223	0.000439	Reactome
Retinol metabolism - Homo sapiens (human)	67	7 (10.4%)	0.000245	0.000477	KEGG
Nuclear Receptors Meta-Pathway	316	16 (5.1%)	0.000288	0.000554	Wikipathways
Drug metabolism - cytochrome P450 - Homo sapiens (human)	72	7 (10.0%)	0.000322	0.000611	KEGG
Bile secretion - Homo sapiens (human)	71	7 (9.9%)	0.000351	0.000658	KEGG
Mitochondrial Fatty Acid Beta-Oxidation	39	5 (13.5%)	0.000585	0.00108	Reactome
Chemical carcinogenesis - Homo sapiens (human)	82	7 (8.5%)	0.000844	0.00154	KEGG
Glycerolipid metabolism - Homo sapiens (human)	61	6 (9.8%)	0.000942	0.0017	KEGG
Metabolism of water-soluble vitamins and cofactors	114	8 (7.2%)	0.00112	0.002	Reactome
Signaling by Retinoic Acid	45	5 (11.1%)	0.00145	0.00256	Reactome
Metabolism of amino acids and derivatives	342	15 (4.5%)	0.00155	0.00271	Reactome
Glycolysis / Gluconeogenesis - Homo sapiens (human)	68	6 (8.8%)	0.00167	0.00287	KEGG
Glucocorticoid Receptor Pathway	71	6 (8.6%)	0.00194	0.00328	Wikipathways
Histidine, lysine, phenylalanine, tyrosine, proline and tryptophan catabolism	49	5 (10.4%)	0.00195	0.00328	Reactome
Metabolism of xenobiotics by cytochrome P450 - Homo sapiens (human)	76	6 (8.1%)	0.00257	0.00429	KEGG
Oxidation by Cytochrome P450	62	5 (8.1%)	0.00596	0.00982	Wikipathways
Metabolism of vitamins and cofactors	181	9 (5.1%)	0.00629	0.0103	Reactome
Circadian entrainment - Homo sapiens (human)	96	6 (6.2%)	0.00918	0.0148	KEGG
