# Supplementary material for: Familiarity Breeds Strategy: In Silico Untangling of the Molecular Complexity on Course of Autoimmune Liver Disease-to-Hepatocellular Carcinoma Transition Predicts Novel Transcriptional Signatures
Source: Cells. 2021 Jul 29;10(8):1917. doi: 10.3390/cells10081917 (PMC8394127; doi:10.3390/cells10081917)
Supplement: Supplementary file 1 [file cells-10-01917-s001.zip › Supplementary Files/Table S3. Common upregulated and downregulated genes in AILDs.xlsx]

## Sheet: Common upregulated genes AILD
UPREGULATED GENES
Names	total	genes
AIH_Healthy//PBC_Healthy//PSC_Healthy	360	ENSG00000081818
		ENSG00000174944
		ENSG00000198780
		ENSG00000137462
		ENSG00000261371
		ENSG00000162745
		ENSG00000081320
		ENSG00000251733
		ENSG00000186198
		ENSG00000277209
		ENSG00000154310
		ENSG00000117394
		ENSG00000134627
		ENSG00000119900
		ENSG00000140416
		ENSG00000141298
		ENSG00000110848
		ENSG00000126803
		ENSG00000170485
		ENSG00000169313
		ENSG00000252010
		ENSG00000226422
		ENSG00000134516
		ENSG00000178695
		ENSG00000145390
		ENSG00000113088
		ENSG00000175567
		ENSG00000172716
		ENSG00000131238
		ENSG00000171612
		ENSG00000249437
		ENSG00000155465
		ENSG00000053328
		ENSG00000196705
		ENSG00000131171
		ENSG00000109321
		ENSG00000090376
		ENSG00000178878
		ENSG00000212128
		ENSG00000145246
		ENSG00000187474
		ENSG00000163393
		ENSG00000252326
		ENSG00000172578
		ENSG00000163565
		ENSG00000154240
		ENSG00000117461
		XM_006719065
		ENSG00000154589
		ENSG00000152229
		ENSG00000169946
		ENSG00000057657
		ENSG00000155926
		ENSG00000237125
		ENSG00000140749
		ENSG00000135046
		ENSG00000064763
		ENSG00000264229
		ENSG00000255837
		ENSG00000165168
		ENSG00000173369
		ENSG00000141448
		ENSG00000184384
		ENSG00000173210
		ENSG00000201302
		ENSG00000135185
		ENSG00000111859
		ENSG00000116299
		ENSG00000110876
		ENSG00000162894
		ENSG00000143297
		ENSG00000152104
		ENSG00000115295
		ENSG00000187498
		ENSG00000162739
		ENSG00000102780
		ENSG00000033867
		ENSG00000088854
		ENSG00000128016
		ENSG00000248905
		ENSG00000069493
		NM_001277314
		ENSG00000148926
		ENSG00000170525
		ENSG00000138795
		ENSG00000137821
		ENSG00000162511
		ENSG00000197405
		ENSG00000115977
		ENSG00000119280
		ENSG00000163191
		ENSG00000081237
		ENSG00000212126
		ENSG00000145623
		ENSG00000117091
		ENSG00000091490
		ENSG00000102524
		ENSG00000187098
		ENSG00000113263
		ENSG00000251815
		ENSG00000105643
		ENSG00000132122
		ENSG00000124831
		ENSG00000105967
		ENSG00000163406
		ENSG00000069667
		XM_006713797
		ENSG00000135164
		ENSG00000166510
		ENSG00000202538
		ENSG00000005059
		ENSG00000048740
		ENSG00000140575
		ENSG00000019582
		ENSG00000211938
		ENSG00000252947
		ENSG00000166128
		ENSG00000113448
		ENSG00000106952
		ENSG00000169508
		ENSG00000152049
		ENSG00000007001
		ENSG00000091106
		ENSG00000171310
		ENSG00000165072
		ENSG00000158714
		ENSG00000152520
		ENSG00000164951
		ENSG00000070882
		ENSG00000166523
		ENSG00000115935
		ENSG00000151883
		ENSG00000135905
		ENSG00000067225
		ENSG00000157110
		ENSG00000265972
		ENSG00000211632
		ENSG00000065413
		ENSG00000124491
		ENSG00000146376
		ENSG00000164056
		ENSG00000136867
		ENSG00000100979
		ENSG00000203737
		ENSG00000164171
		ENSG00000115165
		ENSG00000188921
		ENSG00000198648
		ENSG00000134061
		ENSG00000113083
		ENSG00000074706
		ENSG00000172673
		ENSG00000198846
		NR_036430
		ENSG00000011454
		ENSG00000167613
		ENSG00000139354
		ENSG00000200959
		ENSG00000137269
		ENSG00000185811
		ENSG00000207392
		ENSG00000174946
		ENSG00000115204
		ENSG00000060982
		ENSG00000136235
		ENSG00000225380
		ENSG00000185477
		ENSG00000079215
		ENSG00000143226
		ENSG00000136040
		ENSG00000171659
		ENSG00000065911
		ENSG00000196569
		ENSG00000113108
		ENSG00000102265
		ENSG00000207444
		ENSG00000011600
		ENSG00000256436
		ENSG00000163519
		ENSG00000147251
		ENSG00000109906
		ENSG00000206937
		ENSG00000168785
		ENSG00000088992
		ENSG00000163909
		ENSG00000153283
		ENSG00000145687
		ENSG00000138185
		ENSG00000175550
		ENSG00000135077
		ENSG00000136842
		ENSG00000101333
		ENSG00000173262
		ENSG00000146070
		ENSG00000223865
		ENSG00000158869
		ENSG00000101871
		ENSG00000099139
		ENSG00000134769
		ENSG00000119686
		ENSG00000137801
		ENSG00000168461
		ENSG00000060138
		ENSG00000163564
		ENSG00000153208
		ENSG00000152766
		ENSG00000169213
		ENSG00000139514
		ENSG00000027075
		ENSG00000102007
		ENSG00000181260
		ENSG00000171860
		ENSG00000241244
		ENSG00000133794
		ENSG00000271503
		ENSG00000038945
		ENSG00000239819
		ENSG00000138448
		ENSG00000173702
		ENSG00000104419
		ENSG00000110934
		ENSG00000204257
		ENSG00000160654
		ENSG00000150048
		ENSG00000237440
		ENSG00000129116
		ENSG00000143079
		ENSG00000155903
		ENSG00000212124
		ENSG00000121895
		ENSG00000143119
		ENSG00000102359
		ENSG00000101596
		ENSG00000100100
		ENSG00000161405
		ENSG00000262180
		ENSG00000124216
		ENSG00000137077
		ENSG00000136250
		ENSG00000198879
		ENSG00000146038
		ENSG00000281910
		ENSG00000103064
		ENSG00000019549
		ENSG00000115380
		ENSG00000165457
		ENSG00000042980
		ENSG00000155659
		ENSG00000202406
		ENSG00000157514
		ENSG00000139187
		ENSG00000131459
		ENSG00000201544
		ENSG00000066294
		ENSG00000087253
		ENSG00000165929
		ENSG00000242574
		ENSG00000153714
		ENSG00000121966
		ENSG00000059804
		ENSG00000074966
		ENSG00000135678
		ENSG00000166250
		ENSG00000039139
		NM_014911
		ENSG00000207493
		ENSG00000019144
		ENSG00000174705
		ENSG00000112146
		ENSG00000111796
		ENSG00000153551
		ENSG00000185158
		ENSG00000139278
		ENSG00000118263
		ENSG00000082074
		ENSG00000093072
		ENSG00000187554
		ENSG00000168209
		ENSG00000136546
		ENSG00000239975
		ENSG00000147168
		ENSG00000049759
		ENSG00000162734
		ENSG00000118503
		ENSG00000177575
		ENSG00000201998
		ENSG00000279891
		ENSG00000169429
		ENSG00000156510
		ENSG00000165507
		ENSG00000126860
		ENSG00000111913
		ENSG00000147526
		ENSG00000107249
		ENSG00000175471
		ENSG00000101347
		ENSG00000107372
		ENSG00000127946
		ENSG00000067798
		ENSG00000128340
		ENSG00000113319
		ENSG00000130755
		ENSG00000145088
		ENSG00000211445
		ENSG00000104427
		ENSG00000134243
		ENSG00000173926
		ENSG00000163629
		ENSG00000207406
		ENSG00000143110
		ENSG00000012779
		ENSG00000146386
		ENSG00000200983
		ENSG00000138119
		X58060
		ENSG00000026508
		ENSG00000163453
		ENSG00000136167
		ENSG00000078237
		ENSG00000169413
		ENSG00000089327
		ENSG00000116991
		ENSG00000168615
		ENSG00000196935
		ENSG00000162944
		ENSG00000153071
		ENSG00000231991
		ENSG00000136404
		ENSG00000188404
		ENSG00000090104
		ENSG00000204780
		ENSG00000058085
		ENSG00000182718
		ENSG00000117569
		ENSG00000278857
		ENSG00000244754
		ENSG00000099204
		ENSG00000085662
		ENSG00000200156
		ENSG00000166979
		ENSG00000169442
		ENSG00000159189
		ENSG00000115602
		ENSG00000083857
		ENSG00000163171
		ENSG00000150782
		ENSG00000116741
		ENSG00000138613
		ENSG00000124813
		ENSG00000185305
		ENSG00000151422
		ENSG00000110079
		ENSG00000168685
		ENSG00000120594
		ENSG00000156313
		ENSG00000185862
		ENSG00000216490
		BC008667
		ENSG00000008517
		ENSG00000100739
AIH_Healthy//PBC_Healthy	211	ENSG00000171843
		NM_006378
		XM_006715437
		ENSG00000173698
		ENSG00000166405
		ENSG00000131634
		ENSG00000186479
		ENSG00000213190
		ENSG00000172915
		ENSG00000163131
		ENSG00000169116
		ENSG00000185262
		ENSG00000170323
		ENSG00000155760
		ENSG00000010810
		ENSG00000179593
		ENSG00000043462
		ENSG00000134590
		ENSG00000115607
		ENSG00000078081
		ENSG00000169862
		NR_023358
		ENSG00000182578
		ENSG00000134215
		ENSG00000033170
		ENSG00000182836
		ENSG00000169245
		ENSG00000145569
		ENSG00000168421
		NM_001177388
		ENSG00000105639
		ENSG00000166503
		ENSG00000076641
		ENSG00000085491
		ENSG00000103222
		ENSG00000115419
		ENSG00000102096
		ENSG00000188257
		ENSG00000118849
		ENSG00000158488
		ENSG00000173208
		ENSG00000163638
		ENSG00000035403
		ENSG00000147138
		ENSG00000134242
		ENSG00000147459
		ENSG00000144642
		ENSG00000112576
		ENSG00000083720
		ENSG00000110799
		ENSG00000126882
		ENSG00000103490
		ENSG00000164691
		ENSG00000103196
		ENSG00000244509
		ENSG00000153317
		ENSG00000122417
		ENSG00000279078
		ENSG00000132465
		ENSG00000029153
		ENSG00000155307
		ENSG00000197324
		ENSG00000109861
		ENSG00000168807
		ENSG00000166689
		ENSG00000150637
		ENSG00000177311
		ENSG00000160180
		ENSG00000112936
		ENSG00000138755
		ENSG00000133116
		ENSG00000163513
		ENSG00000101846
		ENSG00000105281
		ENSG00000166263
		ENSG00000116815
		ENSG00000180801
		ENSG00000173198
		ENSG00000239713
		ENSG00000164124
		ENSG00000123352
		ENSG00000126353
		ENSG00000115896
		ENSG00000105366
		ENSG00000187240
		ENSG00000143184
		ENSG00000139193
		ENSG00000147113
		ENSG00000163568
		ENSG00000153246
		NR_027254
		ENSG00000127951
		ENSG00000181104
		ENSG00000110395
		ENSG00000154451
		ENSG00000199094
		ENSG00000135426
		ENSG00000050344
		AK097058
		ENSG00000138376
		ENSG00000164674
		ENSG00000205268
		ENSG00000129534
		ENSG00000205045
		ENSG00000084070
		ENSG00000115232
		ENSG00000211976
		ENSG00000212607
		ENSG00000271620
		ENSG00000071205
		ENSG00000183918
		ENSG00000177272
		ENSG00000155657
		ENSG00000155962
		ENSG00000131386
		ENSG00000198959
		ENSG00000169385
		ENSG00000082397
		ENSG00000206760
		ENSG00000182240
		ENSG00000099282
		ENSG00000059377
		ENSG00000144959
		ENSG00000212747
		ENSG00000150867
		ENSG00000134851
		ENSG00000147050
		ENSG00000145685
		ENSG00000120910
		ENSG00000151702
		ENSG00000109046
		ENSG00000141506
		ENSG00000137265
		ENSG00000077420
		ENSG00000197646
		ENSG00000171791
		ENSG00000117090
		ENSG00000044524
		ENSG00000204252
		ENSG00000111348
		ENSG00000138722
		ENSG00000131876
		ENSG00000254838
		ENSG00000182481
		ENSG00000091136
		ENSG00000004468
		ENSG00000112033
		ENSG00000211957
		ENSG00000084207
		ENSG00000140030
		ENSG00000150347
		ENSG00000079819
		ENSG00000157827
		ENSG00000134853
		ENSG00000026751
		ENSG00000108370
		ENSG00000174600
		ENSG00000071991
		ENSG00000153563
		ENSG00000183023
		NR_026921
		ENSG00000054654
		ENSG00000111860
		ENSG00000082269
		ENSG00000127954
		ENSG00000065675
		AK127420
		ENSG00000163599
		ENSG00000075884
		ENSG00000078589
		ENSG00000107099
		ENSG00000079335
		ENSG00000119771
		ENSG00000154065
		ENSG00000241106
		ENSG00000205336
		ENSG00000196950
		ENSG00000177409
		ENSG00000138767
		ENSG00000136960
		ENSG00000197766
		ENSG00000176390
		ENSG00000180353
		ENSG00000168398
		ENSG00000133789
		ENSG00000082512
		ENSG00000266028
		ENSG00000163959
		ENSG00000078596
		ENSG00000252620
		ENSG00000197629
		ENSG00000163661
		ENSG00000123338
		ENSG00000154237
		ENSG00000196247
		ENSG00000122224
		ENSG00000168961
		ENSG00000160255
		ENSG00000152137
		ENSG00000167601
		ENSG00000116711
		ENSG00000198121
		ENSG00000164105
		ENSG00000169248
		ENSG00000168404
		ENSG00000077264
		ENSG00000011201
		ENSG00000123700
		ENSG00000111371
		ENSG00000129521
		ENSG00000151690
AIH_Healthy//PSC_Healthy	35	ENSG00000152217
		ENSG00000108244
		BC008975
		ENSG00000129214
		ENSG00000153822
		ENSG00000129538
		ENSG00000005108
		ENSG00000166292
		ENSG00000201643
		ENST00000552334
		ENSG00000156795
		ENSG00000178201
		ENSG00000162909
		ENSG00000249138
		ENSG00000112796
		ENSG00000197614
		ENSG00000157404
		ENSG00000104361
		ENSG00000171408
		ENSG00000132164
		ENSG00000188783
		ENSG00000147257
		ENSG00000241566
		ENSG00000162614
		ENSG00000172771
		ENSG00000105369
		NM_001242629
		ENSG00000169507
		ENSG00000170927
		ENSG00000095932
		ENSG00000255423
		ENSG00000118523
		ENSG00000154080
		ENSG00000120278
		ENSG00000154258
PBC_Healthy//PSC_Healthy	108	ENSG00000157168
		ENSG00000175857
		ENSG00000034510
		ENSG00000275385
		ENSG00000125257
		ENSG00000103978
		ENSG00000156535
		ENSG00000100077
		ENSG00000110721
		ENSG00000167191
		ENSG00000128872
		ENSG00000181804
		ENSG00000126785
		ENSG00000158234
		ENSG00000161381
		ENSG00000148841
		ENSG00000112186
		ENSG00000150636
		ENSG00000104894
		ENSG00000101307
		ENSG00000165443
		ENSG00000152348
		ENSG00000196610
		ENSG00000134871
		ENSG00000132965
		ENSG00000014914
		ENSG00000137673
		ENSG00000189067
		ENSG00000198223
		NM_022347
		ENSG00000113657
		ENSG00000181631
		NM_173665
		AF172850
		ENSG00000120162
		ENSG00000090382
		ENSG00000204086
		ENSG00000120820
		ENSG00000181885
		ENSG00000169855
		ENSG00000168038
		ENSG00000171208
		ENSG00000112303
		ENSG00000241388
		ENSG00000178726
		ENSG00000071073
		ENSG00000273703
		ENSG00000079931
		BC014249
		ENSG00000170085
		ENSG00000133302
		ENSG00000199347
		ENSG00000136870
		ENSG00000163751
		ENSG00000138131
		ENSG00000130429
		ENSG00000200879
		ENSG00000149418
		ENSG00000188211
		ENSG00000073734
		ENSG00000185261
		ENSG00000130300
		ENSG00000207475
		ENSG00000049768
		ENSG00000112799
		ENSG00000154096
		ENSG00000173200
		ENSG00000104435
		ENSG00000271605
		AF176921
		ENSG00000173391
		ENSG00000164506
		ENSG00000120708
		ENSG00000023445
		ENSG00000186340
		ENSG00000053747
		ENSG00000148677
		ENSG00000078098
		ENSG00000127364
		ENSG00000104447
		ENSG00000153956
		ENSG00000131389
		ENSG00000101695
		ENSG00000238597
		ENSG00000118515
		ENSG00000111716
		ENSG00000080546
		ENSG00000116701
		ENSG00000139146
		ENSG00000133083
		ENSG00000115009
		ENSG00000146592
		ENSG00000197747
		ENSG00000171792
		ENSG00000101605
		ENSG00000166147
		ENSG00000127083
		ENSG00000119684
		ENSG00000163359
		ENSG00000160593
		ENSG00000146776
		ENSG00000174640
		ENSG00000173068
		ENSG00000206468
		ENSG00000131711
		ENSG00000198074
		ENSG00000163590
		ENST00000388807
AIH_Healthy	138	ENSG00000083307
		ENSG00000141576
		ENSG00000101049
		ENSG00000163898
		ENSG00000147650
		AF130105
		ENSG00000184956
		ENSG00000211599
		ENSG00000164588
		ENSG00000198963
		ENSG00000102934
		ENSG00000116147
		ENSG00000213809
		ENSG00000105851
		ENSG00000102595
		AK094426
		ENSG00000132698
		ENSG00000137502
		ENST00000429431
		ENSG00000118620
		XM_005271598
		ENSG00000164181
		ENSG00000188107
		ENSG00000088340
		ENSG00000204764
		ENSG00000197506
		ENSG00000164440
		ENSG00000111335
		ENSG00000081181
		ENSG00000171345
		ENSG00000111912
		ENSG00000175899
		ENSG00000157150
		ENSG00000069849
		ENSG00000168546
		NR_026813
		ENSG00000143514
		ENSG00000115461
		ENSG00000139668
		ENSG00000130844
		ENSG00000148180
		M30627
		ENSG00000104413
		ENSG00000058668
		ENSG00000116106
		ENSG00000188403
		ENSG00000092096
		ENSG00000136237
		ENSG00000101439
		ENSG00000144366
		ENSG00000124212
		ENSG00000183856
		ENSG00000180543
		ENSG00000113231
		ENSG00000066468
		ENSG00000183287
		ENSG00000154930
		ENSG00000206538
		ENSG00000154734
		ENSG00000109339
		ENSG00000166833
		ENSG00000133477
		ENSG00000123358
		ENSG00000164111
		ENSG00000049249
		ENSG00000170745
		ENSG00000182195
		ENSG00000138759
		ENSG00000147408
		ENSG00000132357
		ENSG00000166532
		ENSG00000086544
		ENSG00000118308
		AK128288
		ENSG00000166206
		ENSG00000168143
		ENSG00000203950
		ENSG00000117525
		ENSG00000112699
		ENSG00000152256
		ENSG00000147852
		ENSG00000033122
		ENSG00000156234
		ENSG00000106771
		ENSG00000170476
		ENSG00000205810
		ENSG00000197415
		ENSG00000143702
		NM_006465
		ENSG00000104723
		ENSG00000105339
		ENSG00000067141
		ENSG00000100234
		ENSG00000108679
		ENSG00000110777
		ENSG00000100170
		ENSG00000205038
		ENSG00000127824
		ENSG00000154760
		ENSG00000102760
		ENSG00000135916
		ENSG00000183508
		ENSG00000115641
		ENSG00000161298
		ENSG00000145780
		ENSG00000167642
		ENSG00000088325
		ENSG00000137198
		ENSG00000132950
		ENSG00000131730
		ENSG00000035115
		ENSG00000160183
		ENSG00000152583
		ENSG00000092820
		ENSG00000106537
		ENSG00000184205
		ENSG00000183844
		ENSG00000129657
		ENSG00000275214
		ENSG00000214049
		ENSG00000078018
		ENSG00000102755
		ENSG00000173482
		ENSG00000151150
		ENSG00000196711
		ENSG00000114115
		ENSG00000211611
		ENSG00000100629
		ENSG00000104043
		ENSG00000155099
		ENSG00000168818
		ENSG00000091879
		ENSG00000123342
		ENSG00000170571
		ENSG00000038295
		ENSG00000116748
		ENSG00000166368
		ENSG00000110090
PBC_Healthy	371	ENSG00000207233
		ENSG00000199785
		ENSG00000160145
		ENSG00000081052
		ENSG00000134028
		ENSG00000109452
		ENST00000354403
		ENSG00000071282
		ENSG00000160219
		ENSG00000196664
		ENSG00000116824
		ENSG00000156136
		ENSG00000143344
		ENSG00000112852
		ENSG00000124126
		ENSG00000135472
		ENSG00000231205
		ENSG00000158987
		ENSG00000197535
		ENSG00000135926
		ENSG00000137403
		ENSG00000071051
		ENSG00000170776
		ENSG00000163755
		ENSG00000204267
		ENSG00000135269
		ENSG00000113532
		ENSG00000120063
		ENSG00000167552
		ENSG00000078124
		ENSG00000175115
		ENSG00000162636
		ENSG00000176463
		ENSG00000227480
		ENSG00000018280
		NM_004847
		ENSG00000152128
		ENSG00000149925
		ENSG00000115421
		ENSG00000201672
		ENSG00000213406
		ENSG00000070669
		ENSG00000198604
		ENSG00000172638
		ENSG00000168899
		ENSG00000128487
		ENSG00000277775
		ENSG00000135049
		ENSG00000153558
		ENSG00000205413
		ENSG00000178562
		ENSG00000187116
		ENSG00000042493
		ENSG00000156515
		ENSG00000167286
		ENSG00000129226
		ENSG00000164107
		ENSG00000179104
		ENSG00000177105
		ENSG00000123146
		ENSG00000198203
		ENSG00000138031
		ENSG00000151746
		ENSG00000135604
		ENSG00000110324
		ENSG00000106605
		ENSG00000106868
		ENSG00000207008
		ENSG00000133874
		ENSG00000104814
		ENSG00000189143
		ENSG00000076067
		ENSG00000011523
		ENSG00000110492
		ENSG00000122986
		ENSG00000168918
		ENSG00000125355
		ENSG00000147854
		ENSG00000126264
		ENSG00000030304
		ENSG00000146192
		ENSG00000166501
		XM_005268108
		ENSG00000124496
		ENSG00000105329
		ENSG00000121797
		ENSG00000187513
		ENSG00000172432
		ENSG00000201512
		NM_001098479
		ENSG00000167261
		ENSG00000197442
		ENSG00000150687
		ENSG00000100596
		ENSG00000126458
		ENSG00000207732
		XM_006718991
		ENSG00000128045
		ENSG00000111785
		ENSG00000079689
		ENSG00000184613
		ENSG00000159842
		ENSG00000135931
		ENSG00000176928
		ENSG00000134460
		ENSG00000138587
		ENSG00000189292
		ENSG00000139055
		ENSG00000207016
		ENSG00000171049
		ENSG00000183484
		ENSG00000143196
		ENSG00000079950
		ENSG00000265491
		NM_004228
		ENSG00000009790
		ENSG00000133063
		ENSG00000156804
		NR_026808
		ENSG00000100351
		ENSG00000153310
		ENSG00000101265
		ENSG00000150995
		ENSG00000131203
		ENSG00000207166
		ENSG00000116675
		ENSG00000143036
		ENSG00000172575
		ENSG00000105717
		ENSG00000085514
		ENSG00000154277
		NR_027000
		ENSG00000005844
		ENSG00000096088
		ENSG00000117602
		ENSG00000047849
		ENSG00000070190
		ENSG00000127507
		ENSG00000167615
		ENSG00000105205
		ENSG00000189159
		ENSG00000123130
		ENSG00000106066
		AB052759
		ENSG00000023171
		ENSG00000184584
		ENSG00000110031
		ENSG00000075391
		ENSG00000148908
		ENSG00000119699
		ENSG00000139436
		ENSG00000102879
		ENSG00000006576
		ENSG00000117215
		ENSG00000138639
		ENSG00000282100
		ENSG00000133624
		ENSG00000187210
		ENSG00000254911
		ENSG00000104381
		NR_027130
		ENSG00000030582
		ENSG00000143452
		ENSG00000129667
		ENSG00000276710
		ENSG00000169239
		ENSG00000204482
		ENSG00000173110
		ENSG00000163531
		ENSG00000112242
		ENSG00000151929
		ENSG00000079263
		ENSG00000099994
		ENSG00000112486
		ENSG00000124224
		ENSG00000013725
		ENSG00000104774
		ENSG00000115828
		ENSG00000111725
		ENSG00000145416
		ENSG00000166145
		ENSG00000087116
		ENSG00000110906
		ENSG00000135698
		ENSG00000174839
		NR_002750
		ENSG00000112096
		ENSG00000172724
		ENSG00000010671
		ENSG00000114948
		ENSG00000233237
		ENSG00000198133
		ENSG00000102575
		ENSG00000208883
		ENSG00000090020
		ENSG00000107738
		ENSG00000105246
		ENSG00000172243
		ENSG00000137575
		ENSG00000134470
		ENSG00000132205
		ENSG00000163082
		ENSG00000138964
		ENSG00000120694
		ENSG00000129675
		ENSG00000173578
		ENSG00000166106
		ENSG00000122694
		ENSG00000095970
		ENSG00000142512
		ENSG00000102287
		ENSG00000151665
		ENSG00000164659
		ENSG00000011638
		ENSG00000166086
		ENSG00000183813
		ENSG00000091409
		ENSG00000216740
		ENSG00000148288
		ENSG00000201348
		ENSG00000182162
		ENSG00000152518
		ENSG00000197622
		ENSG00000171621
		ENSG00000000938
		ENSG00000162711
		ENSG00000154640
		ENSG00000196526
		ENSG00000121297
		ENSG00000173918
		ENSG00000179361
		ENSG00000240065
		ENSG00000165359
		ENSG00000102245
		ENSG00000198851
		ENSG00000177675
		ENSG00000163947
		ENSG00000073737
		ENSG00000183943
		ENSG00000172215
		ENSG00000164989
		ENSG00000068796
		ENSG00000183486
		ENSG00000027697
		ENSG00000177721
		ENSG00000100336
		ENSG00000103966
		ENSG00000121807
		ENSG00000135821
		ENSG00000163754
		ENSG00000110448
		ENSG00000132274
		ENSG00000160190
		ENSG00000159840
		ENSG00000204681
		ENSG00000137804
		ENSG00000103534
		ENSG00000184838
		ENSG00000046651
		ENSG00000072858
		ENSG00000159917
		ENSG00000163814
		ENSG00000164251
		BC071734
		ENSG00000251791
		ENSG00000168384
		ENSG00000057704
		ENSG00000170627
		ENSG00000028137
		ENSG00000109586
		ENSG00000069424
		ENSG00000118762
		ENSG00000168297
		ENSG00000106462
		ENSG00000134013
		ENSG00000146729
		ENSG00000152056
		ENSG00000101916
		ENSG00000105383
		ENSG00000111145
		ENSG00000165025
		ENSG00000206466
		ENSG00000134504
		ENSG00000183578
		ENSG00000101443
		ENSG00000132002
		ENSG00000070404
		XR_430517
		ENSG00000104177
		ENSG00000137101
		XR_252984
		ENSG00000100749
		ENSG00000147065
		ENSG00000124203
		ENSG00000100365
		ENSG00000142484
		ENSG00000106829
		ENSG00000154127
		ENSG00000135749
		ENSG00000153898
		ENSG00000107551
		ENSG00000100985
		ENSG00000135596
		ENSG00000149781
		ENSG00000196188
		ENSG00000026025
		ENSG00000130775
		ENSG00000115221
		ENSG00000142227
		ENSG00000107438
		ENSG00000152284
		ENSG00000171522
		ENSG00000107742
		ENSG00000157227
		ENSG00000161929
		ENSG00000135709
		ENSG00000276231
		ENSG00000089012
		ENSG00000102393
		ENSG00000138346
		ENSG00000154175
		ENSG00000134297
		ENSG00000197461
		ENSG00000197601
		ENSG00000128815
		ENSG00000122547
		ENSG00000135365
		ENSG00000206650
		ENSG00000113648
		ENSG00000145882
		ENSG00000181264
		ENSG00000114013
		ENSG00000078401
		ENSG00000175054
		ENSG00000151458
		ENSG00000105499
		ENSG00000152127
		ENSG00000115415
		ENSG00000164543
		ENSG00000186818
		ENSG00000132514
		ENSG00000125354
		ENSG00000186265
		ENSG00000145649
		ENSG00000273884
		ENSG00000182168
		ENSG00000167123
		ENSG00000050555
		ENSG00000121064
		ENSG00000115183
		ENSG00000187144
		ENSG00000196588
		ENSG00000213699
		ENSG00000064199
		ENSG00000130021
		ENSG00000076716
		ENSG00000006327
		ENSG00000213626
		ENSG00000140105
		ENSG00000163932
		ENSG00000150907
		ENSG00000167851
		ENSG00000088387
		ENSG00000229474
		ENSG00000198039
		ENSG00000065357
		ENSG00000213088
		ENSG00000203710
		ENSG00000200913
		ENSG00000140678
		ENSG00000173372
PSC_Healthy	119	ENSG00000087245
		BC136790
		ENSG00000109099
		ENSG00000163464
		ENSG00000170962
		ENSG00000152932
		ENSG00000198542
		ENSG00000196208
		ENSG00000106809
		ENSG00000140285
		ENSG00000164330
		ENSG00000139329
		ENSG00000186314
		ENSG00000120129
		ENSG00000164291
		ENSG00000113742
		ENSG00000124875
		ENSG00000091972
		ENSG00000113205
		ENSG00000264538
		ENSG00000185070
		ENSG00000162409
		ENSG00000163075
		ENSG00000147642
		ENSG00000101773
		ENSG00000146521
		ENSG00000204291
		ENSG00000135597
		ENSG00000175387
		ENSG00000118596
		ENSG00000203739
		AF090937
		ENSG00000166923
		ENSG00000122966
		ENSG00000127366
		ENSG00000158859
		ENSG00000268472
		ENSG00000092969
		ENSG00000189057
		ENSG00000079257
		ENSG00000101040
		ENSG00000122176
		ENSG00000148346
		ENSG00000108821
		ENSG00000203942
		ENSG00000115252
		ENSG00000168389
		ENSG00000106483
		ENSG00000108551
		ENSG00000281394
		ENSG00000118473
		ENSG00000131910
		ENSG00000198075
		ENSG00000157214
		ENSG00000071967
		ENSG00000162366
		ENSG00000118785
		ENSG00000280837
		ENSG00000174059
		ENSG00000091986
		ENSG00000054938
		ENSG00000131016
		ENSG00000145147
		ENSG00000154721
		ENSG00000156802
		ENSG00000144935
		ENSG00000122870
		ENSG00000115457
		ENSG00000196781
		ENSG00000116183
		ENSG00000199568
		ENSG00000075223
		ENSG00000164694
		AK091978
		ENSG00000152779
		ENSG00000038427
		ENSG00000185565
		ENSG00000203995
		ENSG00000070371
		ENSG00000169604
		ENSG00000162493
		ENSG00000184012
		ENSG00000151835
		ENSG00000116132
		ENSG00000164292
		ENSG00000074410
		ENSG00000015413
		ENSG00000148541
		ENSG00000111341
		ENSG00000176971
		ENSG00000163689
		ENSG00000196628
		ENSG00000183722
		ENSG00000199990
		ENSG00000273820
		ENSG00000137573
		ENSG00000156738
		ENSG00000144909
		ENSG00000137819
		ENSG00000163875
		ENSG00000196735
		ENSG00000167608
		ENSG00000140937
		ENSG00000213462
		ENSG00000148053
		ENSG00000109917
		ENSG00000164692
		ENSG00000128567
		ENSG00000154263
		ENSG00000159212
		ENSG00000172986
		ENSG00000119681
		ENSG00000138678
		ENSG00000177054
		ENSG00000172456
		ENSG00000143387
		ENSG00000143476
		ENSG00000112562
		NR_029192

## Sheet: Common downregulated genes AILD
DOWNREGULATED GENES
Names	total	genes
AIH_Healthy//PBC_Healthy//PSC_Healthy	323	ENSG00000248144
		ENSG00000199072
		ENSG00000184227
		ENSG00000128602
		ENSG00000108352
		ENSG00000158715
		ENSG00000167798
		ENSG00000062282
		ENSG00000172602
		ENSG00000069431
		ENSG00000187824
		ENSG00000284440
		XM_006719006
		ENSG00000001630
		ENSG00000146233
		ENSG00000143278
		ENSG00000080709
		ENSG00000186205
		ENSG00000122378
		ENSG00000140564
		ENSG00000208005
		ENSG00000164237
		ENSG00000115963
		ENSG00000143437
		ENSG00000106993
		ENSG00000089050
		ENSG00000135547
		ENSG00000102967
		ENSG00000160285
		ENSG00000154654
		ENSG00000134538
		ENSG00000175215
		ENSG00000101323
		ENSG00000182551
		ENSG00000132326
		ENSG00000144711
		ENSG00000161981
		ENSG00000089057
		ENSG00000114480
		ENSG00000283926
		ENSG00000106025
		ENSG00000136457
		ENSG00000183723
		ENSG00000076662
		ENSG00000148803
		ENSG00000283785
		ENSG00000168237
		ENSG00000129250
		ENSG00000120437
		ENSG00000085552
		ENSG00000159200
		ENSG00000170608
		ENSG00000134363
		ENSG00000122971
		ENSG00000107021
		ENSG00000207638
		ENSG00000169926
		ENSG00000167588
		ENSG00000198974
		ENSG00000197594
		ENSG00000163217
		ENSG00000197061
		ENSG00000137960
		ENSG00000175906
		ENSG00000173992
		ENSG00000134760
		ENSG00000108381
		ENSG00000070614
		XM_006718157
		ENSG00000159398
		ENSG00000122787
		ENSG00000128928
		ENSG00000008513
		ENSG00000101230
		ENSG00000187045
		ENSG00000198721
		ENSG00000151892
		ENSG00000072657
		ENSG00000114200
		ENSG00000225968
		ENSG00000100003
		ENSG00000108479
		ENSG00000196600
		ENSG00000199150
		ENSG00000224652
		ENSG00000139540
		ENSG00000255650
		ENSG00000011105
		ENSG00000185813
		ENSG00000204219
		ENSG00000079156
		ENSG00000109576
		ENSG00000184979
		ENSG00000142949
		ENSG00000145632
		ENSG00000135378
		ENSG00000007202
		ENSG00000143365
		ENSG00000093134
		ENSG00000139874
		ENSG00000156113
		ENSG00000095596
		ENSG00000106733
		ENSG00000172345
		ENSG00000166035
		ENSG00000183048
		ENSG00000152804
		ENSG00000139194
		ENSG00000228695
		ENSG00000112337
		ENSG00000108984
		ENSG00000127922
		ENSG00000135069
		ENSG00000124767
		ENSG00000134986
		ENSG00000166819
		ENSG00000076258
		ENSG00000171617
		ENSG00000175003
		ENSG00000213512
		ENSG00000198997
		ENSG00000120915
		ENSG00000121858
		ENSG00000137204
		ENSG00000160282
		ENSG00000135447
		ENSG00000162595
		ENSG00000097096
		NR_003262
		ENSG00000052795
		ENSG00000167910
		ENSG00000162433
		ENSG00000109814
		ENSG00000196177
		ENSG00000173334
		ENSG00000165923
		ENSG00000105697
		ENSG00000110723
		ENSG00000245848
		ENSG00000210077
		ENSG00000147573
		ENSG00000137642
		ENSG00000171234
		ENSG00000166840
		ENSG00000125637
		ENSG00000148218
		ENSG00000162882
		ENSG00000171444
		ENSG00000172955
		ENSG00000112964
		ENSG00000166148
		ENSG00000185361
		ENSG00000177706
		ENSG00000171954
		ENSG00000133328
		ENSG00000177830
		ENSG00000125834
		ENSG00000164344
		ENSG00000049246
		ENSG00000152977
		ENSG00000143845
		ENSG00000162391
		ENSG00000116771
		ENSG00000206775
		ENSG00000168575
		ENSG00000170522
		ENSG00000204923
		ENSG00000177943
		AF130080
		ENSG00000175591
		ENSG00000101974
		ENSG00000110921
		ENSG00000103528
		ENSG00000254835
		ENSG00000228716
		ENSG00000133488
		ENSG00000176049
		ENSG00000204682
		ENSG00000144649
		ENSG00000025423
		ENSG00000011347
		ENSG00000146085
		ENSG00000186350
		ENSG00000128655
		ENSG00000175311
		ENSG00000121871
		ENSG00000239857
		ENSG00000198417
		ENSG00000137992
		ENSG00000100024
		ENSG00000124702
		ENSG00000099769
		NM_173050
		ENSG00000151365
		ENSG00000144040
		ENSG00000110200
		ENSG00000168306
		ENSG00000058404
		ENSG00000198099
		ENSG00000109794
		ENSG00000120137
		ENSG00000205358
		ENSG00000184517
		ENSG00000108187
		ENSG00000174156
		ENSG00000160752
		ENSG00000138030
		ENSG00000150656
		ENSG00000139197
		ENSG00000125538
		ENSG00000087258
		ENSG00000199030
		ENSG00000121691
		ENSG00000147155
		ENSG00000166126
		ENSG00000032219
		ENSG00000117308
		ENSG00000165802
		ENSG00000169083
		ENSG00000163710
		ENSG00000129484
		ENSG00000164040
		ENSG00000168792
		ENSG00000160785
		ENSG00000165879
		ENSG00000173041
		ENSG00000161013
		ENSG00000129151
		ENSG00000149476
		ENSG00000172828
		ENSG00000166391
		ENSG00000109084
		ENSG00000180745
		ENSG00000165478
		ENSG00000134962
		ENSG00000005187
		ENSG00000118514
		ENSG00000158457
		ENSG00000204228
		ENSG00000143627
		ENSG00000114541
		XM_005269223
		ENSG00000164188
		ENSG00000140948
		XR_427703
		ENSG00000160007
		ENSG00000198805
		ENSG00000100897
		ENSG00000163032
		ENSG00000277893
		ENSG00000139428
		ENSG00000123843
		ENSG00000175970
		ENST00000519973
		ENSG00000198610
		ENSG00000172425
		ENSG00000100012
		ENSG00000158169
		ENSG00000124120
		ENSG00000149809
		ENSG00000149124
		ENSG00000167700
		ENSG00000143412
		ENSG00000162989
		ENSG00000196659
		ENSG00000143994
		ENSG00000119927
		ENSG00000144827
		ENSG00000006831
		ENSG00000143252
		ENSG00000144749
		ENSG00000131069
		ENSG00000119673
		ENSG00000142494
		ENSG00000154269
		ENSG00000167711
		ENSG00000112695
		ENSG00000143575
		ENSG00000156222
		AK055679
		ENSG00000163683
		ENSG00000167964
		ENSG00000147383
		ENSG00000134389
		ENSG00000173166
		ENSG00000151552
		ENSG00000116882
		ENSG00000163029
		ENSG00000162881
		ENSG00000196616
		ENSG00000178295
		ENSG00000205866
		ENSG00000121690
		ENSG00000106628
		ENSG00000005469
		ENSG00000103154
		ENSG00000139318
		ENSG00000124610
		ENSG00000008382
		ENSG00000124374
		ENSG00000180596
		ENSG00000118777
		ENSG00000159423
		ENSG00000139178
		ENSG00000165995
		ENSG00000149260
		ENSG00000114023
		ENSG00000115042
		ENSG00000175189
		ENSG00000156110
		ENSG00000101746
		ENSG00000185875
		ENSG00000255394
		ENSG00000162757
		ENSG00000174992
		ENSG00000143257
		ENSG00000112159
		ENSG00000196557
		ENSG00000164850
		ENSG00000113492
		ENSG00000163702
		ENSG00000128607
		ENSG00000182054
AIH_Healthy//PBC_Healthy	250	ENSG00000101849
		NM_054024
		ENSG00000168291
		ENSG00000128849
		ENSG00000079739
		ENSG00000152939
		ENSG00000125144
		ENSG00000134463
		ENSG00000145703
		ENSG00000183549
		ENSG00000227051
		ENSG00000197013
		ENSG00000187823
		ENSG00000115425
		ENSG00000123453
		ENSG00000198252
		ENSG00000165516
		ENSG00000162836
		ENSG00000066185
		ENSG00000180592
		ENSG00000165609
		ENSG00000154864
		ENSG00000165246
		ENSG00000100116
		ENSG00000106546
		ENSG00000257093
		ENSG00000164038
		ENSG00000088766
		ENSG00000109758
		ENSG00000105135
		ENSG00000139508
		ENSG00000189403
		ENSG00000179636
		ENSG00000158296
		ENSG00000174738
		ENSG00000115738
		ENSG00000154122
		ENSG00000135540
		ENSG00000145331
		ENSG00000143374
		ENSG00000109618
		ENSG00000224389
		ENSG00000174010
		ENSG00000112294
		ENSG00000087266
		ENSG00000116833
		ENSG00000065054
		ENSG00000123191
		ENSG00000205060
		ENSG00000103485
		ENSG00000119431
		ENSG00000149742
		ENSG00000189056
		ENSG00000106034
		ENSG00000064309
		ENSG00000141505
		ENSG00000138823
		ENSG00000012817
		ENSG00000137133
		ENSG00000122641
		ENSG00000135469
		ENSG00000106538
		ENSG00000183579
		ENSG00000166816
		ENSG00000115657
		ENSG00000170385
		ENSG00000174080
		ENSG00000129824
		ENSG00000143409
		ENSG00000156218
		ENSG00000149531
		ENSG00000082438
		ENSG00000134317
		ENSG00000166797
		ENSG00000204178
		ENSG00000147224
		ENSG00000180185
		ENSG00000152620
		ENSG00000118096
		ENSG00000106804
		ENSG00000184232
		ENSG00000138413
		ENSG00000135929
		ENSG00000117448
		ENSG00000178814
		ENSG00000186529
		ENSG00000164080
		ENSG00000137274
		ENSG00000128309
		ENSG00000171903
		ENSG00000102048
		ENSG00000198948
		ENSG00000063854
		ENSG00000184845
		ENSG00000176209
		ENSG00000155666
		ENSG00000125652
		ENSG00000112759
		ENSG00000173905
		ENSG00000183077
		ENSG00000180425
		ENSG00000103876
		ENSG00000107897
		ENSG00000085117
		ENSG00000109511
		ENSG00000132837
		ENSG00000023839
		ENSG00000161267
		ENSG00000100522
		ENSG00000167468
		ENSG00000197444
		ENSG00000072210
		ENSG00000160868
		ENSG00000103569
		ENSG00000169251
		ENSG00000185187
		ENSG00000164068
		ENSG00000187546
		ENSG00000187758
		ENSG00000215644
		ENSG00000147647
		ENSG00000163581
		ENSG00000111615
		ENSG00000166582
		ENSG00000172840
		ENSG00000134817
		ENSG00000105221
		ENSG00000100307
		NR_001543
		ENSG00000006282
		ENSG00000169762
		ENSG00000140876
		ENSG00000100239
		ENSG00000198692
		ENSG00000157911
		ENSG00000071794
		NM_001038603
		ENSG00000148057
		ENSG00000147454
		ENSG00000161533
		ENSG00000266964
		ENSG00000162337
		ENSG00000107745
		ENSG00000163293
		ENSG00000106049
		ENSG00000108830
		ENSG00000170917
		ENSG00000155744
		NM_145290
		ENSG00000165704
		ENSG00000067646
		ENSG00000186951
		ENSG00000168913
		ENSG00000164300
		ENSG00000115290
		ENSG00000170088
		ENSG00000189077
		ENSG00000264006
		ENSG00000189221
		ENSG00000137962
		ENSG00000168303
		ENSG00000226306
		ENSG00000171720
		ENSG00000108389
		ENSG00000110042
		ENSG00000114251
		ENSG00000107736
		ENSG00000151090
		ENSG00000101193
		ENSG00000224023
		ENSG00000076351
		ENSG00000144481
		ENSG00000116704
		ENSG00000105516
		ENSG00000069535
		ENSG00000148730
		ENSG00000065485
		ENSG00000157103
		ENSG00000141485
		ENSG00000163050
		ENSG00000144306
		ENSG00000087299
		ENSG00000108176
		ENSG00000055957
		ENSG00000088926
		ENSG00000117620
		ENSG00000185038
		ENSG00000169432
		ENSG00000139160
		ENSG00000105976
		ENSG00000141504
		ENSG00000159921
		ENSG00000151224
		ENSG00000169439
		ENSG00000205981
		ENSG00000164466
		ENSG00000095209
		ENSG00000169093
		ENSG00000137563
		ENSG00000176720
		ENSG00000169752
		ENSG00000160233
		ENSG00000117594
		ENSG00000145604
		ENSG00000100417
		ENSG00000156869
		ENSG00000163904
		ENSG00000123496
		ENSG00000125648
		ENSG00000170293
		ENSG00000015520
		ENSG00000073712
		ENSG00000141698
		ENSG00000130656
		ENSG00000067048
		ENSG00000114771
		ENSG00000160712
		ENSG00000172794
		ENSG00000117305
		ENSG00000123104
		ENSG00000009765
		ENSG00000114374
		ENSG00000183878
		ENSG00000140093
		ENSG00000126953
		ENSG00000156011
		ENSG00000117791
		ENSG00000121210
		ENSG00000159208
		ENSG00000110074
		ENSG00000069275
		ENSG00000070759
		ENSG00000039560
		ENSG00000171385
		ENSG00000157379
		ENSG00000142168
		ENSG00000170677
		ENSG00000164690
		ENSG00000137561
		ENSG00000176105
		ENSG00000176894
		ENSG00000160216
		NR_045129
		ENSG00000149582
		ENSG00000153561
		ENSG00000124839
		ENSG00000205213
		ENSG00000134532
		ENSG00000178803
		ENSG00000125520
AIH_Healthy//PSC_Healthy	23	ENSG00000205978
		ENSG00000173548
		ENSG00000209702
		ENSG00000244067
		ENSG00000136574
		ENSG00000183421
		ENSG00000013392
		ENSG00000173406
		ENSG00000104549
		ENSG00000236882
		ENSG00000101204
		ENSG00000140450
		ENSG00000178078
		ENSG00000263764
		ENSG00000207721
		ENSG00000141959
		ENSG00000164120
		ENSG00000049656
		ENSG00000100342
		ENSG00000163825
		ENSG00000105088
		ENSG00000198911
		ENSG00000277157
PBC_Healthy//PSC_Healthy	113	ENSG00000012504
		ENSG00000230530
		ENSG00000249948
		ENSG00000143507
		ENSG00000154274
		ENSG00000187105
		ENSG00000128052
		ENSG00000068078
		ENSG00000088451
		ENSG00000111726
		ENSG00000198937
		ENSG00000259706
		ENSG00000141434
		ENSG00000158125
		ENSG00000205707
		ENSG00000168509
		ENSG00000213996
		ENSG00000152749
		ENSG00000205702
		ENSG00000132437
		ENSG00000164089
		ENSG00000125740
		ENSG00000138792
		ENSG00000092607
		ENSG00000144802
		NM_001513
		NM_003096
		ENSG00000196502
		ENSG00000130812
		ENSG00000184374
		ENSG00000012232
		ENSG00000198848
		ENSG00000106366
		ENSG00000198670
		ENSG00000137875
		ENSG00000138018
		ENSG00000116690
		ENSG00000173597
		ENSG00000005421
		ENSG00000164318
		ENSG00000187837
		ENSG00000173114
		ENSG00000007908
		ENSG00000168282
		ENSG00000104938
		ENSG00000060971
		ENSG00000076555
		ENSG00000074276
		ENSG00000197165
		ENSG00000198624
		ENSG00000170509
		ENSG00000112394
		ENSG00000137124
		ENSG00000149547
		ENSG00000171503
		ENSG00000108515
		ENSG00000096092
		ENSG00000284190
		ENSG00000055208
		ENSG00000110887
		ENSG00000075239
		ENSG00000159650
		ENSG00000109181
		ENSG00000170482
		ENSG00000243955
		ENSG00000188676
		ENSG00000189369
		ENSG00000132561
		ENSG00000205808
		ENSG00000134375
		ENSG00000104331
		ENSG00000164039
		ENSG00000139547
		ENSG00000104267
		ENSG00000173930
		ENSG00000164128
		ENSG00000109193
		ENSG00000139269
		ENSG00000185100
		ENSG00000143149
		BC009836
		ENSG00000111181
		ENSG00000244187
		ENSG00000139899
		ENSG00000118137
		ENSG00000081041
		ENSG00000062096
		ENSG00000169764
		ENSG00000125848
		ENSG00000134365
		ENSG00000196549
		ENSG00000250799
		ENSG00000161031
		ENSG00000122121
		ENSG00000112494
		ENSG00000175336
		ENSG00000184999
		ENSG00000162365
		ENSG00000169710
		ENSG00000263761
		ENSG00000196922
		ENSG00000100335
		ENSG00000214944
		ENSG00000169299
		ENSG00000079557
		ENSG00000186115
		ENSG00000178301
		ENSG00000109929
		ENSG00000131979
		ENSG00000165264
		ENSG00000147003
		ENSG00000166183
		ENSG00000166415
AIH_Healthy	115	ENSG00000101115
		ENSG00000103942
		ENSG00000179091
		ENSG00000100479
		ENSG00000111275
		ENSG00000197635
		ENSG00000198690
		ENSG00000008441
		ENSG00000162817
		ENSG00000189060
		ENSG00000123179
		ENSG00000099954
		ENSG00000252464
		ENSG00000103381
		ENSG00000165406
		ENSG00000120696
		XM_005245820
		ENSG00000184678
		ENSG00000139998
		ENSG00000143028
		ENSG00000128573
		ENSG00000171793
		ENSG00000115282
		ENSG00000204315
		ENSG00000136877
		ENSG00000108771
		ENSG00000276023
		ENSG00000023697
		ENSG00000187566
		ENSG00000177728
		ENSG00000206052
		ENSG00000092377
		ENSG00000105707
		ENSG00000106384
		ENSG00000178573
		ENSG00000260549
		ENSG00000170145
		ENSG00000165424
		ENSG00000080503
		ENSG00000155592
		ENSG00000196372
		ENSG00000110917
		ENSG00000161542
		ENSG00000099622
		ENSG00000173156
		ENSG00000204099
		ENSG00000142182
		ENSG00000144908
		ENSG00000284505
		ENSG00000185664
		ENSG00000107864
		ENSG00000167780
		ENSG00000104518
		ENSG00000197021
		ENSG00000170271
		ENSG00000116337
		ENSG00000072315
		ENSG00000196693
		ENSG00000172009
		ENSG00000174306
		ENSG00000144283
		ENSG00000136636
		ENSG00000173638
		ENSG00000161243
		ENSG00000277632
		ENSG00000261308
		ENSG00000145934
		ENSG00000076248
		ENSG00000034533
		ENSG00000111911
		ENSG00000106404
		ENSG00000091640
		NR_002605
		ENSG00000087076
		ENSG00000132854
		ENSG00000155330
		ENSG00000070761
		ENSG00000176476
		ENSG00000178977
		ENSG00000090263
		ENSG00000174804
		ENSG00000168679
		ENSG00000260804
		ENSG00000229230
		ENSG00000154957
		ENSG00000072415
		ENSG00000099377
		ENSG00000132141
		ENSG00000060656
		ENSG00000167526
		ENSG00000059691
		ENSG00000186470
		ENSG00000108231
		ENSG00000134508
		ENSG00000153707
		ENSG00000073803
		ENSG00000122490
		ENSG00000167747
		ENSG00000185324
		ENSG00000136933
		ENSG00000121552
		ENSG00000255647
		ENSG00000125247
		ENSG00000165185
		ENSG00000149557
		ENSG00000198924
		ENSG00000242220
		ENSG00000079459
		ENSG00000164024
		ENSG00000099834
		ENSG00000162065
		ENSG00000049239
		ENSG00000180530
		ENSG00000145824
		NR_026743
		ENSG00000144331
		ENSG00000132541
PBC_Healthy	370	ENSG00000126231
		ENSG00000163081
		ENSG00000133135
		ENSG00000000003
		ENSG00000137171
		ENSG00000178127
		ENSG00000113790
		ENSG00000198106
		ENSG00000172340
		ENSG00000139835
		ENSG00000165672
		ENSG00000167130
		ENSG00000106588
		ENSG00000157131
		ENSG00000187097
		ENSG00000144115
		ENSG00000186212
		ENSG00000185745
		ENSG00000160339
		AF220047
		ENSG00000138744
		ENSG00000113494
		NM_017971
		ENSG00000143158
		ENSG00000109956
		ENSG00000123561
		ENSG00000198520
		ENSG00000145439
		ENSG00000147654
		ENSG00000160867
		ENSG00000125166
		ENSG00000159335
		ENSG00000181035
		ENSG00000139914
		ENSG00000029364
		ENSG00000204653
		ENSG00000123612
		ENSG00000166886
		ENSG00000171766
		ENSG00000253669
		ENSG00000074695
		ENSG00000155189
		ENSG00000137700
		ENSG00000241935
		ENSG00000205754
		ENSG00000206384
		ENSG00000092148
		XM_005276414
		ENSG00000115310
		ENSG00000177694
		ENSG00000127418
		ENSG00000186834
		ENSG00000114021
		ENSG00000138356
		ENSG00000135917
		ENSG00000114378
		ENSG00000070159
		ENSG00000176386
		ENSG00000108242
		ENSG00000135423
		ENSG00000140263
		ENSG00000111885
		ENSG00000144820
		ENSG00000176018
		ENSG00000112299
		ENSG00000184985
		ENSG00000134716
		ENSG00000169692
		ENSG00000117707
		ENSG00000167106
		ENSG00000140505
		ENSG00000132855
		ENSG00000107566
		ENSG00000066583
		ENSG00000121104
		ENSG00000119471
		ENSG00000116030
		ENSG00000185267
		ENSG00000106327
		ENSG00000159792
		ENSG00000108924
		ENSG00000136868
		ENSG00000176171
		ENSG00000131002
		ENSG00000157916
		ENSG00000169814
		ENSG00000184117
		ENSG00000115363
		ENSG00000153936
		ENSG00000104325
		ENSG00000067836
		ENSG00000134240
		ENSG00000205403
		ENSG00000146477
		ENSG00000107186
		ENSG00000164096
		ENSG00000112874
		ENSG00000176399
		ENSG00000132703
		ENSG00000131781
		ENSG00000137364
		ENSG00000004864
		ENSG00000021852
		ENSG00000156928
		ENSG00000169122
		ENSG00000100889
		ENSG00000095321
		ENSG00000143756
		ENSG00000198736
		ENSG00000107537
		BC070061
		ENSG00000168904
		ENSG00000165140
		ENSG00000184500
		ENSG00000100348
		ENSG00000148123
		ENSG00000116005
		ENSG00000234492
		ENSG00000172296
		ENSG00000139324
		ENSG00000187889
		ENSG00000197408
		ENSG00000130649
		ENSG00000119862
		ENSG00000179152
		ENSG00000102178
		ENSG00000141338
		ENSG00000023330
		ENSG00000116044
		ENSG00000124743
		ENSG00000136305
		ENSG00000169895
		ENSG00000099817
		ENSG00000144824
		ENSG00000111249
		ENSG00000155629
		ENSG00000204444
		ENSG00000095906
		ENSG00000156374
		ENSG00000078902
		ENSG00000144357
		ENSG00000162139
		ENSG00000188690
		ENSG00000147100
		ENSG00000123472
		ENSG00000095585
		ENSG00000106392
		ENSG00000138115
		ENSG00000074696
		ENSG00000163684
		ENSG00000123124
		ENSG00000105398
		ENSG00000151502
		ENSG00000178700
		ENSG00000088386
		ENSG00000057593
		ENSG00000180346
		ENSG00000165682
		ENSG00000107789
		ENSG00000170412
		ENSG00000205143
		ENSG00000124568
		ENSG00000169733
		ENSG00000166228
		ENSG00000092094
		ENSG00000103067
		ENSG00000151948
		ENSG00000182199
		ENSG00000168994
		ENSG00000196455
		ENSG00000165410
		ENSG00000132763
		ENSG00000138386
		ENSG00000162735
		ENSG00000131844
		NM_001256758
		ENSG00000130988
		ENSG00000117528
		ENSG00000150527
		ENSG00000155368
		ENSG00000178537
		ENSG00000072778
		ENSG00000114993
		ENSG00000158793
		ENSG00000106484
		ENSG00000100714
		ENSG00000164904
		ENSG00000109919
		XM_006720051
		ENSG00000143819
		ENSG00000138315
		NM_001135704
		ENSG00000176771
		ENSG00000108179
		ENSG00000116191
		ENSG00000133027
		ENSG00000114054
		ENSG00000145476
		ENSG00000132386
		ENSG00000114126
		ENSG00000102897
		ENSG00000036672
		ENSG00000120054
		ENSG00000091428
		ENSG00000134709
		ENSG00000082146
		ENSG00000160932
		ENSG00000080910
		ENSG00000183044
		ENSG00000180767
		ENSG00000147475
		ENSG00000080819
		ENSG00000115998
		XM_005269154
		ENSG00000186204
		ENSG00000164619
		ENSG00000267296
		ENSG00000161395
		ENSG00000066855
		ENSG00000132423
		ENSG00000170881
		ENSG00000173281
		ENSG00000034693
		ENSG00000165688
		ENSG00000111254
		ENSG00000134864
		ENSG00000182165
		ENSG00000148834
		ENSG00000101981
		ENSG00000146166
		ENSG00000167074
		ENSG00000008952
		ENSG00000198515
		ENSG00000148943
		ENSG00000152990
		NM_005486
		ENSG00000000460
		ENSG00000115109
		ENSG00000130653
		ENSG00000145247
		ENSG00000121057
		ENSG00000140107
		ENSG00000114520
		ENSG00000102024
		ENSG00000102038
		ENSG00000107902
		ENSG00000196182
		ENSG00000120907
		ENSG00000284567
		ENSG00000113600
		ENSG00000100075
		ENSG00000109184
		ENSG00000180210
		ENSG00000157593
		ENSG00000130005
		ENSG00000091622
		ENSG00000197016
		ENSG00000156398
		ENSG00000151790
		ENSG00000125430
		ENSG00000181856
		ENSG00000171135
		ENSG00000130717
		ENSG00000172469
		ENSG00000132613
		ENSG00000182566
		ENSG00000156253
		ENSG00000138709
		ENSG00000246174
		XR_246241
		ENSG00000175287
		ENSG00000100664
		ENSG00000134109
		ENSG00000179918
		ENSG00000145708
		ENSG00000221843
		ENSG00000083123
		ENSG00000106460
		ENSG00000127324
		ENSG00000147576
		ENSG00000198975
		ENSG00000121350
		ENSG00000100362
		ENSG00000117009
		ENSG00000164976
		ENSG00000101444
		AY427952
		ENSG00000261701
		ENSG00000036473
		ENSG00000067208
		ENSG00000116898
		ENSG00000177692
		ENSG00000156017
		ENSG00000119711
		ENSG00000136021
		ENSG00000177707
		ENSG00000145217
		ENSG00000095261
		ENSG00000117143
		ENSG00000047346
		ENSG00000173898
		ENSG00000115718
		ENSG00000105852
		ENSG00000148985
		ENSG00000073464
		ENSG00000005700
		ENSG00000163738
		ENSG00000083807
		ENSG00000125445
		ENSG00000025796
		ENSG00000007933
		ENSG00000093144
		ENSG00000173531
		ENSG00000136052
		ENSG00000188707
		ENSG00000136011
		ENSG00000152952
		ENSG00000092621
		ENSG00000155906
		ENSG00000162688
		ENSG00000203999
		ENSG00000275152
		ENSG00000198732
		ENSG00000171365
		ENSG00000112304
		ENSG00000178075
		ENSG00000106400
		ENSG00000133835
		ENSG00000128513
		ENSG00000099937
		ENSG00000105607
		ENSG00000167740
		ENSG00000171130
		ENSG00000039537
		ENSG00000147419
		ENSG00000138796
		ENSG00000127884
		ENSG00000120158
		ENSG00000183729
		ENSG00000167363
		ENSG00000166825
		ENSG00000183323
		ENSG00000095539
		ENSG00000072506
		ENSG00000109180
		ENSG00000115919
		ENSG00000100344
		ENSG00000129596
		ENSG00000196932
		ENSG00000186106
		ENSG00000150722
		ENSG00000111700
		ENSG00000167315
		ENSG00000182890
		ENSG00000139405
		ENSG00000139209
		ENSG00000139531
		ENSG00000163251
		ENSG00000063241
		ENSG00000117054
		ENSG00000162951
		ENSG00000064225
		ENSG00000123131
		ENSG00000063587
		ENSG00000181192
		ENSG00000072042
		ENSG00000156006
		ENSG00000204514
		ENSG00000198890
		NR_003941
		ENSG00000123689
		ENSG00000133321
PSC_Healthy	39	ENSG00000002726
		ENSG00000114812
		ENSG00000117010
		ENSG00000128272
		ENSG00000017427
		ENSG00000113161
		ENSG00000134824
		ENSG00000203623
		ENSG00000207870
		ENSG00000114737
		ENSG00000229314
		ENSG00000244242
		ENSG00000150893
		ENSG00000142102
		ENSG00000149485
		ENSG00000112972
		ENSG00000113389
		ENSG00000052344
		ENSG00000100612
		ENSG00000124780
		ENSG00000131620
		ENSG00000108691
		ENSG00000171604
		NR_026779
		ENSG00000123454
		ENSG00000167508
		ENSG00000125798
		ENSG00000238650
		ENSG00000278705
		ENSG00000119938
		ENSG00000130164
		ENSG00000116194
		NM_001286272
		ENSG00000206630
		ENSG00000138079
