# Supplementary material for: Familiarity Breeds Strategy: In Silico Untangling of the Molecular Complexity on Course of Autoimmune Liver Disease-to-Hepatocellular Carcinoma Transition Predicts Novel Transcriptional Signatures
Source: Cells. 2021 Jul 29;10(8):1917. doi: 10.3390/cells10081917 (PMC8394127; doi:10.3390/cells10081917)
Supplement: Supplementary file 1 [file cells-10-01917-s001.zip › Supplementary Files/Table S1. AILD and HCC cohort description.xlsx]

## Sheet: AILD cohort description
Sample_title	Liver_tissue_healthy LTH_1	Liver_tissue_healthy LTH_2	Liver_tissue_healthy LTH_3	Liver_tissue_healthy LTH_4	Liver_tissue_healthy LTH_5	Liver_tissue_healthy LTH_6	Non_alcoholic_steatohepatitis_1 NASH_1	Non_alcoholic_steatohepatitis_2 NASH_2	Non_alcoholic_steatohepatitis_3 NASH_3	Non_alcoholic_steatohepatitis_4 NASH_4	Non_alcoholic_steatohepatitis_5 NASH_5	Non_alcoholic_steatohepatitis_6 NASH_6	Non_alcoholic_steatohepatitis_7 NASH_7	Primary_sclerosing_cholangitis_1_a PSC_1_a	Primary_sclerosing_cholangitis_2_a PSC_2_a	Primary_sclerosing_cholangitis_3_a PSC_3_a	Primary_sclerosing_cholangitis_4_a PSC_4_a	Primary_sclerosing_cholangitis_5_a PSC_5_a	Primary_sclerosing_cholangitis_6_a PSC_6_a	Primary_sclerosing_cholangitis_1_b PSC_1_b	Primary_sclerosing_cholangitis_2_b PSC_2_b	Primary_sclerosing_cholangitis_3_b PSC_3_b	Primary_sclerosing_cholangitis_4_b PSC_4_b	Primary_sclerosing_cholangitis_5_b PSC_5_b	Primary_sclerosing_cholangitis_6_b PSC_6_b	Primary_biliary_cirrhosis_1 ML-1	Primary_biliary_cirrhosis_2 ML-2	Haemochromatosis_1 ML-3	Autoimmune_hepatitis_1 ML-4	Autoimmune_hepatitis_2 ML-5	Alcohol_related_1 ML-6	Autoimmune_hepatitis_3 ML-7	Primary_biliary_cirrhosis_3 ML-8
Sample_geo_accession	GSM4837490	GSM4837491	GSM4837492	GSM4837493	GSM4837494	GSM4837495	GSM4837496	GSM4837497	GSM4837498	GSM4837499	GSM4837500	GSM4837501	GSM4837502	GSM4837503	GSM4837504	GSM4837505	GSM4837506	GSM4837507	GSM4837508	GSM4837509	GSM4837510	GSM4837511	GSM4837512	GSM4837513	GSM4837514	GSM4837515	GSM4837516	GSM4837517	GSM4837518	GSM4837519	GSM4837520	GSM4837521	GSM4837522
Sample_source_name	Liver tissue	Liver tissue	Liver tissue	Liver tissue	Liver tissue	Liver tissue	Liver tissue	Liver tissue	Liver tissue	Liver tissue	Liver tissue	Liver tissue	Liver tissue	Liver tissue	Liver tissue	Liver tissue	Liver tissue	Liver tissue	Liver tissue	Liver tissue	Liver tissue	Liver tissue	Liver tissue	Liver tissue	Liver tissue	Liver tissue	Liver tissue	Liver tissue	Liver tissue	Liver tissue	Liver tissue	Liver tissue	Liver tissue
Sample_organism	Homo sapiens	Homo sapiens	Homo sapiens	Homo sapiens	Homo sapiens	Homo sapiens	Homo sapiens	Homo sapiens	Homo sapiens	Homo sapiens	Homo sapiens	Homo sapiens	Homo sapiens	Homo sapiens	Homo sapiens	Homo sapiens	Homo sapiens	Homo sapiens	Homo sapiens	Homo sapiens	Homo sapiens	Homo sapiens	Homo sapiens	Homo sapiens	Homo sapiens	Homo sapiens	Homo sapiens	Homo sapiens	Homo sapiens	Homo sapiens	Homo sapiens	Homo sapiens	Homo sapiens
Sample_characteristics	condition: Liver tissue healthy	condition: Liver tissue healthy	condition: Liver tissue healthy	condition: Liver tissue healthy	condition: Liver tissue healthy	condition: Liver tissue healthy	condition: Non alcoholic steatohepatitis	condition: Non alcoholic steatohepatitis	condition: Non alcoholic steatohepatitis	condition: Non alcoholic steatohepatitis	condition: Non alcoholic steatohepatitis	condition: Non alcoholic steatohepatitis	condition: Non alcoholic steatohepatitis	condition: Primary sclerosing cholangitis	condition: Primary sclerosing cholangitis	condition: Primary sclerosing cholangitis	condition: Primary sclerosing cholangitis	condition: Primary sclerosing cholangitis	condition: Primary sclerosing cholangitis	condition: Primary sclerosing cholangitis	condition: Primary sclerosing cholangitis	condition: Primary sclerosing cholangitis	condition: Primary sclerosing cholangitis	condition: Primary sclerosing cholangitis	condition: Primary sclerosing cholangitis	condition: Primary biliary cirrhosis	condition: Primary biliary cirrhosis	condition: Haemochromatosis	condition: Autoimmune hepatitis	condition: Autoimmune hepatitis	condition: Alcohol related	condition: Autoimmune hepatitis	condition: Primary biliary cirrhosis
Sample_contact_email	trine.folseraas@medisin.uio.no	trine.folseraas@medisin.uio.no	trine.folseraas@medisin.uio.no	trine.folseraas@medisin.uio.no	trine.folseraas@medisin.uio.no	trine.folseraas@medisin.uio.no	trine.folseraas@medisin.uio.no	trine.folseraas@medisin.uio.no	trine.folseraas@medisin.uio.no	trine.folseraas@medisin.uio.no	trine.folseraas@medisin.uio.no	trine.folseraas@medisin.uio.no	trine.folseraas@medisin.uio.no	trine.folseraas@medisin.uio.no	trine.folseraas@medisin.uio.no	trine.folseraas@medisin.uio.no	trine.folseraas@medisin.uio.no	trine.folseraas@medisin.uio.no	trine.folseraas@medisin.uio.no	trine.folseraas@medisin.uio.no	trine.folseraas@medisin.uio.no	trine.folseraas@medisin.uio.no	trine.folseraas@medisin.uio.no	trine.folseraas@medisin.uio.no	trine.folseraas@medisin.uio.no	trine.folseraas@medisin.uio.no	trine.folseraas@medisin.uio.no	trine.folseraas@medisin.uio.no	trine.folseraas@medisin.uio.no	trine.folseraas@medisin.uio.no	trine.folseraas@medisin.uio.no	trine.folseraas@medisin.uio.no	trine.folseraas@medisin.uio.no
Sample_contact_phone	93098269	93098269	93098269	93098269	93098269	93098269	93098269	93098269	93098269	93098269	93098269	93098269	93098269	93098269	93098269	93098269	93098269	93098269	93098269	93098269	93098269	93098269	93098269	93098269	93098269	93098269	93098269	93098269	93098269	93098269	93098269	93098269	93098269
Sample_contact_department	Transplantation Medicine	Transplantation Medicine	Transplantation Medicine	Transplantation Medicine	Transplantation Medicine	Transplantation Medicine	Transplantation Medicine	Transplantation Medicine	Transplantation Medicine	Transplantation Medicine	Transplantation Medicine	Transplantation Medicine	Transplantation Medicine	Transplantation Medicine	Transplantation Medicine	Transplantation Medicine	Transplantation Medicine	Transplantation Medicine	Transplantation Medicine	Transplantation Medicine	Transplantation Medicine	Transplantation Medicine	Transplantation Medicine	Transplantation Medicine	Transplantation Medicine	Transplantation Medicine	Transplantation Medicine	Transplantation Medicine	Transplantation Medicine	Transplantation Medicine	Transplantation Medicine	Transplantation Medicine	Transplantation Medicine
Sample_contact_institute	Oslo University Hospital Rikshospitalet	Oslo University Hospital Rikshospitalet	Oslo University Hospital Rikshospitalet	Oslo University Hospital Rikshospitalet	Oslo University Hospital Rikshospitalet	Oslo University Hospital Rikshospitalet	Oslo University Hospital Rikshospitalet	Oslo University Hospital Rikshospitalet	Oslo University Hospital Rikshospitalet	Oslo University Hospital Rikshospitalet	Oslo University Hospital Rikshospitalet	Oslo University Hospital Rikshospitalet	Oslo University Hospital Rikshospitalet	Oslo University Hospital Rikshospitalet	Oslo University Hospital Rikshospitalet	Oslo University Hospital Rikshospitalet	Oslo University Hospital Rikshospitalet	Oslo University Hospital Rikshospitalet	Oslo University Hospital Rikshospitalet	Oslo University Hospital Rikshospitalet	Oslo University Hospital Rikshospitalet	Oslo University Hospital Rikshospitalet	Oslo University Hospital Rikshospitalet	Oslo University Hospital Rikshospitalet	Oslo University Hospital Rikshospitalet	Oslo University Hospital Rikshospitalet	Oslo University Hospital Rikshospitalet	Oslo University Hospital Rikshospitalet	Oslo University Hospital Rikshospitalet	Oslo University Hospital Rikshospitalet	Oslo University Hospital Rikshospitalet	Oslo University Hospital Rikshospitalet	Oslo University Hospital Rikshospitalet
Sample_contact_address	Sognsvannsveien 7	Sognsvannsveien 7	Sognsvannsveien 7	Sognsvannsveien 7	Sognsvannsveien 7	Sognsvannsveien 7	Sognsvannsveien 7	Sognsvannsveien 7	Sognsvannsveien 7	Sognsvannsveien 7	Sognsvannsveien 7	Sognsvannsveien 7	Sognsvannsveien 7	Sognsvannsveien 7	Sognsvannsveien 7	Sognsvannsveien 7	Sognsvannsveien 7	Sognsvannsveien 7	Sognsvannsveien 7	Sognsvannsveien 7	Sognsvannsveien 7	Sognsvannsveien 7	Sognsvannsveien 7	Sognsvannsveien 7	Sognsvannsveien 7	Sognsvannsveien 7	Sognsvannsveien 7	Sognsvannsveien 7	Sognsvannsveien 7	Sognsvannsveien 7	Sognsvannsveien 7	Sognsvannsveien 7	Sognsvannsveien 7
Sample_contact_city	Oslo	Oslo	Oslo	Oslo	Oslo	Oslo	Oslo	Oslo	Oslo	Oslo	Oslo	Oslo	Oslo	Oslo	Oslo	Oslo	Oslo	Oslo	Oslo	Oslo	Oslo	Oslo	Oslo	Oslo	Oslo	Oslo	Oslo	Oslo	Oslo	Oslo	Oslo	Oslo	Oslo
Sample_contact_state	Oslo	Oslo	Oslo	Oslo	Oslo	Oslo	Oslo	Oslo	Oslo	Oslo	Oslo	Oslo	Oslo	Oslo	Oslo	Oslo	Oslo	Oslo	Oslo	Oslo	Oslo	Oslo	Oslo	Oslo	Oslo	Oslo	Oslo	Oslo	Oslo	Oslo	Oslo	Oslo	Oslo
Sample_contact_zip/postal_code	372	372	372	372	372	372	372	372	372	372	372	372	372	372	372	372	372	372	372	372	372	372	372	372	372	372	372	372	372	372	372	372	372
Sample_contact_country	Norway	Norway	Norway	Norway	Norway	Norway	Norway	Norway	Norway	Norway	Norway	Norway	Norway	Norway	Norway	Norway	Norway	Norway	Norway	Norway	Norway	Norway	Norway	Norway	Norway	Norway	Norway	Norway	Norway	Norway	Norway	Norway	Norway

## Sheet: HCC cohort description
Sample_source_name	Non tumor liver	Non tumor liver	Non tumor liver	Non tumor liver	Non tumor liver	Non tumor liver	Non tumor liver	Non tumor liver	Non tumor liver	Non tumor liver	Hepatocellular Carcinoma	Hepatocellular Carcinoma	Hepatocellular Carcinoma	Hepatocellular Carcinoma	Hepatocellular Carcinoma	Hepatocellular Carcinoma	Hepatocellular Carcinoma	Hepatocellular Carcinoma	Hepatocellular Carcinoma	Hepatocellular Carcinoma	Hepatocellular Carcinoma	Hepatocellular Carcinoma	Hepatocellular Carcinoma	Hepatocellular Carcinoma	Hepatocellular Carcinoma	Hepatocellular Carcinoma	Hepatocellular Carcinoma	Hepatocellular Carcinoma	Hepatocellular Carcinoma	Hepatocellular Carcinoma	Hepatocellular Carcinoma	Hepatocellular Carcinoma	Hepatocellular Carcinoma	Hepatocellular Carcinoma	Hepatocellular Carcinoma	Hepatocellular Carcinoma	Hepatocellular Carcinoma	Hepatocellular Carcinoma	Hepatocellular Carcinoma	Hepatocellular Carcinoma	Hepatocellular Carcinoma	Hepatocellular Carcinoma	Hepatocellular Carcinoma	Hepatocellular Carcinoma	Hepatocellular Carcinoma	Hepatocellular Carcinoma	Hepatocellular Carcinoma	Hepatocellular Carcinoma	Hepatocellular Carcinoma
Sample_organism	Homo sapiens	Homo sapiens	Homo sapiens	Homo sapiens	Homo sapiens	Homo sapiens	Homo sapiens	Homo sapiens	Homo sapiens	Homo sapiens	Homo sapiens	Homo sapiens	Homo sapiens	Homo sapiens	Homo sapiens	Homo sapiens	Homo sapiens	Homo sapiens	Homo sapiens	Homo sapiens	Homo sapiens	Homo sapiens	Homo sapiens	Homo sapiens	Homo sapiens	Homo sapiens	Homo sapiens	Homo sapiens	Homo sapiens	Homo sapiens	Homo sapiens	Homo sapiens	Homo sapiens	Homo sapiens	Homo sapiens	Homo sapiens	Homo sapiens	Homo sapiens	Homo sapiens	Homo sapiens	Homo sapiens	Homo sapiens	Homo sapiens	Homo sapiens	Homo sapiens	Homo sapiens	Homo sapiens	Homo sapiens	Homo sapiens
!Sample_characteristics_tissue type	tissue: Non tumor liver	tissue: Non tumor liver	tissue: Non tumor liver	tissue: Non tumor liver	tissue: Non tumor liver	tissue: Non tumor liver	tissue: Non tumor liver	tissue: Non tumor liver	tissue: Non tumor liver	tissue: Non tumor liver	tissue: Hepatocellular Carcinoma	tissue: Hepatocellular Carcinoma	tissue: Hepatocellular Carcinoma	tissue: Hepatocellular Carcinoma	tissue: Hepatocellular Carcinoma	tissue: Hepatocellular Carcinoma	tissue: Hepatocellular Carcinoma	tissue: Hepatocellular Carcinoma	tissue: Hepatocellular Carcinoma	tissue: Hepatocellular Carcinoma	tissue: Hepatocellular Carcinoma	tissue: Hepatocellular Carcinoma	tissue: Hepatocellular Carcinoma	tissue: Hepatocellular Carcinoma	tissue: Hepatocellular Carcinoma	tissue: Hepatocellular Carcinoma	tissue: Hepatocellular Carcinoma	tissue: Hepatocellular Carcinoma	tissue: Hepatocellular Carcinoma	tissue: Hepatocellular Carcinoma	tissue: Hepatocellular Carcinoma	tissue: Hepatocellular Carcinoma	tissue: Hepatocellular Carcinoma	tissue: Hepatocellular Carcinoma	tissue: Hepatocellular Carcinoma	tissue: Hepatocellular Carcinoma	tissue: Hepatocellular Carcinoma	tissue: Hepatocellular Carcinoma	tissue: Hepatocellular Carcinoma	tissue: Hepatocellular Carcinoma	tissue: Hepatocellular Carcinoma	tissue: Hepatocellular Carcinoma	tissue: Hepatocellular Carcinoma	tissue: Hepatocellular Carcinoma	tissue: Hepatocellular Carcinoma	tissue: Hepatocellular Carcinoma	tissue: Hepatocellular Carcinoma	tissue: Hepatocellular Carcinoma	tissue: Hepatocellular Carcinoma
Sample_characteristics_disease state	disease state: Non tumor liver	disease state: Non tumor liver	disease state: Non tumor liver	disease state: Non tumor liver	disease state: Non tumor liver	disease state: Non tumor liver	disease state: Non tumor liver	disease state: Non tumor liver	disease state: Non tumor liver	disease state: Non tumor liver	disease state: Solid Tumor	disease state: Solid Tumor	disease state: Solid Tumor	disease state: Solid Tumor	disease state: Solid Tumor	disease state: Solid Tumor	disease state: Solid Tumor	disease state: Solid Tumor	disease state: Solid Tumor	disease state: Solid Tumor	disease state: Solid Tumor	disease state: Solid Tumor	disease state: Solid Tumor	disease state: Solid Tumor	disease state: Solid Tumor	disease state: Solid Tumor	disease state: Solid Tumor	disease state: Solid Tumor	disease state: Solid Tumor	disease state: Solid Tumor	disease state: Solid Tumor	disease state: Solid Tumor	disease state: Solid Tumor	disease state: Solid Tumor	disease state: Solid Tumor	disease state: Solid Tumor	disease state: Solid Tumor	disease state: Solid Tumor	disease state: Solid Tumor	disease state: Solid Tumor	disease state: Solid Tumor	disease state: Solid Tumor	disease state: Solid Tumor	disease state: Solid Tumor	disease state: Solid Tumor	disease state: Solid Tumor	disease state: Solid Tumor	disease state: Solid Tumor	disease state: Solid Tumor
Sample_characteristics_gender											gender: Male	gender: Male	gender: Female	gender: Male	gender: Male	gender: Female	gender: Female	gender: Female	gender: Male	gender: Male	gender: Male	gender: Male	gender: Male	gender: Female	gender: Female	gender: Male	gender: Male	gender: Male	gender: Male	gender: Male	gender: Male	gender: Male	gender: Female	gender: Male	gender: Male	gender: Male	gender: Male	gender: Male	gender: Male	gender: Male	gender: Male	gender: Male	gender: Male	gender: Male	gender: Male	gender: Male	gender: Male	gender: Male	gender: Male
Sample_characteristics_age											age: 35	age: 48	age: 66	age: 34	age: 63	age: 71	age: 73	age: 53	age: 78	age: 53	age: 59	age: 42	age: 45	age: 21	age: 26	age: 50	age: 59	age: 71	age: 57	age: 65	age: 40	age: 74	age: 61	age: 68	age: 62	age: 75	age: 77	age: 61	age: 73	age: 54	age: 70	age: 68	age: 26	age: 62	age: 50	age: 60	age: 33	age: 58	age: 72
Sample_characteristics_Metavir score											metavir: F4	metavir: F0-F1	metavir: F4	metavir: F4	metavir: F4	metavir: F0-F1	metavir: F4	metavir: F0-F1	metavir: F2-F3	metavir: F4	metavir: F4	metavir: F4	metavir: F4	metavir: F2-F3	metavir: F2-F3	metavir: F4	metavir: F4	metavir: F2-F3	metavir: F0-F1	metavir: F2-F3	metavir: F4	metavir: F4	metavir: F4	metavir: F0-F1	metavir: F4	metavir: F2-F3	metavir: F0-F1	metavir: F0-F1	metavir: F0-F1	metavir: F0-F1	metavir: F0-F1	metavir: F2-F3	metavir: F2-F3	metavir: F0-F1	metavir: F0-F1	metavir: F4	metavir: F0-F1	metavir: F4	metavir: F0-F1
Sample_characteristics_Edmondson score											edmonson: I-II	edmonson: III-IV	edmonson: I-II	edmonson: I-II	edmonson: I-II	edmonson: III-IV	edmonson: III-IV	edmonson: III-IV	edmonson: III-IV	edmonson: III-IV	edmonson: III-IV	edmonson: III-IV	edmonson: I-II	edmonson: I-II	edmonson: I-II	edmonson: I-II	edmonson: III-IV	edmonson: I-II	edmonson: III-IV	edmonson: I-II	edmonson: III-IV	edmonson: III-IV	edmonson: III-IV	edmonson: I-II	edmonson: III-IV	edmonson: I-II	edmonson: III-IV	edmonson: III-IV	edmonson: III-IV	edmonson: III-IV	edmonson: III-IV	edmonson: III-IV	edmonson: III-IV	edmonson: I-II	edmonson: I-II	edmonson: I-II	edmonson: I-II	edmonson: III-IV	edmonson: I-II
Sample_characteristics_etiology											etiology: HBV	etiology: w/o ETIOLOGY	etiology: HCV	etiology: HBV HCV	etiology: HCV	etiology: w/o ETIOLOGY	etiology: w/o ETIOLOGY	etiology: Al	etiology: Al	etiology: Al. HBV	etiology: HM	etiology: Al. HBV HCV	etiology: Al	etiology: HBV	etiology: HBV	etiology: HBV	etiology: HBV	etiology: HM METAB	etiology: Al	etiology: HM	etiology: HBV	etiology: Al	etiology: HBV	etiology: Al	etiology: HBV HCV	etiology: Al. HCV	etiology: w/o ETIOLOGY	etiology: HM	etiology: HM	etiology: Al	etiology: w/o ETIOLOGY	etiology: Al	etiology: HBV	etiology: w/o ETIOLOGY	etiology: w/o ETIOLOGY	etiology: HM	etiology: w/o ETIOLOGY	etiology: HCV	etiology: w/o ETIOLOGY
Sample accession no.	GSM1523329	GSM1523330	GSM1523331	GSM1523332	GSM1523333	GSM1523334	GSM1523335	GSM1523336	GSM1523337	GSM1523338	GSM1523339	GSM1523340	GSM1523341	GSM1523342	GSM1523343	GSM1523344	GSM1523345	GSM1523346	GSM1523347	GSM1523348	GSM1523349	GSM1523350	GSM1523351	GSM1523352	GSM1523353	GSM1523354	GSM1523355	GSM1523356	GSM1523357	GSM1523358	GSM1523359	GSM1523360	GSM1523361	GSM1523362	GSM1523363	GSM1523364	GSM1523365	GSM1523366	GSM1523367	GSM1523368	GSM1523369	GSM1523370	GSM1523371	GSM1523372	GSM1523373	GSM1523374	GSM1523375	GSM1523376	GSM1523377
Sample_contact_email	sandrine.imbeaud@inserm.fr	sandrine.imbeaud@inserm.fr	sandrine.imbeaud@inserm.fr	sandrine.imbeaud@inserm.fr	sandrine.imbeaud@inserm.fr	sandrine.imbeaud@inserm.fr	sandrine.imbeaud@inserm.fr	sandrine.imbeaud@inserm.fr	sandrine.imbeaud@inserm.fr	sandrine.imbeaud@inserm.fr	sandrine.imbeaud@inserm.fr	sandrine.imbeaud@inserm.fr	sandrine.imbeaud@inserm.fr	sandrine.imbeaud@inserm.fr	sandrine.imbeaud@inserm.fr	sandrine.imbeaud@inserm.fr	sandrine.imbeaud@inserm.fr	sandrine.imbeaud@inserm.fr	sandrine.imbeaud@inserm.fr	sandrine.imbeaud@inserm.fr	sandrine.imbeaud@inserm.fr	sandrine.imbeaud@inserm.fr	sandrine.imbeaud@inserm.fr	sandrine.imbeaud@inserm.fr	sandrine.imbeaud@inserm.fr	sandrine.imbeaud@inserm.fr	sandrine.imbeaud@inserm.fr	sandrine.imbeaud@inserm.fr	sandrine.imbeaud@inserm.fr	sandrine.imbeaud@inserm.fr	sandrine.imbeaud@inserm.fr	sandrine.imbeaud@inserm.fr	sandrine.imbeaud@inserm.fr	sandrine.imbeaud@inserm.fr	sandrine.imbeaud@inserm.fr	sandrine.imbeaud@inserm.fr	sandrine.imbeaud@inserm.fr	sandrine.imbeaud@inserm.fr	sandrine.imbeaud@inserm.fr	sandrine.imbeaud@inserm.fr	sandrine.imbeaud@inserm.fr	sandrine.imbeaud@inserm.fr	sandrine.imbeaud@inserm.fr	sandrine.imbeaud@inserm.fr	sandrine.imbeaud@inserm.fr	sandrine.imbeaud@inserm.fr	sandrine.imbeaud@inserm.fr	sandrine.imbeaud@inserm.fr	sandrine.imbeaud@inserm.fr
Sample_contact_phone	+33 (0)1 53 72 51 98	+33 (0)1 53 72 51 98	+33 (0)1 53 72 51 98	+33 (0)1 53 72 51 98	+33 (0)1 53 72 51 98	+33 (0)1 53 72 51 98	+33 (0)1 53 72 51 98	+33 (0)1 53 72 51 98	+33 (0)1 53 72 51 98	+33 (0)1 53 72 51 98	+33 (0)1 53 72 51 98	+33 (0)1 53 72 51 98	+33 (0)1 53 72 51 98	+33 (0)1 53 72 51 98	+33 (0)1 53 72 51 98	+33 (0)1 53 72 51 98	+33 (0)1 53 72 51 98	+33 (0)1 53 72 51 98	+33 (0)1 53 72 51 98	+33 (0)1 53 72 51 98	+33 (0)1 53 72 51 98	+33 (0)1 53 72 51 98	+33 (0)1 53 72 51 98	+33 (0)1 53 72 51 98	+33 (0)1 53 72 51 98	+33 (0)1 53 72 51 98	+33 (0)1 53 72 51 98	+33 (0)1 53 72 51 98	+33 (0)1 53 72 51 98	+33 (0)1 53 72 51 98	+33 (0)1 53 72 51 98	+33 (0)1 53 72 51 98	+33 (0)1 53 72 51 98	+33 (0)1 53 72 51 98	+33 (0)1 53 72 51 98	+33 (0)1 53 72 51 98	+33 (0)1 53 72 51 98	+33 (0)1 53 72 51 98	+33 (0)1 53 72 51 98	+33 (0)1 53 72 51 98	+33 (0)1 53 72 51 98	+33 (0)1 53 72 51 98	+33 (0)1 53 72 51 98	+33 (0)1 53 72 51 98	+33 (0)1 53 72 51 98	+33 (0)1 53 72 51 98	+33 (0)1 53 72 51 98	+33 (0)1 53 72 51 98	+33 (0)1 53 72 51 98
Sample_contact_department	Génomique Fonctionnelle des tumeurs solides	Génomique Fonctionnelle des tumeurs solides	Génomique Fonctionnelle des tumeurs solides	Génomique Fonctionnelle des tumeurs solides	Génomique Fonctionnelle des tumeurs solides	Génomique Fonctionnelle des tumeurs solides	Génomique Fonctionnelle des tumeurs solides	Génomique Fonctionnelle des tumeurs solides	Génomique Fonctionnelle des tumeurs solides	Génomique Fonctionnelle des tumeurs solides	Génomique Fonctionnelle des tumeurs solides	Génomique Fonctionnelle des tumeurs solides	Génomique Fonctionnelle des tumeurs solides	Génomique Fonctionnelle des tumeurs solides	Génomique Fonctionnelle des tumeurs solides	Génomique Fonctionnelle des tumeurs solides	Génomique Fonctionnelle des tumeurs solides	Génomique Fonctionnelle des tumeurs solides	Génomique Fonctionnelle des tumeurs solides	Génomique Fonctionnelle des tumeurs solides	Génomique Fonctionnelle des tumeurs solides	Génomique Fonctionnelle des tumeurs solides	Génomique Fonctionnelle des tumeurs solides	Génomique Fonctionnelle des tumeurs solides	Génomique Fonctionnelle des tumeurs solides	Génomique Fonctionnelle des tumeurs solides	Génomique Fonctionnelle des tumeurs solides	Génomique Fonctionnelle des tumeurs solides	Génomique Fonctionnelle des tumeurs solides	Génomique Fonctionnelle des tumeurs solides	Génomique Fonctionnelle des tumeurs solides	Génomique Fonctionnelle des tumeurs solides	Génomique Fonctionnelle des tumeurs solides	Génomique Fonctionnelle des tumeurs solides	Génomique Fonctionnelle des tumeurs solides	Génomique Fonctionnelle des tumeurs solides	Génomique Fonctionnelle des tumeurs solides	Génomique Fonctionnelle des tumeurs solides	Génomique Fonctionnelle des tumeurs solides	Génomique Fonctionnelle des tumeurs solides	Génomique Fonctionnelle des tumeurs solides	Génomique Fonctionnelle des tumeurs solides	Génomique Fonctionnelle des tumeurs solides	Génomique Fonctionnelle des tumeurs solides	Génomique Fonctionnelle des tumeurs solides	Génomique Fonctionnelle des tumeurs solides	Génomique Fonctionnelle des tumeurs solides	Génomique Fonctionnelle des tumeurs solides	Génomique Fonctionnelle des tumeurs solides
Sample_contact_institute	INSERM, UMR U-1162, Université Paris Descartes	INSERM, UMR U-1162, Université Paris Descartes	INSERM, UMR U-1162, Université Paris Descartes	INSERM, UMR U-1162, Université Paris Descartes	INSERM, UMR U-1162, Université Paris Descartes	INSERM, UMR U-1162, Université Paris Descartes	INSERM, UMR U-1162, Université Paris Descartes	INSERM, UMR U-1162, Université Paris Descartes	INSERM, UMR U-1162, Université Paris Descartes	INSERM, UMR U-1162, Université Paris Descartes	INSERM, UMR U-1162, Université Paris Descartes	INSERM, UMR U-1162, Université Paris Descartes	INSERM, UMR U-1162, Université Paris Descartes	INSERM, UMR U-1162, Université Paris Descartes	INSERM, UMR U-1162, Université Paris Descartes	INSERM, UMR U-1162, Université Paris Descartes	INSERM, UMR U-1162, Université Paris Descartes	INSERM, UMR U-1162, Université Paris Descartes	INSERM, UMR U-1162, Université Paris Descartes	INSERM, UMR U-1162, Université Paris Descartes	INSERM, UMR U-1162, Université Paris Descartes	INSERM, UMR U-1162, Université Paris Descartes	INSERM, UMR U-1162, Université Paris Descartes	INSERM, UMR U-1162, Université Paris Descartes	INSERM, UMR U-1162, Université Paris Descartes	INSERM, UMR U-1162, Université Paris Descartes	INSERM, UMR U-1162, Université Paris Descartes	INSERM, UMR U-1162, Université Paris Descartes	INSERM, UMR U-1162, Université Paris Descartes	INSERM, UMR U-1162, Université Paris Descartes	INSERM, UMR U-1162, Université Paris Descartes	INSERM, UMR U-1162, Université Paris Descartes	INSERM, UMR U-1162, Université Paris Descartes	INSERM, UMR U-1162, Université Paris Descartes	INSERM, UMR U-1162, Université Paris Descartes	INSERM, UMR U-1162, Université Paris Descartes	INSERM, UMR U-1162, Université Paris Descartes	INSERM, UMR U-1162, Université Paris Descartes	INSERM, UMR U-1162, Université Paris Descartes	INSERM, UMR U-1162, Université Paris Descartes	INSERM, UMR U-1162, Université Paris Descartes	INSERM, UMR U-1162, Université Paris Descartes	INSERM, UMR U-1162, Université Paris Descartes	INSERM, UMR U-1162, Université Paris Descartes	INSERM, UMR U-1162, Université Paris Descartes	INSERM, UMR U-1162, Université Paris Descartes	INSERM, UMR U-1162, Université Paris Descartes	INSERM, UMR U-1162, Université Paris Descartes	INSERM, UMR U-1162, Université Paris Descartes
Sample_contact_city	Paris	Paris	Paris	Paris	Paris	Paris	Paris	Paris	Paris	Paris	Paris	Paris	Paris	Paris	Paris	Paris	Paris	Paris	Paris	Paris	Paris	Paris	Paris	Paris	Paris	Paris	Paris	Paris	Paris	Paris	Paris	Paris	Paris	Paris	Paris	Paris	Paris	Paris	Paris	Paris	Paris	Paris	Paris	Paris	Paris	Paris	Paris	Paris	Paris
Sample_contact_zip/postal_code	75010	75010	75010	75010	75010	75010	75010	75010	75010	75010	75010	75010	75010	75010	75010	75010	75010	75010	75010	75010	75010	75010	75010	75010	75010	75010	75010	75010	75010	75010	75010	75010	75010	75010	75010	75010	75010	75010	75010	75010	75010	75010	75010	75010	75010	75010	75010	75010	75010
Sample_contact_country	France	France	France	France	France	France	France	France	France	France	France	France	France	France	France	France	France	France	France	France	France	France	France	France	France	France	France	France	France	France	France	France	France	France	France	France	France	France	France	France	France	France	France	France	France	France	France	France	France
[truncated: 42 more columns]
