# Supplementary material for: Familiarity Breeds Strategy: In Silico Untangling of the Molecular Complexity on Course of Autoimmune Liver Disease-to-Hepatocellular Carcinoma Transition Predicts Novel Transcriptional Signatures
Source: Cells. 2021 Jul 29;10(8):1917. doi: 10.3390/cells10081917 (PMC8394127; doi:10.3390/cells10081917)
Supplement: Supplementary file 1 [file cells-10-01917-s001.zip › Supplementary Files/Table S9. Pathways regulated by transcription factor clusters.xlsx]

## Sheet: Pathways regulated by Cluster 1
Term	P-value	Adjusted P-value	Odds Ratio	Combined Score
ERK/MAPK targets Homo sapiens R-HSA-198753	0.00419364	0.0272859	332.933	1822.54
Nuclear Events (kinase and transcription factor activation) Homo sapiens R-HSA-198725	0.00479166	0.0272859	289.464	1545.99
Myogenesis Homo sapiens R-HSA-525793	0.00578776	0.0272859	237.714	1224.71
CDO in myogenesis Homo sapiens R-HSA-375170	0.00578776	0.0272859	237.714	1224.71
MAPK targets/ Nuclear events mediated by MAP kinases Homo sapiens R-HSA-450282	0.00598689	0.0272859	229.506	1174.65
Transcriptional activation of mitochondrial biogenesis Homo sapiens R-HSA-2151201	0.00797654	0.0272859	170.573	824.079
Mitochondrial biogenesis Homo sapiens R-HSA-1592230	0.00976467	0.0272859	138.528	641.243
MAP kinase activation in TLR cascade Homo sapiens R-HSA-450294	0.0119469	0.0272859	112.638	498.682
Circadian Clock Homo sapiens R-HSA-400253	0.0125414	0.0272859	107.172	469.276
TRAF6 Mediated Induction of proinflammatory cytokines Homo sapiens R-HSA-168180	0.0143234	0.0272859	93.5446	397.178
Toll Like Receptor 10 (TLR10) Cascade Homo sapiens R-HSA-168142	0.0163005	0.0272859	81.9547	337.372
Toll Like Receptor 5 (TLR5) Cascade Homo sapiens R-HSA-168176	0.0163005	0.0272859	81.9547	337.372
MyD88 cascade initiated on plasma membrane Homo sapiens R-HSA-975871	0.0163005	0.0272859	81.9547	337.372
TRAF6 mediated induction of NFkB and MAP kinases upon TLR7/8 or 9 activation Homo sapiens R-HSA-975138	0.016498	0.0272859	80.9512	332.265
MyD88 dependent cascade initiated on endosome Homo sapiens R-HSA-975155	0.0168931	0.0272859	79.0159	322.452
Toll Like Receptor 7/8 (TLR7/8) Cascade Homo sapiens R-HSA-168181	0.0168931	0.0272859	79.0159	322.452
Toll Like Receptor 9 (TLR9) Cascade Homo sapiens R-HSA-168138	0.0174853	0.0272859	76.2797	308.658
MyD88:Mal cascade initiated on plasma membrane Homo sapiens R-HSA-166058	0.0182746	0.0272859	72.9121	291.812
Toll Like Receptor TLR1:TLR2 Cascade Homo sapiens R-HSA-168179	0.0182746	0.0272859	72.9121	291.812
Toll Like Receptor TLR6:TLR2 Cascade Homo sapiens R-HSA-168188	0.0182746	0.0272859	72.9121	291.812
Toll Like Receptor 2 (TLR2) Cascade Homo sapiens R-HSA-181438	0.0182746	0.0272859	72.9121	291.812
MyD88-independent TLR3/TLR4 cascade Homo sapiens R-HSA-166166	0.0192606	0.0272859	69.0972	272.913
Toll Like Receptor 3 (TLR3) Cascade Homo sapiens R-HSA-168164	0.0192606	0.0272859	69.0972	272.913
TRIF-mediated TLR3/TLR4 signaling Homo sapiens R-HSA-937061	0.0192606	0.0272859	69.0972	272.913
Activated TLR4 signalling Homo sapiens R-HSA-166054	0.022214	0.0302111	59.7147	227.336
Toll Like Receptor 4 (TLR4) Cascade Homo sapiens R-HSA-166016	0.0241793	0.0316191	54.7521	203.801
Toll-Like Receptors Cascades Homo sapiens R-HSA-168898	0.0277092	0.0348931	47.6187	170.76
Organelle biogenesis and maintenance Homo sapiens R-HSA-1852241	0.0636275	0.077262	20.1754	55.5773
NGF signalling via TRKA from the plasma membrane Homo sapiens R-HSA-187037	0.0727329	0.0852731	17.5362	45.9617
Signalling by NGF Homo sapiens R-HSA-166520	0.0870138	0.0986157	14.5115	35.4326
Developmental Biology Homo sapiens R-HSA-1266738	0.148184	0.161396	8.15754	15.5752
Innate Immune System Homo sapiens R-HSA-168249	0.151902	0.161396	7.93631	14.9561
Immune System Homo sapiens R-HSA-168256	0.275335	0.283678	3.97801	5.1307
Signal Transduction Homo sapiens R-HSA-162582	0.409139	0.409139	2.37175	2.11964

## Sheet: Interactome of Cluster 1
Term	P-value	Adjusted P-value	Odds Ratio	Combined Score
Ikaros-NuRD complex (mouse)	0.00119952	0.00326343	1332.73	8963.74
CoREST-HDAC complex (human)	0.00139934	0.00326343	1110.56	7298.3
anti-BHC110 complex (human)	0.00219831	0.00326343	666.2	4077.19
Ikaros complex (mouse)	0.00239798	0.00326343	605.606	3653.7
LSD1 complex (human)	0.00259762	0.00326343	555.111	3304.67
PYR complex (mouse)	0.00279722	0.00326343	512.385	3012.37
CtBP complex (human)	0.00339587	0.00339587	416.25	2366.46

## Sheet: Pathways regulated by Cluster 2
Term	P-value	Adjusted P-value	Odds Ratio	Combined Score
SUMOylation of RNA binding proteins Homo sapiens R-HSA-4570464	4.9499e-06	4.45491e-05	39910	487546
SUMOylation of DNA damage response and repair proteins Homo sapiens R-HSA-3108214	1.38749e-05	4.54498e-05	39850	445739
Oxidative Stress Induced Senescence Homo sapiens R-HSA-2559580	2.04749e-05	4.54498e-05	39818	429888
SUMO E3 ligases SUMOylate target proteins Homo sapiens R-HSA-3108232	2.27999e-05	4.54498e-05	39808	425498
SUMOylation Homo sapiens R-HSA-2990846	2.52499e-05	4.54498e-05	39798	421329
Cellular Senescence Homo sapiens R-HSA-2559583	6.44004e-05	9.66005e-05	39678	382908
Cellular responses to stress Homo sapiens R-HSA-2262752	0.000335812	0.000431758	39266	314087
Post-translational protein modification Homo sapiens R-HSA-597592	0.000677317	0.000761981	38958	284291
Metabolism of proteins Homo sapiens R-HSA-392499	0.0028811	0.0028811	37852	221418

## Sheet: Interactome of Cluster 2
Term	P-value	Adjusted P-value	Odds Ratio	Combined Score
Polycomb repressive complex 1 (PRC1, hPRC-H) (human)	3.89979e-07	1.16994e-06	39974	589903
Bmi1-Mel18-Mph1-M33 polycomb repressor complex (mouse)	0.000399958	0.000599937	6665	52148
CEN complex (human)	0.00369661	0.00369661	554.5	3105.39

## Sheet: Pathways regulated by Cluster 3
Term	P-value	Adjusted P-value	Odds Ratio	Combined Score
PPARA activates gene expression Homo sapiens R-HSA-1989781	1.29725e-09	5.85152e-08	184.093	3767.09
Regulation of lipid metabolism by Peroxisome proliferator-activated receptor alpha (PPARalpha) Homo sapiens R-HSA-400206	1.4814e-09	5.85152e-08	179.09	3640.95
Fatty acid, triacylglycerol, and ketone body metabolism Homo sapiens R-HSA-535734	3.46169e-08	9.11579e-07	93.2925	1602.66
Transcriptional regulation of white adipocyte differentiation Homo sapiens R-HSA-381340	4.64908e-08	9.18194e-07	177.022	2988.85
RORA activates gene expression Homo sapiens R-HSA-1368082	2.61606e-07	4.13338e-06	356.536	5403.81
Transcriptional activation of mitochondrial biogenesis Homo sapiens R-HSA-2151201	8.8065e-07	1.15422e-05	231.116	3222.36
Activation of gene expression by SREBF (SREBP) Homo sapiens R-HSA-2426168	1.02273e-06	1.15422e-05	219.242	3024.01
Mitochondrial biogenesis Homo sapiens R-HSA-1592230	1.63835e-06	1.61787e-05	185.814	2475.38
Regulation of cholesterol biosynthesis by SREBP (SREBF) Homo sapiens R-HSA-1655829	2.32927e-06	2.04458e-05	164.324	2131.28
Circadian Clock Homo sapiens R-HSA-400253	3.51835e-06	2.7795e-05	142.357	1787.65
Metabolism of lipids and lipoproteins Homo sapiens R-HSA-556833	8.40126e-06	6.03363e-05	29.5657	345.539
Generic Transcription Pathway Homo sapiens R-HSA-212436	2.3159e-05	0.000152463	23.7708	253.708
Gene Expression Homo sapiens R-HSA-74160	4.59121e-05	0.000279004	16.9523	169.333
Chromatin organization Homo sapiens R-HSA-4839726	0.000161134	0.000848637	37.9891	331.769
Chromatin modifying enzymes Homo sapiens R-HSA-3247509	0.000161134	0.000848637	37.9891	331.769
BMAL1:CLOCK,NPAS2 activates circadian gene expression Homo sapiens R-HSA-1368108	0.000191672	0.000946379	124.688	1067.29
NOTCH1 Intracellular Domain Regulates Transcription Homo sapiens R-HSA-2122947	0.000240327	0.00111681	110.806	923.399
Nuclear Receptor transcription pathway Homo sapiens R-HSA-383280	0.000283155	0.00121549	101.74	831.165
Constitutive Signaling by NOTCH1 HD+PEST Domain Mutants Homo sapiens R-HSA-2894862	0.000353877	0.00121549	90.6136	720.067
Signaling by NOTCH1 in Cancer Homo sapiens R-HSA-2644603	0.000353877	0.00121549	90.6136	720.067
Signaling by NOTCH1 PEST Domain Mutants in Cancer Homo sapiens R-HSA-2644602	0.000353877	0.00121549	90.6136	720.067
Constitutive Signaling by NOTCH1 PEST Domain Mutants Homo sapiens R-HSA-2644606	0.000353877	0.00121549	90.6136	720.067
Signaling by NOTCH1 HD+PEST Domain Mutants in Cancer Homo sapiens R-HSA-2894858	0.000353877	0.00121549	90.6136	720.067
Developmental Biology Homo sapiens R-HSA-1266738	0.000411184	0.00135348	16.3751	127.668
Organelle biogenesis and maintenance Homo sapiens R-HSA-1852241	0.00047296	0.00144164	26.0951	199.797
Cytosolic sensors of pathogen-associated DNA Homo sapiens R-HSA-1834949	0.000474465	0.00144164	77.8359	595.703
Signaling by NOTCH1 Homo sapiens R-HSA-1980143	0.000564473	0.00165161	71.1429	532.121
Activation of anterior HOX genes in hindbrain development during early embryogenesis Homo sapiens R-HSA-5617472	0.000860908	0.00234523	57.1925	403.638
Activation of HOX genes during differentiation Homo sapiens R-HSA-5619507	0.000860908	0.00234523	57.1925	403.638
HATs acetylate histones Homo sapiens R-HSA-3214847	0.00124076	0.00326734	47.3452	316.836
Metabolism Homo sapiens R-HSA-1430728	0.00131388	0.00334827	9.50447	63.06
Signaling by NOTCH Homo sapiens R-HSA-157118	0.00160845	0.00397085	41.3958	266.278
LRR FLII-interacting protein 1 (LRRFIP1) activates type I IFN production Homo sapiens R-HSA-3134973	0.00249771	0.00597936	555.167	3326.77
NR1D1 (REV-ERBA) represses gene expression Homo sapiens R-HSA-1368071	0.00399365	0.00927935	317.19	1751.86
Regulation of gene expression by Hypoxia-inducible Factor Homo sapiens R-HSA-1234158	0.00498982	0.0112627	246.679	1307.49
NICD traffics to nucleus Homo sapiens R-HSA-157052	0.0064824	0.0138408	184.981	932.06
Notch-HLH transcription pathway Homo sapiens R-HSA-350054	0.0064824	0.0138408	184.981	932.06
TRAF3-dependent IRF activation pathway Homo sapiens R-HSA-918233	0.00697947	0.01451	170.744	847.705
Diseases of signal transduction Homo sapiens R-HSA-5663202	0.00861581	0.0174525	17.2238	81.8845
RNA Polymerase III Chain Elongation Homo sapiens R-HSA-73780	0.00896555	0.017707	130.542	615.425
TP53 Regulates Transcription of Genes Involved in Cytochrome C Release Homo sapiens R-HSA-6803204	0.00946151	0.0182307	123.284	574.568
CD209 (DC-SIGN) signaling Homo sapiens R-HSA-5621575	0.0104528	0.0196611	110.944	506.005
Downregulation of SMAD2/3:SMAD4 transcriptional activity Homo sapiens R-HSA-2173795	0.0114431	0.0205456	100.848	450.83
RNA Polymerase III Transcription Termination Homo sapiens R-HSA-73980	0.0114431	0.0205456	100.848	450.83
Regulation of Hypoxia-inducible Factor (HIF) by oxygen Homo sapiens R-HSA-1234174	0.012927	0.0217283	88.7333	385.851
Cellular response to hypoxia Homo sapiens R-HSA-2262749	0.012927	0.0217283	88.7333	385.851
Attenuation phase Homo sapiens R-HSA-3371568	0.012927	0.0217283	88.7333	385.851
RNA Polymerase III Transcription Initiation From Type 2 Promoter Homo sapiens R-HSA-76066	0.0134212	0.0219859	85.3162	367.792
RNA Polymerase III Transcription Initiation From Type 1 Promoter Homo sapiens R-HSA-76061	0.0139151	0.0219859	82.1523	351.183
RNA Polymerase III Transcription Initiation From Type 3 Promoter Homo sapiens R-HSA-76071	0.0139151	0.0219859	82.1523	351.183
YAP1- and WWTR1 (TAZ)-stimulated gene expression Homo sapiens R-HSA-2032785	0.0144088	0.0223196	79.2143	335.862
TRAF6 mediated IRF7 activation Homo sapiens R-HSA-933541	0.0158887	0.0241386	71.5376	296.319
HSF1-dependent transactivation Homo sapiens R-HSA-3371571	0.0168742	0.0251521	67.1953	274.289
RNA Polymerase III Transcription Initiation Homo sapiens R-HSA-76046	0.0178587	0.0261267	63.3492	254.997
Nuclear signaling by ERBB4 Homo sapiens R-HSA-1251985	0.0193339	0.0276722	58.3392	230.2
RNA Polymerase III Abortive And Retractive Initiation Homo sapiens R-HSA-749476	0.0203163	0.0276722	55.4167	215.922
RNA Polymerase III Transcription Homo sapiens R-HSA-74158	0.0203163	0.0276722	55.4167	215.922
Pre-NOTCH Transcription and Translation Homo sapiens R-HSA-1912408	0.0203163	0.0276722	55.4167	215.922
TP53 Regulates Transcription of Cell Death Genes Homo sapiens R-HSA-5633008	0.0212978	0.0285173	52.7725	203.129
Transcriptional activity of SMAD2/SMAD3:SMAD4 heterotrimer Homo sapiens R-HSA-2173793	0.0217882	0.0286878	51.5426	197.222
Pre-NOTCH Expression and Processing Homo sapiens R-HSA-1912422	0.0281433	0.0364479	39.5516	141.217
Formation of the beta-catenin:TCF transactivating complex Homo sapiens R-HSA-201722	0.0286306	0.036481	38.8558	138.065
HDACs deacetylate histones Homo sapiens R-HSA-3214815	0.0296046	0.0371232	37.5348	132.116
Signaling by TGF-beta Receptor Complex Homo sapiens R-HSA-170834	0.035914	0.0443314	30.7377	102.253
RIG-I/MDA5 mediated induction of IFN-alpha/beta pathways Homo sapiens R-HSA-168928	0.0388136	0.0471735	28.3647	92.1564
Cellular response to heat stress Homo sapiens R-HSA-3371556	0.0469865	0.0562414	23.269	71.1542
Disease Homo sapiens R-HSA-1643685	0.0486864	0.0574063	6.66217	20.1355
RNA Polymerase I, RNA Polymerase III, and Mitochondrial Transcription Homo sapiens R-HSA-504046	0.0565215	0.0656647	19.2029	55.1725
Innate Immune System Homo sapiens R-HSA-168249	0.0590234	0.067532	5.95807	16.8603
C-type lectin receptors (CLRs) Homo sapiens R-HSA-5621481	0.0598384	0.067532	18.0947	50.9567
Factors involved in megakaryocyte development and platelet production Homo sapiens R-HSA-983231	0.0683195	0.0760175	15.754	42.2767
TCF dependent signaling in response to WNT Homo sapiens R-HSA-201681	0.0951812	0.104435	11.1066	26.1225
Signaling by Wnt Homo sapiens R-HSA-195721	0.138114	0.149465	7.44369	14.7361
Signaling by ERBB4 Homo sapiens R-HSA-1236394	0.153304	0.163663	6.63999	12.4522
Transcriptional Regulation by TP53 Homo sapiens R-HSA-3700989	0.161022	0.16961	6.28979	11.4865
Cellular responses to stress Homo sapiens R-HSA-2262752	0.1691	0.175775	5.9575	10.588
Immune System Homo sapiens R-HSA-168256	0.178113	0.182739	2.98463	5.14949
Hemostasis Homo sapiens R-HSA-109582	0.244174	0.247304	3.91994	5.52663
Signal Transduction Homo sapiens R-HSA-162582	0.354341	0.354341	1.77903	1.84574

## Sheet: Interactome of Cluster 3
Term	P-value	Adjusted P-value	Odds Ratio	Combined Score
Stat1-alpha-dimer-CBP DNA-protein complex (human)	0.000999752	0.00322925	2221	15342.7
SMAD1-CBP complex (human)	0.000999752	0.00322925	2221	15342.7
CREBBP-SMAD2 hexameric complex (human)	0.000999752	0.00322925	2221	15342.7
CREBBP-SMAD3 hexameric complex (human)	0.000999752	0.00322925	2221	15342.7
SMAD2-SKI-NCOR complex (human)	0.00149929	0.00322925	1110.44	7220.95
SMAD3-SKI-NCOR complex (human)	0.00149929	0.00322925	1110.44	7220.95
SMAD4-SKI-NCOR complex (human)	0.00149929	0.00322925	1110.44	7220.95
Src1-Ep300-Crebbp complex (mouse)	0.00149929	0.00322925	1110.44	7220.95
CBP-RARA-RXRA-DNA complex, ligand stimulated (human)	0.00149929	0.00322925	1110.44	7220.95
p300-CBP-p270 complex (human)	0.00149929	0.00322925	1110.44	7220.95
CREBBP-SMAD2-SMAD4 pentameric complex (human)	0.00149929	0.00322925	1110.44	7220.95
CREBBP-SMAD3-SMAD4 pentameric complex (human)	0.00149929	0.00322925	1110.44	7220.95
TCF4-CTNNB1-CREBBP complex (human)	0.00149929	0.00322925	1110.44	7220.95
Multisubunit ACTR coactivator complex (human)	0.00199861	0.00349757	740.259	4600.93
SKI-NCOR1-SIN3A-HDAC1 complex (human)	0.00199861	0.00349757	740.259	4600.93
SRC-1 complex (human)	0.00199861	0.00349757	740.259	4600.93
Tis7-Sin3-Hdac1-Ncor1-Sap30 complex (mouse)	0.00249771	0.00388532	555.167	3326.77
NCOR-HDAC3 complex (human)	0.00249771	0.00388532	555.167	3326.77
NCOR complex (human)	0.00299658	0.00419521	444.111	2580.41
HES1 promoter corepressor complex (human)	0.00299658	0.00419521	444.111	2580.41
SRC-3 complex (human)	0.00349522	0.00425506	370.074	2093.27
p300-CBP-p270-SWI/SNF complex (human)	0.00349522	0.00425506	370.074	2093.27
NCOR2 complex (human)	0.00349522	0.00425506	370.074	2093.27
Kaiso-NCOR complex (human)	0.00498982	0.00537365	246.679	1307.49
RSmad complex (human)	0.00498982	0.00537365	246.679	1307.49
NCOR1 complex (human)	0.00498982	0.00537365	246.679	1307.49
RNA polymerase II complex, chromatin structure modifying (human)	0.0124326	0.0128931	92.4352	405.553
Parvulin-associated pre-rRNP complex (mouse)	0.0305777	0.0305777	36.3005	126.598
