# Supplementary material for: Familiarity Breeds Strategy: In Silico Untangling of the Molecular Complexity on Course of Autoimmune Liver Disease-to-Hepatocellular Carcinoma Transition Predicts Novel Transcriptional Signatures
Source: Cells. 2021 Jul 29;10(8):1917. doi: 10.3390/cells10081917 (PMC8394127; doi:10.3390/cells10081917)
Supplement: Supplementary file 1 [file cells-10-01917-s001.zip › Supplementary Files/Table S2. DEGS in individual AILDs and NASH.xlsx]

## Sheet: DEGs between AILDs and NASH
AIH-Healthy	AIH-Healthy	PBC-Healthy	PBC-Healthy	PSC-Healthy	PSC-Healthy	AIH-PBC	AIH-PBC	AIH-PSC	AIH-PSC	PBC-PSC	PBC-PSC	AIH-NASH	AIH-NASH	PBC-NASH	PBC-NASH	PSC-NASH	PSC-NASH	NASH-Healthy	NASH-Healthy
UP, 744 genes	Down, 711 genes	UP, 1050 genes	Down, 1056 genes	UP, 622 genes	Down, 498 genes	UP, 1 genes	Down, 0 genes	UP, 7 genes	Down, 2 genes	UP, 5 genes	Down, 1 genes	UP, 749 genes	Down, 483 genes	UP, 929 genes	Down, 671 genes	UP, 632 genes	Down, 361 genes	UP, 160 genes	Down, 317 genes
ENSG00000090104	ENSG00000167910	ENSG00000198074	ENSG00000167910	ENSG00000198074	ENSG00000167910	ENSG00000166206		ENSG00000166206	ENSG00000172456	ENSG00000100985	ENSG00000126231	ENSG00000146678	ENSG00000167910	ENSG00000146678	ENSG00000167910	ENSG00000146678	ENSG00000167910	ENSG00000167910	ENSG00000146678
ENSG00000124491	ENSG00000284440	ENSG00000137673	ENSG00000284440	ENSG00000137673	ENSG00000284440			ENSG00000239819	ENSG00000105976	ENSG00000131203		ENSG00000090104	ENSG00000284440	ENSG00000090104	ENSG00000284440	ENSG00000137673	ENSG00000284440	ENSG00000199990	ENSG00000170345
ENSG00000188257	ENSG00000105697	ENSG00000090104	ENSG00000105697	ENSG00000090104	ENSG00000105697			ENSG00000188107		ENSG00000117215		ENSG00000108244	ENSG00000105697	ENSG00000124491	ENSG00000105697	ENSG00000090104	ENSG00000105697	ENSG00000170323	ENSG00000130222
ENSG00000108244	ENSG00000067048	ENSG00000104435	ENSG00000067048	ENSG00000104435	ENSG00000236882			ENSG00000198846		ENSG00000078081		ENSG00000207392	ENSG00000236882	ENSG00000207392	ENSG00000129151	ENSG00000104435	ENSG00000129151	ENSG00000199030	ENSG00000106366
ENSG00000115380	ENSG00000236882	ENSG00000124491	ENSG00000198692	ENSG00000124491	ENSG00000129151			ENSG00000141576		ENSG00000105894		ENSG00000170345	XM_006718157	ENSG00000170345	XM_006718157	ENSG00000124491	XM_006718157	ENSG00000169245	ENSG00000115457
ENSG00000207392	ENSG00000198692	ENSG00000188257	ENSG00000129824	ENSG00000108244	XM_006718157			ENSG00000092820				ENSG00000130222	ENSG00000154654	ENSG00000130222	ENSG00000141434	ENSG00000108244	ENSG00000141434	ENSG00000283926	ENSG00000184999
ENSG00000136546	ENSG00000129824	ENSG00000115380	ENSG00000183878	ENSG00000115380	ENSG00000141434			ENSG00000168818				ENSG00000136546	ENSG00000151365	ENSG00000136546	ENSG00000150893	ENSG00000115380	ENSG00000150893	ENSG00000241388	ENSG00000154734
ENSG00000173702	ENSG00000183878	ENSG00000207392	ENSG00000129151	ENSG00000207392	ENSG00000122121							ENSG00000173702	ENSG00000109193	ENSG00000068366	ENSG00000196549	ENSG00000207392	ENSG00000196549	ENSG00000207475	ENSG00000120738
ENSG00000152583	ENSG00000129151	ENSG00000136546	NR_045129	ENSG00000091986	ENSG00000150893							ENSG00000152583	ENSG00000080709	ENSG00000121966	ENSG00000154654	ENSG00000170345	ENSG00000154654	ENSG00000119938	ENSG00000142871
ENSG00000121966	NR_045129	ENSG00000173702	XM_006718157	ENSG00000199990	ENSG00000196549							ENSG00000121966	ENSG00000114200	ENSG00000201998	ENSG00000173930	ENSG00000091986	ENSG00000173930	ENSG00000224652	ENSG00000137801
ENSG00000201998	XM_006718157	ENSG00000121966	ENSG00000012817	ENSG00000106809	ENSG00000121871							ENSG00000201998	ENSG00000074276	ENSG00000278857	ENSG00000151365	ENSG00000130222	ENSG00000151365	ENSG00000200795	ENSG00000165507
ENSG00000170323	ENSG00000012817	ENSG00000201998	ENSG00000141434	ENSG00000136546	ENSG00000154654							ENSG00000278857	ENSG00000199030	ENSG00000106366	ENSG00000242265	ENSG00000136546	ENSG00000242265	ENSG00000128607	ENSG00000118523
ENSG00000278857	ENSG00000121871	ENSG00000170323	ENSG00000122121	ENSG00000111341	ENSG00000173930							ENSG00000211632	ENSG00000198974	ENSG00000115457	ENSG00000109193	ENSG00000038427	ENSG00000109193	AK091978	ENSG00000200394
ENSG00000211632	ENSG00000154654	ENSG00000278857	ENSG00000196549	ENSG00000118785	ENSG00000106366							ENSG00000106366	ENSG00000226306	ENSG00000164266	ENSG00000080709	ENSG00000152583	ENSG00000188676	ENSG00000198975	ENSG00000138678
ENSG00000138755	ENSG00000151365	ENSG00000211632	ENSG00000121871	ENSG00000038427	ENSG00000151365							ENSG00000115457	ENSG00000277893	ENSG00000130513	ENSG00000188676	ENSG00000121966	ENSG00000114200	ENSG00000199150	ENSG00000122884
ENSG00000168685	ENSG00000114374	ENSG00000138755	ENSG00000154654	ENSG00000173702	ENSG00000184999							ENSG00000130513	ENSG00000283926	ENSG00000138755	ENSG00000114200	ENSG00000201998	ENSG00000074276	ENSG00000178795	ENSG00000095596
ENSG00000007001	ENSG00000104549	ENSG00000168685	ENSG00000131002	ENSG00000121966	ENSG00000109193							ENSG00000168685	ENSG00000150656	ENSG00000168685	ENSG00000074276	ENSG00000278857	ENSG00000199030	ENSG00000010932	ENSG00000107372
ENSG00000154734	ENSG00000080709	ENSG00000007001	ENSG00000173930	ENSG00000201998	ENSG00000104549							ENSG00000007001	ENSG00000122787	ENSG00000007001	ENSG00000199030	ENSG00000106366	ENSG00000198974	ENSG00000102007	ENSG00000153714
ENSG00000110848	ENSG00000114200	ENSG00000079931	ENSG00000106366	ENSG00000278857	ENSG00000188676							ENSG00000154734	ENSG00000049246	ENSG00000154734	ENSG00000198974	ENSG00000115457	ENSG00000226306	ENSG00000162645	ENSG00000284190
ENSG00000202538	ENSG00000199030	ENSG00000110848	ENSG00000151365	ENSG00000211632	ENSG00000080709							ENSG00000110848	ENSG00000283785	ENSG00000110848	ENSG00000226306	ENSG00000164266	ENSG00000277893	ENSG00000112186	ENSG00000120833
ENSG00000211611	ENSG00000198974	ENSG00000202538	ENSG00000184999	ENSG00000115457	ENSG00000114200							ENSG00000120738	ENSG00000162391	ENSG00000120738	ENSG00000277893	ENSG00000130513	ENSG00000139352	ENSG00000157423	ENSG00000139289
ENSG00000137077	ENSG00000226306	ENSG00000137077	ENSG00000109193	ENSG00000168685	ENSG00000074276							ENSG00000142871	ENSG00000241388	ENSG00000142871	ENSG00000283926	ENSG00000168685	ENSG00000283926	ENSG00000135220	ENSG00000206634
ENSG00000147257	ENSG00000277893	ENSG00000137801	ENSG00000114374	ENSG00000007001	ENSG00000199030							ENSG00000211611	ENSG00000205358	ENSG00000137077	ENSG00000170509	ENSG00000007001	ENSG00000170509	ENSG00000169442	ENSG00000166483
ENSG00000137801	ENSG00000283926	ENSG00000115009	ENSG00000188676	ENSG00000079931	ENSG00000198974							ENSG00000137801	ENSG00000169710	ENSG00000115009	ENSG00000150656	ENSG00000154734	ENSG00000049246	ENSG00000201544	ENSG00000136997
ENSG00000165507	ENSG00000166148	ENSG00000165507	ENSG00000080709	ENSG00000110848	ENSG00000277893							ENSG00000115602	ENSG00000062282	ENSG00000137801	ENSG00000122787	ENSG00000110848	ENSG00000283785	ENSG00000207444	ENSG00000120129
ENSG00000115602	ENSG00000150656	ENSG00000115602	ENSG00000114200	ENSG00000202538	ENSG00000283926							ENSG00000116741	ENSG00000119938	ENSG00000115602	ENSG00000111700	ENSG00000120738	ENSG00000134365	ENSG00000264006	ENSG00000128016
ENSG00000116741	ENSG00000049246	ENSG00000116741	ENSG00000074276	ENSG00000137077	ENSG00000166148							ENSG00000239975	ENSG00000128655	ENSG00000116741	ENSG00000049246	ENSG00000142871	ENSG00000241388	ENSG00000207638	ENSG00000067082
ENSG00000239975	ENSG00000122787	ENSG00000239975	ENSG00000199030	ENSG00000147257	ENSG00000170509							ENSG00000165507	ENSG00000135069	ENSG00000239975	ENSG00000283785	ENSG00000137077	ENSG00000205358	ENSG00000213462	ENSG00000177606
ENSG00000118523	ENSG00000283785	ENSG00000109321	ENSG00000127324	ENSG00000137801	ENSG00000150656							ENSG00000118523	ENSG00000224652	ENSG00000165507	ENSG00000095596	ENSG00000115009	ENSG00000169710	ENSG00000273703	ENSG00000125740
ENSG00000109321	ENSG00000095596	ENSG00000132465	ENSG00000198974	ENSG00000115009	ENSG00000049246							ENSG00000109321	ENSG00000108231	ENSG00000118523	ENSG00000241388	ENSG00000137801	ENSG00000062282	XM_005276336	ENSG00000153234
ENSG00000132465	ENSG00000244067	ENSG00000198780	ENSG00000226306	ENSG00000106483	ENSG00000122787							ENSG00000132465	ENSG00000135447	ENSG00000109321	ENSG00000205358	ENSG00000115602	ENSG00000119938	ENSG00000119431	ENSG00000170525
ENSG00000156234	ENSG00000162391	ENSG00000169245	ENSG00000277893	ENSG00000165507	ENSG00000283785							ENSG00000200394	ENSG00000171954	ENSG00000132465	ENSG00000169710	ENSG00000116741	ENSG00000139269	ENSG00000237125	ENSG00000130164
ENSG00000198780	ENSG00000067646	ENSG00000152766	ENSG00000283926	ENSG00000115602	ENSG00000095596							ENSG00000156234	ENSG00000087258	ENSG00000200394	ENSG00000062282	ENSG00000239975	ENSG00000149485	ENSG00000185495	ENSG00000184012
ENSG00000169245	ENSG00000205358	ENSG00000206468	ENSG00000166148	ENSG00000116741	ENSG00000134365							ENSG00000138678	ENSG00000087076	ENSG00000138678	ENSG00000119938	ENSG00000165507	ENSG00000128655	NR_004846	ENSG00000084110
ENSG00000153822	ENSG00000062282	ENSG00000168209	ENSG00000170509	ENSG00000239975	ENSG00000244067							ENSG00000198780	ENSG00000143365	ENSG00000198780	ENSG00000205754	ENSG00000118523	ENSG00000135069	ENSG00000011600	ENSG00000147642
ENSG00000152766	ENSG00000165246	ENSG00000111859	ENSG00000150656	ENSG00000118523	ENSG00000162391							ENSG00000122884	ENSG00000198099	ENSG00000122884	ENSG00000139269	ENSG00000109321	ENSG00000164089	ENST00000552334	ENSG00000106537
ENSG00000168209	ENSG00000128655	ENSG00000166523	ENSG00000049246	ENSG00000087245	ENSG00000284190							ENSG00000153822	ENSG00000152977	ENSG00000206468	ENSG00000128655	ENSG00000152779	ENSG00000134824	ENSG00000189057	ENSG00000166401
ENSG00000111859	ENSG00000135069	ENSG00000251815	ENSG00000122787	ENSG00000109321	ENSG00000198670							ENSG00000111859	ENSG00000196557	ENSG00000111859	ENSG00000135069	ENSG00000200394	ENSG00000224652	AK090398	ENSG00000127831
ENSG00000184956	ENSG00000224652	ENSG00000107372	ENSG00000111700	ENSG00000152779	ENSG00000205358							ENSG00000152766	ENSG00000164188	ENSG00000152766	ENSG00000164089	ENSG00000138678	ENSG00000108231	AF172850	ENSG00000171223
ENSG00000166523	ENSG00000108231	ENSG00000153714	ENSG00000283785	ENSG00000139329	ENSG00000169710							ENSG00000168209	ENSG00000101204	ENSG00000168209	ENSG00000112494	ENSG00000198780	ENSG00000171954	BC136790	ENSG00000134363
ENSG00000251815	ENSG00000143365	ENSG00000110799	ENSG00000095596	ENSG00000198780	ENSG00000119938							ENSG00000184956	ENSG00000280837	ENSG00000166523	ENSG00000224652	ENSG00000122884	ENSG00000087258	AK098835	ENSG00000207445
ENSG00000107372	ENSG00000135447	ENSG00000186340	ENSG00000134365	ENSG00000138678	ENSG00000062282							ENSG00000166523	ENSG00000128607	ENSG00000110799	ENSG00000108231	ENSG00000153822	ENSG00000112394	ENSG00000108375	ENSG00000134389
ENSG00000153714	ENSG00000171954	ENSG00000207166	ENSG00000162391	ENSG00000153822	ENSG00000139269							ENSG00000110799	AK091978	ENSG00000207166	ENSG00000140505	ENSG00000262655	ENSG00000108515	ENSG00000102287	ENSG00000017427
ENSG00000110799	ENSG00000087258	ENSG00000225380	ENSG00000284190	ENSG00000152766	ENSG00000149485							ENSG00000207166	ENSG00000134986	ENSG00000225380	ENSG00000135447	ENSG00000111859	ENSG00000143365	ENSG00000127364	ENSG00000221869
ENSG00000225380	ENSG00000087076	ENSG00000134243	ENSG00000198670	ENSG00000206468	ENSG00000128655							ENSG00000225380	ENSG00000198975	ENSG00000251815	ENSG00000171954	ENSG00000152766	ENSG00000198099	ENSG00000197747	ENSG00000173334
ENSG00000134243	ENSG00000164120	ENSG00000252947	ENSG00000067646	ENSG00000168209	ENSG00000135069							ENSG00000251815	ENSG00000133488	ENSG00000204780	ENSG00000087258	ENSG00000168209	ENSG00000152977	ENSG00000168329	ENSG00000093134
ENSG00000252947	ENSG00000198099	ENSG00000204780	ENSG00000205754	ENSG00000111859	ENSG00000164089							ENSG00000134243	ENSG00000199150	ENSG00000107372	ENSG00000112394	ENSG00000166523	ENSG00000196557	ENSG00000124003	ENSG00000238650
ENSG00000204780	ENSG00000152977	ENSG00000164171	ENSG00000205358	ENSG00000166523	ENSG00000112972							ENSG00000204780	ENSG00000178795	ENSG00000164171	ENSG00000108515	ENSG00000207166	ENSG00000005187	ENSG00000277209	ENSG00000143878
ENSG00000241566	ENSG00000196557	ENSG00000275385	ENSG00000169710	ENSG00000251815	ENSG00000104938							ENSG00000107372	ENSG00000137204	ENSG00000275385	ENSG00000143365	ENSG00000225380	ENSG00000164188	ENSG00000260804	ENSG00000123358
ENSG00000164171	ENSG00000005187	ENSG00000146038	ENSG00000062282	ENSG00000107372	ENSG00000134824							ENSG00000241566	ENSG00000196600	ENSG00000252947	ENSG00000198099	ENSG00000251815	ENSG00000171234	ENSG00000262180	XR_427703
ENSG00000146038	ENSG00000102048	ENSG00000241244	ENSG00000165246	ENSG00000153714	ENSG00000112494							ENSG00000164171	ENSG00000162989	ENSG00000153714	ENSG00000152977	ENSG00000204780	ENSG00000101204	ENSG00000250878	ENSG00000118777
ENSG00000241244	ENSG00000171234	ENSG00000252326	ENSG00000139269	ENSG00000186340	ENSG00000224652							ENSG00000252947	ENSG00000198997	ENSG00000252326	ENSG00000196557	ENSG00000107372	ENSG00000128607	ENSG00000127946	ENSG00000163710
ENSG00000252326	ENSG00000163032	ENSG00000211976	ENSG00000128655	ENSG00000225380	ENSG00000125740							ENSG00000153714	ENSG00000010932	ENSG00000211976	ENSG00000005187	ENSG00000164171	AK091978	NR_027420	ENSG00000207088
ENSG00000211976	ENSG00000164188	ENSG00000057657	ENSG00000135069	ENSG00000134243	ENSG00000143365							ENSG00000252326	ENSG00000151892	ENSG00000120833	ENSG00000163032	ENSG00000252947	ENSG00000174992	ENSG00000179406	ENSG00000154153
ENSG00000057657	ENSG00000101204	ENSG00000241388	ENSG00000164089	ENSG00000252947	ENSG00000135447							ENSG00000211976	ENSG00000101230	ENSG00000057657	ENSG00000164188	ENSG00000153714	ENSG00000134986	ENSG00000203942	ENSG00000166741
ENSG00000200983	ENSG00000128607	ENSG00000199347	ENSG00000104938	ENSG00000204780	ENSG00000171954							ENSG00000120833	ENSG00000110723	ENSG00000199347	ENSG00000171234	ENSG00000252326	ENSG00000167588	ENSG00000139187	ENSG00000166292
ENSG00000271620	ENSG00000174992	ENSG00000200983	ENSG00000112494	ENSG00000241566	ENSG00000087258							ENSG00000057657	ENSG00000166819	ENSG00000241244	ENSG00000102048	ENSG00000146038	ENSG00000138079	ENSG00000188001	ENSG00000099860
ENSG00000079215	ENSG00000134986	ENSG00000271620	ENSG00000224652	ENSG00000164171	ENSG00000112394							ENSG00000241244	ENSG00000162645	ENSG00000271620	ENSG00000128607	ENSG00000120833	ENSG00000198975	ENSG00000205864	ENSG00000176641
ENSG00000134769	ENSG00000116882	ENSG00000207475	ENSG00000125740	ENSG00000275385	ENSG00000108515							ENSG00000271620	ENSG00000166035	ENSG00000200983	AK091978	ENSG00000133110	ENSG00000205978	XM_006726491	ENSG00000206630
ENSG00000178878	ENSG00000133488	ENSG00000172724	ENSG00000140505	ENSG00000146038	ENSG00000164120							ENSG00000134531	ENSG00000147573	ENSG00000134531	ENSG00000174992	ENSG00000057657	ENSG00000116882	ENSG00000155657	ENSG00000134294
ENSG00000103196	ENSG00000167588	ENSG00000143196	ENSG00000143365	ENSG00000241244	ENSG00000198099							ENSG00000139289	ENSG00000160285	ENSG00000201839	ENSG00000134986	ENSG00000199347	ENSG00000133488	ENSG00000213901	ENSG00000177575
ENSG00000136960	ENSG00000205978	ENSG00000079215	ENSG00000135447	ENSG00000112562	ENSG00000152977							ENSG00000206634	ENSG00000198417	ENSG00000139289	ENSG00000167588	ENSG00000241244	ENSG00000199150	AF090937	ENSG00000122971
ENSG00000163661	ENSG00000134363	ENSG00000134769	ENSG00000171954	ENSG00000122870	ENSG00000196557							ENSG00000166483	ENSG00000136457	ENSG00000172724	ENSG00000198975	AK097297	ENSG00000178795	X58060	ENSG00000103154
ENSG00000083857	ENSG00000199150	ENSG00000178878	ENSG00000087258	ENSG00000252326	ENSG00000005187							ENSG00000136997	ENSG00000166391	ENSG00000206634	ENSG00000116882	ENSG00000200983	ENSG00000165682	ENSG00000203737	ENSG00000102760
ENSG00000174946	ENSG00000134389	ENSG00000103196	ENSG00000112394	ENSG00000057657	ENSG00000130164							ENSG00000079215	ENSG00000225968	ENSG00000166483	ENSG00000133488	ENSG00000134531	ENSG00000137204	ENSG00000139865	ENSG00000148339
ENSG00000115165	ENSG00000137204	ENSG00000136960	ENSG00000108515	ENSG00000241388	ENSG00000171234							ENSG00000166211	ENSG00000132326	ENSG00000136997	ENSG00000199150	ENSG00000139289	ENSG00000196600	ENSG00000145088	ENSG00000117479
ENSG00000206538	ENSG00000196600	ENSG00000163751	ENSG00000198099	ENSG00000199347	ENSG00000113161							ENSG00000178878	ENSG00000213512	ENSG00000079215	ENSG00000178795	ENSG00000206634	ENSG00000162989	ENSG00000129595	ENSG00000200913
ENSG00000113263	ENSG00000162989	ENSG00000127083	ENSG00000152977	ENSG00000200983	ENSG00000163032							ENSG00000103196	ENSG00000178295	ENSG00000166211	ENSG00000165682	ENSG00000166483	ENSG00000198997	ENSG00000121318	ENSG00000081041
ENSG00000162739	ENSG00000198997	ENSG00000163661	ENSG00000196557	ENSG00000207475	ENSG00000164188							ENSG00000136960	ENSG00000135220	ENSG00000178878	ENSG00000137204	ENSG00000136997	ENSG00000010932	ENSG00000053747	ENSG00000142627
ENSG00000128016	ENSG00000198417	ENSG00000083857	ENSG00000005187	ENSG00000198542	ENSG00000101204							ENSG00000120129	ENSG00000138030	ENSG00000134769	ENSG00000249948	ENSG00000079215	ENSG00000165478	ENSG00000206937	ENSG00000113070
ENSG00000169508	ENSG00000165478	ENSG00000174946	ENSG00000102048	ENSG00000079215	ENSG00000128607							ENSG00000163661	ENSG00000197061	ENSG00000103196	ENSG00000196600	ENSG00000166211	ENSG00000151892	ENSG00000166669	ENSG00000119673
ENSG00000211938	ENSG00000173334	ENSG00000115165	ENSG00000171234	ENSG00000134769	ENSG00000174992							ENSG00000174946	ENSG00000079156	ENSG00000120129	ENSG00000162989	ENSG00000178878	ENSG00000205702	ENSG00000115935	ENSG00000101695
ENSG00000100170	ENSG00000093134	ENSG00000148677	ENSG00000163032	ENSG00000120129	ENSG00000134986							ENSG00000115165	ENSG00000143627	ENSG00000163661	ENSG00000198997	ENSG00000134769	ENSG00000101230	ENSG00000205045	ENSG00000176907
ENSG00000138722	ENSG00000151892	ENSG00000113263	ENSG00000164188	ENSG00000178878	ENSG00000116882							ENSG00000206538	ENSG00000159398	ENSG00000174946	ENSG00000010932	ENSG00000103196	ENSG00000110723	ENSG00000249437	ENSG00000115963
ENSG00000169248	ENSG00000101230	ENSG00000162739	ENSG00000198975	ENSG00000163751	ENSG00000133488							ENSG00000113263	ENSG00000164237	ENSG00000199266	ENSG00000165478	ENSG00000120129	ENSG00000166819	ENSG00000255837	ENSG00000139318
ENSG00000059804	ENSG00000110723	ENSG00000128016	ENSG00000128607	ENSG00000127083	ENSG00000108691							ENSG00000162739	ENSG00000173166	ENSG00000115165	ENSG00000151892	ENSG00000127083	ENSG00000162645	AY358246	ENSG00000167772
NR_036430	ENSG00000166819	ENSG00000169508	ENSG00000174992	ENSG00000169604	ENSG00000167588							ENSG00000128016	ENSG00000072657	ENSG00000148677	ENSG00000101230	ENSG00000174946	ENSG00000160285	ENSG00000212126	ENSG00000196177
ENSG00000157514	ENSG00000166035	ENSG00000211938	ENSG00000134986	ENSG00000083857	ENSG00000138079							ENSG00000067082	ENSG00000112964	ENSG00000113263	ENSG00000110723	ENSG00000199266	ENSG00000198417	AK128288	ENSG00000186480
ENSG00000211957	ENSG00000147573	ENSG00000138722	ENSG00000116882	ENSG00000174946	ENSG00000205978							ENSG00000169508	ENSG00000119927	ENSG00000162739	ENSG00000166819	ENSG00000115165	ENSG00000136457	ENSG00000147676	ENSG00000181744
ENSG00000164056	ENSG00000160285	ENSG00000169248	ENSG00000133488	ENSG00000115165	ENSG00000249948							ENSG00000177606	ENSG00000149124	ENSG00000128016	ENSG00000162645	ENSG00000148677	ENSG00000166391	ENSG00000204681	ENSG00000209645
ENSG00000155926	ENSG00000136457	ENSG00000101605	ENSG00000146166	ENSG00000148677	ENSG00000134363							ENSG00000138722	ENSG00000172955	ENSG00000067082	ENSG00000166035	ENSG00000137573	ENSG00000225968	ENSG00000125675	ENSG00000109819
ENSG00000065911	ENSG00000166391	ENSG00000059804	ENSG00000167588	ENSG00000137573	ENSG00000199150							ENSG00000169248	ENSG00000124120	ENSG00000169508	ENSG00000160285	ENSG00000113263	ENSG00000132326	ENSG00000196247	ENSG00000121690
ENSG00000138119	ENSG00000225968	NR_036430	ENSG00000249948	ENSG00000113263	ENSG00000134389							NR_036430	ENSG00000207721	ENSG00000177606	ENSG00000198417	ENSG00000162739	ENSG00000162365	ENSG00000277224	ENSG00000241935
NM_001277314	ENSG00000132326	ENSG00000100985	ENSG00000134363	ENSG00000162739	ENSG00000137204							ENSG00000157514	ENSG00000154269	ENSG00000138722	ENSG00000136457	ENSG00000128016	ENSG00000213512	ENSG00000206466	ENSG00000124145
ENSG00000170525	ENSG00000178295	ENSG00000157514	ENSG00000199150	ENSG00000128016	ENSG00000017427							ENSG00000125740	ENSG00000264006	ENSG00000169248	ENSG00000166391	ENSG00000067082	ENSG00000174156	ENSG00000182263	ENSG00000175336
ENSG00000112936	ENSG00000213512	ENSG00000174640	ENSG00000134389	ENSG00000169508	ENSG00000196600							ENSG00000059804	ENSG00000103154	ENSG00000101605	ENSG00000225968	ENSG00000169508	ENSG00000178295	ENSG00000112146	ENSG00000168237
ENSG00000136235	XR_427703	ENSG00000157168	ENSG00000165682	ENSG00000109099	ENSG00000162989							ENSG00000164056	ENSG00000001630	NR_036430	ENSG00000132326	ENSG00000177606	ENSG00000135220	ENSG00000172497	BC009836
ENSG00000044524	ENSG00000174738	ENSG00000211957	ENSG00000137204	ENSG00000211938	ENSG00000198997							ENSG00000155926	ENSG00000228695	ENSG00000100985	ENSG00000162365	ENSG00000138722	ENSG00000138030	ENSG00000072422	ENSG00000162692
ENSG00000135046	ENSG00000174156	ENSG00000164056	ENSG00000196600	ENSG00000101605	ENSG00000198417							ENSG00000006327	XM_006719006	ENSG00000157514	ENSG00000213512	ENSG00000101605	ENSG00000197061	ENSG00000231607	ENSG00000113742
ENSG00000109906	ENSG00000118777	ENSG00000154096	ENSG00000162989	ENSG00000059804	ENSG00000165478							ENSG00000211938	ENSG00000101974	ENSG00000174640	ENSG00000178295	NR_036430	ENSG00000079156	ENSG00000196664	ENSG00000052795
ENSG00000200156	ENSG00000134760	ENSG00000155926	ENSG00000198997	NR_036430	ENSG00000173334							NM_001277314	ENSG00000122756	ENSG00000059804	ENSG00000118777	ENSG00000015413	ENSG00000143627	ENSG00000185046	ENSG00000198515
ENSG00000138795	ENSG00000163710	ENSG00000006327	ENSG00000198417	ENSG00000015413	ENSG00000093134							ENSG00000153234	ENSG00000158169	ENSG00000157168	ENSG00000134760	ENSG00000157514	ENSG00000159398	AK095315	NM_001143976
ENSG00000181260	ENSG00000144908	ENSG00000065911	ENSG00000165478	ENSG00000157514	ENSG00000151892							ENSG00000112936	ENSG00000207638	ENSG00000164056	ENSG00000135220	ENSG00000174640	ENSG00000164237	ENSG00000143476	ENSG00000135547
ENSG00000113088	ENSG00000145934	ENSG00000163359	ENSG00000173334	ENSG00000174640	ENSG00000238650							ENSG00000211957	ENSG00000121858	ENSG00000155926	ENSG00000139547	ENSG00000118972	ENSG00000173166	ENSG00000279078	ENSG00000163659
ENSG00000196569	ENSG00000112964	ENSG00000138119	ENSG00000093134	ENSG00000157168	ENSG00000205702							ENSG00000170525	ENSG00000163825	ENSG00000006327	ENSG00000138030	ENSG00000125740	ENSG00000072657	ENSG00000185158	ENSG00000086696
ENSG00000102359	ENSG00000138030	NM_001277314	ENSG00000151892	ENSG00000164056	ENSG00000101230							ENSG00000109906	ENSG00000167798	ENSG00000065911	ENSG00000197061	ENSG00000059804	ENSG00000112964	ENSG00000212124	ENSG00000148841
ENSG00000170485	ENSG00000197061	ENSG00000170525	ENSG00000205702	ENSG00000154096	ENSG00000110723							ENSG00000102359	ENSG00000123496	ENSG00000211938	ENSG00000079156	ENSG00000157168	ENSG00000119927	ENSG00000205209	ENSG00000102967
ENSG00000163393	ENSG00000079156	ENSG00000112936	ENSG00000101230	ENSG00000145147	ENSG00000166819							ENSG00000170485	XM_005276336	ENSG00000138119	ENSG00000143627	ENSG00000164056	ENSG00000149124	ENSG00000183091	ENSG00000105607
ENSG00000169413	ENSG00000143627	ENSG00000136235	ENSG00000110723	ENSG00000155926	ENSG00000166035							ENSG00000130164	ENSG00000100012	ENSG00000202400	ENSG00000159398	ENSG00000154096	ENSG00000172955	AK126863	ENSG00000087074
ENSG00000162614	ENSG00000159398	ENSG00000044524	ENSG00000166819	ENSG00000065911	ENSG00000147573							ENSG00000163393	ENSG00000205866	NM_001277314	ENSG00000164237	ENSG00000155926	ENSG00000124120	ENSG00000011454	ENSG00000133800
ENSG00000163519	ENSG00000164237	ENSG00000135046	ENSG00000166035	ENSG00000140937	ENSG00000160285							ENSG00000169413	ENSG00000253598	ENSG00000153234	ENSG00000173166	ENSG00000006327	ENSG00000207721	ENSG00000215386	ENSG00000263764
ENSG00000171659	ENSG00000173166	ENSG00000109906	ENSG00000147573	ENSG00000166923	ENSG00000136457							ENSG00000200156	ENSG00000160752	ENSG00000136235	ENSG00000072657	ENSG00000166923	ENSG00000118094	ENSG00000232677	ENSG00000089057
ENSG00000169116	ENSG00000172955	ENSG00000200156	ENSG00000160285	ENSG00000163359	ENSG00000166391							ENSG00000171659	ENSG00000011347	ENSG00000170525	ENSG00000112964	ENSG00000138119	ENSG00000154269	ENSG00000212128	ENSG00000184227
ENSG00000090376	ENSG00000072657	ENSG00000131711	ENSG00000136457	ENSG00000138119	ENSG00000225968							ENSG00000184012	ENSG00000119431	ENSG00000135046	ENSG00000119927	ENSG00000202400	ENSG00000264006	ENSG00000256436	ENSG00000139344
ENSG00000165072	ENSG00000009765	ENSG00000138795	ENSG00000166391	NM_001277314	ENSG00000132326							ENSG00000090376	ENSG00000162881	ENSG00000109906	ENSG00000149124	NM_001277314	ENSG00000001630	ENSG00000188868	ENSG00000256612
ENSG00000163638	ENSG00000119927	ENSG00000181260	ENSG00000225968	ENSG00000170525	ENSG00000162365							ENSG00000084110	ENSG00000015520	ENSG00000138795	ENSG00000172955	ENSG00000153234	ENSG00000228695	XR_250218	ENSG00000073756
ENSG00000111371	ENSG00000159208	ENSG00000113088	ENSG00000132326	ENSG00000071967	ENSG00000178295							ENSG00000145850	ENSG00000172828	ENSG00000181260	ENSG00000135423	ENSG00000170525	XM_006719006	BC052613	ENSG00000108176
ENSG00000133794	ENSG00000149124	ENSG00000196569	ENSG00000162365	ENSG00000170962	ENSG00000213512							ENSG00000165072	ENSG00000108352	ENSG00000113088	ENSG00000124120	ENSG00000148346	ENSG00000204514	ENSG00000127366	ENSG00000119138
ENSG00000106537	ENSG00000124120	ENSG00000102359	ENSG00000178295	ENSG00000196735	XR_427703							ENSG00000147642	ENSG00000245848	ENSG00000102359	ENSG00000207721	ENSG00000135046	ENSG00000101974	ENSG00000164506	ENSG00000105835
ENSG00000168461	ENSG00000207721	ENSG00000170485	ENSG00000213512	ENSG00000136235	ENSG00000174156							ENSG00000163638	ENSG00000165923	ENSG00000170485	ENSG00000126231	ENSG00000109906	ENSG00000122756	ENSG00000199130	ENSG00000170542
ENSG00000132164	ENSG00000170522	ENSG00000113657	XR_427703	ENSG00000164692	ENSG00000118777							ENSG00000111371	ENSG00000184517	ENSG00000130164	ENSG00000118094	ENSG00000138795	ENSG00000158169	ENSG00000104714	ENSG00000140968
ENSG00000143226	ENSG00000228695	ENSG00000078098	ENSG00000174738	ENSG00000148346	ENSG00000134760							ENSG00000133794	ENSG00000100024	ENSG00000163393	ENSG00000154269	ENSG00000102359	ENSG00000207638	ENSG00000106526	ENSG00000112096
ENSG00000154080	ENSG00000122971	ENSG00000163393	ENSG00000174156	ENSG00000135046	ENSG00000163710							ENSG00000106537	ENSG00000131069	ENSG00000169413	ENSG00000264006	ENSG00000116183	ENSG00000121858	ENSG00000141068	ENSG00000162882
ENSG00000102265	ENSG00000154269	ENSG00000169413	ENSG00000118777	ENSG00000199568	ENSG00000139547							ENSG00000168461	ENSG00000185495	ENSG00000163519	ENSG00000001630	ENSG00000170485	ENSG00000099194	ENSG00000202406	ENSG00000277846
ENSG00000182718	ENSG00000264006	ENSG00000163519	ENSG00000134760	ENSG00000109906	ENSG00000112964							ENSG00000132164	ENSG00000175189	ENSG00000171659	ENSG00000228695	ENSG00000130164	ENSG00000133328	AB052759	ENSG00000284387
ENSG00000134853	ENSG00000103154	ENSG00000171659	ENSG00000163710	ENSG00000200156	ENSG00000138030							ENSG00000166401	ENSG00000005469	ENSG00000134028	XM_006719006	ENSG00000113657	ENSG00000163825	NR_046316	ENSG00000199753
ENSG00000211599	ENSG00000001630	ENSG00000134028	ENSG00000139547	ENSG00000131711	ENSG00000197061							ENSG00000211599	ENSG00000169083	ENSG00000184012	ENSG00000204514	ENSG00000078098	ENSG00000167798	ENSG00000131477	ENSG00000088451
ENSG00000183844	XM_006719006	ENSG00000169116	ENSG00000112964	ENSG00000138795	ENSG00000079156							ENSG00000183844	ENSG00000180596	AF176921	ENSG00000101974	ENSG00000163393	ENSG00000180745	ENSG00000151665	ENSG00000170608
ENSG00000126803	ENSG00000101974	AF176921	ENSG00000138030	ENSG00000181260	ENSG00000143627							ENSG00000126803	ENSG00000101746	ENSG00000090376	ENSG00000122756	ENSG00000162366	XM_005276336	ENSG00000176945	ENSG00000100417
ENSG00000171860	ENSG00000146233	ENSG00000090376	ENSG00000197061	ENSG00000113088	ENSG00000159398							ENSG00000143546	ENSG00000198805	ENSG00000084110	ENSG00000146233	ENSG00000169413	ENSG00000100012	ENSG00000203872	ENSG00000165030
ENSG00000214049	ENSG00000158169	ENSG00000165072	ENSG00000079156	ENSG00000196569	ENSG00000164237							ENSG00000171860	ENSG00000255394	ENSG00000145850	ENSG00000158169	ENSG00000140285	ENSG00000205866	ENSG00000125375	ENSG00000117143
ENSG00000081320	ENSG00000207638	ENSG00000163638	ENSG00000143627	ENSG00000119681	ENSG00000173166							ENSG00000214049	ENSG00000143257	ENSG00000165072	ENSG00000207638	ENSG00000200156	ENSG00000160752	BC112395	ENSG00000162772
ENSG00000071991	ENSG00000121858	ENSG00000111371	ENSG00000159398	ENSG00000102359	ENSG00000172955							ENSG00000171223	ENSG00000121690	ENSG00000147642	ENSG00000121858	ENSG00000171659	ENSG00000011347	ENSG00000244754	ENSG00000215483
ENSG00000185477	ENSG00000120437	ENSG00000133794	ENSG00000164237	ENSG00000116183	ENSG00000072657							ENSG00000158859	ENSG00000147155	ENSG00000163638	ENSG00000163825	ENSG00000184012	ENSG00000124568	NR_026808	ENSG00000225091
ENSG00000106952	ENSG00000133328	ENSG00000168461	ENSG00000173166	ENSG00000170485	ENSG00000119927							ENSG00000081320	ENSG00000176049	ENSG00000111371	ENSG00000167798	AF176921	ENSG00000104331	ENSG00000138346	ENSG00000023909
ENSG00000042980	ENSG00000167798	ENSG00000143226	ENSG00000172955	ENSG00000113657	ENSG00000149124							ENSG00000201672	ENSG00000210077	ENSG00000100558	ENSG00000180745	ENSG00000090376	ENSG00000119431	ENSG00000127362	ENSG00000157557
ENSG00000166206	ENSG00000163825	ENSG00000102265	ENSG00000072657	ENSG00000078098	ENSG00000124120							ENSG00000071991	ENSG00000255650	ENSG00000133794	XM_005276336	ENSG00000084110	ENSG00000172828	ENSG00000139574	ENSG00000207870
ENSG00000166979	ENSG00000169752	ENSG00000182718	ENSG00000009765	ENSG00000163393	ENSG00000206630							ENSG00000185477	ENSG00000228716	ENSG00000168461	ENSG00000100012	ENSG00000145850	ENSG00000108352	ENSG00000173517	ENSG00000168386
ENSG00000239819	ENSG00000123496	ENSG00000134853	ENSG00000119927	ENSG00000162366	ENSG00000207721							ENSG00000106952	ENSG00000160282	ENSG00000166401	ENSG00000205866	ENSG00000165072	ENSG00000137875	ENSG00000110031	ENST00000451607
ENSG00000163898	ENSG00000180745	ENSG00000126803	ENSG00000159208	ENSG00000169413	ENSG00000170522							ENSG00000166206	ENSG00000213996	ENSG00000182718	ENSG00000253598	ENSG00000147642	ENSG00000245848	ENSG00000181827	ENSG00000155380
ENSG00000156510	ENSG00000100012	ENSG00000171860	ENSG00000149124	ENSG00000162614	ENSG00000228695							ENSG00000166979	ENSG00000108984	ENSG00000102265	ENSG00000160752	ENSG00000140279	ENSG00000165923	ENSG00000198590	ENSG00000125538
ENSG00000231991	ENSG00000205866	ENSG00000201672	ENSG00000135423	ENSG00000140285	ENSG00000122971							ENSG00000239819	ENSG00000259706	ENSG00000143226	ENSG00000011347	ENSG00000100558	ENSG00000100024	ENSG00000243335	ENSG00000144655
ENSG00000139278	ENSG00000160752	ENSG00000081320	ENSG00000124120	ENSG00000163519	ENSG00000154269							ENSG00000207445	ENSG00000158296	ENSG00000126803	ENSG00000124568	ENSG00000133794	ENSG00000243955	ENSG00000125245	ENSG00000173846
ENSG00000201643	ENSG00000011347	ENSG00000071991	ENSG00000126231	ENSG00000143387	NM_001513							ENSG00000163898	ENSG00000110921	ENSG00000171860	ENSG00000104331	ENSG00000106537	ENSG00000131069	ENSG00000185684	ENSG00000104760
ENSG00000143119	ENSG00000119673	ENSG00000185477	ENSG00000170522	ENSG00000171659	ENSG00000103154							ENSG00000156510	ENSG00000168306	ENSG00000171223	ENSG00000119431	ENSG00000168461	ENSG00000173597	ENSG00000099797	ENSG00000196083
ENSG00000169429	ENSG00000172828	ENSG00000106952	ENSG00000228695	ENSG00000184012	ENSG00000001630							ENSG00000139278	AK090398	ENSG00000158859	ENSG00000159650	ENSG00000132164	ENSG00000185495	ENSG00000133624	ENSG00000182566
ENSG00000138185	ENSG00000119431	ENSG00000042980	ENSG00000122971	AF176921	XM_006719006							ENSG00000221869	ENSG00000109084	ENSG00000081320	ENSG00000162881	ENSG00000166401	ENSG00000175189	ENSG00000135940	ENSG00000136689
ENSG00000113083	ENSG00000184517	ENSG00000132965	ENSG00000154269	ENSG00000090376	ENSG00000101974							ENSG00000201643	ENSG00000110887	ENSG00000201672	ENSG00000143278	ENSG00000140545	ENSG00000005469	ENSG00000117569	ENSG00000136826
ENSG00000102007	ENSG00000108352	ENSG00000166979	NM_001513	ENSG00000280837	ENSG00000146233							ENSG00000143119	AF172850	ENSG00000071991	ENSG00000015520	ENSG00000182718	ENSG00000169083	ENSG00000239285	ENSG00000134463
ENSG00000019549	ENSG00000162881	ENSG00000166147	ENSG00000264006	ENSG00000165072	ENSG00000158169							ENSG00000113083	ENSG00000085552	ENSG00000185477	ENSG00000172828	ENSG00000102265	ENSG00000134020	ENST00000305273	ENSG00000023330
ENSG00000155659	ENSG00000015520	ENSG00000239819	ENSG00000103154	ENSG00000147642	ENSG00000207638							ENSG00000173334	ENSG00000199072	ENSG00000106952	ENSG00000108352	ENSG00000143226	ENSG00000180596	ENSG00000132950	ENSG00000143384
ENSG00000053328	ENSG00000143278	ENSG00000156510	ENSG00000001630	ENSG00000079257	ENSG00000121858							ENSG00000019549	ENSG00000112337	ENSG00000132965	ENSG00000137875	ENSG00000126803	ENSG00000101746	AK124618	ENSG00000206775
ENSG00000112796	ENSG00000196177	ENSG00000231991	XM_006719006	AK091978	ENSG00000120437							ENSG00000155659	ENSG00000161912	ENSG00000166979	ENSG00000245848	ENSG00000143546	ENSG00000198805	BC008975	ENSG00000143507
ENSG00000081818	ENSG00000131069	ENSG00000139278	ENSG00000204514	ENSG00000133794	ENSG00000230530							ENSG00000207233	ENSG00000115423	ENSG00000207445	ENSG00000165923	ENSG00000171860	ENSG00000255394	AF130105	ENSG00000057593
ENSG00000182836	ENSG00000165923	ENSG00000143119	ENSG00000101974	ENSG00000168461	ENSG00000133328							ENSG00000081818	ENSG00000172345	ENSG00000156510	ENSG00000184517	ENSG00000171223	ENSG00000186204	ENSG00000134007	ENSG00000002726
ENSG00000187498	ENSG00000245848	ENSG00000169429	ENSG00000146233	ENSG00000132164	ENSG00000167798							ENSG00000187498	ENSG00000135547	ENSG00000231991	ENSG00000100024	ENSG00000158859	ENSG00000147155	ENSG00000233382	ENSG00000106688
ENSG00000158714	ENSG00000100024	ENSG00000138185	ENSG00000158169	ENSG00000143226	ENSG00000163825							ENSG00000158714	ENST00000519973	ENSG00000139278	ENSG00000166415	ENSG00000081320	ENSG00000176049	NR_024447	ENSG00000170421
ENSG00000162745	ENSG00000115963	ENSG00000113083	ENSG00000207638	ENSG00000154080	ENSG00000180745							ENSG00000143878	ENSG00000197635	ENSG00000221869	ENSG00000147003	ENSG00000201672	ENSG00000210077	NR_029192	ENSG00000160349
ENSG00000131459	ENSG00000105088	ENSG00000102007	ENSG00000121858	ENSG00000102265	ENSG00000100012							ENSG00000162745	AK098835	ENSG00000143119	ENSG00000156006	ENSG00000071991	ENSG00000255650	ENSG00000102908	ENSG00000148834
ENSG00000205038	ENSG00000109576	ENSG00000019549	ENSG00000120437	ENSG00000183722	ENSG00000205866							ENSG00000131459	ENSG00000164344	ENSG00000169429	ENSG00000243955	ENSG00000185477	ENSG00000228716	ENSG00000267080	ENSG00000163293
ENSG00000123358	ENSG00000101746	ENSG00000155659	ENSG00000230530	ENSG00000182718	ENSG00000081041							ENSG00000200354	ENSG00000108375	ENSG00000138185	ENSG00000173597	ENSG00000106952	ENSG00000160282	ENSG00000239306	ENSG00000184557
ENSG00000150782	ENSG00000139318	ENSG00000053328	ENSG00000133328	ENSG00000126803	ENSG00000160752							ENSG00000205038	ENSG00000006282	ENSG00000113083	ENSG00000109576	ENSG00000132965	ENSG00000213996	ENSG00000237887	ENSG00000166126
ENSG00000173210	ENSG00000108381	ENSG00000150636	ENSG00000167798	ENSG00000171860	ENSG00000011347							ENSG00000123358	ENSG00000177943	ENSG00000067057	ENSG00000185495	ENSG00000166979	ENSG00000100344	ENSG00000138439	ENSG00000250799
ENSG00000091136	ENSG00000175189	ENSG00000207233	ENSG00000169752	ENSG00000115252	ENSG00000119673							ENSG00000150782	ENSG00000109794	ENSG00000019549	ENSG00000175189	ENSG00000134363	ENSG00000170482	ENSG00000240053	ENSG00000264549
ENSG00000136040	ENSG00000005469	ENSG00000090382	ENSG00000123496	ENSG00000081320	ENSG00000172828							ENSG00000173210	ENSG00000173041	ENSG00000155659	ENSG00000005469	ENSG00000207445	ENSG00000108984	ENSG00000118058	ENSG00000120054
ENSG00000115295	ENSG00000169083	ENSG00000081818	ENSG00000180745	ENSG00000158859	ENSG00000104331							ENSG00000091136	ENSG00000149476	ENSG00000207233	ENSG00000169083	ENSG00000117152	ENSG00000259706	XR_252984	ENSG00000131979
ENSG00000156313	ENSG00000140450	ENSG00000182836	ENSG00000100012	ENSG00000156738	ENSG00000184517							ENSG00000115295	ENSG00000176225	ENSG00000090382	ENSG00000180596	ENSG00000156510	ENSG00000110921	ENSG00000198105	ENSG00000166123
ENSG00000008517	ENSG00000180596	ENSG00000187498	ENSG00000205866	ENSG00000185477	ENSG00000159650							ENSG00000156313	ENSG00000116771	ENSG00000081818	ENSG00000101746	ENSG00000231991	AK090398	ENSG00000183354	ENSG00000171444
ENSG00000060138	ENSG00000198805	ENSG00000158714	ENSG00000081041	ENSG00000106952	ENSG00000108352							ENSG00000129538	ENSG00000156222	ENSG00000187498	ENSG00000198805	ENSG00000139278	ENSG00000109084	NM_001109662	ENSG00000144749
ENSG00000188783	ENSG00000255394	ENSG00000146776	ENSG00000160752	ENSG00000042980	ENSG00000162881							ENSG00000146070	NR_015368	ENSG00000158714	ENSG00000255394	ENSG00000221869	ENSG00000092607	ENSG00000076108	ENSG00000110200
ENSG00000165929	ENSG00000143257	ENSG00000162745	ENSG00000011347	ENSG00000132965	ENSG00000143278							ENSG00000207088	NR_026779	ENSG00000143878	ENSG00000143257	ENSG00000201643	ENSG00000110887		ENSG00000151948
ENSG00000129538	ENSG00000121690	ENSG00000154175	ENSG00000119673	ENSG00000166979	ENSG00000196177							ENSG00000157404	ENSG00000168329	ENSG00000162745	ENSG00000186204	ENSG00000143119	AF172850		ENSG00000128928
ENSG00000146070	ENSG00000147155	ENSG00000131459	ENSG00000172828	ENSG00000166147	ENSG00000131069							ENSG00000137331	ENSG00000089057	ENSG00000131459	ENSG00000121690	ENSG00000169429	ENSG00000062096		ENSG00000137054
ENSG00000121895	ENSG00000113492	ENSG00000150782	ENSG00000124568	ENSG00000239819	ENSG00000165923							ENSG00000105643	ENSG00000139874	ENSG00000200354	ENSG00000147155	ENSG00000138185	ENSG00000132437		ENSG00000171236
ENSG00000152137	ENSG00000176049	ENSG00000173210	ENSG00000104331	ENSG00000108821	ENSG00000137875							ENSG00000166741	ENSG00000187045	ENSG00000123358	ENSG00000183729	ENSG00000073754	ENSG00000085552		ENSG00000206680
ENSG00000157404	ENSG00000210077	ENSG00000091136	ENSG00000119431	ENSG00000163075	ENSG00000245848							ENSG00000166292	ENSG00000164850	ENSG00000150782	ENSG00000113492	ENSG00000113083	ENSG00000199072		ENSG00000124253
ENSG00000105643	ENSG00000255650	ENSG00000136040	ENSG00000184517	ENSG00000156510	ENSG00000243955							ENSG00000171612	ENSG00000144040	ENSG00000173210	ENSG00000176049	ENSG00000173334	ENSG00000089050		ENSG00000144136
ENSG00000198648	ENSG00000120915	ENSG00000112186	ENSG00000159650	ENSG00000231991	ENSG00000100024							ENSG00000162511	ENSG00000168303	ENSG00000091136	ENSG00000210077	ENSG00000067057	ENSG00000112337		ENSG00000146085
ENSG00000169442	ENSG00000228716	ENSG00000115295	ENSG00000108352	ENSG00000139278	ENSG00000115963							ENSG00000110079	ENSG00000167964	ENSG00000136040	ENSG00000255650	ENSG00000019549	ENSG00000056998		ENSG00000196659
ENSG00000186198	ENSG00000160282	ENSG00000200879	ENSG00000162881	ENSG00000201643	ENSG00000166415							ENSG00000186198	ENSG00000163702	ENSG00000112186	ENSG00000120915	ENSG00000155659	ENSG00000161912		ENSG00000116044
ENSG00000166292	ENSG00000108984	ENSG00000156313	ENSG00000015520	ENSG00000143119	ENSG00000147003							ENSG00000080546	ENSG00000187889	ENSG00000208772	ENSG00000228716	ENSG00000207233	ENSG00000115423		ENSG00000159200
ENSG00000171612	ENSG00000143845	ENSG00000008517	ENSG00000143278	ENSG00000169429	ENSG00000105088							ENSG00000201544	ENSG00000260804	ENSG00000200879	ENSG00000160282	ENSG00000081818	ENSG00000172345		ENSG00000117308
ENSG00000162511	ENSG00000158296	ENSG00000060138	ENSG00000196177	ENSG00000138185	ENSG00000173597							ENSG00000145623	ENSG00000183048	ENSG00000115295	ENSG00000213996	ENSG00000187498	ENST00000519973		ENSG00000197498
ENSG00000197614	ENSG00000110921	ENSG00000153956	ENSG00000131069	ENSG00000113083	ENSG00000109576							ENSG00000185862	ENSG00000136492	ENSG00000156313	ENSG00000100344	ENSG00000143878	AK098835		ENSG00000152952
ENSG00000110079	ENSG00000168306	ENSG00000165929	ENSG00000165923	ENSG00000198075	ENSG00000123454							ENSG00000200413	ENSG00000262180	ENSG00000008517	ENSG00000189057	ENSG00000146776	ENSG00000164344		ENSG00000198420
ENSG00000201544	ENSG00000168237	ENSG00000146070	ENSG00000137875	ENSG00000102007	ENSG00000101746							ENSG00000207444	NM_001291133	ENSG00000146070	ENSG00000170482	ENSG00000162745	ENSG00000108375		NM_003096
ENSG00000105369	ENSG00000099769	ENSG00000121895	ENSG00000245848	ENSG00000019549	ENSG00000139318							ENSG00000144909	ENSG00000108179	ENSG00000207088	ENSG00000108984	ENSG00000131459	ENSG00000006282		ENSG00000185813
ENSG00000120594	ENSG00000109084	ENSG00000152137	ENSG00000243955	ENSG00000155659	ENSG00000108381							ENSG00000163565	ENSG00000139899	ENSG00000131203	ENSG00000259706	ENSG00000200354	ENSG00000177943		ENSG00000166582
ENSG00000153283	ENSG00000139540	ENSG00000131203	ENSG00000100024	ENSG00000053328	ENSG00000175189							ENSG00000099860	ENSG00000143994	ENSG00000137331	ENSG00000143845	ENSG00000123358	ENSG00000109794		ENSG00000129596
ENSG00000145623	ENSG00000052795	ENSG00000105643	ENSG00000115963	ENSG00000150636	ENSG00000005469							ENSG00000100100	ENSG00000250878	ENSG00000105643	ENSG00000158296	ENSG00000150782	ENSG00000173041		ENSG00000196937
ENSG00000144366	ENSG00000085552	ENSG00000198648	ENSG00000166415	ENSG00000164330	ENSG00000169083							ENSG00000159167	ENSG00000158715	ENSG00000166741	ENSG00000110921	ENSG00000173210	ENSG00000149476		ENSG00000165997
ENSG00000185862	ENSG00000137561	ENSG00000169442	ENSG00000147003	ENSG00000112796	ENSG00000140450							ENSG00000115461	ENSG00000007202	ENSG00000121895	ENSG00000168306	ENSG00000112186	ENSG00000120907		ENSG00000154642
ENSG00000163565	ENSG00000164344	ENSG00000186198	ENSG00000156006	ENSG00000090382	ENSG00000180596							ENSG00000100979	ENSG00000186350	ENSG00000166292	ENSG00000168237	ENSG00000110436	ENSG00000116771		ENSG00000100292
ENSG00000207444	ENSG00000248144	ENSG00000171612	ENSG00000144115	ENSG00000081818	ENSG00000198805							ENSG00000163629	ENSG00000135469	ENSG00000171612	AK090398	ENSG00000208772	ENSG00000076555		ENSG00000176485
ENSG00000100100	ENSG00000199072	ENSG00000162511	ENSG00000173597	ENSG00000187498	ENSG00000255394							ENSG00000176641	ENSG00000179406	ENSG00000162511	ENSG00000109084	ENSG00000200879	ENSG00000156222		ENSG00000163823
ENSG00000115461	ENSG00000089050	ENSG00000110079	ENSG00000109576	ENSG00000158714	ENSG00000143257							ENSG00000175471	ENSG00000123689	ENSG00000110079	ENSG00000173281	ENSG00000115295	ENSG00000185100		ENSG00000100714
ENSG00000064763	ENSG00000112337	ENSG00000080546	ENSG00000101746	ENSG00000146776	ENSG00000121690							ENSG00000152049	ENSG00000185745	ENSG00000186198	ENSG00000139540	ENSG00000156313	NR_015368		ENSG00000124839
ENSG00000100979	ENSG00000184227	ENSG00000167191	ENSG00000139318	ENSG00000162745	ENSG00000147155							ENSG00000134294	XM_005269223	ENSG00000080546	ENSG00000092607	ENSG00000008517	NR_026779		ENSG00000256269
ENSG00000137269	ENSG00000172345	ENSG00000201544	ENSG00000108381	ENSG00000131459	ENSG00000197165							ENSG00000201302	ENSG00000139428	ENSG00000201544	ENSG00000110887	ENSG00000129538	ENSG00000168329		ENSG00000198721
ENSG00000163629	ENSG00000135547	ENSG00000120594	ENSG00000175189	ENSG00000150782	ENSG00000175336							ENSG00000177575	ENSG00000188001	ENSG00000153283	AF172850	ENSG00000146070	ENSG00000151552		ENSG00000119986
ENSG00000196935	ENST00000519973	ENSG00000153283	ENSG00000119711	ENSG00000173210	ENSG00000113492							ENSG00000091490	ENSG00000152804	ENSG00000145623	ENSG00000130649	ENSG00000060138	ENSG00000137965		ENSG00000103415
ENSG00000175471	ENSG00000197635	ENSG00000196188	ENSG00000005469	ENSG00000136040	ENSG00000176049							ENSG00000163171	ENSG00000076258	ENSG00000164659	ENSG00000132437	ENSG00000207088	ENSG00000187045		ENSG00000134709
ENSG00000152049	ENSG00000006282	ENSG00000145623	ENSG00000169083	ENSG00000112186	ENSG00000210077							ENSG00000039139	ENSG00000197013	ENSG00000185862	ENSG00000085552	ENSG00000154153	ENSG00000135378		ENSG00000112695
ENSG00000095932	ENSG00000263764	ENSG00000164659	ENSG00000180596	ENSG00000115295	ENSG00000255650							ENSG00000102760	ENSG00000205864	ENSG00000200413	ENSG00000137561	ENSG00000157404	ENSG00000229089		ENSG00000196632
ENSG00000201302	ENSG00000177943	ENSG00000185862	ENSG00000198805	ENSG00000200879	ENSG00000120915							ENSG00000150347	ENSG00000184985	ENSG00000154553	ENSG00000199072	ENSG00000137331	ENSG00000144040		ENSG00000166816
ENSG00000177575	ENSG00000109794	ENSG00000163565	ENSG00000092621	ENSG00000156313	ENSG00000228716							ENSG00000114948	ENSG00000124610	ENSG00000207444	ENSG00000089050	ENSG00000105643	ENSG00000168303		ENSG00000130522
ENSG00000091490	ENSG00000173041	ENSG00000207444	ENSG00000255394	ENSG00000008517	ENSG00000160282							ENSG00000204949	ENSG00000204219	ENSG00000144909	ENSG00000112337	ENSG00000135094	ENSG00000167964		ENSG00000115758
ENSG00000163171	ENSG00000149476	ENSG00000100100	ENSG00000143257	ENSG00000060138	ENSG00000170482							ENSG00000154310	ENSG00000147647	ENSG00000163565	ENSG00000172345	ENSG00000166741	ENSG00000163702		ENSG00000100116
ENSG00000170927	ENSG00000102967	ENSG00000173391	ENSG00000186204	ENSG00000188783	ENSG00000213996							ENSG00000078401	ENSG00000157103	ENSG00000099860	ENSG00000060971	ENSG00000121895	ENSG00000187889		ENSG00000106993
ENSG00000163453	ENSG00000116771	ENSG00000112303	ENSG00000121690	ENSG00000153956	ENSG00000108984							ENSG00000102466	ENSG00000139194	ENSG00000100100	ENST00000519973	ENSG00000166292	ENSG00000113389		ENSG00000184009
ENSG00000150347	ENSG00000149809	ENSG00000064763	ENSG00000100344	ENSG00000131910	ENSG00000259706							ENSG00000069849	AF090937	ENSG00000112303	AK098835	ENSG00000131910	ENSG00000260804		ENSG00000170412
ENSG00000039139	ENSG00000156222	ENSG00000100979	ENSG00000147155	ENSG00000165929	ENSG00000143845							ENSG00000166250	ENSG00000203581	ENSG00000159167	ENSG00000164344	ENSG00000171612	ENSG00000183048		ENSG00000198948
ENSG00000102760	ENSG00000198610	ENSG00000137269	ENSG00000197165	ENSG00000129538	ENSG00000110921							ENSG00000281394	ENSG00000164976	ENSG00000064763	ENSG00000144331	ENSG00000162511	ENSG00000108179		ENSG00000135108
ENSG00000172673	ENSG00000089057	ENSG00000163629	ENSG00000241935	ENSG00000146070	ENSG00000168306							ENSG00000169908	ENSG00000134532	ENSG00000100979	ENSG00000108375	ENSG00000110079	ENSG00000139899		ENSG00000182782
ENSG00000154310	ENSG00000151552	ENSG00000196935	ENSG00000183729	ENSG00000121895	ENSG00000168237							ENSG00000148926	ENSG00000139865	ENSG00000176641	ENSG00000006282	ENSG00000186198	ENSG00000143994		ENSG00000148803
ENSG00000069849	ENSG00000100003	ENSG00000175471	ENSG00000175336	ENSG00000148053	ENSG00000099769							ENSG00000137462	ENSG00000101323	ENSG00000196188	ENSG00000177943	ENSG00000080546	ENSG00000250878		ENSG00000151689
ENSG00000166250	ENSG00000145632	ENSG00000134871	ENSG00000113492	ENSG00000157404	ENSG00000109084							ENSG00000117479	ENSG00000179636	ENSG00000134871	ENSG00000139292	ENSG00000201544	ENSG00000116690		ENSG00000147894
ENSG00000249138	ENSG00000139874	ENSG00000049768	ENSG00000176049	ENSG00000105643	BC009836							ENSG00000249138	ENSG00000145824	ENSG00000049768	ENSG00000109794	ENSG00000185565	ENSG00000158715		ENSG00000188215
ENSG00000026751	ENSG00000172840	ENSG00000198203	ENSG00000210077	ENSG00000198648	ENSG00000139540							ENSG00000200913	ENSG00000157379	ENSG00000198203	ENSG00000173041	ENSG00000145623	ENSG00000127946		ENSG00000138670
ENSG00000148926	ENSG00000134962	ENSG00000152049	ENSG00000255650	ENSG00000169442	ENSG00000092607							ENSG00000142627	ENSG00000073803	ENSG00000152049	ENSG00000149476	ENSG00000185862	ENSG00000007202		ENSG00000126522
ENSG00000137462	ENSG00000108830	ENSG00000201302	ENSG00000120915	ENSG00000186198	ENSG00000052795							ENSG00000113070	ENSG00000208005	ENSG00000134294	ENSG00000120907	ENSG00000200413	ENSG00000164039		ENSG00000202031
ENSG00000264229	ENSG00000187045	ENSG00000177575	ENSG00000228716	ENSG00000166292	ENSG00000110887							ENSG00000207245	ENSG00000180185	ENSG00000201302	ENSG00000116771	ENSG00000154553	ENSG00000186350		ENSG00000114541
ENSG00000124212	ENSG00000108176	ENSG00000091490	ENSG00000160282	ENSG00000171612	ENSG00000062096							ENSG00000119508	ENSG00000135540	ENSG00000177575	ENSG00000148935	ENSG00000105369	ENSG00000135469		ENSG00000125798
ENSG00000116299	ENSG00000135378	ENSG00000065357	ENSG00000170482	ENSG00000162511	ENSG00000132437							ENSG00000181458	ENSG00000082438	ENSG00000091490	ENSG00000076555	ENSG00000207444	ENSG00000179406		ENSG00000170677
ENSG00000164181	ENSG00000164850	ENSG00000138131	ENSG00000213996	ENSG00000197614	ENSG00000085552							ENSG00000101695	ENSG00000127922	ENSG00000065357	ENSG00000248144	ENSG00000144909	ENSG00000123689		ENSG00000107864
ENSG00000252010	NM_145290	ENSG00000163171	ENSG00000108984	ENSG00000110079	ENSG00000164344							ENSG00000116748	ENSG00000130988	ENSG00000138131	ENSG00000156222	ENSG00000163565	ENSG00000114023		ENSG00000124702
ENSG00000237125	ENSG00000185875	ENSG00000163453	ENSG00000259706	ENSG00000080546	ENSG00000248144							ENSG00000085662	NM_173050	ENSG00000163171	NR_015368	ENSG00000099860	ENSG00000196562		ENSG00000163879
ENSG00000119280	ENSG00000148218	ENSG00000114948	ENSG00000143845	ENSG00000167191	ENSG00000199072							ENSG00000170085	ENSG00000128573	ENSG00000167191	ENSG00000198610	ENSG00000100100	XM_005269223		ENSG00000122877
ENSG00000148180	ENSG00000007202	ENSG00000150347	ENSG00000158296	ENSG00000201544	ENSG00000089050							ENSG00000129214	ENSG00000140876	ENSG00000039139	NR_026779	ENSG00000112303	ENSG00000138792		ENSG00000166886
ENSG00000102780	ENSG00000168303	ENSG00000039139	ENSG00000110921	ENSG00000185565	ENSG00000112337							ENSG00000159388	ENSG00000121318	ENSG00000196935	ENSG00000168329	ENSG00000159167	ENSG00000139428		ENSG00000176105
ENSG00000172716	ENSG00000175906	ENSG00000172673	ENSG00000168306	ENSG00000105369	ENSG00000184227							ENSG00000162944	ENSG00000070614	ENSG00000102760	ENSG00000089057	ENSG00000064763	ENSG00000188001		ENSG00000070081
ENSG00000127954	ENSG00000162882	ENSG00000026025	ENSG00000168237	ENSG00000120594	ENSG00000172345							ENSG00000119686	ENSG00000166669	ENSG00000172673	ENSG00000151552	ENSG00000100979	ENSG00000152804		ENSG00000136158
ENSG00000116748	ENSG00000144040	ENSG00000154310	ENSG00000099769	ENSG00000153283	ENSG00000135547							ENSG00000129116	ENSG00000125144	ENSG00000150347	ENSG00000100003	ENSG00000280165	ENSG00000205864		ENSG00000165704
ENSG00000085662	ENSG00000167964	ENSG00000078401	ENSG00000109084	ENSG00000075223	ENSG00000060971							ENSG00000172578	ENSG00000163029	ENSG00000114948	ENSG00000139874	ENSG00000176641	ENSG00000184985		ENSG00000065485
ENSG00000129214	ENSG00000163702	ENSG00000166250	BC009836	ENSG00000145623	ENST00000519973							ENSG00000176907	ENSG00000163683	ENSG00000204949	ENSG00000187045	ENSG00000134871	ENSG00000124610		ENSG00000197019
ENSG00000139193	ENSG00000108187	ENSG00000026751	ENSG00000173281	ENSG00000185862	ENSG00000263764							ENSG00000011201	ENSG00000166840	ENSG00000154310	ENSG00000135378	ENSG00000049768	ENSG00000147647		ENSG00000156968
ENSG00000182240	ENSG00000143994	ENSG00000120820	ENSG00000139540	ENSG00000163565	ENSG00000116690							ENSG00000139193	ENSG00000187546	ENSG00000078401	ENSG00000164850	ENSG00000175471	XM_006726491		ENSG00000185950
ENSG00000117461	ENSG00000260804	ENSG00000148926	ENSG00000092607	ENSG00000122176	ENSG00000177943							ENSG00000164070	NM_023002	ENSG00000069849	ENSG00000111181	ENSG00000152049	ENSG00000155657		ENSG00000137700
ENSG00000162944	ENSG00000183048	ENSG00000137462	ENSG00000052795	ENSG00000207444	ENSG00000109794							ENSG00000182240	ENSG00000135111	ENSG00000166250	ENSG00000117009	ENSG00000134294	ENSG00000139194		ENSG00000148429
ENSG00000119686	ENSG00000170608	ENSG00000273703	ENSG00000110887	ENSG00000144909	ENSG00000173041							ENSG00000188404	ENSG00000185361	ENSG00000281394	ENSG00000185875	ENSG00000201302	ENSG00000213901		ENSG00000155189
ENSG00000129116	ENSG00000100897	ENSG00000264229	ENSG00000198515	ENSG00000100100	ENSG00000149476							ENSG00000139318	ENSG00000154864	ENSG00000148926	ENSG00000229089	ENSG00000177575	ENSG00000203581		ENSG00000171385
ENSG00000172578	ENSG00000100417	ENSG00000023445	ENSG00000130649	ENSG00000173391	ENSG00000076555							ENSG00000108370	ENSG00000117707	ENSG00000137462	ENSG00000168509	ENSG00000138131	ENSG00000164976		ENSG00000269335
ENSG00000011201	ENSG00000109511	ENSG00000200913	ENSG00000062096	ENSG00000112303	ENSG00000102967							ENSG00000173926	AY358246	ENSG00000117479	ENSG00000139209	ENSG00000163171	ENSG00000058404		ENSG00000170458
ENSG00000104427	ENSG00000118514	ENSG00000116299	ENSG00000132437	ENSG00000064763	ENSG00000116771							ENSG00000167772	ENSG00000140948	ENSG00000200913	ENSG00000144040	ENSG00000163453	ENSG00000125848		ENSG00000198189
ENSG00000163191	ENSG00000158715	ENSG00000109452	ENSG00000085552	ENSG00000100979	ENSG00000149809							ENSG00000101871	ENSG00000198911	ENSG00000116299	ENSG00000148218	ENSG00000167191	ENSG00000142102		ENSG00000163874
ENSG00000151150	ENSG00000186350	ENSG00000160593	ENSG00000137561	ENSG00000137269	ENSG00000156222							ENSG00000154928	ENSG00000088367	ENSG00000109452	ENSG00000168303	ENSG00000039139	ENSG00000109181		ENSG00000118689
ENSG00000188404	ENSG00000135469	ENSG00000252010	ENSG00000164344	ENSG00000163629	ENSG00000185100							ENSG00000066294	ENSG00000266964	ENSG00000113070	ENSG00000167964	ENSG00000196935	ENSG00000208005		ENSG00000073712
ENSG00000140416	ENSG00000206052	ENSG00000133063	ENSG00000248144	ENSG00000196935	ENSG00000052344							ENSG00000181744	ENSG00000117834	ENSG00000160593	ENSG00000163702	ENSG00000102760	ENSG00000079557		ENSG00000248098
ENSG00000101333	ENSG00000114023	ENSG00000237125	ENSG00000199072	ENSG00000175471	ENSG00000198610							ENSG00000116761	ENSG00000106628	ENSG00000207245	ENSG00000187889	ENSG00000150347	ENSG00000131620		ENSG00000143815
ENSG00000108370	ENSG00000132837	ENSG00000119280	ENSG00000089050	ENSG00000134871	ENSG00000161031							ENSG00000165168	ENSG00000137563	ENSG00000119508	ENSG00000108187	ENSG00000148339	ENSG00000180185		ENSG00000100221
ENSG00000173926	XM_005269223	ENSG00000102780	ENSG00000112337	ENSG00000049768	NR_026779							ENSG00000118503	ENSG00000128602	ENSG00000264229	ENSG00000260804	ENSG00000114948	ENSG00000135540		ENSG00000108946
ENSG00000101871	ENSG00000134538	ENSG00000076716	ENSG00000184227	ENSG00000152049	ENSG00000089057							ENSG00000011600	ENSG00000012504	ENSG00000023445	ENSG00000183048	ENSG00000204949	ENSG00000175967		ENSG00000125430
ENSG00000066294	ENSG00000197013	ENSG00000172716	ENSG00000172345	ENSG00000095932	ENSG00000151552							ENSG00000169213	ENSG00000147676	ENSG00000133063	ENSG00000136492	ENSG00000154310	NM_173050		ENSG00000183696
ENSG00000261371	ENSG00000139428	ENSG00000127954	ENSG00000135547	ENSG00000162409	ENSG00000100003							ENSG00000109819	ENSG00000129250	ENSG00000252010	ENSG00000108179	ENSG00000078401	ENSG00000156113		ENSG00000111266
ENSG00000171310	ENSG00000134532	ENSG00000101695	ENSG00000060971	ENSG00000201302	ENSG00000145632							ENSG00000163221	ENSG00000110042	ENSG00000102780	ENSG00000100897	ENSG00000102466	ENSG00000161896		ENSG00000276023
ENSG00000174944	ENSG00000152804	ENSG00000168384	ENST00000519973	ENSG00000177575	ENSG00000139874							ENSG00000124145	ENSG00000109814	ENSG00000172716	ENSG00000139899	ENSG00000069849	ENSG00000121318		ENSG00000173992
ENSG00000165168	ENSG00000142494	ENSG00000085662	ENSG00000144331	ENSG00000091490	ENSG00000134962							ENSG00000115607	ENSG00000076351	ENSG00000251896	ENSG00000143994	ENSG00000281394	ENSG00000070614		ENSG00000135750
ENSG00000132698	ENSG00000076258	ENSG00000170085	ENSG00000006282	ENSG00000172986	ENSG00000187045							ENSG00000185811	ENSG00000182263	ENSG00000101695	ENSG00000250878	ENSG00000213462	ENSG00000175003		ENSG00000101474
ENSG00000140749	ENSG00000163217	ENSG00000139193	ENSG00000116690	ENSG00000138131	ENSG00000135378							ENSG00000163568	ENSG00000137642	ENSG00000168384	ENSG00000116690	ENSG00000169908	ENSG00000112159		ENSG00000125445
ENSG00000160654	ENSG00000186205	ENSG00000251791	ENSG00000177943	ENSG00000163171	ENSG00000164850							ENSG00000204257	ENSG00000143341	ENSG00000085662	ENSG00000118514	ENSG00000148926	ENSG00000166669		ENSG00000179918
ENSG00000118503	ENSG00000124610	ENSG00000182240	ENSG00000109794	ENSG00000170927	ENSG00000111181							ENSG00000140749	ENSG00000137960	ENSG00000170085	ENSG00000158715	ENSG00000137462	ENSG00000169764		ENSG00000205808
ENSG00000026508	ENSG00000204219	ENSG00000117461	ENSG00000173041	ENSG00000163453	ENSG00000185875							ENSG00000049759	ENSG00000069431	ENSG00000129214	ENSG00000158125	ENSG00000117479	NR_027833		ENSG00000204610
ENSG00000011600	ENSG00000109758	ENSG00000162944	ENSG00000149476	ENSG00000039139	ENSG00000148218							XM_006719065	ENSG00000170293	ENSG00000117461	ENSG00000007202	ENSG00000249138	ENSG00000164128		ENSG00000204178
ENSG00000169213	ENSG00000147647	ENSG00000143036	ENSG00000076555	ENSG00000172673	ENSG00000168509							ENSG00000272533	ENSG00000106536	ENSG00000162944	ENSG00000140263	ENSG00000200913	NM_023002		ENSG00000173599
ENSG00000248905	ENSG00000125538	ENSG00000119686	ENSG00000102967	ENSG00000176971	ENSG00000007202							ENSG00000207406	ENSG00000115290	ENSG00000143036	ENSG00000083807	ENSG00000142627	ENSG00000135111		ENSG00000105784
ENSG00000117091	ENSG00000175311	ENSG00000173068	ENSG00000105607	ENSG00000154310	ENSG00000175906							ENSG00000038945	ENSG00000145604	ENSG00000119686	ENSG00000164039	ENSG00000113070	ENSG00000185361		ENSG00000158526
ENSG00000103064	ENSG00000172602	ENSG00000129116	ENSG00000120907	ENSG00000152932	ENSG00000162882							ENSG00000160183	ENSG00000072422	ENSG00000129116	ENSG00000186350	ENSG00000119508	ENSG00000154864		ENSG00000108465
ENSG00000067798	ENSG00000157103	ENSG00000130300	ENSG00000116771	ENSG00000166250	ENSG00000144040							ENSG00000173262	ENSG00000148057	ENSG00000172578	ENSG00000135469	ENSG00000264229	AY358246		ENSG00000183421
ENSG00000115607	ENSG00000139194	ENSG00000172578	ENSG00000149809	ENSG00000249138	ENSG00000167964							ENSG00000156802	ENSG00000231607	ENSG00000176907	ENSG00000171503	ENSG00000167608	ENSG00000088367		ENSG00000277632
ENSG00000185811	ENSG00000079459	ENSG00000011201	ENSG00000156222	ENSG00000159212	ENSG00000163702							ENSG00000159189	ENSG00000153707	ENSG00000011201	ENSG00000179406	ENSG00000102780	ENSG00000117834		ENSG00000127837
ENSG00000163568	ENSG00000073803	ENSG00000171208	ENSG00000185100	ENSG00000281394	ENSG00000108187							ENSG00000048740	ENSG00000205060	ENSG00000171208	ENSG00000123689	ENSG00000251896	ENSG00000088386		ENSG00000174010
ENSG00000204257	ENSG00000147383	ENSG00000104427	ENSG00000198610	ENSG00000213462	ENSG00000143994							ENSG00000100739	NM_001012715	ENSG00000188404	ENSG00000114023	ENSG00000101695	ENSG00000012504		ENSG00000144891
ENSG00000049759	ENSG00000140564	ENSG00000163191	ENSG00000161031	ENSG00000120820	ENSG00000113389							ENSG00000165457	ENSG00000168904	ENSG00000108370	ENSG00000196562	ENSG00000166348	ENSG00000147676		ENSG00000172059
ENSG00000173369	ENSG00000101323	ENSG00000188404	ENSG00000089057	ENSG00000148926	ENSG00000183048							ENSG00000158869	ENSG00000275379	ENSG00000173926	ENSG00000185745	ENSG00000085662	ENSG00000095539		ENSG00000197021
ENST00000552334	ENSG00000058404	ENSG00000140416	ENSG00000151552	ENSG00000137462	ENSG00000170608							ENSG00000146376	ENSG00000130038	ENSG00000167772	ENSG00000132837	ENSG00000170085	ENSG00000125675		ENSG00000135241
XM_006719065	ENSG00000106733	ENSG00000073734	ENSG00000100003	ENSG00000273703	ENSG00000100897							ENSG00000131386	ENSG00000138796	ENSG00000101871	XM_005269223	ENSG00000129214	ENSG00000129250		ENSG00000112658
ENSG00000147168	ENSG00000179636	ENSG00000101333	ENSG00000145632	ENSG00000264229	ENSG00000088451							ENSG00000173369	ENSG00000105516	ENSG00000066294	ENSG00000138792	ENSG00000159388	ENSG00000110042		NM_017971
ENSG00000035403	ENSG00000145824	ENSG00000108370	ENSG00000139874	ENSG00000167608	ENSG00000139899							ENSG00000162692	ENSG00000105976	ENSG00000181744	ENSG00000139428	ENSG00000164694	ENSG00000114812		ENSG00000077348
ENSG00000158869	ENSG00000157379	ENSG00000173926	ENSG00000172840	ENSG00000023445	ENSG00000104267							ENSG00000113742	ENSG00000139160	ENSG00000174944	ENSG00000188001	ENSG00000117461	ENSG00000076351		ENSG00000117595
ENSG00000207406	ENSG00000134463	ENSG00000101871	ENSG00000134962	ENSG00000116299	ENSG00000118514							ENSG00000188107	ENSG00000144481	ENSG00000171310	ENSG00000152804	ENSG00000162944	ENSG00000182263		NM_001286272
ENSG00000038945	ENSG00000175003	ENSG00000128872	ENSG00000108830	ENSG00000160593	ENSG00000158125							ENSG00000118263	ENSG00000137872	ENSG00000104427	ENSG00000142494	ENSG00000119686	ENSG00000143341		ENSG00000126432
ENSG00000147138	ENSG00000208005	ENSG00000066294	ENSG00000187045	ENSG00000174059	ENSG00000158715							ENSG00000197405	ENSG00000122378	ENSG00000073734	ENSG00000076258	ENSG00000173068	ENSG00000100612		ENSG00000163605
ENSG00000160183	ENSG00000180185	ENSG00000261371	ENSG00000108176	ENSG00000252010	ENSG00000164039							ENSG00000146386	ENSG00000187823	ENSG00000165168	ENSG00000197013	ENSG00000129116	ENSG00000181035		ENSG00000142657
ENSG00000173262	ENSG00000143412	ENSG00000171310	ENSG00000135378	ENSG00000092969	ENSG00000186350							ENSG00000166128	ENSG00000204653	ENSG00000160654	ENSG00000205864	ENSG00000172578	ENSG00000171132		ENSG00000165688
ENSG00000147251	ENSG00000135540	ENSG00000174944	ENSG00000164850	ENSG00000237125	ENSG00000171503							ENSG00000035403	ENSG00000137274	ENSG00000118503	ENSG00000184985	ENSG00000176907	ENSG00000185000		ENSG00000131941
ENSG00000138448	ENSG00000110200	ENSG00000165168	ENSG00000111181	ENSG00000119280	ENSG00000123689							ENSG00000005059	ENSG00000178573	ENSG00000026508	ENSG00000186205	ENSG00000011201	ENSG00000173114		ENSG00000160888
ENSG00000241106	ENSG00000082438	ENSG00000140749	NM_145290	ENSG00000102780	ENSG00000114023							ENSG00000123342	ENSG00000125834	ENSG00000011600	ENSG00000124610	ENSG00000171208	ENSG00000072422		ENSG00000134265
ENSG00000197506	ENSG00000206775	ENSG00000160654	ENSG00000117009	ENSG00000172716	XM_005269223							ENSG00000130429	ENSG00000175600	ENSG00000169213	ENSG00000204219	ENSG00000115963	ENSG00000231607		ENSG00000203623
ENSG00000271503	ENSG00000127922	ENSG00000118503	ENSG00000185875	ENSG00000101695	ENSG00000134538							ENSG00000155099	ENSG00000178803	ENSG00000111716	ENSG00000147647	ENSG00000188404	ENSG00000115841		ENSG00000168994
ENSG00000159189	ENSG00000112159	ENSG00000026508	ENSG00000136011	ENSG00000085662	ENSG00000207870							ENSG00000147408	ENSG00000198125	ENSG00000248905	XM_006726491	ENSG00000139318	ENSG00000185046		ENSG00000126602
ENSG00000048740	ENSG00000242220	ENSG00000011600	ENSG00000148218	ENSG00000170085	ENSG00000138792							ENSG00000207493	ENSG00000205209	ENSG00000109819	ENSG00000164904	ENSG00000173926	ENSG00000168904		ENSG00000104805
ENSG00000100739	NM_173050	ENSG00000169213	ENSG00000168509	ENSG00000129214	ENSG00000139428							NM_001143976	ENSG00000093217	ENSG00000070404	ENSG00000175311	ENSG00000167772	ENSG00000275379		ENSG00000169093
ENSG00000165457	ENSG00000166840	ENSG00000111716	ENSG00000007202	ENSG00000117461	ENSG00000167508							ENSG00000126860	ENSG00000186283	ENSG00000117091	ENSG00000157103	ENSG00000101871	AK095315		ENSG00000108591
ENSG00000146386	ENSG00000156113	ENSG00000248905	ENSG00000168303	ENSG00000162944	ENSG00000152804							ENSG00000143297	ENSG00000257093	ENSG00000124145	ENSG00000139194	ENSG00000087237	ENSG00000139160		ENSG00000154359
ENSG00000146376	ENSG00000128573	ENSG00000070404	ENSG00000175906	ENSG00000164694	ENSG00000142494							ENSG00000163659	ENSG00000175591	ENSG00000115607	AF090937	ENSG00000186480	ENSG00000137872		ENSG00000164690
ENSG00000131386	ENSG00000140876	ENSG00000117091	ENSG00000162882	ENSG00000119686	ENSG00000187105							ENSG00000086696	ENSG00000131791	ENSG00000185811	ENSG00000164976	ENSG00000066294	ENSG00000178573		ENSG00000100804
ENSG00000188107	ENSG00000070614	ENSG00000103064	ENSG00000144820	ENSG00000173068	ENSG00000076258							ENSG00000223865	ENSG00000215386	ENSG00000163568	ENSG00000177692	ENSG00000181744	ENSG00000125834		ENSG00000069345
ENSG00000174705	ENSG00000163293	ENSG00000067798	ENSG00000139209	ENSG00000129116	ENSG00000163217							ENSG00000148841	ENSG00000165914	ENSG00000204257	ENSG00000134532	ENSG00000116761	ENSG00000198125		ENSG00000095906
ENSG00000118263	ENSG00000125144	ENSG00000115607	ENSG00000144040	ENSG00000130300	ENSG00000186205							ENSG00000150048	ENSG00000106392	ENSG00000140749	ENSG00000140564	ENSG00000174944	ENSG00000205209		ENSG00000049239
ENSG00000197405	ENSG00000166126	ENSG00000185811	ENSG00000167964	ENSG00000172578	ENSG00000124610							ENSG00000199293	ENSG00000178449	ENSG00000049759	ENSG00000101323	ENSG00000171310	ENSG00000186283		ENSG00000198142
ENSG00000166128	ENSG00000163683	ENSG00000163568	ENSG00000163702	ENSG00000171208	ENSG00000204219							ENSG00000168785	ENSG00000106853	XM_006719065	ENSG00000058404	ENSG00000073734	ENSG00000257093		ENSG00000063046
ENSG00000173698	ENSG00000163029	ENSG00000204257	ENSG00000187889	ENSG00000104427	ENSG00000125538							ENSG00000143110	ENSG00000114771	ENSG00000147168	ENSG00000106733	ENSG00000165168	ENSG00000175591		ENSG00000205189
ENSG00000005059	ENSG00000122641	ENSG00000049759	ENSG00000108187	ENSG00000163191	ENSG00000175311							ENSG00000101347	ENSG00000144824	ENSG00000272533	ENSG00000179636	ENSG00000118503	ENSG00000149231		ENSG00000164023
ENSG00000123342	ENSG00000099954	ENSG00000173369	ENSG00000143994	ENSG00000188404	ENSG00000172602							ENSG00000093072	ENSG00000186529	ENSG00000138587	ENSG00000125848	ENSG00000169213	ENSG00000165914		ENSG00000188725
ENSG00000143110	ENSG00000187546	XM_006719065	ENSG00000163738	ENSG00000140416	ENSG00000139194							ENSG00000087074	ENSG00000156869	ENSG00000188211	ENSG00000134538	ENSG00000111716	ENSG00000106392		ENSG00000078808
ENSG00000147408	ENSG00000162433	ENSG00000147168	ENSG00000183048	ENSG00000073734	ENSG00000178301							ENSG00000008405	ENSG00000203999	ENSG00000038945	ENSG00000146477	ENSG00000109819	ENSG00000178449		ENSG00000110046
ENSG00000226422	ENSG00000172425	ENSG00000035403	ENSG00000170608	ENSG00000101333	ENSG00000166183							ENSG00000263764	ENSG00000176720	ENSG00000173262	ENSG00000109181	ENSG00000163221	ENSG00000186115		ENSG00000069974
ENSG00000155099	ENSG00000128602	ENSG00000104894	ENSG00000108179	ENSG00000173926	ENSG00000147383							NR_023358	ENSG00000232677	ENSG00000147251	ENSG00000208005	ENSG00000124145	ENSG00000232677		ENSG00000163083
ENSG00000101347	ENSG00000164080	ENSG00000158869	ENSG00000100897	ENSG00000101871	ENSG00000140564							ENSG00000078589	NR_003262	ENSG00000138448	ENSG00000079557	ENSG00000115607	ENSG00000160007		ENSG00000160789
ENSG00000207493	NR_001543	ENSG00000138587	ENSG00000088451	ENSG00000128872	ENSG00000101323							ENSG00000139344	ENSG00000160007	NM_022347	ENSG00000180185	ENSG00000185811	ENSG00000171365		ENSG00000101255
ENSG00000126860	ENSG00000196616	ENSG00000188211	ENSG00000100417	ENSG00000066294	ENSG00000058404							ENSG00000171408	ENSG00000134817	ENSG00000159189	ENSG00000143412	ENSG00000140749	ENSG00000144711		ENSG00000187678
ENSG00000143297	ENSG00000266964	ENSG00000207406	ENSG00000140263	ENSG00000261371	ENSG00000106733							ENSG00000155307	ENSG00000177830	ENSG00000048740	ENSG00000135540	ENSG00000049759	ENSG00000121207		ENSG00000105373
ENSG00000152104	ENSG00000185361	ENSG00000038945	ENSG00000139899	ENSG00000171310	ENSG00000125848							ENSG00000091879	ENSG00000144711	ENSG00000165457	ENSG00000082438	ENSG00000116132	ENSG00000188868		ENSG00000102178
ENSG00000223865	ENSG00000154864	ENSG00000147138	ENSG00000151790	ENSG00000174944	ENSG00000109181							ENSG00000173198	ENSG00000187758	ENSG00000158869	ENSG00000175967	ENSG00000272533	ENSG00000161013		ENSG00000143570
ENSG00000169946	ENSG00000171444	ENSG00000173262	ENSG00000104267	ENSG00000165168	ENSG00000142102							ENSG00000162618	ENSG00000121552	ENSG00000146376	ENSG00000127922	ENSG00000188211	ENSG00000214530		ENSG00000128654
ENSG00000184384	ENSG00000171617	ENSG00000147251	ENSG00000109511	ENSG00000140749	ENSG00000114737							ENSG00000256612	ENSG00000188868	ENSG00000131386	ENSG00000130988	ENSG00000038945	ENSG00000106633		ENSG00000108064
ENSG00000150048	ENSG00000144749	ENSG00000138448	ENSG00000118514	ENSG00000160654	ENSG00000175003							ENSG00000187474	ENSG00000221843	ENSG00000174705	ENSG00000198130	ENSG00000173262	ENSG00000189241		ENSG00000163956
ENSG00000067225	ENSG00000204682	NM_022347	ENSG00000158125	ENSG00000118503	ENSG00000208005							ENSG00000119138	ENSG00000180626	ENSG00000173369	NM_173050	ENSG00000156802	ENSG00000197136		ENSG00000143751
ENSG00000081237	ENSG00000140948	ENSG00000241106	ENSG00000158715	ENSG00000026508	ENSG00000079557							ENSG00000118515	ENSG00000161013	ENSG00000162692	ENSG00000140876	ENSG00000124875	ENSG00000165995		ENSG00000074842
ENSG00000168785	ENSG00000198911	ENSG00000271503	ENSG00000117143	ENSG00000091972	ENSG00000131620							ENSG00000105835	ENSG00000242086	ENSG00000113742	ENSG00000121318	NM_022347	ENSG00000196812		ENSG00000165312
ENSG00000093072	ENSG00000097096	ENSG00000159189	ENSG00000083807	ENSG00000011600	ENSG00000143412							ENSG00000136167	ENSG00000121691	ENSG00000118263	ENSG00000167106	ENSG00000159189	ENSG00000012232		ENSG00000137313
ENSG00000060982	ENSG00000159921	ENSG00000048740	ENSG00000164039	ENSG00000169213	ENSG00000110200							ENSG00000124831	ENSG00000108389	ENSG00000197405	ENSG00000070614	ENSG00000048740	ENSG00000161243		ENSG00000104695
ENSG00000277209	ENSG00000108479	ENSG00000100739	ENSG00000186350	ENSG00000111716	ENSG00000206775							ENSG00000140968	ENSG00000214530	ENSG00000146386	ENSG00000175003	ENSG00000165457	XM_006714946		ENSG00000135506
ENSG00000178695	ENSG00000128928	ENSG00000165457	ENSG00000135469	ENSG00000248905	ENSG00000143507							ENSG00000112096	ENSG00000108950	ENSG00000166128	ENSG00000166669	ENSG00000158869	ENSG00000087266		ENSG00000110107
NR_023358	ENSG00000076351	ENSG00000146386	ENSG00000171503	ENSG00000117091	ENSG00000109929							ENSG00000131016	ENSG00000112759	ENSG00000035403	ENSG00000169764	ENSG00000146376	ENSG00000173638		ENSG00000125827
ENSG00000078589	ENSG00000106628	ENSG00000146376	ENSG00000114023	ENSG00000103064	ENSG00000002726							ENSG00000166510	ENSG00000099834	ENSG00000213088	ENSG00000125144	ENSG00000172456	ENSG00000134375		ENSG00000175467
ENSG00000171408	ENSG00000137563	ENST00000388807	ENSG00000185745	ENSG00000067798	ENSG00000127922							ENSG00000173698	ENSG00000106633	ENSG00000005059	ENSG00000176771	ENSG00000131386	ENSG00000145476		ENSG00000178913
ENSG00000155307	ENSG00000110042	ENSG00000131386	ENSG00000132837	ENSG00000185811	ENSG00000112159							ENSG00000104413	ENSG00000189241	ENSG00000123342	ENSG00000163683	ENSG00000173369	ENSG00000172296
ENSG00000173198	ENSG00000088926	ENSG00000174705	XM_005269223	ENSG00000204257	NM_173050							ENSG00000152229	ENSG00000197136	ENSG00000226422	ENSG00000166840	ENSG00000162692	ENSG00000156253
ENSG00000091879	ENSG00000114480	ENSG00000118263	ENSG00000134538	ENSG00000049759	ENSG00000166840							ENSG00000102096	ENSG00000165995	ENSG00000130429	ENSG00000139914	ENSG00000113742	ENSG00000277157
ENSG00000070882	ENSG00000169432	AF172850	ENSG00000197013	ENSG00000116132	ENSG00000156113							ENSG00000131238	ENSG00000125520	ENSG00000207493	ENSG00000180346	ENST00000388807	ENSG00000183049
ENSG00000198121	ENSG00000168679	ENSG00000197405	ENSG00000138792	ENSG00000173369	ENSG00000070614							ENSG00000163464	ENSG00000113805	NM_001143976	ENSG00000164128	ENSG00000118263	ENSG00000198624
ENSG00000187474	ENSG00000129250	ENSG00000166128	ENSG00000139428	ENST00000552334	ENSG00000166126							ENSG00000198879	ENSG00000161243	ENSG00000126860	ENSG00000187546	ENSG00000197405	ENSG00000136574
ENSG00000058085	ENSG00000109814	ENSG00000213088	ENSG00000134532	XM_006719065	ENSG00000163683							ENSG00000277846	ENSG00000087266	ENSG00000163659	ENSG00000162433	ENSG00000115468	ENSG00000199130
ENSG00000161405	ENSG00000137642	ENSG00000173698	ENSG00000152804	ENSG00000147168	ENSG00000169764							ENSG00000100234	XR_250218	ENSG00000086696	NM_023002	ENSG00000146386	ENSG00000139190
ENSG00000115419	ENSG00000197594	ENSG00000005059	ENSG00000142494	ENSG00000104894	ENSG00000163029							ENSG00000169313	ENSG00000103381	ENSG00000223865	ENSG00000172425	ENSG00000166128	ENSG00000266094
ENSG00000145687	ENSG00000146085	ENSG00000143110	ENSG00000187105	ENSG00000158869	ENSG00000250799							ENSG00000178726	ENSG00000173638	ENSG00000148841	ENSG00000135111	ENSG00000035403	ENSG00000169926
ENSG00000136167	ENSG00000151224	ENSG00000133302	ENSG00000076258	ENSG00000188211	ENSG00000196502							ENSG00000155465	ENSG00000143028	ENSG00000150048	ENSG00000185361	ENSG00000226422	ENSG00000143409
ENSG00000124831	ENSG00000196659	ENSG00000226422	ENSG00000184985	ENSG00000207406	ENSG00000164128							ENSG00000153208	ENSG00000119922	ENSG00000199293	ENSG00000154864	ENSG00000130429	ENSG00000115282
XM_006713797	ENSG00000124374	ENSG00000130429	ENSG00000163217	ENSG00000038945	ENSG00000162433							ENSG00000154188	ENSG00000145476	ENSG00000081237	ENSG00000117707	ENSG00000147408	ENSG00000179532
ENSG00000136404	ENSG00000107736	ENSG00000101347	ENSG00000186205	ENSG00000173262	ENSG00000172425							ENSG00000133874	ENSG00000156253	ENSG00000168785	AY358246	ENSG00000207493	ENSG00000092439
ENSG00000171843	ENSG00000168575	ENSG00000207493	ENSG00000124610	ENSG00000156802	ENSG00000128602							ENSG00000213190	ENSG00000196693	ENSG00000143110	ENSG00000204682	NM_001143976	ENSG00000121057
ENSG00000151883	ENSG00000076662	ENSG00000126860	ENSG00000204219	ENSG00000189057	ENSG00000131979							ENSG00000130775	ENSG00000187566	ENSG00000101347	ENSG00000140948	ENSG00000163659	ENSG00000184260
ENSG00000166510	ENSG00000187824	ENSG00000143297	ENSG00000109758	ENSG00000147251	ENSG00000154274							ENSG00000165030	ENSG00000277157	ENSG00000067225	ENSG00000088367	ENSG00000086696	NR_046316
ENSG00000211445	ENSG00000171793	ENSG00000152104	ENSG00000138315	ENSG00000124875	ENSG00000196616							ENSG00000175899	ENSG00000183049	ENSG00000093072	ENSG00000135917	ENSG00000148841	ENSG00000107021
ENSG00000104413	ENSG00000204228	ENSG00000223865	ENSG00000147647	ENSG00000138448	ENSG00000185361							ENSG00000108679	ENSG00000170271	ENSG00000087074	ENSG00000266964	ENSG00000150048	ENSG00000269190
ENSG00000152229	ENSG00000137960	ENSG00000102287	ENSG00000164904	NM_022347	ENSG00000171444							ENSG00000033867	ENSG00000136574	ENSG00000178695	ENSG00000117834	ENSG00000199293	ENSG00000213930
ENSG00000102096	ENSG00000069431	ENSG00000169946	ENSG00000125538	ENSG00000271503	ENSG00000171617							ENSG00000182704	ENSG00000174306	ENSG00000008405	ENSG00000106628	ENSG00000168785	ENSG00000160801
ENSG00000131238	ENSG00000117308	ENSG00000127364	ENSG00000175311	ENSG00000159189	ENSG00000144749							ENSG00000154760	ENSG00000114021	ENSG00000108551	ENSG00000088386	ENSG00000101347	ENSG00000170899
ENSG00000198879	ENSG00000170293	ENSG00000148841	ENSG00000172602	ENSG00000048740	ENSG00000204682							ENSG00000130755	ENSG00000159899	ENSG00000263764	ENSG00000137563	ENSG00000093072	ENSG00000137124
ENSG00000262180	ENSG00000159200	ENSG00000184384	ENSG00000157103	ENSG00000100739	ENSG00000140948							ENSG00000099204	ENSG00000199130	NR_023358	ENSG00000128602	ENSG00000008311	ENSG00000067208
ENSG00000100234	ENSG00000205060	ENSG00000150048	ENSG00000139194	ENSG00000165457	ENSG00000198911							ENSG00000162772	ENSG00000124602	ENSG00000078589	ENSG00000088926	ENSG00000087074	ENSG00000128242
ENSG00000169313	ENSG00000183549	ENSG00000067225	ENSG00000178301	ENSG00000146386	ENSG00000097096							ENSG00000215483	ENSG00000189403	ENSG00000155307	ENSG00000012504	ENSG00000133800	ENSG00000125375
ENSG00000155465	ENSG00000167780	ENSG00000081237	ENSG00000166183	ENSG00000146376	ENSG00000108479							BC008667	ENSG00000155744	ENSG00000091879	ENSG00000147676	ENSG00000133083	ENSG00000158856
ENSG00000153208	ENSG00000161267	ENSG00000197747	ENSG00000164976	ENST00000388807	ENSG00000128928							ENSG00000181631	NR_002605	ENSG00000173198	ENSG00000111879	ENSG00000108551	ENSG00000186834
ENSG00000197415	ENSG00000143575	ENSG00000168785	ENSG00000177692	ENSG00000172456	ENSG00000114812							ENSG00000150907	ENSG00000123104	ENSG00000070882	ENSG00000095539	ENSG00000263764	ENSG00000090975
ENSG00000012779	ENSG00000049656	ENSG00000093072	ENSG00000147383	ENSG00000174705	ENSG00000106628							ENSG00000127951	ENSG00000169926	ENSG00000060982	ENSG00000125675	ENSG00000139344	ENSG00000051825
ENSG00000188921	ENSG00000156110	ENSG00000060982	ENSG00000140564	BC136790	ENSG00000012504							ENSG00000116711	ENSG00000143409	ENSG00000187474	ENSG00000129250	ENSG00000171408	ENSG00000166860
ENSG00000082074	NM_054024	ENSG00000277209	ENSG00000101323	ENSG00000113742	ENSG00000114480							ENSG00000168421	ENSG00000115282	ENSG00000058085	ENSG00000110042	ENSG00000155307	ENSG00000184743
ENSG00000151690	ENSG00000008513	ENSG00000178695	ENSG00000058404	ENSG00000185070	ENSG00000116194							ENSG00000225091	ENSG00000104714	ENSG00000161405	ENSG00000113790	ENSG00000173198	ENSG00000099308
ENSG00000104361	AK055679	ENSG00000198851	ENSG00000182566	ENSG00000118263	ENSG00000129250							ENSG00000078596	ENSG00000179532	ENSG00000034510	ENSG00000197594	ENSG00000162618	ENSG00000198873
ENSG00000105851	ENSG00000141504	ENSG00000133083	ENSG00000106733	AF172850	ENSG00000109814							ENSG00000157110	ENSG00000165879	ENSG00000119138	ENSG00000076351	ENSG00000073756	ENSG00000158321
ENSG00000134242	ENSG00000115290	NR_023358	ENSG00000057593	ENSG00000197405	ENSG00000137642							ENSG00000116991	ENSG00000128849	ENSG00000118515	ENSG00000182263	ENSG00000058085	ENSG00000181827
ENSG00000213190	ENSG00000145604	ENSG00000175857	ENSG00000179636	ENSG00000166128	ENSG00000197594							ENSG00000088325	ENSG00000092439	ENSG00000105835	ENSG00000076662	ENSG00000119138	NM_015241
ENSG00000154589	ENSG00000148057	ENSG00000156535	ENSG00000125848	ENSG00000005059	ENSG00000146085							ENSG00000157557	ENSG00000142168	ENSG00000136167	ENSG00000137642	ENSG00000118515	ENSG00000133056
ENSG00000033122	ENSG00000117791	ENSG00000078589	ENSG00000023330	ENSG00000143110	ENSG00000196659							ENSG00000163599	ENSG00000176209	ENSG00000124831	ENSG00000143341	ENSG00000105835	ENSG00000108387
ENSG00000175899	ENSG00000196372	ENSG00000155307	ENSG00000109181	ENSG00000133302	ENSG00000124374							ENSG00000183508	ENSG00000152382	ENSG00000170542	ENSG00000137960	ENSG00000136167	ENSG00000099797
ENSG00000130755	ENSG00000006831	ENSG00000173198	ENSG00000157379	ENSG00000226422	ENSG00000168575							ENSG00000130844	ENSG00000106526	XM_006713797	ENSG00000147100	ENSG00000124831	ENSG00000157657
ENSG00000108679	ENSG00000137992	ENSG00000070882	ENSG00000134463	ENSG00000130429	ENSG00000076662							ENSG00000143079	ENSG00000147454	ENSG00000136404	ENSG00000100612	ENSG00000170542	ENSG00000186318
ENSG00000213809	ENSG00000153707	ENSG00000198121	ENSG00000146477	ENSG00000101347	ENSG00000187824							ENSG00000168386	ENSG00000106384	ENSG00000140968	ENSG00000069431	ENSG00000140968	ENSG00000231177
ENSG00000033867	ENSG00000123179	ENSG00000187474	ENSG00000175003	ENSG00000207493	ENSG00000204228							ENSG00000154451	ENSG00000186470	ENSG00000112096	ENSG00000170293	ENSG00000112096	ENSG00000139291
ENSG00000154760	ENSG00000185813	ENSG00000058085	ENSG00000208005	ENSG00000126860	ENSG00000137960							ENSG00000180875	NR_046316	ENSG00000131016	ENSG00000106536	ENSG00000131016
ENSG00000127946	ENSG00000166582	ENSG00000161405	ENSG00000079557	ENSG00000143297	ENSG00000100612							ENSG00000069702	ENSG00000114251	ENSG00000171843	ENSG00000198106	ENSG00000166510
ENSG00000099139	ENSG00000171903	ENSG00000034510	ENSG00000160339	ENSG00000196628	ENSG00000069431							ENSG00000140575	ENSG00000133935	ENSG00000151883	ENSG00000196616	ENSG00000152229
ENSG00000078596	ENSG00000103528	ENSG00000115221	ENSG00000162688	ENSG00000154263	ENSG00000117308							ENSG00000168615	ENSG00000107021	ENSG00000166510	ENSG00000161267	ENSG00000102096
ENSG00000099204	ENSG00000152620	ENSG00000115419	ENSG00000180185	ENSG00000152104	ENSG00000152749							ENSG00000144655	ENSG00000269190	ENSG00000173698	ENSG00000234492	ENSG00000131238
ENSG00000167613	ENSG00000149742	ENSG00000118515	ENSG00000148123	ENSG00000223865	ENSG00000159200							ENSG00000141298	ENSG00000160233	ENSG00000152229	ENSG00000181035	ENSG00000163464
ENSG00000109339	ENSG00000122378	ENSG00000125257	ENSG00000143412	ENSG00000169946	ENSG00000143575							ENSG00000110876	ENSG00000161542	ENSG00000102096	ENSG00000115290	ENSG00000277846
NM_001242629	ENSG00000164466	ENSG00000145687	ENSG00000135540	ENSG00000127364	ENSG00000196922							ENSG00000074966	ENSG00000145439	ENSG00000207008	ENSG00000156110	ENSG00000169313
ENSG00000134061	ENSG00000105516	ENSG00000136167	ENSG00000110200	ENSG00000148841	ENSG00000049656							ENSG00000184205	ENSG00000111816	ENSG00000131238	ENSG00000036672	ENSG00000199753
BC008667	ENSG00000105976	ENSG00000124831	ENSG00000082438	ENSG00000184384	ENSG00000156110							ENSG00000111057	ENSG00000168913	ENSG00000198879	NM_054024	ENSG00000178726
ENSG00000139187	ENSG00000139160	ENSG00000112096	ENSG00000206775	ENSG00000150048	ENSG00000008513							ENSG00000168398	ENSG00000186951	ENSG00000277846	ENSG00000145604	ENSG00000100417
ENSG00000127951	ENSG00000144481	XM_006713797	ENSG00000143507	ENSG00000067225	AK055679							ENSG00000273820	ENSG00000252464	ENSG00000169313	ENSG00000185000	ENSG00000155465
ENSG00000116711	ENSG00000072315	ENSG00000136404	ENSG00000109929	ENSG00000081237	ENSG00000173114							ENSG00000198846	ENSG00000184678	ENSG00000199753	ENSG00000173114	ENSG00000153208
ENSG00000168421	ENSG00000123453	ENSG00000171843	ENSG00000127922	ENSG00000197747	NM_003096							ENSG00000119900	ENSG00000164300	ENSG00000178726	ENSG00000072422	ENSG00000177054
ENSG00000110876	ENSG00000187823	ENSG00000151883	ENSG00000112159	ENSG00000168785	ENSG00000198890							ENSG00000104760	ENSG00000176945	ENSG00000100417	ENSG00000148057	ENSG00000162493
ENSG00000157110	ENSG00000178803	ENSG00000166510	ENSG00000130988	ENSG00000093072	ENSG00000006831							ENSG00000069667	ENSG00000185038	ENSG00000155465	ENSG00000117791	ENSG00000213190
ENSG00000116991	ENSG00000180425	ENSG00000211445	NM_173050	ENSG00000060982	ENSG00000137992							ENSG00000112183	ENSG00000149582	ENSG00000153208	ENSG00000231607	ENSG00000130775
ENSG00000118849	ENSG00000137274	ENSG00000152229	ENSG00000166840	ENSG00000277209	ENSG00000169299							ENSG00000198959	ENSG00000139508	ENSG00000012779	ENSG00000009694	ENSG00000165030
ENSG00000088325	ENSG00000178573	ENSG00000207008	ENSG00000156113	ENSG00000178695	ENSG00000185813							ENSG00000136826	ENSG00000107789	ENSG00000079689	ENSG00000137992	ENSG00000175899
ENSG00000084207	ENSG00000124839	ENSG00000102096	ENSG00000138356	ENSG00000133083	ENSG00000103528							ENSG00000177675	ENSG00000125375	ENSG00000082074	ENSG00000006831	ENSG00000033867
ENSG00000163599	ENSG00000125834	ENSG00000131238	ENSG00000140876	ENSG00000108551	ENSG00000122378							ENSG00000023330	ENSG00000100479	ENSG00000198223	ENSG00000115841	ENSG00000182704
ENSG00000183508	ENSG00000198721	ENSG00000198879	ENSG00000167106	ENSG00000175857	ENSG00000005421							ENSG00000027697	ENSG00000151623	ENSG00000133874	ENSG00000205060	ENSG00000116701
ENSG00000130844	ENSG00000156011	ENSG00000011638	ENSG00000070614	ENSG00000156535	ENSG00000125834							ENSG00000143384	ENSG00000160216	ENSG00000134242	ENSG00000186377	ENSG00000130755
ENSG00000143079	ENSG00000125637	ENSG00000153558	ENSG00000163293	ENSG00000074410	ENSG00000198721							ENSG00000168143	ENSG00000184845	ENSG00000213190	ENSG00000141622	ENSG00000099204
ENSG00000154451	ENSG00000149260	ENSG00000262180	ENSG00000148834	ENSG00000171408	ENSG00000125637							ENSG00000171552	ENSG00000185269	ENSG00000130775	ENSG00000185046	ENSG00000064989
ENSG00000134627	ENSG00000112695	ENSG00000169313	ENSG00000125144	ENSG00000070882	ENSG00000149260							ENSG00000081181	ENSG00000034533	ENSG00000181830	ENSG00000171903	ENSG00000162772
ENSG00000140575	ENSG00000136933	ENSG00000176928	ENSG00000166126	ENSG00000187474	ENSG00000112695							ENSG00000058668	ENSG00000158856	ENSG00000165030	ENSG00000168904	NM_001242629
ENSG00000069493	NR_026743	ENSG00000178726	ENSG00000163683	ENSG00000058085	ENSG00000184374							ENSG00000122417	ENSG00000106261	ENSG00000208892	ENSG00000136052	ENSG00000215483
ENSG00000168615	ENSG00000166816	ENSG00000155465	ENSG00000169764	ENSG00000161405	ENSG00000132561							ENSG00000164674	ENSG00000186834	ENSG00000108679	ENSG00000152620	BC008667
ENSG00000113231	ENSG00000115425	ENSG00000153208	ENSG00000176771	ENSG00000144935	ENSG00000106993							ENSG00000205336	ENSG00000165185	ENSG00000033867	ENSG00000149742	ENSG00000181631
ENSG00000141298	ENSG00000106993	ENSG00000079689	ENSG00000163029	ENSG00000034510	ENSG00000144649							ENSG00000029153	ENSG00000090975	ENSG00000182704	ENSG00000130038	ENSG00000150907
ENSG00000155657	ENSG00000144649	ENSG00000012779	ENSG00000122641	ENSG00000113205	ENSG00000162595							ENSG00000171621	ENSG00000255647	ENSG00000116701	ENSG00000167074	ENSG00000225091
ENSG00000069667	ENSG00000144306	ENSG00000188921	ENSG00000250799	ENSG00000118515	ENSG00000175591							ENSG00000088992	ENSG00000198690	ENSG00000130755	ENSG00000138796	ENSG00000116991
ENSG00000074966	ENSG00000162595	ENSG00000082074	ENSG00000196502	ENSG00000125257	ENSG00000121691							ENSG00000155962	ENSG00000149557	ENSG00000030304	AK095315	ENSG00000023909
X58060	ENSG00000257093	ENSG00000116701	ENSG00000139914	ENSG00000145687	ENSG00000205707							ENSG00000139514	ENSG00000162461	ENSG00000099204	ENSG00000164466	ENSG00000157557
ENSG00000163909	ENSG00000175591	ENSG00000198223	ENSG00000180346	ENSG00000136167	ENSG00000186115							ENSG00000166532	ENSG00000102038	ENSG00000162772	ENSG00000105516	ENSG00000054938
ENSG00000184205	ENSG00000121691	ENSG00000151690	ENSG00000164128	ENSG00000124831	ENSG00000182551							ENSG00000087253	ENSG00000051825	ENSG00000167613	ENSG00000139160	ENSG00000143079
ENSG00000203737	ENSG00000100116	ENSG00000133874	ENSG00000187546	XM_006713797	ENSG00000173406							ENSG00000074706	ENSG00000180573	ENSG00000102245	ENSG00000144481	ENSG00000168386
ENSG00000177272	ENSG00000155666	ENSG00000130775	ENSG00000162433	ENSG00000136404	ENSG00000184979							ENSG00000168546	ENSG00000039560	ENSG00000134061	ENSG00000137872	ENST00000451607
ENSG00000019144	ENSG00000169439	ENSG00000134242	ENSG00000117707	ENSG00000131016	NR_003262							ENSG00000170421	ENSG00000183579	ENSG00000215483	ENSG00000122378	ENSG00000069702
ENSG00000162909	ENSG00000189056	ENSG00000213190	ENSG00000120054	ENSG00000151883	ENSG00000160007							ENSG00000163959	ENSG00000162804	BC008667	ENSG00000123453	ENSG00000140575
ENSG00000168398	ENSG00000187758	ENSG00000154589	ENSG00000172425	ENSG00000166510	ENSG00000187837							ENSG00000211445	ENSG00000175048	ENSG00000181631	ENSG00000187823	ENSG00000155380
ENSG00000198846	ENSG00000114771	ENSG00000130755	ENSG00000128602	ENSG00000211445	ENSG00000161013							ENSG00000136867	ENSG00000166860	ENSG00000150907	ENSG00000204653	XM_006713253
ENSG00000119900	ENSG00000198948	ENSG00000033867	ENSG00000164080	ENSG00000152229	ENSG00000177830							ENSG00000265972	ENSG00000130653	ENSG00000127951	ENSG00000180425	ENSG00000168615
ENSG00000162894	ENSG00000182551	ENSG00000166086	ENSG00000131979	ENSG00000131238	ENSG00000144711							ENSG00000095794	ENSG00000138075	ENSG00000116711	ENSG00000137274	ENSG00000144655
ENSG00000136250	ENSG00000173406	ENSG00000127946	ENSG00000154274	ENSG00000163464	ENSG00000100342							ENSG00000147113	ENSG00000164068	ENSG00000168421	ENSG00000178573	ENSG00000141298
ENSG00000136842	ENSG00000186529	ENSG00000030304	NR_001543	ENSG00000198879	ENSG00000149547							ENSG00000200959	ENSG00000182749	ENSG00000225091	ENSG00000185267	ENSG00000110876
ENSG00000251733	ENSG00000183077	ENSG00000172575	ENSG00000196616	ENSG00000262180	ENSG00000148803							ENSG00000184557	ENSG00000073282	ENSG00000078596	ENSG00000084734	ENSG00000074966
ENSG00000182195	ENSG00000156869	ENSG00000099139	ENSG00000266964	ENSG00000169313	ENSG00000123843							ENSG00000083720	ENSG00000184743	ENSG00000157110	ENSG00000005421	ENSG00000184205
ENSG00000137821	ENSG00000116704	ENSG00000078596	ENSG00000185361	ENSG00000178726	ENSG00000161981							ENSG00000164951	ENSG00000099308	ENSG00000116991	ENSG00000125834	ENSG00000111057
ENSG00000145088	ENSG00000176720	ENSG00000099204	ENSG00000154864	ENSG00000155465	ENSG00000075239							ENSG00000107099	ENSG00000110917	ENSG00000023909	ENSG00000175600	ENSG00000273820
ENSG00000198959	ENSG00000100522	ENSG00000167613	ENSG00000171444	ENSG00000153208	ENSG00000025423							ENSG00000144035	ENSG00000121210	ENSG00000118849	ENSG00000178803	ENSG00000104760
ENSG00000265972	ENSG00000189077	ENSG00000102245	ENSG00000171617	ENSG00000177054	ENSG00000133321							ENSG00000147872	ENSG00000130349	ENSG00000196610	ENSG00000198125	ENSG00000136842
ENSG00000171345	ENSG00000101849	ENSG00000134061	ENSG00000144749	ENSG00000012779	ENSG00000114541							ENSG00000124813	ENSG00000168763	ENSG00000157557	ENSG00000066855	ENSG00000069667
ENSG00000111348	ENSG00000184979	BC008667	ENSG00000204682	ENSG00000188921	ENSG00000168792							ENSG00000106178	ENSG00000162065	ENSG00000163599	ENSG00000149260	ENSG00000196083
ENSG00000122417	NR_003262	ENSG00000181631	ENSG00000140948	ENSG00000082074	ENSG00000165995							ENSG00000105825	ENSG00000212864	ENSG00000130844	ENSG00000205209	ENSG00000112183
ENSG00000078018	ENSG00000160007	ENSG00000139187	ENSG00000097096	ENSG00000116701	ENSG00000012232							ENSG00000160180	ENSG00000115998	ENSG00000143079	ENSG00000093217	ENSG00000182566
ENSG00000186479	ENSG00000205213	ENSG00000150907	ENSG00000159921	ENSG00000198223	ENSG00000125798							ENSG00000105967	ENSG00000198873	ENSG00000168386	ENSG00000186283	ENSG00000136826
ENSG00000216490	ENSG00000126953	ENSG00000127951	ENSG00000151948	ENSG00000162493	ENSG00000134375							ENSG00000185022	ENSG00000162139	ENSG00000154451	ENSG00000115425	ENSG00000146521
ENSG00000168143	ENSG00000121552	ENSG00000116711	ENSG00000108479	ENSG00000104361	ENSG00000124702							ENSG00000160255	ENSG00000158321	ENST00000451607	AK126863	ENSG00000139146
ENSG00000029153	ENSG00000134817	ENSG00000168421	ENSG00000128928	ENSG00000154589	ENSG00000120137							ENSG00000109861	ENSG00000178662	ENSG00000132274	ENSG00000257093	ENSG00000164125
ENSG00000081181	ENSG00000161013	ENSG00000110876	ENSG00000145708	ENSG00000130755	ENSG00000167711							ENSG00000163406	ENSG00000181827	ENSG00000069702	ENSG00000175591	ENSG00000177675
ENSG00000158488	ENSG00000177830	ENSG00000149418	ENSG00000135917	ENSG00000033867	ENSG00000277157							ENSG00000134830	NM_015241	ENSG00000238597	ENSG00000275152	ENSG00000023330
ENSG00000078237	ENSG00000144711	ENSG00000157110	ENSG00000076351	ENSG00000127946	ENSG00000008382							ENSG00000163875	ENSG00000132854	ENSG00000140575	ENSG00000205707	ENSG00000027697
ENSG00000058668	ENSG00000170677	ENSG00000196610	ENSG00000111249	ENSG00000099139	ENSG00000198624							ENSG00000127472	ENSG00000166825	ENSG00000069493	ENSG00000169439	ENSG00000143384
ENSG00000147852	ENSG00000100342	ENSG00000116991	ENSG00000105852	ENSG00000099204	ENSG00000136574							ENSG00000180353	ENSG00000100385	ENSG00000134460	ENSG00000131791	ENSG00000083223
ENSG00000237440	ENSG00000160712	ENSG00000134460	ENSG00000106628	ENSG00000167613	ENSG00000111726							ENSG00000197629	ENSG00000147481	ENSG00000112799	ENSG00000189056	ENSG00000171552
ENSG00000164674	ENSG00000107897	ENSG00000118849	ENSG00000088386	NM_001242629	ENSG00000096092							ENSG00000110934	ENSG00000186907	ENSG00000168615	ENSG00000215386	ENSG00000081181
ENSG00000154065	ENSG00000148803	ENSG00000140678	ENSG00000137563	ENSG00000134061	ENSG00000209702							ENSG00000114013	ENSG00000099797	ENSG00000144655	ENSG00000149231	ENSG00000100077
ENSG00000134516	ENSG00000087299	ENSG00000084207	ENSG00000110042	BC008667	ENSG00000106025							ENSG00000137054	ENSG00000107957	ENSG00000141298	ENSG00000165914	ENSG00000175305
ENSG00000196705	ENSG00000189221	ENSG00000163599	ENSG00000088926	ENSG00000203942	ENSG00000144827							ENSG00000185262	ENSG00000180592	ENSG00000110876	ENSG00000106392	ENSG00000164674
ENSG00000205336	ENSG00000112294	ENSG00000143079	ENSG00000012504	ENSG00000181631	ENSG00000244242							ENSG00000198963	ENSG00000198496	ENSG00000074966	ENSG00000178449	ENSG00000029153
ENSG00000139514	ENSG00000145331	ENSG00000154451	ENSG00000114480	ENSG00000139187	ENSG00000143252							ENSG00000206680	ENSG00000177728	ENSG00000184205	ENSG00000171130	ENSG00000171621
ENSG00000088992	ENSG00000123843	ENSG00000132274	ENSG00000169432	ENSG00000137819	ENSG00000169926							ENSG00000164292	ENSG00000186318	ENSG00000135269	ENSG00000186115	ENSG00000155962
ENSG00000155962	ENSG00000087266	ENSG00000134627	ENSG00000095539	ENSG00000110876	AF130080							ENSG00000124253	ENSG00000060656	ENSG00000111057	ENSG00000106484	ENSG00000057593
ENSG00000187554	ENSG00000161981	ENSG00000238597	ENSG00000129250	ENSG00000149418	ENSG00000144802							ENSG00000260314	ENSG00000213057	ENSG00000168398	ENSG00000106853	ENSG00000106688
ENSG00000168546	ENSG00000112759	ENSG00000140575	ENSG00000109814	ENSG00000157110	ENSG00000115042							ENSG00000204252	ENSG00000136895	ENSG00000273820	ENSG00000114771	ENSG00000186314
ENSG00000163959	ENSG00000197444	ENSG00000069493	ENSG00000198732	ENSG00000196610	ENSG00000165879							ENSG00000057704	ENSG00000204138	ENSG00000198846	ENSG00000101670	ENSG00000087253
ENSG00000179593	ENSG00000108389	ENSG00000112799	ENSG00000137642	ENSG00000116991	ENSG00000178078							ENSG00000178607	ENSG00000227051	ENSG00000119900	ENSG00000144824	ENSG00000168546
ENSG00000144642	ENSG00000025423	ENSG00000168615	ENSG00000113790	ENSG00000054938	ENSG00000160785							ENSG00000075426	ENSG00000100105	ENSG00000162894	ENSG00000155666	ENSG00000170421
ENSG00000166532	ENSG00000099834	ENSG00000141298	ENSG00000152990	ENSG00000143079	ENSG00000189369							ENSG00000027075	ENSG00000184675	ENSG00000104760	ENSG00000186529	ENSG00000163959
ENSG00000087253	ENSG00000114541	ENSG00000155657	ENSG00000197594	ENSG00000157214	ENSG00000107021							ENSG00000131634	ENSG00000148730	ENSG00000136842	ENSG00000182551	ENSG00000158234
ENSG00000074706	ENSG00000168792	ENSG00000069667	ENSG00000146085	ENSG00000134627	ENSG00000143149							ENSG00000064199	ENSG00000260339	ENSG00000251733	ENSG00000203999	ENSG00000211445
NM_006378	ENSG00000115738	ENSG00000074966	ENSG00000151224	ENSG00000238597	ENSG00000055208							ENSG00000145390	ENSG00000106404	ENSG00000069667	ENSG00000116704	ENSG00000221914
ENSG00000242574	ENSG00000069535	X58060	ENSG00000196659	ENSG00000140575	ENSG00000007908							ENSG00000182481	ENSG00000134508	ENSG00000112183	ENSG00000183077	ENSG00000136867
ENSG00000136867	ENSG00000165995	ENSG00000163909	ENSG00000124374	ENSG00000069493	ENSG00000032219							ENSG00000100365	ENSG00000023697	ENSG00000198959	ENSG00000176720	ENSG00000265972
ENSG00000163564	ENSG00000215644	ENSG00000203737	ENSG00000107736	ENSG00000112799	ENSG00000198848							ENSG00000117394	AK131413	ENSG00000136826	ENSG00000178537	ENSG00000095794
ENSG00000089327	ENSG00000138823	ENSG00000135269	ENSG00000168575	ENSG00000168615	ENSG00000139178							ENSG00000241058	AK128318	ENSG00000139146	ENSG00000101849	ENSG00000112773
ENSG00000160255	ENSG00000103485	ENSG00000071051	ENSG00000076662	ENSG00000141298	ENSG00000165264							ENSG00000102554	ENSG00000233382	ENSG00000177675	ENSG00000143921	ENSG00000136870
ENSG00000206937	ENSG00000134317	ENSG00000177272	ENSG00000187824	ENSG00000069667	ENSG00000229314							ENSG00000174600	ENSG00000080503	ENSG00000111348	ENSG00000134716	ENSG00000200959
ENSG00000135185	ENSG00000125520	ENSG00000019144	ENSG00000204228	ENSG00000074966	ENSG00000254835							ENSG00000107249	ENSG00000118418	ENSG00000027697	ENSG00000184979	ENSG00000144369
ENSG00000200959	ENSG00000161243	ENSG00000168398	ENSG00000116044	X58060	ENSG00000124767							ENSG00000254911	ENSG00000204099	ENSG00000143384	ENSG00000160007	ENSG00000164951
ENSG00000147113	ENSG00000117594	ENSG00000198846	ENSG00000137960	ENSG00000163909	ENSG00000068078							ENSG00000197622	ENSG00000267080	ENSG00000171552	ENSG00000205213	ENSG00000147872
ENSG00000083720	ENSG00000103381	ENSG00000167552	ENSG00000147100	ENSG00000204291	ENSG00000239857							ENSG00000167601	ENSG00000166436	ENSG00000158488	ENSG00000171365	ENSG00000264549
ENSG00000164951	ENSG00000170917	ENSG00000119900	ENSG00000069431	AF090937	ENSG00000013392							ENSG00000123146	ENSG00000113318	ENSG00000122417	ENSG00000177830	ENSG00000114790
ENSG00000107099	ENSG00000173638	ENSG00000162894	ENSG00000117308	ENSG00000203737	ENSG00000159423							ENSG00000155903	ENSG00000066135	ENSG00000100077	ENSG00000144711	ENSG00000185022
ENSG00000124813	ENSG00000143028	ENSG00000136250	ENSG00000170293	ENSG00000019144	ENSG00000137124							ENSG00000122547	AK295393	ENSG00000216490	ENSG00000187758	ENSG00000201785
ENSG00000175567	ENSG00000107864	ENSG00000136842	ENSG00000152749	ENSG00000162909	ENSG00000164318							ENSG00000131171	ENSG00000116337	ENSG00000175305	NM_001256758	ENSG00000166123
ENSG00000160180	ENSG00000124702	ENSG00000146592	ENSG00000159200	ENSG00000273820	ENSG00000173992							ENSG00000138767	NM_015549	ENSG00000164674	ENSG00000087299	ENSG00000257335
ENSG00000105967	ENSG00000196693	ENSG00000251733	ENSG00000205060	ENSG00000198846	ENSG00000139197							ENSG00000033170	ENSG00000125247	ENSG00000078237	ENSG00000221843	ENSG00000134830
ENSG00000115935	ENSG00000187566	ENSG00000119699	ENSG00000183549	ENSG00000119900	ENSG00000130812							ENSG00000147526	ENSG00000157106	ENSG00000125384	ENSG00000145331	ENSG00000163875
ENSG00000109861	ENSG00000164038	ENSG00000137821	ENSG00000198106	ENSG00000162894	ENSG00000214944							ENSG00000153250	ENSG00000234469	ENSG00000134516	ENSG00000112294	ENSG00000180353
ENSG00000153246	ENSG00000120137	ENSG00000145088	ENSG00000161267	ENSG00000136250	ENSG00000124780							ENSG00000152952	ENSG00000173064	ENSG00000126264	ENSG00000082146	ENSG00000197629
ENSG00000115232	ENSG00000167711	ENSG00000198959	ENSG00000234492	ENSG00000136842	ENSG00000204923							ENSG00000198420	ENSG00000085871	ENSG00000136250	ENSG00000206384	ENSG00000137054
ENSG00000205268	ENSG00000106034	ENSG00000265972	ENSG00000143575	ENSG00000128567	ENSG00000205808							ENSG00000138613	ENSG00000196730	ENSG00000029153	ENSG00000169692	ENSG00000185262
ENSG00000197629	ENSG00000277157	ENSG00000122694	ENSG00000152952	ENSG00000146592	ENSG00000168282							NR_002750	ENSG00000148655	ENSG00000171621	ENSG00000180626	ENSG00000206680
ENSG00000205045	ENSG00000008382	ENSG00000139146	ENSG00000196922	ENSG00000251733	ENSG00000158457							ENSG00000170185	ENSG00000261308	ENSG00000088992	ENSG00000161013	ENSG00000164292
ENSG00000249437	ENSG00000125652	ENSG00000177675	ENSG00000181035	ENSG00000137821	ENSG00000182054							ENSG00000173918	NM_001109662	ENSG00000155962	ENSG00000242086	ENSG00000124253
ENSG00000171791	ENSG00000170271	ENSG00000111348	ENSG00000156110	ENSG00000145088	ENSG00000118137							ENSG00000010810	ENSG00000174804	ENSG00000139514	ENSG00000144306	ENSG00000260314
ENSG00000163406	ENSG00000136574	ENSG00000027697	ENSG00000036672	ENSG00000265972	ENSG00000142949							ENSG00000104419	AK096972	ENSG00000106688	ENSG00000075239	ENSG00000138646
ENSG00000255837	ENSG00000174306	ENSG00000122417	NM_054024	ENSG00000146521	ENSG00000011105							ENSG00000164111	ENSG00000178385	ENSG00000187554	ENSG00000197444	ENSG00000057704
ENSG00000180353	ENSG00000209702	ENSG00000186479	ENSG00000008513	ENSG00000139146	ENSG00000175215							ENSG00000199785	NR_024497	ENSG00000179593	ENSG00000108389	ENSG00000178607
ENSG00000154258	ENSG00000106025	ENSG00000216490	AK055679	ENSG00000154721	ENSG00000278705							ENSG00000133789	ENSG00000144283	ENSG00000087253	ENSG00000214530	ENSG00000075426
ENSG00000177409	ENSG00000144827	ENSG00000029153	ENSG00000141504	ENSG00000216490	ENSG00000183421							ENSG00000196937	ENSG00000182985	ENSG00000074706	ENSG00000108950	ENSG00000027075
ENSG00000172915	ENSG00000160868	ENSG00000158488	ENSG00000115290	ENSG00000078237	ENSG00000165802							ENSG00000141448	ENSG00000008441	ENSG00000168546	ENSG00000149547	ENSG00000185567
ENSG00000082512	ENSG00000153561	ENSG00000078237	ENSG00000145604	ENSG00000100077	ENSG00000263761							ENSG00000197329	ENSG00000284505	ENSG00000170421	ENSG00000132541	ENSG00000131634
ENSG00000110934	ENSG00000176105	ENSG00000121807	ENSG00000173114	ENSG00000237440	ENSG00000167700							ENSG00000165997	ENSG00000111445	ENSG00000163959	ENSG00000106633	ENSG00000117394
ENSG00000129521	ENSG00000103876	ENSG00000100077	NM_003096	ENSG00000134516	ENSG00000177706							ENSG00000164930	ENSG00000103018	ENSG00000158234	ENSG00000189241	ENSG00000241058
ENSG00000019582	ENSG00000189403	ENSG00000237440	ENSG00000148057	ENSG00000196705	ENSG00000198937							ENSG00000179094	ENSG00000137449	ENSG00000211445	ENSG00000197136	ENSG00000125810
ENSG00000212126	ENSG00000117305	ENSG00000164674	ENSG00000117791	ENSG00000139514	NR_003941							ENSG00000100292	ENSG00000196967	NM_006378	ENSG00000025423	ENSG00000174600
NM_001177388	ENSG00000155744	ENSG00000154065	BC070061	ENSG00000088992	ENSG00000171604							ENSG00000244509	ENSG00000189060	ENSG00000242574	ENSG00000165995	ENSG00000254911
ENSG00000185262	ENSG00000143252	ENSG00000134516	ENSG00000006831	ENSG00000187554	NM_001286272							ENSG00000108932	ENSG00000100209	ENSG00000160349	ENSG00000204444	ENSG00000167601
ENSG00000198963	ENSG00000110074	ENSG00000196705	ENSG00000137992	ENSG00000186314	ENSG00000183723							ENSG00000135077		ENSG00000136867	ENSG00000138823	ENSG00000138767
ENSG00000254838	NR_002605	ENSG00000126264	ENSG00000172469	ENSG00000168389	ENSG00000100335							ENSG00000141576		ENSG00000163564	ENSG00000012232	ENSG00000153250
AK128288	ENSG00000165704	ENSG00000099994	ENSG00000169299	ENSG00000203995	ENSG00000117010							ENSG00000166833		ENSG00000265972	ENSG00000165140	ENSG00000198420
ENSG00000075884	ENSG00000123104	ENSG00000205336	ENSG00000168904	ENSG00000087253	ENSG00000138018							ENSG00000163823		ENSG00000095794	ENSG00000125520	NR_002750
ENSG00000204252	ENSG00000137133	ENSG00000069424	ENSG00000185813	ENSG00000173200	ENSG00000203623							ENSG00000112033		XM_006718991	ENSG00000113805	ENSG00000170185
ENSG00000182481	ENSG00000169926	ENSG00000139514	ENSG00000166582	ENSG00000074706	ENSG00000244187							ENSG00000206811		ENSG00000136870	ENSG00000161243	ENSG00000124731
ENSG00000196247	ENSG00000143409	ENSG00000088992	ENSG00000171903	ENSG00000158234	ENSG00000141959							ENSG00000071073		ENSG00000147113	ENSG00000117594	ENSG00000163884
ENSG00000027075	ENSG00000065485	ENSG00000171621	ENSG00000103528	ENSG00000242574	ENSG00000162757							ENSG00000083307		ENSG00000200959	ENSG00000087266	ENSG00000104419
ENSG00000153551	ENSG00000115282	ENSG00000155962	ENSG00000136052	ENSG00000136867	ENSG00000164040							M30627		ENSG00000083720	ENSG00000173638	ENSG00000148541
ENSG00000117525	AF130080	ENSG00000187554	ENSG00000152620	ENSG00000053747	ENSG00000143437							ENSG00000256269		ENSG00000101307	ENSG00000143028	ENSG00000199785
ENSG00000131634	ENSG00000115042	ENSG00000091409	ENSG00000149742	ENSG00000163564	ENSG00000128052							ENSG00000213406		ENSG00000164951	ENSG00000134375	ENSG00000021355
ENSG00000145390	ENSG00000106538	ENSG00000163959	ENSG00000108924	ENSG00000089327	ENSG00000175970							ENSG00000166503		ENSG00000107099	ENSG00000145476	ENSG00000196937
ENSG00000112146	ENSG00000165879	ENSG00000179593	ENSG00000129596	ENSG00000206937	ENSG00000129484							ENSG00000170439		ENSG00000128045	ENSG00000172296	ENSG00000141448
ENSG00000091106	ENSG00000130656	ENSG00000176463	ENSG00000167074	ENSG00000135185	ENSG00000173548							ENSG00000103415		ENSG00000147872	ENSG00000156253	ENSG00000197329
ENSG00000117394	ENSG00000178078	ENSG00000144642	ENSG00000122378	ENSG00000136870	ENSG00000128272							ENSG00000182578		ENSG00000264549	ENSG00000117054	ENSG00000165997
ENSG00000107249	ENSG00000117620	ENSG00000087253	ENSG00000138796	ENSG00000200959								ENSG00000143184		ENSG00000124813	ENSG00000187566	ENSG00000154642
ENSG00000099282	ENSG00000128849	ENSG00000173200	ENSG00000064225	ENSG00000196208								ENSG00000134709		ENSG00000160180	ENSG00000164038	ENSG00000179094
ENSG00000174600	ENSG00000142168	ENSG00000074706	ENSG00000164466	ENSG00000101307								ENSG00000163131		ENSG00000105967	ENSG00000106034	ENSG00000135077
ENSG00000135426	ENSG00000160785	ENSG00000158234	ENSG00000105516	ENSG00000164951								ENSG00000171451		ENSG00000185022	ENSG00000183049	ENSG00000172943
ENSG00000169385	ENSG00000079739	NM_006378	ENSG00000121350	ENSG00000124813								ENSG00000059573		ENSG00000160255	ENSG00000107537	ENSG00000103978
ENSG00000167601	ENSG00000176209	ENSG00000242574	ENSG00000105976	ENSG00000169855								ENSG00000196632		ENSG00000018280	ENSG00000170271	ENSG00000163823
ENSG00000155903	ENSG00000147454	ENSG00000136867	ENSG00000139160	ENSG00000175567								ENSG00000163513		ENSG00000109861	ENSG00000174306	ENSG00000071073
ENSG00000131171	ENSG00000106384	ENSG00000053747	ENSG00000144481	ENSG00000105967								ENSG00000109046		ENSG00000171051	ENSG00000114021	ENSG00000213406
ENSG00000138767	ENSG00000186470	ENSG00000163564	ENSG00000123453	ENSG00000104447								ENSG00000101773		ENSG00000069424	ENSG00000096092	ENSG00000170439
ENSG00000162734	ENSG00000171385	ENSG00000089327	ENSG00000100362	ENSG00000115935								ENSG00000154114		ENSG00000201785	ENSG00000106025	ENSG00000103415
ENSG00000135077	ENSG00000100239	ENSG00000160255	ENSG00000091428	ENSG00000118473								ENSG00000116729		ENSG00000115232	ENSG00000199130	ENSG00000182578
ENSG00000033170	ENSG00000114251	XM_006718991	ENSG00000204653	ENSG00000126785								ENSG00000085491		ENSG00000171791	ENSG00000124602	ENSG00000203710
ENSG00000147526	ENSG00000107021	ENSG00000206937	ENSG00000187823	ENSG00000249437								ENSG00000130522		ENSG00000134830	ENSG00000189403	ENSG00000171451
ENSG00000104419	ENSG00000160233	ENSG00000135185	ENSG00000178803	ENSG00000163406								ENSG00000136237		ENSG00000163875	ENSG00000108242	ENSG00000120162
ENSG00000138613	ENSG00000161542	ENSG00000136870	ENSG00000180425	ENSG00000255837								ENSG00000115758		ENSG00000180353	ENSG00000169926	ENSG00000163513
ENSG00000111796	ENSG00000155330	ENSG00000200959	ENSG00000137274	ENSG00000163875								ENSG00000116774		ENSG00000197629	ENSG00000143409	ENSG00000101773
ENSG00000010810	ENSG00000023839	ENSG00000147113	ENSG00000005421	ENSG00000154258								ENSG00000079819		ENSG00000110934	ENSG00000134240	ENSG00000154114
ENSG00000204764	ENSG00000224389	ENSG00000083720	ENSG00000185267	ENSG00000110934								ENSG00000184009		ENSG00000129521	ENSG00000115282	ENSG00000113494
ENSG00000181104	ENSG00000145703	ENSG00000101307	ENSG00000100714	ENSG00000019582								ENSG00000164691		ENSG00000019582	ENSG00000119471	ENSG00000115758
ENSG00000164111	ENSG00000276023	ENSG00000163531	ENSG00000124839	ENSG00000212126								NM_030940		ENSG00000114013	ENSG00000147576	ENSG00000184009
ENSG00000145685	ENSG00000032219	ENSG00000164951	ENSG00000123612	ENSG00000181885								ENSG00000156136		ENSG00000137054	ENSG00000151287	ENSG00000113119
ENSG00000141448	ENSG00000073712	ENSG00000197535	ENSG00000125834	ENSG00000164292								ENSG00000197646		ENSG00000149257	ENSG00000179532	ENSG00000010278
ENSG00000133789	ENSG00000168913	ENSG00000107099	ENSG00000198721	ENSG00000118596								ENSG00000185186		ENSG00000185262	ENSG00000167315	ENSG00000164291
ENSG00000153071	ENSG00000137962	ENSG00000128045	ENSG00000156011	ENSG00000131389								ENSG00000108960		ENSG00000182162	ENSG00000092439	ENSG00000186352
ENSG00000279078	ENSG00000139178	ENSG00000124813	ENSG00000125637	ENSG00000027075								ENSG00000152256		ENSG00000206680	ENSG00000115042	ENSG00000170222
ENSG00000135905	ENSG00000066185	ENSG00000169855	ENSG00000101981	ENSG00000153551								ENSG00000173372		ENSG00000254838	ENSG00000176209	NM_030940
ENSG00000123338	ENSG00000111615	ENSG00000175567	ENSG00000134709	ENSG00000145390								ENSG00000167114		ENSG00000042493	ENSG00000121057	ENSG00000156136
ENSG00000244509	ENSG00000156218	ENSG00000160180	ENSG00000066855	ENSG00000112146								ENSG00000004468		ENSG00000163947	ENSG00000152382	ENSG00000119684
ENSG00000113108	ENSG00000132141	ENSG00000105967	ENSG00000149260	ENSG00000091106								ENSG00000170476		ENSG00000164292	ENSG00000106526	ENSG00000185186
ENSG00000166833	ENSG00000186951	ENSG00000104447	ENSG00000112695	ENSG00000117394								ENSG00000135108		ENSG00000075884	ENSG00000184260	ENSG00000167114
ENSG00000141576	ENSG00000103942	ENSG00000115935	ENSG00000184374	ENSG00000107249								ENSG00000111678		ENSG00000082512	ENSG00000147454	ENSG00000135108
ENSG00000112033	ENSG00000106049	ENSG00000018280	ENSG00000166816	ENSG00000155903								ENSG00000103966		ENSG00000260314	NR_046316	ENSG00000111678
ENSG00000145569	ENSG00000135929	ENSG00000116824	ENSG00000115425	ENSG00000131171								ENSG00000203747		ENSG00000105205	ENSG00000114251	ENSG00000103966
ENSG00000083307	ENSG00000252464	ENSG00000109861	ENSG00000132561	ENSG00000271605								ENSG00000143344		ENSG00000204252	ENSG00000107021	ENSG00000143344
M30627	ENSG00000161533	ENSG00000153246	ENSG00000106993	ENSG00000162734								ENSG00000189320		ENSG00000057704	ENSG00000269190	ENSG00000182782
ENSG00000168961	ENSG00000254835	ENSG00000115232	ENSG00000144649	ENSG00000135077								ENSG00000180543		ENSG00000178607	ENSG00000160233	ENSG00000174032
ENSG00000182578	ENSG00000184678	ENSG00000205268	ENSG00000144306	ENSG00000147526								ENSG00000064666		ENSG00000101265	ENSG00000161542	ENSG00000152127
ENSG00000166503	ENSG00000124767	ENSG00000126785	ENSG00000162595	ENSG00000104419								ENSG00000059728		ENSG00000075426	ENSG00000055208	ENSG00000059728
ENSG00000164124	ENSG00000198252	ENSG00000197629	ENSG00000257093	ENSG00000138613								ENSG00000151689		ENSG00000027075	ENSG00000182890	ENSG00000151689
ENSG00000185158	ENSG00000164300	ENSG00000165359	ENSG00000175591	ENSG00000111796								XM_005271598		ENSG00000153551	ENSG00000145703	ENSG00000147894
ENSG00000169507	ENSG00000239857	ENSG00000076067	ENSG00000121691	ENSG00000148541								ENSG00000145246		ENSG00000185567	ENSG00000145439	ENSG00000034677
ENSG00000088854	ENSG00000147224	ENSG00000205045	ENSG00000275152	ENSG00000141448								ENSG00000034677		ENSG00000131634	ENSG00000213930	ENSG00000115762
ENSG00000143184	ENSG00000013392	ENSG00000249437	ENSG00000205707	ENSG00000143476								ENSG00000115762		ENSG00000064199	ENSG00000111816	ENSG00000120217
ENSG00000115896	ENSG00000159423	ENSG00000171791	ENSG00000113494	ENSG00000153071								ENSG00000114115		ENSG00000010671	ENSG00000004864	ENSG00000111912
ENSG00000163131	ENSG00000138413	ENSG00000163406	ENSG00000100116	ENSG00000135905								ENSG00000101049		ENSG00000145390	ENSG00000170899	ENSG00000188215
ENSG00000104723	ENSG00000176894	ENSG00000255837	ENSG00000155666	ENSG00000113108								ENSG00000115641		ENSG00000182481	ENSG00000168913	ENSG00000138670
ENSG00000212124	ENSG00000185038	ENSG00000180353	ENSG00000169439	ENSG00000103978								ENSG00000111912		ENSG00000100365	ENSG00000137962	ENSG00000120802
ENSG00000113319	ENSG00000128309	ENSG00000213626	ENSG00000189056	ENSG00000071073								ENSG00000188215		ENSG00000115415	ENSG00000130717	ENSG00000126522
ENSG00000163513	ENSG00000167468	ENSG00000157227	ENSG00000106392	ENSG00000165443								ENSG00000138670		ENSG00000091106	ENSG00000066185	ENSG00000101187
ENSG00000109046	ENSG00000173992	ENSG00000177409	ENSG00000171130	ENSG00000185158								ENSG00000120802		ENSG00000117394	ENSG00000156218	ENSG00000066382
ENSG00000173208	ENSG00000149582	ENSG00000172915	ENSG00000186115	ENSG00000169507								ENSG00000126522		ENSG00000197461	ENSG00000186951	ENSG00000137033
ENSG00000140030	ENSG00000139197	ENSG00000082512	ENSG00000106484	ENSG00000088854								ENSG00000176273		ENSG00000125810	ENSG00000161533	ENSG00000145780
ENSG00000085491	ENSG00000184232	ENSG00000110934	ENSG00000187758	ENSG00000168038								ENSG00000116147		ENSG00000174600	ENSG00000184678	ENSG00000131370
ENSG00000136237	ENSG00000109618	ENSG00000129521	ENSG00000114771	ENSG00000212124								ENSG00000101187		ENSG00000254911	ENSG00000124767	ENSG00000130147
ENSG00000011454	ENSG00000198924	ENSG00000019582	ENSG00000170412	ENSG00000120708								ENSG00000102755		ENSG00000132002	ENSG00000164300	ENSG00000123700
ENSG00000079819	ENSG00000139508	ENSG00000114013	ENSG00000261701	ENSG00000113319								ENSG00000066382		ENSG00000197622	ENSG00000137124	ENSG00000163879
ENSG00000102934	ENSG00000149531	ENSG00000212126	ENSG00000144824	ENSG00000120162								ENSG00000155115		ENSG00000178562	ENSG00000176945	ENSG00000075420
ENSG00000102524	ENSG00000163581	NM_001177388	ENSG00000198948	ENSG00000101773								ENSG00000163637		ENSG00000167601	ENSG00000067208	XM_006716797
ENSG00000197646	ENSG00000092377	ENSG00000181885	ENSG00000182551	ENSG00000011454								ENSG00000124107		ENSG00000123146	ENSG00000180089	ENSG00000102317
ENSG00000113448	ENSG00000100479	ENSG00000185262	ENSG00000186529	ENSG00000102524								ENSG00000145780		ENSG00000122547	ENSG00000128242	ENSG00000111231
ENSG00000005108	ENSG00000165516	ENSG00000182162	ENSG00000183077	ENSG00000113448								ENSG00000107738		ENSG00000131171	ENSG00000163686	ENSG00000134070
ENSG00000128340	ENSG00000105135	ENSG00000050555	ENSG00000156869	ENSG00000005108								ENSG00000235750		ENSG00000138767	ENSG00000149582	ENSG00000135678
ENSG00000117090	ENSG00000160216	ENSG00000254838	ENSG00000203999	ENSG00000128340								ENSG00000131370		ENSG00000271605	ENSG00000147654	ENSG00000111725
ENSG00000164691	ENSG00000184845	ENSG00000042493	ENSG00000116704	ENSG00000164291								ENSG00000133116		ENSG00000033170	ENSG00000132613	ENSG00000142484
ENSG00000154240	ENSG00000140093	ENSG00000163947	ENSG00000176720	ENSG00000154240								ENSG00000059377		ENSG00000147526	ENSG00000139508	ENSG00000136158
ENSG00000132122	ENSG00000123191	ENSG00000075884	ENSG00000100522	ENSG00000132122								ENSG00000164532		ENSG00000153250	ENSG00000107789	ENSG00000084070
ENSG00000129534	ENSG00000034533	ENSG00000204681	ENSG00000189077	ENSG00000119684								ENSG00000123700		ENSG00000198420	ENSG00000149531	ENSG00000170011
ENSG00000152256	ENSG00000204923	ENSG00000105205	ENSG00000178537	ENSG00000139354								ENSG00000197872		ENSG00000138613	ENSG00000183323	ENSG00000103404
ENSG00000066468	ENSG00000204178	ENSG00000254911	ENSG00000101849	ENSG00000212128								ENSG00000135604		NR_002750	ENSG00000177694	ENSG00000196781
ENSG00000138759	ENSG00000165185	ENSG00000162636	ENSG00000187097	ENSG00000256436								ENSG00000163879		ENSG00000170185	ENSG00000203872	ENSG00000144648
ENSG00000139354	ENSG00000158457	ENSG00000204252	ENSG00000134716	ENSG00000115977								ENSG00000127824		ENSG00000152056	ENSG00000125375	ENSG00000185950
ENSG00000212128	ENSG00000255647	ENSG00000057704	ENSG00000184979	ENSG00000187098								ENSG00000188313		ENSG00000171522	ENSG00000151623	ENSG00000148429
ENSG00000183918	ENSG00000198690	ENSG00000101265	ENSG00000100889	ENSG00000127366								ENSG00000275214		ENSG00000150687	ENSG00000160216	ENSG00000180525
ENSG00000004468	ENSG00000182054	ENSG00000182481	NR_003262	ENSG00000145246								ENSG00000135916		ENSG00000173918	ENSG00000184845	ENSG00000269335
ENSG00000170476	ENSG00000039560	ENSG00000196247	ENSG00000160007	ENSG00000161381								ENSG00000075420		ENSG00000124731	ENSG00000182165	ENSG00000120053
ENSG00000180801	ENSG00000141485	ENSG00000131389	ENSG00000178075	ENSG00000151835								XM_006716797		ENSG00000010810	ENSG00000163581	ENSG00000101367
ENSG00000256436	ENSG00000151090	ENSG00000027075	ENSG00000205213	ENSG00000135597								ENSG00000102317		ENSG00000181104	ENSG00000164619	ENSG00000125772
ENSG00000115977	ENSG00000277632	ENSG00000153551	ENSG00000126953	ENSG00000014914								ENSG00000134070		ENSG00000145685	ENSG00000176046	ENSG00000170458
ENSG00000180543	ENSG00000149557	ENSG00000131634	ENSG00000083123	NM_014911								ENSG00000140284		ENSG00000277370	ENSG00000140093	ENSG00000108582
ENSG00000187098	ENSG00000142949	ENSG00000206466	ENSG00000134817	ENSG00000281910								ENSG00000076641		ENSG00000199785	ENSG00000185269	ENSG00000198189
ENSG00000153317	ENSG00000116833	ENSG00000064199	ENSG00000187837	ENSG00000279891								ENSG00000011422		ENSG00000111796	ENSG00000158856	ENSG00000108219
XM_005271598	ENSG00000011105	ENSG00000010671	ENSG00000161013	ENSG00000178201								ENSG00000172771		ENSG00000021355	ENSG00000106261	ENSG00000139926
ENSG00000145246	ENSG00000175215	ENSG00000145390	ENSG00000171365	ENSG00000163590								ENSG00000170745		ENSG00000133789	ENSG00000186834	ENSG00000118689
ENSG00000114115	ENSG00000183421	ENSG00000100365	ENSG00000177830	ENSG00000115204								ENSG00000154914		ENSG00000196937	ENSG00000090975	ENSG00000185339
ENSG00000101049	ENSG00000183579	ENSG00000178562	ENSG00000144711	ENSG00000065413								ENSG00000206760		ENSG00000141448	AY427952	ENSG00000143815
ENSG00000161298	ENSG00000205981	ENSG00000115415	ENSG00000157131	ENSG00000164506								ENSG00000135678		ENSG00000197329	ENSG00000116005	ENSG00000170500
ENSG00000115641	ENSG00000070759	ENSG00000112146	ENSG00000170677	ENSG00000172771								ENSG00000182197		ENSG00000172243	ENSG00000102038	ENSG00000109854
ENSG00000111912	XM_005245820	ENSG00000091106	ENSG00000120158	ENSG00000109917								ENSG00000136158		ENSG00000165997	ENSG00000051825	ENSG00000100221
ENSG00000050344	ENSG00000165802	ENSG00000117394	ENSG00000149547	ENSG00000135678								ENSG00000185222		ENSG00000179094	ENSG00000039560	ENSG00000182902
ENSG00000187240	ENSG00000164068	ENSG00000107249	ENSG00000160712	NM_173665								ENSG00000197766		ENSG00000200785	ENSG00000162804	ENSG00000198742
ENSG00000103222	ENSG00000174010	ENSG00000197461	NM_001256758	ENSG00000101596								ENSG00000173212		ENSG00000100292	ENSG00000166856	ENSG00000101928
ENSG00000147050	ENSG00000165609	ENSG00000099282	ENSG00000107897	ENSG00000203739								ENSG00000092820		ENSG00000123338	ENSG00000166860	ENSG00000169905
ENSG00000116147	ENSG00000167700	ENSG00000135749	ENSG00000148803	ENSG00000196781								ENSG00000084070		ENSG00000244509	ENSG00000130653	ENSG00000108946
ENSG00000102755	ENSG00000162836	ENSG00000174600	ENSG00000087299	ENSG00000202406								ENSG00000155760		ENSG00000113108	ENSG00000182749	ENSG00000183696
ENSG00000126353	ENSG00000177706	ENSG00000118762	ENSG00000189221	ENSG00000151422								ENSG00000142512		ENSG00000182809	ENSG00000099308	ENSG00000172216
NM_014911	ENSG00000163050	ENSG00000135426	ENSG00000132541	ENSG00000120278								ENSG00000110777		ENSG00000108932	ENSG00000198937	ENSG00000111266
ENSG00000145780	ENSG00000170385	ENSG00000169385	ENSG00000221843	BC014249								ENSG00000131482		ENSG00000135077	ENST00000533625	ENSG00000121361
ENSG00000054654	ENSG00000065054	ENSG00000132002	ENSG00000112294	ENSG00000152348								ENSG00000137198		ENSG00000103978	ENSG00000150722	ENSG00000144118
ENSG00000134590	ENSG00000117448	ENSG00000197622	ENSG00000145331	ENSG00000181804								ENSG00000197019		ENSG00000101916	ENSG00000161395	ENSG00000175482
ENSG00000111335	ENSG00000110917	ENSG00000167601	ENSG00000082146	ENSG00000070371								ENSG00000082397		ENSG00000163823	ENSG00000267100	ENSG00000120278
ENSG00000281910	ENSG00000121210	ENSG00000123146	ENSG00000123843	ENSG00000110721								ENSG00000156968		ENSG00000112033	ENSG00000167363	ENSG00000135750
ENSG00000123352	ENSG00000173905	ENSG00000167286	ENSG00000206384	ENSG00000111913								ENSG00000138376		ENSG00000206811	ENSG00000139531	ENSG00000106771
ENSG00000279891	ENSG00000169762	ENSG00000163082	ENSG00000169692	ENSG00000268472								ENSG00000148429		ENSG00000145569	ENSG00000162065	ENSG00000106211
ENSG00000133116	ENSG00000162065	ENSG00000155903	ENSG00000087266	ENSG00000255423								ENSG00000180525		ENSG00000071073	ENSG00000177706	ENSG00000134470
ENSG00000059377	ENSG00000197021	ENSG00000122547	ENSG00000161981	ENSG00000171792								ENSG00000121797		ENSG00000089012	ENSG00000212864	ENSG00000138758
ENSG00000239713	ENSG00000063854	ENSG00000131171	ENSG00000075239	ENSG00000244754								ENSG00000269335		ENSG00000184613	ENSG00000115998	ENSG00000198650
ENSG00000123700	ENSG00000106804	ENSG00000138767	ENSG00000197408	ENSG00000156795								ENSG00000151422		ENSG00000168961	NR_033339	ENSG00000148468
ENSG00000166263	ENSG00000141505	ENSG00000271605	ENSG00000112759	ENSG00000163689								ENSG00000105281		ENSG00000213406	ENSG00000265241	ENSG00000116574
ENSG00000038295	ENSG00000166797	ENSG00000162734	ENSG00000197444	ENSG00000185305								ENSG00000120053		ENSG00000166503	ENSG00000162139	ENSG00000110721
ENSG00000178201	ENSG00000152939	ENSG00000135077	ENSG00000108389	ENSG00000189067								ENSG00000101367		ENSG00000121064	ENSG00000158321	ENSG00000198517
ENSG00000101846	NM_001038603	ENSG00000033170	ENSG00000025423	ENSG00000122966								ENSG00000125772		ENSG00000138031	ENSG00000126003	ENSG00000141682
ENSG00000127824	ENSG00000183723	ENSG00000147526	ENSG00000021852	ENSG00000124216								NM_004847		ENSG00000103415	ENSG00000181827	ENSG00000136098
ENSG00000275214	ENSG00000103569	ENSG00000103534	ENSG00000114541	ENSG00000175387								ENSG00000170458		ENSG00000182578	ENSG00000183723	ENSG00000187231
ENSG00000115204	ENSG00000064309	ENSG00000104419	ENSG00000165140	ENSG00000185261								ENSG00000108582		ENSG00000203710	NM_015241	ENSG00000104064
ENSG00000134851	ENSG00000141698	ENSG00000138613	ENSG00000168792	ENSG00000175550								ENSG00000198189		ENSG00000137403	ENSG00000095321	ENSG00000170445
ENSG00000135916	ENSG00000118096	NR_002750	ENSG00000115738	ENSG00000204086								ENSG00000141441		ENSG00000143184	ENSG00000267296	ENSG00000100906
ENSG00000065413	ENSG00000132854	ENSG00000152056	ENSG00000069535	ENSG00000152217								ENSG00000108219		ENSG00000115896	ENSG00000205403	ENSG00000185515
ENSG00000131876	ENSG00000174080	ENSG00000111796	ENSG00000165995	ENSG00000117569								ENSG00000120063		ENSG00000163131	ENSG00000166825	NM_001137552
ENSG00000153563	ENSG00000115657	ENSG00000171522	ENSG00000204444	BC008975								ENSG00000086619		ENSG00000171451	ENSG00000186907	ENSG00000108591
ENSG00000154237	ENSG00000120696	ENSG00000150687	ENSG00000215644	NR_029192								ENSG00000118689		ENSG00000059573	XM_005276414	ENSG00000166046
ENST00000429431	ENSG00000169093	ENSG00000173918	ENSG00000109956	ENSG00000101040								ENSG00000185339		ENSG00000154277	ENSG00000099797	ENSG00000127948
ENSG00000076641	ENSG00000088766	ENSG00000010810	ENSG00000138823	ENSG00000152520								ENSG00000170500		NM_001098479	ENSG00000180592	ENSG00000120659
ENSG00000067141	ENSG00000108771	ENSG00000181104	ENSG00000012232	ENSG00000135164								ENSG00000118407		ENSG00000120708	ENSG00000163251	ENSG00000118855
ENSG00000172771	ENSG00000072415	ENSG00000196664	ENSG00000103485	ENSG00000264538								ENSG00000172270		ENSG00000087116	ENSG00000246174	ENSG00000080031
ENSG00000170745	ENSG00000180592	ENSG00000207732	ENSG00000134317									ENSG00000082269		ENSG00000120162	XR_246241	ENSG00000139832
ENSG00000043462	ENSG00000164690	ENSG00000145685	ENSG00000125520									ENSG00000109854		ENSG00000163513	ENSG00000146416	ENSG00000180957
ENSG00000206760	ENSG00000179091	ENSG00000199785	ENSG00000117594									ENSG00000100221		ENSG00000109046	ENSG00000114993	ENSG00000162267
ENSG00000135678	ENSG00000141959	ENSG00000141448	ENSG00000170917									ENSG00000157827		ENSG00000101773	ENSG00000135940	ENSG00000117519
ENSG00000155760	ENSG00000180530	ENSG00000133789	ENSG00000134375									ENSG00000171049		ENSG00000154114	ENSG00000198496	ENSG00000163083
ENSG00000169862	ENSG00000177728	ENSG00000102879	ENSG00000124702									ENSG00000101928		ENSG00000085491	ENSG00000150527	ENSG00000169902
ENSG00000197766	ENSG00000106546	ENSG00000153071	ENSG00000145476									ENSG00000115604		ENSG00000130522	ENSG00000180767	ENSG00000241258
ENSG00000110777	ENSG00000099377	ENSG00000128487	ENSG00000172296									ENSG00000110324		ENSG00000115758	ENSG00000186318	ENSG00000092020
ENSG00000101596	ENSG00000060656	ENSG00000279078	ENSG00000156253									ENSG00000128342		ENSG00000079819	ENSG00000231177	ENSG00000169016
ENSG00000092820	ENSG00000100307	ENSG00000172243	ENSG00000117054									ENSG00000108946		ENSG00000184009	ENSG00000213057	ENSG00000110218
ENSG00000084070	ENSG00000162757	ENSG00000135905	ENSG00000112304									ENSG00000135074		ENSG00000105499	ENSG00000169738
ENSG00000137198	ENSG00000185664	ENSG00000123338	ENSG00000164038									ENSG00000166405		ENSG00000113119	ENSG00000100121
ENSG00000150637	ENSG00000055957	ENSG00000244509	ENSG00000107537									ENSG00000183696		ENSG00000128340	ENSG00000179152
ENSG00000112576	ENSG00000227051	ENSG00000113108	ENSG00000120137									ENSG00000005249		ENSG00000117090	ENSG00000166821
ENSG00000082397	ENSG00000162337	ENSG00000103978	ENSG00000160932									ENSG00000172216		ENSG00000164691	ENSG00000178772
AK127420	ENSG00000105707	ENSG00000101916	ENSG00000167711									ENSG00000144118		ENSG00000113532	ENSG00000162927
ENSG00000138376	ENSG00000170088	ENSG00000112033	ENSG00000106034									ENSG00000100744		ENSG00000156136	ENSG00000136895
ENSG00000147650	ENSG00000139998	ENSG00000145569	ENSG00000008382									ENSG00000175482		ENSG00000197646	ENSG00000204138
ENSG00000116106	ENSG00000049239	ENSG00000071073	ENSG00000114021									ENSG00000203727		ENSG00000090339	ENSG00000227051
ENSG00000202406	ENSG00000148730	ENSG00000089012	ENSG00000125652									ENSG00000132357		ENSG00000119684	ENSG00000039068
ENSG00000168404	ENSG00000260549	ENSG00000165443	ENSG00000198624									ENSG00000154930		ENSG00000108960	ENSG00000100105
ENSG00000105281	ENSG00000224023	ENSG00000164251	ENSG00000105398									ENSG00000155158		ENSG00000110906	ENSG00000148730
ENSG00000151422	ENSG00000164040	ENSG00000184613	ENSG00000111726									ENSG00000135750		ENSG00000173372	ENSG00000007933
ENSG00000176390	ENSG00000090263	ENSG00000168961	ENSG00000166886									ENSG00000106771		ENSG00000168918	ENSG00000169733
ENSG00000077264	ENSG00000178977	ENSG00000104177	NM_005486									ENSG00000134470		ENSG00000115828	AK124618
ENSG00000266028	ENSG00000143437	ENSG00000023171	ENSG00000096092									ENSG00000138758		ENSG00000134247	ENSG00000170919
ENSG00000166368	ENSG00000172794	ENSG00000182578	ENSG00000106025									ENSG00000101474		ENSG00000167114	ENSG00000106617
ENSG00000105639	ENSG00000170145	ENSG00000213406	ENSG00000169895									ENSG00000100629		ENSG00000183918	ENSG00000139263
ENSG00000151702	ENSG00000175970	ENSG00000166503	ENSG00000144827									ENSG00000164105		ENSG00000004468	AK131413
ENSG00000079335	ENSG00000106404	ENSG00000121064	ENSG00000160868									ENSG00000077420		ENSG00000071282	ENSG00000139291
ENSG00000144959	ENSG00000142182	ENSG00000164124	ENSG00000153561									ENSG00000086544		ENSG00000180801	ENSG00000121104
ENSG00000078081	ENSG00000154122	ENSG00000185158	ENSG00000184500									ENSG00000118985		ENSG00000135108	ENSG00000159588
ENSG00000082269	ENSG00000134508	ENSG00000156804	ENSG00000176105									ENSG00000156413		ENSG00000184838	ENSG00000102897
ENSG00000157827	ENSG00000107745	ENSG00000138031	ENSG00000103876									AK094426		ENSG00000111678	ENSG00000188735
ENSG00000143702	ENSG00000023697	ENSG00000203710	ENSG00000189403									ENSG00000049249		ENSG00000103966	ENSG00000113318
ENSG00000118308	ENSG00000111911	ENSG00000137403	ENSG00000117305									ENSG00000198517		ENSG00000143344	ENSG00000066135
ENSG00000120278	ENSG00000070761	ENSG00000088854	ENSG00000155744									ENSG00000141682		ENSG00000189320	ENSG00000139324
ENSG00000166405	ENSG00000162817	ENSG00000143184	ENSG00000143252									ENSG00000204610		ENSG00000170627	ENSG00000126106
ENSG00000167642	ENSG00000125648	ENSG00000115896	ENSG00000110074									NM_006465		ENSG00000161929	ENSG00000034693
ENSG00000111860	ENSG00000085117	ENSG00000168038	ENSG00000175287									ENSG00000104763		ENSG00000064666	ENSG00000103495
ENSG00000071205	ENSG00000080503	ENSG00000163131	ENSG00000165704									ENSG00000139410		ENSG00000107551	ENSG00000150455
ENSG00000116815	ENSG00000185187	ENSG00000212124	ENSG00000123104									ENSG00000183023		ENSG00000152127	ENSG00000184402
ENSG00000170571	ENSG00000204099	ENSG00000151746	ENSG00000137133									ENSG00000143514		ENSG00000059728	ENSG00000197128
ENSG00000132357	ENSG00000071794	NM_001098479	ENSG00000156398									ENSG00000101940		ENSG00000151689	ENSG00000176542
ENSG00000154930	ENSG00000167526	ENSG00000009790	ENSG00000180210									ENSG00000183287		ENSG00000145246	ENSG00000197008
ENSG00000196950	ENSG00000129484	ENSG00000154277	ENSG00000108242									ENSG00000162444		ENSG00000034677	ENSG00000003393
ENSG00000143514	ENSG00000163904	ENSG00000120708	ENSG00000169926									ENSG00000123130		ENSG00000102524	ENSG00000163449
ENSG00000106771	ENSG00000122490	ENSG00000087116	ENSG00000143409									ENSG00000138074		ENSG00000115762	ENSG00000069020
ENSG00000164105	ENSG00000116337	ENSG00000113319	ENSG00000065485									ENSG00000105339		ENSG00000204482	ENSG00000002933
ENSG00000111913	ENSG00000173548	ENSG00000120162	AF130080									ENSG00000104064		ENSG00000105246
ENSG00000049249	ENSG00000169251	ENSG00000163513	ENSG00000134240									XM_006715437		ENSG00000111912
ENSG00000100629	ENSG00000099622	ENSG00000109046	ENSG00000144802									ENSG00000144891		ENSG00000188215
ENSG00000077420	ENSG00000125247	ENSG00000173208	ENSG00000107902									ENSG00000028137		ENSG00000138670
ENSG00000119771	ENSG00000072210	ENSG00000183813	ENSG00000119471									ENSG00000170445		ENSG00000120802
ENSG00000177311	ENSG00000105221	ENSG00000140030	ENSG00000147576									ENSG00000136928		ENSG00000101187
ENSG00000212607	ENSG00000136636	ENSG00000103966	ENSG00000115042									ENSG00000111711		ENSG00000202031
ENSG00000086544	ENSG00000165406	ENSG00000085491	ENSG00000107566									ENSG00000163762		ENSG00000066382
ENSG00000255423	ENSG00000136877	ENSG00000164543	ENSG00000167315									ENSG00000164440		ENSG00000166106
AK094426	ENSG00000143374	ENSG00000011454	ENSG00000106538									ENSG00000135241		ENSG00000185947
NM_006465	ENSG00000178814	ENSG00000079819	ENSG00000165879									ENSG00000164588		ENSG00000153898
ENSG00000244754	ENSG00000069275	ENSG00000105499	ENSG00000130656									ENSG00000130449		ENSG00000163637
ENSG00000183023	ENSG00000091640	ENSG00000102524	ENSG00000136868									ENSG00000185515		ENSG00000277775
ENSG00000156795	ENSG00000261308	ENSG00000166145	ENSG00000117620									ENSG00000137502		ENSG00000070190
ENSG00000183287	ENSG00000229230	ENSG00000197646	ENSG00000036473									ENSG00000141404		ENSG00000145780
NR_026813	ENSG00000171720	ENSG00000113448	ENSG00000128849									ENSG00000123505		ENSG00000107738
ENSG00000197324	ENSG00000173156	ENSG00000126458	ENSG00000142168									ENSG00000142657		ENSG00000131370
ENSG00000105339	ENSG00000111275	ENSG00000128340	ENSG00000160785									ENSG00000138166		ENSG00000183484
ENSG00000065675	ENSG00000174804	ENSG00000117090	ENSG00000079739									ENSG00000152642		ENSG00000059377
ENSG00000205810	ENSG00000168291	ENSG00000164691	ENSG00000176209									ENSG00000141506		ENSG00000164532
XM_006715437	ENSG00000076248	ENSG00000113532	ENSG00000121057									ENSG00000018510		ENSG00000121594
ENSG00000164440	ENSG00000104518	ENSG00000156136	ENSG00000137700									ENSG00000175556		ENSG00000177807
NR_027254	ENSG00000176476	ENSG00000154240	ENSG00000147454									ENSG00000215301		ENSG00000123700
NR_026921	ENSG00000095209	ENSG00000132122	ENSG00000155189									ENSG00000197043		ENSG00000126353
ENSG00000185305	ENSG00000157911	ENSG00000129534	ENSG00000189369									ENSG00000134265		ENSG00000162711
ENSG00000141506	ENSG00000172009	ENSG00000119684	ENSG00000171385									ENSG00000102401		ENSG00000135698
ENSG00000126882	ENSG00000144283	ENSG00000110906	ENSG00000106327									ENSG00000112182		ENSG00000197872
ENSG00000164588	ENSG00000101115	ENSG00000175115	ENSG00000100239									ENSG00000108591		ENSG00000135604
ENSG00000137502	ENSG00000155592	ENSG00000173372	ENSG00000114251									ENSG00000110090		ENSG00000172215
ENSG00000147459	ENSG00000008441	ENSG00000168918	ENSG00000131781									ENSG00000133477		ENSG00000100644
ENSG00000150867	ENSG00000164024	ENSG00000139354	ENSG00000107021									ENSG00000100804		ENSG00000188313
ENSG00000137265	ENSG00000284505	ENSG00000115828	ENSG00000145439									ENSG00000115271		ENSG00000100376
ENSG00000124216	ENSG00000059691	ENSG00000212128	ENSG00000143149									ENSG00000168092		ENSG00000275214
ENSG00000103490	ENSG00000165424	ENSG00000183918	ENSG00000160233									ENSG00000127948		ENSG00000186265
ENSG00000092096	ENSG00000101193	ENSG00000004468	ENSG00000023839									ENSG00000157150		ENSG00000115204
ENSG00000199094	ENSG00000185324	ENSG00000071282	ENSG00000109184									ENSG00000165449		ENSG00000075420
ENSG00000168807	ENSG00000189060	ENSG00000180801	ENSG00000055208									ENSG00000139112		ENSG00000102317
ENSG00000175550	ENSG00000204315	ENSG00000184838	ENSG00000182890									ENSG00000118855		ENSG00000168899
ENSG00000110090	ENSG00000167747	ENSG00000256436	ENSG00000224389									ENSG00000129657		ENSG00000134070
ENSG00000133477	ENSG00000154957	ENSG00000115977	ENSG00000148943									ENSG00000196352		ENSG00000011422
ENSG00000152217		ENSG00000276710	ENSG00000007908									ENSG00000069345		ENSG00000206760
ENSG00000117569		ENSG00000143344	ENSG00000101444									ENSG00000265491		ENSG00000135678
ENSG00000157150		ENSG00000170627	ENSG00000145703									ENSG00000151135		ENSG00000115956
ENSG00000035115		ENSG00000231205	ENSG00000032219									ENSG00000108829		ENSG00000004799
ENSG00000212747		ENSG00000187098	ENSG00000004864									ENSG00000115226		ENSG00000106066
ENSG00000122224		ENSG00000161929	ENSG00000159335									ENSG00000165732		ENSG00000148288
ENSG00000129657		ENSG00000107551	ENSG00000073712									ENSG00000167778		ENSG00000111725
ENSG00000110395		ENSG00000152127	ENSG00000168913									ENSG00000186854		ENSG00000142484
ENSG00000132950		ENSG00000147065	ENSG00000137962									ENSG00000145990		ENSG00000182197
ENSG00000173482		ENSG00000142227	ENSG00000112299									ENSG00000174485		ENSG00000136158
ENSG00000131730		ENSG00000153317	ENSG00000198848									ENSG00000206910		ENSG00000185222
BC008975		ENSG00000129675	ENSG00000130717									ENSG00000184588		ENSG00000197766
AF130105		ENSG00000145246	ENSG00000139178									ENSG00000171867		ENSG00000109586
ENSG00000203950		ENSG00000204482	ENSG00000066185									ENSG00000110046		ENSG00000101596
ENSG00000252620		ENSG00000105246	ENSG00000111615									ENSG00000088340		ENSG00000092820
AK097058		ENSG00000161381	ENSG00000156218									ENSG00000123983		ENSG00000084070
ENSG00000088340		NR_027000	ENSG00000115109									ENSG00000069974		ENSG00000159840
ENSG00000105366		ENSG00000183486	ENSG00000127884									ENSG00000102409		ENSG00000154640
ENSG00000188403		ENSG00000050344	ENSG00000186951									ENSG00000163083		ENSG00000107968
ENSG00000102595		ENSG00000152518	ENSG00000106049									ENSG00000105366		ENSG00000150637
ENSG00000118620		ENSG00000187240	ENSG00000165264									ENSG00000188403		ENSG00000155760
ENSG00000168818		ENSG00000103222	ENSG00000135929									ENSG00000096746		ENSG00000142512
ENSG00000134215		ENSG00000147050	ENSG00000115919									ENSG00000241258		ENSG00000137198
ENSG00000104043		ENSG00000095970	ENSG00000198736									ENSG00000168818		ENSG00000112576
ENSG00000152520		ENSG00000143452	ENSG00000161533									ENSG00000138449		ENSG00000082397
ENSG00000101439		ENSG00000166106	ENSG00000254835									ENSG00000179869		ENSG00000148429
ENSG00000135164		ENSG00000153898	ENSG00000173898									ENSG00000163297		ENSG00000168404
ENSG00000112699		ENSG00000014914	ENSG00000124767									ENSG00000116679		ENSG00000121797
ENSG00000166689		ENSG00000277775	ENSG00000068078									ENSG00000112699		ENSG00000107742
ENSG00000196711		ENSG00000126353	ENSG00000125430									ENSG00000197451		ENSG00000269335
ENSG00000120910		NM_014911	ENSG00000198252									ENSG00000204872		ENSG00000206941
ENSG00000183856		ENSG00000070190	ENSG00000164300									ENSG00000166411		ENSG00000176390
ENSG00000139668		ENSG00000054654	ENSG00000239857									ENSG00000177465		ENSG00000105281
		ENSG00000197601	ENSG00000114054									ENSG00000108622		ENSG00000120053
		ENSG00000134590	ENSG00000147224									ENSG00000177076		ENSG00000101367
		ENSG00000172638	ENSG00000132763									ENSG00000113407		ENSG00000125772
		ENSG00000281910	ENSG00000159423									ENSG00000125844		NM_004847
		ENSG00000107738	ENSG00000137124									ENSG00000139668		ENSG00000170458
		ENSG00000181264	ENSG00000138413											ENSG00000151702
		ENSG00000123352	ENSG00000067208											ENSG00000124126
		ENSG00000279891	ENSG00000072506											ENSG00000079335
		ENSG00000133116	ENSG00000164318											ENSG00000135596
		ENSG00000183484	ENSG00000176894											ENSG00000078124
		ENSG00000059377	ENSG00000185038											ENSG00000108219
		ENSG00000125355	ENSG00000133135											ENSG00000120063
		ENSG00000239713	ENSG00000128309											ENSG00000117215
		ENSG00000123700	ENSG00000167468											ENSG00000144959
		ENSG00000166263	ENSG00000173992											XM_006722358
		ENSG00000162711	ENSG00000149582											ENSG00000156515
		ENSG00000135698	ENSG00000147654											ENSG00000153310
		ENSG00000135604	ENSG00000139197											ENSG00000185339
		ENSG00000163590	ENSG00000184232											ENSG00000183943
		ENSG00000172215	ENSG00000109618											NM_004228
		ENSG00000101846	ENSG00000130812											ENSG00000170500
		ENSG00000072858	ENSG00000214944											ENSG00000267322
		ENSG00000186265	ENSG00000000460											ENSG00000115421
		ENSG00000115204	ENSG00000107789											ENSG00000273884
		ENSG00000134851	ENSG00000132613											ENSG00000109854
		ENSG00000065413	ENSG00000139508											ENSG00000100221
		ENSG00000117602	ENSG00000093144											ENSG00000157827
		ENSG00000131876	ENSG00000149531											ENSG00000198742
		ENSG00000142484	ENSG00000183323											ENSG00000171049
		ENSG00000153563	ENSG00000177694											ENSG00000115604
		ENSG00000120694	ENSG00000163581											ENSG00000110324
		ENSG00000168899	ENSG00000112874											ENSG00000108946
		ENSG00000164506	ENSG00000155368											ENSG00000160190
		ENSG00000154237	ENSG00000063587											ENSG00000135074
		ENSG00000076641	ENSG00000143819											ENSG00000166405
		ENSG00000043462	ENSG00000123561											ENSG00000183696
		ENSG00000206760	ENSG00000136021											ENSG00000127507
		ENSG00000135678	ENSG00000165516											ENSG00000005249
		ENSG00000106066	ENSG00000105135											ENSG00000188229
		ENSG00000145649	ENSG00000160216											ENSG00000172216
		ENSG00000148288	ENSG00000184845											ENSG00000100345
		ENSG00000111725	ENSG00000125445											ENSG00000144118
		ENSG00000109586	ENSG00000284567											ENSG00000129667
		ENSG00000155760	ENSG00000182165											ENSG00000100744
		ENSG00000169862	ENSG00000139405											ENSG00000085514
		NM_173665	ENSG00000100075											ENSG00000149541
		ENSG00000197766	ENSG00000179918											ENSG00000100749
		ENSG00000110448	ENSG00000138744											ENSG00000100351
		ENSG00000101596	ENSG00000164619											ENSG00000120278
		ENSG00000105329	ENSG00000140107											ENSG00000163754
		ENSG00000084070	ENSG00000140093											ENSG00000187116
		ENSG00000159840	ENSG00000123191											ENSG00000155158
		ENSG00000154640	ENSG00000204923											ENSG00000137101
		ENSG00000150637	ENSG00000197016											ENSG00000107438
		ENSG00000142512	ENSG00000205808											ENSG00000181804
		ENSG00000112576	ENSG00000168282											ENSG00000134470
		ENSG00000082397	ENSG00000165410											ENSG00000136048
		AK127420	ENSG00000186834											ENSG00000140105
		ENSG00000138376	ENSG00000204178											ENSG00000121769
		ENSG00000240065	AY427952											ENSG00000102393
		ENSG00000138639	ENSG00000158457											ENSG00000164105
		ENSG00000202406	ENSG00000116005											ENSG00000198650
		ENSG00000168404	ENSG00000116191											ENSG00000077420
		AB052759	ENSG00000182054											ENSG00000159399
		ENSG00000121797	ENSG00000039560											ENSG00000086544
		ENSG00000107742	ENSG00000072042											ENSG00000135821
		ENSG00000115421	ENSG00000118137											ENSG00000112852
		ENSG00000105281	ENSG00000141485											ENSG00000110721
		ENSG00000151422	ENSG00000151090											ENSG00000198517
		ENSG00000176390	ENSG00000132855											ENSG00000141682
		ENSG00000077264	ENSG00000132703											ENSG00000201754
		ENSG00000151665	ENSG00000141338											ENSG00000072401
		NM_004847	ENSG00000142949											ENSG00000080824
		ENSG00000266028	ENSG00000116833											ENSG00000104763
		ENSG00000075391	ENSG00000102038											ENSG00000183023
		ENSG00000105639	ENSG00000011105											ENSG00000136098
		ENSG00000179104	ENSG00000175215											ENSG00000137575
		ENSG00000151702	ENSG00000205143											ENSG00000140941
		ENSG00000124126	ENSG00000137364											ENSG00000123130
		ENSG00000079335	AF220047											ENSG00000206838
		ENSG00000135596	ENSG00000039537											ENSG00000187231
		ENSG00000078124	ENSG00000183579											ENSG00000143367
		ENSG00000120063	ENSG00000205981											ENSG00000104064
		ENSG00000144959	ENSG00000070759											ENSG00000148908
		ENSG00000117215	ENSG00000183044											ENSG00000186818
		ENSG00000115183	ENSG00000156374											ENSG00000028137
		ENSG00000156515	ENSG00000177707											ENSG00000170445
		ENSG00000197442	ENSG00000173531											ENSG00000111711
		ENSG00000153310	ENSG00000130653											ENSG00000198133
		ENSG00000088387	ENSG00000169814											ENSG00000100906
		ENSG00000183943	ENSG00000047346											XR_430517
		ENSG00000096088	ENSG00000138709											ENSG00000129226
		NM_004228	ENSG00000165802											ENSG00000126882
		ENSG00000078081	ENSG00000164068											ENSG00000065675
		ENSG00000134297	ENSG00000174010											ENSG00000136634
		ENSG00000160190	ENSG00000103067											ENSG00000142733
		ENSG00000165025	ENSG00000165609											ENSG00000196526
		ENSG00000160219	ENSG00000263761											ENSG00000111785
		ENSG00000082269	ENSG00000167700											ENSG00000185515
		ENSG00000273884	ENSG00000162836											ENSG00000104660
		ENSG00000157827	ENSG00000177706											ENSG00000123505
		ENSG00000121297	ENSG00000163050											ENSG00000101109
		ENSG00000171049	ENSG00000150722											ENSG00000079263
		ENSG00000110324	ENSG00000198937											ENSG00000142657
		BC014249	ENSG00000106588											ENSG00000152642
		ENSG00000166405	ENSG00000158793											ENSG00000187513
		ENSG00000127507	ENSG00000167363											ENSG00000141506
		ENSG00000198039	ENSG00000170385											ENSG00000215301
		ENSG00000182168	ENSG00000113600											ENSG00000140931
		ENSG00000129667	ENSG00000065054											NM_001137552
		ENSG00000111860	ENSG00000117448											ENSG00000103490
		ENSG00000085514	ENSG00000121210											ENSG00000169410
		ENSG00000068796	ENSG00000173905											ENSG00000134013
		ENSG00000159842	ENSG00000161395											ENSG00000000938
		ENSG00000167123	ENSG00000169762											ENSG00000108591
		ENSG00000071205	ENSG00000139531											ENSG00000149781
		ENSG00000137804	ENSG00000145247											ENSG00000168807
		ENSG00000116815	ENSG00000063854											ENSG00000025039
		ENSG00000163755	ENSG00000176018											ENSG00000146278
		ENSG00000100749	ENSG00000106804											ENSG00000183578
		ENSG00000152348	ENSG00000167740											ENSG00000163932
		ENSG00000100351	ENSG00000115998											ENSG00000164104
		ENSG00000163754	ENSG00000139835											ENSG00000168092
		ENSG00000181804	ENSG00000156017											ENSG00000165449
		ENSG00000187116	ENSG00000141505											ENSG00000139112
		ENSG00000205413	ENSG00000092094											ENSG00000118855
		ENSG00000137101	ENSG00000267296											ENSG00000168309
		ENSG00000107438	ENSG00000116030											ENSG00000122025
		ENSG00000111145	ENSG00000066583											ENSG00000118513
		ENSG00000196950	ENSG00000104325											ENSG00000010610
		ENSG00000110721	ENSG00000166797											ENSG00000166501
		ENSG00000164105	ENSG00000162139											ENSG00000265491
		ENSG00000134470	NM_017971											ENSG00000030582
		ENSG00000116675	ENSG00000152939											ENSG00000149925
		ENSG00000140105	NM_001038603											ENSG00000146192
		ENSG00000102393	ENSG00000147419											ENSG00000139832
		ENSG00000111913	ENSG00000183723											ENSG00000141458
		ENSG00000077420	ENSG00000176386											ENSG00000188042
		ENSG00000073737	ENSG00000103569											ENSG00000165732
		ENSG00000119771	ENSG00000064309											ENSG00000068079
		ENSG00000177311	ENSG00000186212											ENSG00000166446
		ENSG00000212607	ENSG00000137171											ENSG00000006576
		ENSG00000135821	ENSG00000100335											ENSG00000167778
		ENSG00000171792	ENSG00000123131											ENSG00000128923
		ENSG00000112852	ENSG00000134109											ENSG00000213699
		ENSG00000207016	ENSG00000165688											ENSG00000077238
		ENSG00000244754	ENSG00000141698											ENSG00000162267
		ENSG00000189292	ENSG00000095321											ENSG00000171867
		ENSG00000183023	ENSG00000205403											ENSG00000072786
		ENSG00000145416	ENSG00000115363											ENSG00000163814
		ENSG00000137575	ENSG00000181192											ENSG00000165527
		ENSG00000150995	ENSG00000118096											ENSG00000182636
		ENSG00000184584	ENSG00000138018											ENSG00000117519
		NR_027130	ENSG00000171766											ENSG00000112406
		NR_026808	XM_005276414											ENSG00000163083
		ENSG00000123130	ENSG00000166825											ENSG00000135709
		ENSG00000197324	ENSG00000174080											ENSG00000100647
		ENSG00000138964	ENSG00000165672											ENSG00000105366
		ENSG00000148908	ENSG00000168994											ENSG00000096746
		ENSG00000065675	ENSG00000115657											ENSG00000101336
		ENSG00000112486	ENSG00000176399											ENSG00000100336
		XM_006715437	ENSG00000136305											ENSG00000181847
		ENSG00000138346	ENSG00000130005											ENSG00000254087
		ENSG00000186818	ENSG00000169093											ENSG00000167851
		ENSG00000028137	ENSG00000138386											ENSG00000071859
		ENSG00000101443	ENSG00000088766											ENSG00000161921
		ENSG00000198133	XR_246241											ENSG00000128654
		ENSG00000179361	ENSG00000244187											ENSG00000197451
		ENSG00000187144	ENSG00000180592											ENSG00000187210
		XR_430517	ENSG00000163251											ENSG00000100600
		ENSG00000129226	ENSG00000172340											ENSG00000175489
		NR_027254	ENSG00000246174											ENSG00000154127
		NR_026921	ENSG00000117528											ENSG00000143401
		ENSG00000124224	ENSG00000164690											ENSG00000168214
		ENSG00000090020	ENSG00000114993											ENSG00000131236
		ENSG00000185305	ENSG00000150527											ENSG00000172183
		ENSG00000141506	ENSG00000095261											ENSG00000273983
		ENSG00000126882	ENSG00000163684											ENSG00000122986
		ENST00000354403	ENSG00000178127											ENSG00000282100
		ENSG00000196526	ENSG00000180767											ENSG00000111641
		ENSG00000100596	ENSG00000106546											ENSG00000075624
		ENSG00000139055	ENSG00000007933											ENSG00000042429
		ENSG00000173110	ENSG00000063241											ENSG00000172890
		ENSG00000110031	ENSG00000100307											ENSG00000106605
		ENSG00000147459	ENSG00000100664											ENSG00000057252
		ENSG00000189067	ENSG00000166228
		ENSG00000111785	ENSG00000162757
		ENSG00000150867	ENSG00000179152
		ENSG00000079263	ENSG00000155906
		ENSG00000135472	ENSG00000055957
		ENSG00000137265	ENSG00000227051
		ENSG00000124216	ENSG00000109180
		ENSG00000164107	ENSG00000162337
		ENSG00000185261	ENSG00000095906
		ENSG00000187513	ENSG00000080819
		ENSG00000189143	ENSG00000170088
		ENSG00000112242	ENSG00000091622
		ENSG00000151458	ENSG00000148730
		ENSG00000132205	ENSG00000169733
		XM_005268108	ENSG00000224023
		ENSG00000149781	ENSG00000131844
		ENSG00000103490	ENSG00000164040
		ENSG00000134013	ENSG00000074695
		ENSG00000000938	ENSG00000099817
		ENSG00000199094	ENSG00000143437
		ENSG00000163814	ENSG00000172794
		ENSG00000170776	ENSG00000128052
		ENSG00000079950	ENSG00000196932
		ENSG00000125354	ENSG00000175970
		ENSG00000133624	XM_005269154
		ENSG00000168807	ENSG00000133027
		ENSG00000175550	ENSG00000154122
		ENSG00000204086	ENSG00000186106
		ENSG00000169239	ENSG00000107745
		ENSG00000227480	ENSG00000145217
		ENSG00000183578	ENSG00000115718
		ENSG00000163932	ENSG00000162735
		ENSG00000070669	ENSG00000196455
		ENSG00000177721	ENSG00000134864
		ENSG00000117569	ENSG00000119862
		ENSG00000212747	ENSG00000121104
		ENSG00000130021	ENSG00000167130
		ENSG00000164989	ENSG00000114378
		ENSG00000106462	ENSG00000125648
		ENSG00000102575	ENSG00000102897
		ENSG00000122224	ENSG00000085117
		ENSG00000151929	ENSG00000074696
		ENSG00000110395	ENSG00000095585
		ENSG00000166501	ENSG00000132423
		ENSG00000158987	ENSG00000005700
		ENSG00000104814	ENSG00000102024
		ENSG00000030582	ENSG00000184117
		ENSG00000265491	ENSG00000185187
		ENSG00000149925	ENSG00000182199
		ENSG00000146192	ENSG00000124743
		ENSG00000152128	ENSG00000176171
		ENSG00000132514	ENSG00000000003
		ENSG00000198604	ENSG00000162951
		ENSG00000201512	ENSG00000078902
		ENSG00000100336	ENSG00000138115
		ENSG00000006576	ENSG00000071794
		ENSG00000106868	ENSG00000198520
		ENSG00000134504	NM_001135704
		ENSG00000135931	ENSG00000148985
		ENSG00000252620	ENSG00000160867
		ENSG00000213699	ENSG00000129484
		AK097058	ENSG00000107186
		ENSG00000216740	ENSG00000106460
		ENSG00000011523	ENSG00000111254
		ENSG00000128815	ENSG00000171135
		ENSG00000173578	ENSG00000163904
		ENSG00000206650	ENSG00000188707
		ENSG00000160145	ENSG00000144357
		ENSG00000233237	ENSG00000169251
		ENSG00000135709	ENSG00000114520
		ENSG00000105366	ENSG00000253669
		ENSG00000201348	ENSG00000133835
		ENSG00000204267	ENSG00000072210
		ENSG00000135049	ENSG00000102178
		ENSG00000134215	ENSG00000105221
		ENSG00000135365	ENSG00000072778
		ENSG00000167851	ENSG00000034693
		ENSG00000187210	ENSG00000139324
		ENSG00000175054	ENSG00000080910
		ENSG00000152520	ENSG00000128513
		ENSG00000135164	ENSG00000143158
		ENSG00000113648	ENSG00000109919
		ENSG00000189159	XM_006720051
		ENSG00000154127	ENSG00000070159
		ENSG00000208883	ENSG00000181856
		XR_252984	ENSG00000100348
		ENSG00000229474	ENSG00000156928
		ENSG00000135926	ENSG00000067836
		ENSG00000146729	ENSG00000143374
		ENSG00000005844	ENSG00000178814
		ENSG00000159917	ENSG00000069275
		ENSG00000167615	ENSG00000153936
		ENSG00000145882	ENSG00000178700
		ENSG00000124203	ENSG00000171720
		ENSG00000081052	ENSG00000164096
		ENSG00000046651	ENSG00000132386
		ENSG00000104774	ENSG00000008952
		ENSG00000166689	ENSG00000170881
		ENSG00000174839	ENSG00000168291
		ENSG00000276231	ENSG00000127418
		ENSG00000152284	ENSG00000159792
		ENSG00000106829	ENSG00000155629
		ENSG00000047849	ENSG00000169122
		BC071734	ENSG00000095209
		ENSG00000122986	ENSG00000111885
		ENSG00000105383	ENSG00000157911
		ENSG00000282100	ENSG00000196182
		ENSG00000124496	ENSG00000092148
		ENSG00000168297	ENSG00000099937
		ENSG00000172432	ENSG00000151502
		ENSG00000105717	ENSG00000116898
		ENSG00000147854	ENSG00000157916
		ENSG00000013725	ENSG00000114126
		ENSG00000104381	ENSG00000123124
		ENSG00000120910	ENSG00000147475
		ENSG00000106605	ENSG00000073464
		ENSG00000139436	ENSG00000029364
		ENSG00000110492	ENSG00000188690
		ENSG00000196588	ENSG00000157593
		ENSG00000167261	ENSG00000123472
		ENSG00000177105	ENSG00000125166
			ENSG00000101193
			ENSG00000143756
			ENSG00000025796
			ENSG00000106400
			ENSG00000115310
			ENSG00000163081
