# Supplementary material for: Familiarity Breeds Strategy: In Silico Untangling of the Molecular Complexity on Course of Autoimmune Liver Disease-to-Hepatocellular Carcinoma Transition Predicts Novel Transcriptional Signatures
Source: Cells. 2021 Jul 29;10(8):1917. doi: 10.3390/cells10081917 (PMC8394127; doi:10.3390/cells10081917)
Supplement: Supplementary file 1 [file cells-10-01917-s001.zip › Supplementary Files/Table S6. DEGs in AILD group and HCC group.xlsx]

## Sheet: HCC DEG list
HCC-Nontumor	HCC-Nontumor
UP, 2260 genes	Down, 1204 genes
ENSG00000164266	ENSG00000113600
ENSG00000198074	ENSG00000229807
ENSG00000133048	ENSG00000111700
ENSG00000100867	ENSG00000151365
ENSG00000118785	ENSG00000181656
ENSG00000147257	ENSG00000237949
ENSG00000108244	ENSG00000197888
ENSG00000068366	ENSG00000105697
ENSG00000163993	ENSG00000198099
ENSG00000129824	ENSG00000164120
ENSG00000181019	ENSG00000205364
ENSG00000115009	ENSG00000175003
ENSG00000171747	ENSG00000139352
ENSG00000067048	ENSG00000114200
ENSG00000272398	ENSG00000180432
ENSG00000125398	ENSG00000166148
ENSG00000148346	ENSG00000112299
ENSG00000198692	ENSG00000163586
ENSG00000164932	ENSG00000249948
ENSG00000162366	ENSG00000255974
ENSG00000126752	IGJ
ENSG00000177459	ENSG00000140505
ENSG00000176153	ENSG00000150656
ENSG00000198203	ENSG00000084110
ENSG00000261150	ENSG00000160868
ENSG00000100473	ENSG00000196549
ENSG00000164251	ENSG00000117594
ENSG00000204291	ENSG00000112936
ENSG00000245694	ENSG00000180745
ENSG00000166920	ENSG00000111713
ENSG00000137968	ENSG00000166415
ENSG00000169855	ENSG00000146233
ENSG00000091986	ENSG00000145626
ENSG00000198681	ENSG00000130649
ENSG00000164308	ENSG00000011465
ENSG00000136231	ENSG00000248144
ENSG00000162409	ENSG00000145826
ENSG00000119782	ENSG00000122787
ENSG00000111371	ENSG00000017427
ENSG00000167165	ENSG00000158104
ENSG00000135052	ENSG00000116882
ENSG00000206557	ENSG00000181458
ENSG00000103460	ENSG00000110436
ENSG00000108821	ENSG00000135423
ENSG00000137819	ENSG00000090512
ENSG00000170516	ENSG00000175336
ENSG00000090382	ENSG00000151790
ENSG00000078018	ENSG00000100652
ENSG00000043355	ENSG00000135094
ENSG00000151012	ENSG00000138115
ENSG00000138755	PEG3
ENSG00000138795	ENSG00000065154
ENSG00000106031	ENSG00000124713
ENSG00000183091	ENSG00000021826
ENSG00000140937	ENSG00000189056
ENSG00000129682	ENSG00000145692
ENSG00000156510	ENSG00000243955
ENSG00000065833	ENSG00000129151
ENSG00000066279	ENSG00000134853
ENSG00000156535	ENSG00000249173
ENSG00000047597	ENSG00000140465
ENSG00000124766	ENSG00000007001
ENSG00000131002	ENSG00000141338
ENSG00000118849	ENSG00000107562
ENSG00000221926	ENSG00000197408
ENSG00000136040	ENSG00000165471
ENSG00000131747	ENSG00000109758
ENSG00000164176	ENSG00000116785
ENSG00000171848	ENSG00000198077
ENSG00000112183	ENSG00000080493
ENSG00000050165	FAM134B
ENSG00000152413	ENSG00000169715
ENSG00000143476	C5ORF27
LOC344887	ENSG00000149124
ENSG00000023445	ENSG00000125144
ENSG00000172986	TMEM27
ENSG00000169245	ENSG00000161031
ENSG00000008517	ENSG00000039537
ENSG00000177508	ENSG00000081041
ENSG00000262406	ENSG00000106688
ENSG00000011426	ENSG00000134365
ENSG00000131981	ENSG00000113805
ENSG00000134028	ENSG00000180875
ENSG00000134769	ENSG00000172425
ENSG00000112303	ENSG00000256612
ENSG00000170323	ENSG00000167798
ENSG00000170312	ENSG00000124253
ENSG00000198780	ENSG00000131620
LPPR1	ENSG00000116690
ENSG00000169213	ENSG00000145824
ENSG00000101210	ENSG00000112494
ENSG00000067798	ENSG00000108176
ENSG00000135821	ENSG00000086696
ENSG00000151715	ENSG00000142748
ENSG00000152583	ENSG00000250056
ENSG00000136235	ENSG00000108242
ENSG00000173702	ENSG00000114115
ENSG00000115295	ENSG00000198417
ENSG00000253368	ENSG00000009694
ENSG00000144810	ENSG00000184731
ENSG00000276043	ENSG00000187193
ENSG00000112562	ENSG00000091831
ENSG00000083857	ENSG00000205358
CTGF	ENSG00000160339
ENSG00000235162	ENSG00000148671
ENSG00000167766	ENSG00000072080
ENSG00000143228	ENSG00000106819
ENSG00000101003	ENSG00000140107
ENSG00000113083	ENSG00000015520
ENSG00000198648	ENSG00000145708
ENSG00000072571	ENSG00000157399
ENSG00000012817	ENSG00000266964
CR936796	ENSG00000154175
ENSG00000103888	ENSG00000148702
ENSG00000074410	ENSG00000139209
ENSG00000100196	ENSG00000156006
ENSG00000181649	ENSG00000005187
ENSG00000144354	ENSG00000112964
ENSG00000119771	ENSG00000151150
SELM	ENSG00000079557
ENSG00000117650	ENSG00000101955
ENSG00000168078	ENSG00000138356
ENSG00000182621	ENSG00000196616
ENSG00000186198	ENSG00000118514
ENSG00000070669	ENSG00000138109
ENSG00000179750	ENSG00000261701
ENSG00000122952	ENSG00000169136
ENSG00000124491	ENSG00000109511
ENSG00000100526	ENSG00000080709
ENSG00000175471	ENSG00000138315
ENSG00000104549	ENSG00000135447
ENSG00000169248	ENSG00000147647
ENSG00000112186	ENSG00000095596
ENSG00000168952	ENSG00000189369
ENSG00000100767	LOC100505985
ENSG00000014914	ENSG00000172403
ENSG00000166557	ENSG00000036473
ENSG00000168743	ENSG00000101981
ENSG00000275385	ENSG00000134538
ENSG00000204335	ENSG00000164089
ENSG00000137804	ENSG00000115919
ENSG00000129116	ENSG00000110723
ENSG00000161800	ENSG00000168389
ENSG00000143036	ENSG00000144481
ENSG00000006042	ENSG00000116761
ENSG00000144476	ENSG00000170345
ENSG00000114374	APOA5
ENSG00000116675	ENSG00000187048
ENSG00000164109	ENSG00000158125
ENSG00000085831	ENSG00000172497
ENSG00000134057	ENSG00000139547
ENSG00000235109	ENSG00000111339
ENSG00000119969	ENSG00000126838
ENSG00000126787	ENSG00000132837
PRC1	ENSG00000182492
ENSG00000151725	ENSG00000198670
ENSG00000112742	ENSG00000139874
ENSG00000123080	ENSG00000117009
ENSG00000204604	ENSG00000109193
ENSG00000186806	ENSG00000138640
ENSG00000164171	ENSG00000118777
ENSG00000078596	ENSG00000171444
ENSG00000198758	ENSG00000137801
ENSG00000104341	ENSG00000197580
ENSG00000271361	ENSG00000165841
ENSG00000132639	ENSG00000153707
ENSG00000187837	ENSG00000171385
ENSG00000175793	ENSG00000110693
ENSG00000176890	GPR128
ENSG00000087586	ENSG00000106537
ENSG00000080986	ENSG00000115361
ENSG00000165828	ENSG00000213398
C1ORF106	ENSG00000100003
ENSG00000175305	ENSG00000163687
KIAA0101	ENSG00000187758
ENSG00000137331	ENSG00000108924
ENSG00000105997	ENSG00000125148
ENSG00000146039	ENSG00000106034
ENSG00000164484	ENSG00000165682
ENSG00000110492	ENSG00000169083
ENSG00000162645	ENSG00000182566
ENSG00000134548	ENSG00000112337
ENSG00000101447	ENSG00000157168
ENSG00000089685	ENSG00000173930
ENSG00000182986	ENSG00000143257
ENSG00000163577	ENSG00000244020
ENSG00000143494	ENSG00000144852
ENSG00000104361	ENSG00000005421
ENSG00000138131	ENSG00000143546
ENSG00000183856	ENSG00000004799
ENSG00000162769	ENSG00000109819
ENSG00000035499	ENSG00000157131
ENSG00000164687	ENSG00000241935
ENSG00000088992	RNA45S5
ENSG00000164930	ENSG00000021461
ENSG00000114346	ENSG00000153086
ENSG00000137269	ENSG00000183549
ENSG00000091482	ENSG00000187479
ENSG00000087253	ENSG00000160282
ENSG00000204832	CYP3A7-CYP3AP1
ENSG00000156970	ENSG00000196083
ENSG00000100985	ENSG00000105784
ENSG00000108375	ENSG00000124212
ENSG00000163053	ENSG00000165140
ENSG00000197747	ENSG00000139508
ENSG00000077152	ENSG00000111249
ENSG00000094804	ENSG00000197444
ENSG00000146070	ENSG00000140284
ENSG00000123219	ENSG00000127954
ENSG00000112984	ENSG00000118520
ENSG00000259823	ENSG00000234456
ENSG00000141576	ENSG00000198650
ENSG00000117724	ENSG00000184292
RP11-196G18	ENSG00000106025
ENSG00000203668	ENSG00000166391
ENSG00000086289	ENSG00000154262
ENSG00000005108	ENSG00000277893
ENSG00000163393	LOC101927331
ENSG00000001561	ENSG00000108187
ENSG00000172687	ENSG00000168679
ENSG00000154040	ENSG00000184557
ENSG00000117399	ENSG00000104267
ENSG00000184304	ENSG00000083807
ENSG00000163947	ENSG00000231993
ENSG00000110799	ENSG00000108515
ENSG00000042493	ENSG00000260314
ENSG00000125257	ENSG00000008311
ENSG00000225855	ENSG00000178445
ENSG00000115419	ENSG00000146678
ENSG00000121236	ENSG00000146166
LOC100288911	ENSG00000116285
ENSG00000111412	ENSG00000172955
ENSG00000156802	FLJ22763
ENSG00000117586	ENSG00000162595
ENSG00000139970	ENSG00000203727
ENSG00000181885	ENSG00000118271
ENSG00000106462	ENSG00000163581
ENSG00000169679	ENSG00000134612
ENSG00000198944	ENSG00000118004
ADRBK2	ENSG00000197142
ENSG00000090889	ENSG00000147027
ENSG00000134871	ENSG00000145777
ENSG00000151025	LOC149703
ENSG00000145779	ENSG00000117643
ENSG00000129173	ENSG00000116741
ENSG00000145386	ENSG00000139211
ENSG00000164283	ENSG00000164161
LOC727916	ENSG00000116774
ENSG00000153179	ENSG00000163071
ENSG00000123975	ENSG00000043591
ENSG00000197461	ENSG00000103196
ENSG00000155893	ENSG00000113492
ENSG00000116157	ENSG00000129596
ENSG00000171970	ENSG00000125430
ENSG00000172197	ENSG00000104938
ENSG00000060982	ENSG00000125968
ENSG00000091972	ENSG00000047457
ENSG00000088325	ENSG00000131016
ENSG00000139514	ENSG00000135069
ENSG00000120327	ENSG00000176788
ENSG00000180573	ENSG00000025423
ENSG00000067646	ENSG00000105825
ENSG00000277075	EFHD1
ENSG00000187498	ENSG00000166035
ENSG00000158714	ENSG00000113594
ENSG00000101311	ENSG00000120833
ENSG00000162415	ENSG00000160932
LOC102724356	ENSG00000185038
ENSG00000104419	ENSG00000100665
LOC286052	ENSG00000106823
ENSG00000138160	ENSG00000003989
ENSG00000087842	C8ORF4
ENSG00000160211	ENSG00000095932
ENSG00000139354	ENSG00000137960
ENSG00000006453	ENSG00000174992
ENSG00000131711	ENSG00000168405
ENSG00000109805	ENSG00000177575
ENSG00000121064	2004-09-01
ENSG00000151690	ENSG00000124564
ENSG00000198431	ENSG00000183230
ENSG00000106384	ENSG00000070087
ENSG00000251562	ENSG00000112394
ENSG00000141404	ENSG00000101323
ENSG00000078081	ENSG00000136872
ENSG00000163931	ENSG00000139344
ENSG00000104381	ENSG00000108381
ENSG00000112759	ENSG00000072694
ENSG00000126709	ENSG00000105852
ENSG00000100479	APOA1
ENSG00000184678	ENSG00000244734
ENSG00000196227	ENSG00000197114
ENSG00000173890	ENSG00000106333
ENSG00000165304	ENSG00000108691
2006-09-01	ENSG00000240602
ENSG00000102007	ENSG00000139144
ENSG00000024526	ENSG00000092621
ENSG00000105499	ENSG00000144668
ENSG00000115129	RP11-21L23
ENSG00000147883	ENSG00000121690
ENSG00000112312	ENSG00000153234
ENSG00000271303	ENSG00000164344
ENSG00000118193	ENSG00000156218
ENSG00000157456	LINC01314
ENSG00000150403	ENSG00000173281
ENSG00000116824	ENSG00000122194
ENSG00000099194	ENSG00000160180
ENSG00000119042	ENSG00000183747
ENSG00000080573	ENSG00000123496
ENSG00000175063	ENSG00000116667
ENSG00000214595	ENSG00000188488
ERV3-2	ENSG00000144642
ENSG00000135842	ENSG00000074416
ENSG00000129538	ENSG00000064225
ENSG00000126803	ENSG00000111181
ENSG00000154380	ENSG00000125740
ENSG00000147650	ENSG00000009765
ENSG00000214290	ENSG00000158825
ENSG00000137563	ENSG00000186352
ENSG00000130821	AGPAT9
ENSG00000128567	ENSG00000171451
ENSG00000111247	ENSG00000136160
FAM198B	ENSG00000198680
ENSG00000136492	ENSG00000162482
ENSG00000075218	ENSG00000100024
ENSG00000204872	ENSG00000115107
ENSG00000152661	SKAP1
ENSG00000196950	ENSG00000145476
ENSG00000062716	ENSG00000101670
ENSG00000148908	ENSG00000164761
AK021804	ENSG00000158473
ENSG00000140367	ENSG00000188676
ENSG00000134962	ENSG00000146674
ENSG00000104738	ENSG00000176595
ENSG00000197535	ENSG00000101825
ENSG00000168268	ENSG00000100577
ENSG00000136514	ENSG00000178075
ENSG00000101384	ENSG00000071991
ENSG00000117602	GPR126
ENSG00000156675	ENSG00000182704
ENSG00000169710	ENSG00000135226
SGK223	ENSG00000109576
ENSG00000082512	ENSG00000138646
ENSG00000196196	ENSG00000127329
ENSG00000029993	ENSG00000186377
ENSG00000185420	ENSG00000145287
ENSG00000103490	ENSG00000145545
ENSG00000204516	ENSG00000139194
ENSG00000164330	ENSG00000101134
ENSG00000138134	ENSG00000150625
ENSG00000111206	ENSG00000182568
ENSG00000164070	ENSG00000115963
ENSG00000213626	ENSG00000175287
LOC728392	ENSG00000143845
ENSG00000162444	ENSG00000156113
ENSG00000277443	ENSG00000114790
ENSG00000135269	ENSG00000162772
ENSG00000163536	ENSG00000180543
ENSG00000135324	ENSG00000124374
ENSG00000173212	ENSG00000141448
ENSG00000130300	ENSG00000165272
ENSG00000116017	ENSG00000130222
ENSG00000112699	ENSG00000092607
ENSG00000149573	ENSG00000136881
AP000525	ENSG00000198157
ENSG00000076003	ENSG00000119938
ENSG00000157388	ENSG00000172482
ENSG00000164983	ENSG00000059804
ENSG00000150636	ENSG00000099860
ENSG00000125780	ENSG00000055955
ENSG00000108106	ENSG00000163069
ENSG00000214944	ENSG00000120915
DUXAP10	ENSG00000143196
TMEM55A	ENSG00000153291
ENSG00000112769	FAM46C
ENSG00000172159	ENSG00000092529
LOC389834	ENSG00000163235
ENSG00000181450	ENSG00000151892
ENSG00000198363	ENSG00000103942
ENSG00000182963	ENSG00000169435
ENSG00000154864	ENSG00000138166
ENSG00000008283	ENSG00000138792
ENSG00000185697	ENSG00000110077
ENSG00000234289	ENSG00000099769
ENSG00000162998	ENSG00000127951
ENSG00000164611	ENSG00000155659
ENSG00000138180	ENSG00000169738
ENSG00000169116	AIM1
ENSG00000203760	ENSG00000120129
ENSG00000163762	ENSG00000155970
KIAA1462	ENSG00000198515
ENSG00000147251	ENSG00000150893
ENSG00000165443	ENSG00000101695
ENSG00000115902	ENSG00000250799
ENSG00000071539	ENSG00000139899
ENSG00000061656	ENSG00000107864
ENSG00000091409	ENSG00000170271
LOC101928000	ENSG00000144891
ENSG00000206337	ENSG00000170608
ENSG00000000460	ENSG00000105835
SGOL2	SDPR
ENSG00000148180	ENSG00000136305
ENSG00000133985	ENSG00000129214
ENSG00000120370	C1ORF168
ENSG00000113140	ENSG00000176485
ENSG00000104147	ENSG00000120907
ENSG00000173559	ENSG00000167588
ENSG00000196139	LOC102723845
ENSG00000181634	ENSG00000100344
ENSG00000156804	ENSG00000164237
ENSG00000006555	ENSG00000005249
ENSG00000175445	ENSG00000171236
ENSG00000074181	ENSG00000021852
ENSG00000151208	ENSG00000075651
ENSG00000109881	ENSG00000169554
ENSG00000138448	ENSG00000111817
ENSG00000143367	ENSG00000102048
ENSG00000015479	ENSG00000107186
ENSG00000067225	ENSG00000171056
ENSG00000050344	ENSG00000133800
ENSG00000137267	ENSG00000110244
ENSG00000129474	ENSG00000137033
ENSG00000138074	ENSG00000126231
ENSG00000182541	ENSG00000109794
ENSG00000092969	ENSG00000107282
ENSG00000065328	ENSG00000186115
PPAPDC1B	ENSG00000132854
ENSG00000078098	ENSG00000160862
ENSG00000163435	ENSG00000131979
ENSG00000137807	ENSG00000154734
ENSG00000151612	ENSG00000137642
ENSG00000185090	ENSG00000074935
METTL21A	ENSG00000159403
ENSG00000119547	ENSG00000131910
ENSG00000146410	ENSG00000152402
ENSG00000144535	ENSG00000136052
ENSG00000097046	ENSG00000162551
ENSG00000170962	ENSG00000166123
ENSG00000253304	ENSG00000087237
ENSG00000127955	ENSG00000100814
ENSG00000135862	ENSG00000101974
CASC5	ENSG00000170458
ENSG00000164307	ENSG00000116194
ENSG00000183111	ENSG00000088926
ENSG00000165891	ENSG00000115255
ENSG00000197279	HOTS
ENSG00000071575	ENSG00000127241
ENSG00000078699	ENSG00000174156
ENSG00000160972	ENSG00000169252
ENSG00000136854	ENSG00000002726
ENSG00000154096	ENSG00000159921
ENSG00000143515	ENSG00000164808
ENSG00000244879	ENSG00000064042
ENSG00000070831	ENSG00000081377
ENSG00000169635	ENSG00000095203
ENSG00000182134	ENSG00000164342
ENSG00000164695	ENSG00000117228
ENSG00000133740	ENSG00000145247
ENSG00000160752	ENSG00000178726
ENSG00000069849	ENSG00000088367
ENSG00000167702	ENSG00000242220
ENSG00000182718	ENSG00000138744
ENSG00000148541	ENSG00000022267
ENSG00000155097	ENSG00000171119
ENSG00000168917	ENSG00000166669
ENSG00000120334	ENSG00000163412
ENSG00000101928	ENSG00000180089
ENSG00000091879	HRSP12
ENSG00000088812	ENSG00000073754
ENSG00000204261	ENSG00000196177
ENSG00000155850	ENSG00000184588
ENSG00000108700	ENSG00000165474
ENSG00000185112	ENSG00000105855
ENSG00000164104	ENSG00000120054
ENSG00000153814	ENSG00000062282
ENSG00000180921	GPR125
ENSG00000118971	GPR98
ENSG00000163584	CBS
ENSG00000123836	ENSG00000113924
ENSG00000139974	ENSG00000169946
ENSG00000125885	ENSG00000189337
ENSG00000185842	ENSG00000168792
ENSG00000197903	ENSG00000156299
ENSG00000159167	ENSG00000113790
ENSG00000134285	ENSG00000139540
ENSG00000140416	ENSG00000142494
ENSG00000140525	ENSG00000176720
ENSG00000113758	ENSG00000100292
ENSG00000163808	ENSG00000023330
ENSG00000184445	ENSG00000145555
ENSG00000005844	ENSG00000155666
ENSG00000112208	ENSG00000138080
ENSG00000142945	ENSG00000122884
FAM127A	ENSG00000019169
ENSG00000153395	ENSG00000122862
RP11-295G20	ENSG00000139737
ENSG00000094975	ENSG00000198829
ENSG00000100297	ENSG00000151224
FLJ38717	ENSG00000100116
ENSG00000176903	ENSG00000148926
ENSG00000238105	ENSG00000111907
ENSG00000128285	ENSG00000243444
ENSG00000151835	ENSG00000156298
FLJ35934	ENSG00000213996
ENSG00000113296	ENSG00000100558
ENSG00000275713	ENSG00000093010
ENSG00000070882	ENSG00000246695
ENSG00000274750	ENSG00000173406
ENSG00000099256	LOC101926960
ENSG00000139190	ENSG00000185187
ENSG00000181690	ENSG00000164128
ENSG00000057704	ENSG00000153823
ENSG00000034510	ENSG00000100889
ENSG00000166135	ENSG00000159200
ENSG00000147065	ENSG00000143369
ENSG00000184489	ENSG00000100714
ENSG00000112972	ENSG00000128573
ENSG00000146376	ENSG00000124568
ENSG00000070214	ENSG00000157379
ENSG00000005020	ENSG00000214274
ENSG00000196912	SPG20
ENSG00000204519	ENSG00000154274
ENSG00000183309	ENSG00000007908
ENSG00000049759	ENSG00000130988
ENSG00000153944	ENSG00000134317
ENSG00000171241	ENSG00000069702
ENSG00000165152	ENSG00000167964
ENSG00000132357	ENSG00000110852
ENSG00000164111	ENSG00000137491
ENSG00000204267	ENSG00000196502
ENSG00000106605	ENSG00000115363
ENSG00000134013	ENSG00000076258
ENSG00000162783	ENSG00000139112
ENSG00000188613	PVRL3
ENSG00000127334	ENSG00000166825
ENSG00000148773	ENSG00000166741
ENSG00000153044	ENSG00000178772
ENSG00000123908	ENSG00000156011
ENSG00000156795	ENSG00000166816
ENSG00000087077	ENSG00000167693
ENSG00000054793	ENSG00000215644
LINC01021	ENSG00000171503
ENSG00000152104	MUM1L1
ENSG00000140993	ENSG00000002822
ENSG00000130429	ENSG00000184254
ENSG00000100523	ENSG00000102743
ENSG00000168615	ENSG00000146374
ENSG00000079819	ENSG00000134716
ENSG00000153982	ENSG00000163879
ENSG00000163923	ENSG00000162688
ENSG00000113368	ENSG00000138821
ENSG00000178199	ENSG00000162391
ENSG00000073111	ENSG00000164442
ENSG00000151693	ENSG00000147041
ENSG00000125821	ENSG00000052795
ENSG00000175538	ENSG00000177943
ENSG00000198467	ENSG00000120053
ENSG00000078269	ENSG00000167315
ENSG00000077713	ENSG00000170099
ENSG00000112242	ENSG00000168386
ENSG00000253729	ENSG00000119138
ENSG00000117595	ENSG00000114698
ENSG00000165959	ENSG00000087076
ENSG00000120694	ENSG00000161267
ENSG00000068024	ENSG00000125246
ENSG00000167900	ENSG00000203896
ENSG00000174827	ENSG00000074527
ENSG00000221944	ENSG00000139631
ENSG00000159055	ENSG00000133027
ENSG00000149257	ENSG00000118407
ENSG00000155100	ENSG00000135525
ENSG00000120457	ENSG00000176049
ENSG00000171612	ENSG00000124120
ENSG00000132478	ENSG00000055957
ENSG00000261371	ENSG00000123612
RP5-1074L1	ENSG00000186469
ENSG00000166130	ENSG00000168306
ENSG00000198740	ENSG00000147872
ENSG00000147889	ENSG00000164038
ENSG00000127824	ENSG00000145431
ENSG00000189376	ENSG00000060971
ENSG00000170485	ENSG00000162882
CKAP4	ENSG00000241644
ENSG00000167904	ENSG00000073756
ENSG00000116117	ENSG00000139914
ENSG00000166265	ENSG00000197165
ENSG00000182162	DAK
ENSG00000138439	ENSG00000130707
ENSG00000137309	FLJ36848
ENSG00000116815	ENSG00000143110
ENSG00000113319	ENSG00000066185
ENSG00000123684	ENSG00000181631
ENSG00000144724	LOC102723864
ENSG00000168394	ENSG00000256162
ENSG00000106211	ENSG00000158571
ENSG00000145246	ENSG00000121310
ENSG00000117632	ENSG00000109667
ENSG00000143499	ENSG00000134240
ENSG00000107731	ENSG00000198947
ENSG00000229152	ENSG00000135917
ENSG00000166897	ENSG00000007062
ENSG00000187608	ENSG00000163644
ENSG00000241990	ENSG00000079156
ENSG00000136108	ENSG00000166482
ENSG00000143498	ENSG00000167601
ENSG00000109452	ENSG00000105894
ENSG00000221886	FAM65C
ENSG00000112118	ENSG00000134873
ENSG00000169696	ENSG00000152078
ENSG00000187554	ENSG00000184517
ENSG00000126785	ENSG00000119711
ENSG00000107551	ENSG00000182326
ENSG00000186767	ENSG00000137872
ENSG00000109814	ENSG00000135547
ENSG00000154429	ENSG00000147100
ENSG00000265107	ENSG00000076555
ENSG00000187231	ENSG00000116717
ENSG00000231607	ENSG00000010810
DNAJC3-AS1	ENSG00000120156
ENSG00000108960	ENSG00000125629
ENSG00000076382	ENSG00000140263
ENSG00000111665	ENSG00000102967
ENSG00000101871	LOC729083
ENSG00000152229	ENSG00000167034
ENSG00000175643	ENSG00000069431
ENSG00000134247	ENSG00000114737
ENSG00000184216	ENSG00000120158
SMA4	ENSG00000114378
ENSG00000163918	ENSG00000155158
ENSG00000152642	ENSG00000169299
ENSG00000182307	ENSG00000185010
ENSG00000151692	MLPH
ENSG00000106477	ENSG00000164039
ENSG00000171476	ENSG00000275302
ENSG00000125810	ENSG00000036672
ENSG00000132436	ENSG00000225756
ENSG00000143061	ENSG00000151948
ENSG00000154229	ENSG00000140479
ENSG00000118946	ENSG00000106976
ENSG00000110721	ENSG00000095585
ENSG00000113721	ENSG00000147119
ENSG00000175265	ENSG00000101096
ENSG00000170899	ENSG00000082438
ENSG00000253738	ENSG00000128052
BC041025	ENSG00000134817
ENSG00000120256	ENSG00000176014
ENSG00000116984	ENSG00000110169
ENSG00000158882	ENSG00000108961
ENSG00000137310	ENSG00000138030
ENSG00000003249	C6ORF123
ENSG00000177732	ENSG00000163818
ENSG00000164543	ENSG00000163823
ENSG00000188486	ENSG00000204682
ENSG00000125744	ENSG00000183044
ENSG00000143771	ENSG00000109929
ENSG00000130816	ENSG00000159176
ENSG00000189298	ENSG00000141504
RP5-1136G13	ENSG00000197568
ENSG00000136098	ENSG00000166510
ENSG00000136824	RP11-384L8
ENSG00000071994	ENSG00000176894
ENSG00000006634	ENSG00000171223
ENSG00000104889	ENSG00000126522
ENSG00000138028	ENSG00000177432
ENSG00000106789	ENSG00000187867
LRRC16A	ENSG00000152049
ENSG00000143390	ENSG00000133315
ENSG00000196436	ENSG00000084734
ENSG00000025039	ENSG00000112182
ENSG00000226259	ENSG00000052344
HN1	ENSG00000152782
ENSG00000152253	ENSG00000137720
ENSG00000186283	ENSG00000188313
ENSG00000136383	ENSG00000137124
NOL3	ENSG00000170917
ENSG00000081760	ENSG00000103241
ENSG00000164045	ENSG00000102934
ENSG00000154188	ENSG00000044459
ENSG00000196458	ENSG00000171723
ENSG00000141582	ENSG00000177138
ENSG00000081923	ENSG00000147454
CTD-3025N20	ENSG00000188783
ENSG00000158406	ENSG00000174990
LOC158402	ENSG00000064300
ENSG00000104218	ENSG00000186529
MVP	ENSG00000151623
ENSG00000134779	ENSG00000168874
ENSG00000243449	ENSG00000123179
ENSG00000145375	ENSG00000177606
FAM213B	ENSG00000137486
ENSG00000128039	ENSG00000139178
ENSG00000183723	ENSG00000152749
ENSG00000113810	ENSG00000198814
ENSG00000161011	ENSG00000145439
ENSG00000274290	ENSG00000143878
ENSG00000138604	ENSG00000006756
ENSG00000137266	FAM221A
ENSG00000149554	CTB-167B5
ENSG00000162909	ENSG00000149557
ENSG00000182481	ENSG00000049246
FAM127B	ENSG00000105607
ENSG00000205268	ENSG00000148057
PP7080	ENSG00000269386
ENSG00000104687	ENSG00000147576
ENSG00000148459	ENSG00000183023
ENSG00000146856	ENSG00000151468
ENSG00000101347	ENSG00000060762
ENSG00000112144	ENSG00000132326
ENSG00000158234	ENSG00000153904
LOC100272216	ENSG00000106078
C1ORF85	ENSG00000130164
ENSG00000095002	ENSG00000176209
ENSG00000105443	ENSG00000239911
ENSG00000144554	ENSG00000138835
ENSG00000165533	ENSG00000161533
ENSG00000108641	ENSG00000143507
LOC100507053	ENSG00000136011
ENSG00000160360	RP4-680D5
ENSG00000140391	ENSG00000187824
ENSG00000198056	ENSG00000137106
ENSG00000112290	ENSG00000113369
ENSG00000127946	ENSG00000178401
ENSG00000119280	ENSG00000136869
ENSG00000160124	ENSG00000140968
ENSG00000162745	ENSG00000133026
ENSG00000196935	ENSG00000184226
ENSG00000123700	ENSG00000171428
ENSG00000165175	ENSG00000164850
ENSG00000117139	ENSG00000168237
ENSG00000111875	ENSG00000115738
ENSG00000134243	ENSG00000165030
LOC284926	ENSG00000104154
ENSG00000146409	ENSG00000010610
ENSG00000196268	ENSG00000069667
ENSG00000153317	ENSG00000171793
ENSG00000140853	ENSG00000179761
ENSG00000109854	ENSG00000142182
ENSG00000099219	ENSG00000272143
ENSG00000106665	ENSG00000123453
ENSG00000085276	ENSG00000197838
ENSG00000138376	ENSG00000171408
ENSG00000177853	ENSG00000069974
ENSG00000196781	ENSG00000151726
ENSG00000139734	ENSG00000167772
ENSG00000054690	ENSG00000120217
ENSG00000263327	ENSG00000013016
ENSG00000161381	ENSG00000110756
ENSG00000163257	ENSG00000130449
ENSG00000170545	ENSG00000151611
ENSG00000168938	ENSG00000135378
ENSG00000198455	ENSG00000106617
ENSG00000147874	ENSG00000136842
ENSG00000231991	ENSG00000147894
ENSG00000134138	ENSG00000106689
ENSG00000197822	ENSG00000162747
ENSG00000168496	ENSG00000203778
ENSG00000058668	GAREM
MINA	ENSG00000134042
ENSG00000213160	ENSG00000198483
ENSG00000123136	ENSG00000115226
ENSG00000076864	ENSG00000106829
ENSG00000198089	ENSG00000144619
ENSG00000122644	ENSG00000166819
ENSG00000158710	ENSG00000101577
HNRNPU-AS1	ENSG00000085552
ENSG00000110328	ENSG00000205436
ENSG00000237036	ENSG00000163686
LINC00263	ENSG00000120279
KB-431C1	ENSG00000118762
LOC727820	ENSG00000253276
ENSG00000172172	ENSG00000121858
ENSG00000168061	ENSG00000259974
ENSG00000120162	ENSG00000154359
ENSG00000162458	ENSG00000049323
ENSG00000213186	ENSG00000139793
ENSG00000234899	ENSG00000131018
ENSG00000114554	ENSG00000105426
ENSG00000165801	ENSG00000197766
ENSG00000156787	ENSG00000198743
ENSG00000105186	ENSG00000150907
ENSG00000102393	ENSG00000069535
ENSG00000167291	ENSG00000157557
ENSG00000204856	ENSG00000137834
LOC100134445	ENSG00000104635
ENSG00000059588	ENSG00000164741
IKBKAP	ENSG00000154642
ENSG00000169926	ENSG00000157184
ENSG00000025708	ENSG00000099998
ENSG00000179456	ENSG00000101665
ENSG00000196839	ENSG00000117479
TEAD2	ENSG00000197594
ENSG00000144362	ENSG00000101746
ENSG00000134186	ENSG00000118922
ENSG00000184494	ENSG00000164849
ENSG00000177189	ENSG00000144824
ENSG00000164924	ENSG00000134107
ENSG00000198625	ENSG00000101076
ENSG00000094916	ENSG00000198805
ENSG00000274211	ENSG00000176422
ENSG00000165338	ENSG00000080503
FRG1B	ENSG00000100342
ENSG00000143643	ENSG00000152766
ENSG00000115758	ENSG00000117151
ENSG00000135912	ENSG00000148803
ENSG00000189144	ENSG00000151552
ENSG00000031691	ENSG00000183287
ENSG00000071054	ENSG00000159261
ENSG00000157404	ENSG00000180425
ENSG00000121211	ENSG00000100592
ENSG00000136379	ENSG00000134532
ENSG00000230590	ENSG00000165795
ENSG00000133131	ENSG00000138722
ENSG00000133059	ENSG00000164023
ENSG00000164934	ENSG00000175806
ENSG00000108582	ENSG00000148672
ENSG00000141449	ENSG00000140093
ENSG00000136982	ENSG00000146648
RP11-488L18	ENSG00000120437
LOC374443	ENSG00000106526
ENSG00000163399	ENSG00000137880
ENSG00000128833	ENSG00000244682
ENSG00000144747	TMEM133
LEPREL4	ENSG00000270641
ENSG00000115652	ENSG00000178425
ENSG00000206394	ENSG00000103175
ENSG00000215114	ENSG00000078804
ENSG00000137403	ENSG00000135108
ENSG00000059378	ENSG00000225968
ENSG00000136861	ENSG00000128928
MCAM	ENSG00000153721
ENSG00000131462	ENSG00000205403
ENSG00000065361	ENSG00000188906
ENSG00000185278	ENSG00000079739
ENSG00000109790	ENSG00000131187
ENSG00000141458	ENSG00000138796
ENSG00000152689	ENSG00000115841
ENSG00000125534	ENSG00000185875
ENSG00000101190	ENSG00000198121
LOC642852	ENSG00000159650
ENSG00000138764	ENSG00000130558
ENSG00000129292	ENSG00000213071
ENSG00000159147	ENSG00000179636
ENSG00000144026	ENSG00000185658
ENSG00000112249	ENSG00000131471
ENSG00000068885	ENSG00000149131
ENSG00000185585	ENSG00000198478
ENSG00000068796	RAB17
ENSG00000139697	RP11-96D1
ENSG00000177888	ENSG00000115604
ENSG00000110917	ZFP36
ENSG00000189060	ENSG00000156049
ENSG00000059573	ENSG00000186204
ENSG00000179041	FAM198A
ENSG00000104312	ENSG00000144909
ENSG00000123485	ENSG00000188641
ENSG00000079462	ENSG00000110713
ENSG00000174371	ENSG00000116147
ENSG00000119772	ENSG00000157992
ENSG00000140105	RP11-469M7
ENSG00000150768	ENSG00000169764
ENSG00000183943	ENSG00000107537
CTD-2292M16	ENSG00000164904
ENSG00000100629	ENSG00000163297
ENSG00000157657	MUT
ENSG00000196743	ENSG00000215256
ENSG00000119729	ENSG00000119508
ENSG00000167460	ENSG00000095794
ENSG00000101935	ENSG00000138772
ENSG00000198860	ENSG00000136867
ENSG00000071794	ENSG00000126759
ENSG00000156504	ENSG00000117305
ENSG00000172315	ENSG00000111275
ENSG00000158186	ENSG00000075239
ENSG00000133119	ENSG00000049540
ENSG00000021355	ENSG00000178537
ENSG00000103064	ENSG00000106993
FLVCR1-AS1	ENSG00000144057
ENSG00000131153	ENSG00000011422
ENSG00000143514	ENSG00000147475
ENSG00000104375	ENSG00000221869
ENSG00000160766	ENSG00000205683
2008-09-01	ENSG00000077238
ENSG00000118579	ENSG00000119139
ENSG00000123352	ENSG00000165410
ENSG00000184992	ENSG00000124523
ENSG00000121644	ENSG00000214941
CTB-31O20	ENSG00000020577
ENSG00000153310	ENSG00000114812
ENSG00000196417	ENSG00000131401
ENSG00000134369	ENSG00000184374
ENSG00000143493	ENSG00000167740
ENSG00000104998	ENSG00000176771
ENSG00000196233	ENSG00000139597
ENSG00000006432	ENSG00000112304
ENSG00000171208	ENSG00000090539
ENSG00000169607	LOC100506990
ENSG00000124574	ENSG00000141622
ENSG00000171132	RP11-138A9
ENSG00000131473	KIAA0922
ENSG00000145996	ENSG00000179820
ENSG00000166086	ENSG00000029725
ENSG00000143622	ENSG00000010327
ENSG00000125249	ENSG00000166780
ENSG00000239672	ENSG00000114166
KIAA0196	ENSG00000117054
ENSG00000162413	ENSG00000115718
ENSG00000147679	ENSG00000055208
LOC401068	ENSG00000235750
ENSG00000146670	ENSG00000136158
ENSG00000104689	ENSG00000156110
ENSG00000160606	ENSG00000174564
ENSG00000132646	PPAP2B
ENSG00000047230	ENSG00000175155
ENSG00000121957	ENSG00000100884
ENSG00000136986	ENSG00000198142
ENSG00000162105	PROSC
ENSG00000176912	ENSG00000170430
ENSG00000095209	ENSG00000095637
ENSG00000137575	ENSG00000167711
ENSG00000023287	ENSG00000164309
ENSG00000100300	ENSG00000101460
ENSG00000154813	ENSG00000121104
RP3-368A4	ENSG00000162981
ENSG00000074800	NRP2
ENSG00000102317	ENSG00000165895
ENSG00000125459	ENSG00000141753
TRIM47	ENSG00000135144
NOTCH2NL	ENSG00000140526
ENSG00000180900	ENSG00000103150
ENSG00000124151	ENSG00000186642
ENSG00000124920	RP11-250B2
ENSG00000177425	ENSG00000083123
ENSG00000175895	ENSG00000171368
ENSG00000149925	ENSG00000172345
ENSG00000100749	ENSG00000164626
ENSG00000096070	ENSG00000102796
ENSG00000154640	ENSG00000163072
LOC100288570	ENSG00000169692
ENSG00000087053	ENSG00000187624
ENSG00000162437	ENSG00000144655
ENSG00000198825	FPR1
ENSG00000143157	ENSG00000138709
ENSG00000120539	ENSG00000164466
FAM178A	ENSG00000006757
ENSG00000145365	ENSG00000158828
ENSG00000184939	ENSG00000140044
ENSG00000143368	ENSG00000104332
ENSG00000257315	ENSG00000158715
ENSG00000160948	ENSG00000115042
ENSG00000105993	ENSG00000174010
ENSG00000138346	ENSG00000153250
ENSG00000164292	ENSG00000136574
ENSG00000001167	ENSG00000121871
ENSG00000101940	ENSG00000163659
RP11-389C8	ENSG00000221914
ENSG00000082805	ENSG00000110651
ENSG00000205730	ENSG00000184232
ENSG00000186185	ENSG00000132141
ENSG00000155096	ENSG00000063854
ENSG00000164105	ENSG00000149090
ENSG00000204371	ENSG00000101405
ENSG00000112200	ENSG00000124145
ENSG00000115159	ENSG00000170088
ENSG00000136631	ENSG00000134864
ENSG00000120526	ENSG00000116171
ENSG00000143457	ENSG00000136630
ENSG00000197183	ENSG00000148841
ENSG00000146918	ENSG00000222009
ENSG00000100422	ENSG00000162927
ENSG00000164823	ENSG00000117118
ENSG00000148842	ENSG00000118094
ENSG00000166750	LOC100996579
ENSG00000161513	ENSG00000171174
ENSG00000164683	ENSG00000198130
ENSG00000124802	ENSG00000120885
ENSG00000163517	ENSG00000130812
ENSG00000070540	LOC101927752
ENSG00000007202	ENSG00000197530
ENSG00000134291	ENSG00000122729
ENSG00000183684	ENSG00000169032
ENSG00000246705	ENSG00000168994
ENSG00000156831	ENSG00000198732
RNF213	ENSG00000147419
ENSG00000141956	ENSG00000116771
ENSG00000204387	ENSG00000145850
ENSG00000118200	ENSG00000180011
ENSG00000161013	ENSG00000160323
ENSG00000106479	C7ORF55
ENSG00000206450	ENSG00000121691
ENSG00000160193	ENSG00000100897
ENSG00000134318	ENSG00000112530
ENSG00000284770	ENSG00000170677
ENSG00000147669	ENSG00000156398
ENSG00000168301	ENSG00000060642
ENSG00000119899	ENSG00000205544
ENSG00000169398	ENSG00000166228
ENSG00000123575	ENSG00000141027
ENSG00000123473	ENSG00000154928
ENSG00000165097	ENSG00000214313
ENSG00000196705	ENSG00000179277
ENSG00000129534	ENSG00000174206
ENSG00000136643	ENSG00000104613
ENSG00000145050	ENSG00000144712
ENSG00000154978	ENSG00000167701
ENSG00000151849	ENSG00000116704
ENSG00000196872	ENSG00000187664
ENSG00000047249	ENSG00000181192
GBAS	CCRN4L
PRUNE	ENSG00000180210
ENSG00000010704	ENSG00000139946
ENSG00000096171	ENSG00000142627
ENSG00000143621	ENSG00000186732
ENSG00000274020	ENSG00000178104
ENSG00000196700	ENSG00000058404
ENSG00000184428	ENSG00000165060
ENSG00000051825	ENSG00000228794
ENSG00000177548	ENSG00000134709
ENSG00000137338	ENSG00000011198
ENSG00000111331	ENSG00000117480
ENSG00000113273	ENSG00000010379
ENSG00000226479	ENSG00000160145
ENSG00000138778	ENSG00000180871
ENSG00000196976	ENSG00000168309
ENSG00000120708	ENSG00000034693
ENSG00000183340	ENSG00000095383
ENSG00000171940	ENSG00000087074
ENSG00000145781	ENSG00000095951
ENSG00000075391	ENSG00000139531
ENSG00000149428	ENSG00000113269
ENSG00000121621	ENSG00000127884
ENSG00000156469	ENSG00000006638
ENSG00000198131	ENSG00000114023
CCDC23	ENSG00000182551
ENSG00000092847	ENSG00000132744
ENSG00000164751	ENSG00000165591
ENSG00000152348	ENSG00000073712
ENSG00000138073	ENSG00000106780
ENSG00000117984	2002-03-01
ENSG00000136810	ENSG00000124370
ENSG00000155858	ENSG00000013583
ENSG00000128228	ENSG00000159335
ENSG00000164574	ENSG00000107566
ENSG00000136731	ENSG00000166183
ENSG00000101888	ENSG00000088451
ENSG00000185633	ENSG00000162599
ENSG00000136144	LYRM5
ENSG00000110583	ENSG00000123358
ENSG00000100426	ENSG00000282608
ENSG00000134851	ENSG00000182372
ENSG00000040275	ENSG00000169762
ENSG00000067533	ENSG00000114541
ENSG00000143753	ENSG00000172340
ENSG00000175606	ENSG00000168079
ENSG00000133789	ENSG00000135316
ENSG00000186665	ENSG00000109956
ENSG00000172667	ENSG00000122971
ENSG00000239789	ENSG00000173918
ENSG00000164032	ENSG00000167676
ENSG00000115355	ENSG00000077782
ENSG00000100994	ENSG00000197885
ENSG00000105854	ENSG00000167106
ENSG00000164338	ENSG00000106733
ENSG00000205581	ENSG00000138606
ENSG00000178999	ENSG00000165912
ENSG00000099953	ENSG00000104870
ENSG00000125967	ENSG00000132763
AIM1L	ENSG00000087008
C5ORF28	ENSG00000182916
BAIAP2-AS1	NEU4
ENSG00000104522	ENSG00000138802
ENSG00000088854	ENSG00000197859
ENSG00000172432	ENSG00000139324
LOC100131564	ENSG00000228716
ENSG00000018510	ENSG00000146416
ENSG00000123965	ENSG00000112159
ENSG00000088970	ENSG00000102897
ENSG00000100744	LOC157273
ENSG00000147789	ENSG00000140835
ENSG00000271601	ENSG00000105676
RP13-39P12	ENSG00000172007
LOC283357	ENSG00000119703
ENSG00000157045	LOC100506797
ENSG00000177485	ENSG00000107745
ENSG00000134901	ENSG00000159398
ENSG00000188868	ENSG00000087903
ENSG00000132549	ENSG00000065665
LL22NC03-N14H11	ENSG00000130522
ENSG00000213551	ENSG00000065057
ENSG00000185880	RASGRP2
LOC100506844	ENSG00000109445
ENSG00000164403	ENSG00000129993
ENSG00000171792	ENSG00000160181
ENSG00000171806	ENSG00000160801
ENSG00000138162	ENSG00000204653
ENSG00000091127	ENSG00000163110
CTC-338M12	ENSG00000023697
ENSG00000196670	ENSG00000150787
ENSG00000158985	ENSG00000237125
ENSG00000164548	ENSG00000146122
ENSG00000198380	ENSG00000085741
ENSG00000135778	ENSG00000246985
ENSG00000196247	ENSG00000234575
ENSG00000196922	ENSG00000120057
ENSG00000149636	ENSG00000072506
ENSG00000243364	ENSG00000144659
ENSG00000071859	CTD-3080P12
ENSG00000120306	ENSG00000179914
ENSG00000156958	RP11-327J17
ENSG00000135124	ENSG00000112425
ENSG00000050748	ENSG00000105609
ENSG00000181638	ENSG00000163221
ENSG00000114999	ENSG00000124098
ENSG00000120963	ENSG00000276644
ENSG00000111670	RP11-635N19
ENSG00000205238	ENSG00000249992
KIAA0907	C21ORF33
ENSG00000182952	ENSG00000170743
ENSG00000096384	ENSG00000158169
ENSG00000116406	ENSG00000142166
ENSG00000138036	LINC00238
ENSG00000203965	ENSG00000162804
ENSG00000092208	ENSG00000066583
ENSG00000182628	ENSG00000185652
ENSG00000111445	ENSG00000104883
ENSG00000074590	ENSG00000118526
ENSG00000068079	ENSG00000123454
ENSG00000122970	ENSG00000176974
ENSG00000163479	ENSG00000148584
ENSG00000100347	ENSG00000173992
ENSG00000197324	ENSG00000196455
ENSG00000141424	LOC692247
ENSG00000177697	C4ORF29
ENSG00000162086	ENSG00000182853
ENSG00000117625	RP11-50E11
ENSG00000198722	ENSG00000136244
ENSG00000087088	ENSG00000166579
ENSG00000172731	ENSG00000165688
ENSG00000143322	ENSG00000168995
ENSG00000198919	ENSG00000143149
ENSG00000207067	ENSG00000121101
LOC338620	ENSG00000198546
ENSG00000159352	ENSG00000235169
TCEB1	ENSG00000187398
ENSG00000117280	ENSG00000141665
ENSG00000026950	ENSG00000091622
RP11-226L15	ENSG00000130653
ENSG00000100503	ENSG00000150045
ENSG00000166508	ENSG00000036448
ENSG00000116830	ENSG00000166272
ENSG00000117461	ENSG00000148948
ENSG00000054392	ENSG00000165731
ENSG00000173207	ENSG00000115602
ENSG00000160588	ENSG00000163736
ENSG00000079215	LOC102725343
ENSG00000254004	ENSG00000172936
ENSG00000221909	ENSG00000152760
ENSG00000075188	ENSG00000120896
ENSG00000125835	ENSG00000118096
ENSG00000112167	ENSG00000205865
ENSG00000104442	ENSG00000206535
ENSG00000204632	ENSG00000151006
ENSG00000204899	ENSG00000258498
ENSG00000181896	ENSG00000206384
ENSG00000158402	ENSG00000119147
ENSG00000144369	ENSG00000215182
ENSG00000143633	ENSG00000170961
ENSG00000042286	ENSG00000167578
ENSG00000146802	ENSG00000152495
ENSG00000106086	ENSG00000157349
ENSG00000250312	ENSG00000117281
ENSG00000010539	ENSG00000173114
ENSG00000184110	ENSG00000223609
ENSG00000168887	LOC101928230
ENSG00000118620	ENSG00000206052
ENSG00000166562	ENSG00000008952
LENG8	LOC100506299
ENSG00000104093	RP11-999E24
ENSG00000197343	ENSG00000149294
ENSG00000172850	ENSG00000062524
ENSG00000142856	ENSG00000176641
ENSG00000184164	C15ORF43
ENSG00000178035	ENSG00000164318
ENSG00000010292	ENSG00000204950
ENSG00000213064	ENSG00000175592
ENSG00000165501	ENSG00000100362
ENSG00000160691	ENSG00000164619
ENSG00000153936	ENSG00000124780
ENSG00000077232	ENSG00000138696
ENSG00000116539	ENSG00000166856
ENSG00000186141	ENSG00000165966
ENSG00000131238	ENSG00000274736
ENSG00000184203	ENSG00000182950
ENSG00000182827	ENSG00000184564
ENSG00000117222	ENSG00000248890
ENSG00000129667	ENSG00000184601
ENSG00000206573	ENSG00000007952
ENSG00000198911	ENSG00000228422
ENSG00000160818	ENSG00000184903
ENSG00000134910	ENSG00000111254
ENSG00000069248	LRRC16B
ENSG00000171448	ENSG00000263761
ENSG00000154920	ENSG00000142185
ENSG00000101596	ENSG00000112175
ENSG00000172270	ENSG00000103313
ENSG00000184661	LOC100130278
ENSG00000197858
ENSG00000101868
ENSG00000181610
ENSG00000065060
ENSG00000135679
ENSG00000155366
ENSG00000177311
RP11-846E15
ENSG00000106636
ENSG00000090857
ENSG00000162734
LOC440434
ENSG00000047644
ENSG00000117505
RP11-350F4
ENSG00000143294
ENSG00000197965
ENSG00000017260
ENSG00000075303
ENSG00000135845
LOC101927330
ENSG00000197296
ENSG00000104412
ENSG00000186716
ENSG00000108854
ENSG00000105865
ENSG00000183808
ENSG00000159445
ENSG00000119640
ENSG00000143319
ENSG00000174442
ENSG00000013810
ENSG00000173726
ENSG00000143799
ENSG00000171467
ENSG00000155329
ENSG00000108506
ENSG00000116497
ENSG00000152455
ENSG00000181467
ENSG00000054267
ENSG00000144445
ENSG00000214113
ENSG00000138193
ENSG00000074657
ENSG00000196151
ENSG00000106992
ENSG00000176731
ENSG00000198040
ENSG00000113441
ENSG00000160447
ENSG00000090520
ENSG00000205208
ENSG00000204954
ENSG00000114904
DIEXF
ENSG00000101040
ENSG00000162923
RP11-212P7
ENSG00000132341
ENSG00000138594
ENSG00000119684
ENSG00000105355
ENSG00000185238
ENSG00000277864
ENSG00000166949
ENSG00000164576
ENSG00000156162
ENSG00000275176
ENSG00000137168
ENSG00000135823
ENSG00000117036
ENSG00000164916
KIAA1919
ENSG00000043143
ENSG00000078246
ENSG00000179950
FLJ16734
FAM175A
ERO1L
ENSG00000182504
ENSG00000163159
ENSG00000270647
ENSG00000105220
ENSG00000175970
ENSG00000147324
ENSG00000197024
ENSG00000188994
ENSG00000153485
ENSG00000106012
ENSG00000198700
ENSG00000169241
ENSG00000131732
ENSG00000052126
ENSG00000178096
ENSG00000048392
ENSG00000156136
ENSG00000116213
ENSG00000011523
ENSG00000160213
ENSG00000105778
ENSG00000125834
ENSG00000167088
ENSG00000196812
ENSG00000168275
ENSG00000178921
ENSG00000088280
ENSG00000127616
ENSG00000205758
WHSC1
ENSG00000221829
ENSG00000121022
ENSG00000146143
ENSG00000197375
LOC101927451
ENSG00000101367
LOC100499489
ENSG00000116857
ENSG00000131778
ENSG00000146232
ENSG00000164941
ENSG00000256087
ENSG00000066027
ENSG00000064313
ENSG00000183311
ENSG00000064601
ENSG00000116199
ENSG00000112685
RP11-199F11
LOC646762
ENSG00000040933
ENSG00000089195
ENSG00000188352
ENSG00000116906
ENSG00000163378
ENSG00000125351
ENSG00000014164
ENSG00000131759
ENSG00000114861
ENSG00000106080
ENSG00000176371
ING5
ENSG00000214293
ENSG00000133056
ENSG00000131323
ENSG00000119285
ENSG00000143324
ENSG00000137337
ENSG00000065600
ENSG00000140396
ENSG00000160803
ENSG00000263001
ENSG00000147677
ENSG00000142949
ENSG00000160746
ENSG00000117153
ENSG00000005156
ENSG00000080561
ENSG00000137177
ENSG00000108468
ENSG00000145979
ENSG00000100162
ENSG00000221818
ENSG00000214367
ENSG00000085063
ENSG00000147649
ENSG00000188157
ENSG00000164253
LOC100287896
ENSG00000183337
ENSG00000163374
ENSG00000164597
ENSG00000146842
ENSG00000100139
ENSG00000158711
ENSG00000100354
ENSG00000122126
ENSG00000008083
CCDC64
ENSG00000197622
ENSG00000176871
ENSG00000160714
ENSG00000104497
ENSG00000101343
ENSG00000130338
ENSG00000137942
ENSG00000135775
ENSG00000108666
ENSG00000124608
ENSG00000197860
ENSG00000143801
RP4-773N10
ENSG00000179832
ENSG00000137073
ENSG00000148835
CRIPAK
ENSG00000182158
ENSG00000120685
ENSG00000143569
ENSG00000184575
ENSG00000119314
ENSG00000101126
ENSG00000112493
ENSG00000147400
ENSG00000155660
ENSG00000113658
ENSG00000151746
ENSG00000197429
ENSG00000128694
ENSG00000131242
ENSG00000056277
ENSG00000168297
ENSG00000153879
ENSG00000162885
ENSG00000088387
ENSG00000168439
ENSG00000143155
ENSG00000149346
RP11-258C19
ENSG00000138801
ENSG00000143401
ENSG00000206503
ENSG00000089048
ENSG00000174695
ENSG00000105677
ENSG00000141298
ENSG00000168393
ENSG00000139291
ENSG00000101639
ENSG00000119185
ENSG00000136628
ENSG00000169016
ENSG00000168899
ENSG00000116521
ENSG00000106397
ENSG00000119402
ENSG00000143379
ENSG00000215788
ENSG00000160007
ENSG00000184307
ENSG00000163754
ENSG00000127415
ENSG00000213024
ENSG00000134371
ENSG00000186073
ENSG00000168159
ENSG00000146247
ENSG00000078124
ENSG00000085382
ENSG00000135837
ENSG00000147601
ENSG00000103160
RP11-395B7
ENSG00000106785
ENSG00000146731
ENSG00000155561
ENSG00000134070
ENSG00000123416
ENSG00000135686
ENSG00000104517
ENSG00000119655
ENSG00000108175
KIAA1598
ENSG00000178966
ENSG00000173273
ENSG00000054148
ENSG00000133706
ENSG00000174891
TMEM194A
ENSG00000117360
ENSG00000007047
ENSG00000120253
ENSG00000152457
ENSG00000139438
ENSG00000162929
C1ORF27
ENSG00000196305
ENSG00000035681
CTC-444N24
ENSG00000182004
ENSG00000170619
KIAA1429
ENSG00000151846
ENSG00000171150
ENSG00000196465
ENSG00000165322
AHSA2
ENSG00000104299
ENSG00000166847
ENSG00000124422
ENSG00000157212
ENSG00000103335
ENSG00000198689
ENSG00000172331
ENSG00000167536
ENSG00000128944
ENSG00000183726
ENSG00000164331
ENSG00000230124
ENSG00000139116
ENSG00000156697
ENSG00000156171
ENSG00000164754
ENSG00000105483
ENSG00000152240
ENSG00000128829
ENSG00000142230
ENSG00000187109
ENSG00000161016
ENSG00000113522
ENSG00000135250
APOA1BP
ENSG00000136205
ENSG00000179051
ENSG00000114423
ENSG00000128245
ENSG00000101132
ENSG00000089351
ENSG00000100997
ENSG00000236859
ENSG00000257923
ENSG00000174013
ENSG00000047410
ENSG00000139719
ENSG00000175455
ENSG00000077150
ENSG00000104774
ENSG00000113456
ENSG00000277258
ENSG00000160753
ENSG00000096063
ENSG00000168807
ENSG00000126217
ENSG00000203705
ENSG00000119965
ENSG00000248092
ENSG00000188707
ENSG00000059145
ENSG00000064012
ENSG00000162819
ENSG00000112308
ENSG00000169609
ENSG00000113552
ENSG00000011114
LOC643733
ENSG00000137574
ENSG00000155959
ENSG00000004399
ENSG00000105229
ENSG00000101882
ENSG00000095015
ENSG00000156876
ENSG00000169100
ENSG00000163820
METTL13
ENSG00000145740
ENSG00000102780
ENSG00000173418
ENSG00000104626
RFWD2
ENSG00000062485
ENSG00000133597
ENSG00000141068
ENSG00000162704
ENSG00000170606
ENSG00000116001
ENSG00000186104
ENSG00000266028
ENSG00000125633
ENSG00000185305
ENSG00000223705
ENSG00000177058
ENSG00000152904
ENSG00000120509
ENSG00000125826
ENSG00000152102
ENSG00000158435
ENSG00000139618
ENSG00000128951
ENSG00000047621
ENSG00000116698
ENSG00000143436
ENSG00000160767
MRE11A
HEATR2
ENSG00000134058
ENSG00000025156
ENSG00000109189
ENSG00000107938
ENSG00000198792
ENSG00000171943
ENSG00000114933
ENSG00000011566
LOC153684
ENSG00000165934
ENSG00000170871
ENSG00000049860
ENSG00000232119
ENSG00000225921
ENSG00000162607
PAPD4
ENSG00000035687
ENSG00000138078
ENSG00000266472
ENSG00000187605
ENSG00000272325
ENSG00000081721
ENSG00000101752
ENSG00000198087
ENSG00000159348
ENSG00000100147
ENSG00000088888
ENSG00000166171
ENSG00000106105
ENSG00000106144
CXORF23
ENSG00000135387
ENSG00000144560
CTC-428G20
ENSG00000226067
ENSG00000183155
ENSG00000259305
ENSG00000160789
ENSG00000152127
ENSG00000167553
ENSG00000167797
ENSG00000113648
ENSG00000184207
ENSG00000127947
ENSG00000112130
ENSG00000142686
ENSG00000132182
ENSG00000214174
ENSG00000163945
ENSG00000111602
ENSG00000176624
ENSG00000068650
ENSG00000100596
ENSG00000160785
ENSG00000115946
ENSG00000174606
ENSG00000103995
ENSG00000117335
ENSG00000146540
ENSG00000055147
ENSG00000108829
ENSG00000198799
ENSG00000143970
ENSG00000115233
CCDC104
ENSG00000171159
ENSG00000284357
ENSG00000124207
ENSG00000115204
ENSG00000131779
ENSG00000213753
ENSG00000183718
ENSG00000117475
ENSG00000158195
ENSG00000130726
ENSG00000172795
ENSG00000197713
ENSG00000120868
ENSG00000135341
ENSG00000096654
ENSG00000167085
ENSG00000145214
ENSG00000167548
ENSG00000125676
ENSG00000133997
ENSG00000047579
ENSG00000198837
ENSG00000112473
ENSG00000006576
ENSG00000167325
ENSG00000136518
ENSG00000102241
ENSG00000119041
ENSG00000110395
ENSG00000131061
ENSG00000151414
ENSG00000166845
ENSG00000163463
ENSG00000167196
ENSG00000158850
ENSG00000136451
ENSG00000197054
ENSG00000180891
ENSG00000160813
ENSG00000173473
ENSG00000244462
ENSG00000140463
ENSG00000124571
ENSG00000086991
ENSG00000125871
ENSG00000269343
ENSG00000169359
ENSG00000133422
ENSG00000114744
RP11-97C16
ENSG00000174227
ENSG00000118655
ENSG00000072121
ENSG00000108465
ENSG00000244038
ENSG00000092931
ENSG00000083844
ENSG00000130702
ENSG00000241685
ENSG00000277594
ENSG00000185825
ENSG00000115365
ENSG00000243943
ENSG00000035928
ENSG00000115548
ENSG00000124198
ENSG00000105486
ENSG00000013306
ENSG00000085998
ENSG00000077721
ENSG00000070718
ENSG00000103966
ENSG00000181220
ENSG00000067167
ENSG00000141279
ENSG00000186132
ENSG00000162521
ENSG00000113971
ENSG00000198663
ENSG00000146535
ENSG00000151779
ENSG00000198498
ENSG00000181315
ENSG00000122218
ENSG00000164252
ENSG00000106261
ENSG00000124155
ENSG00000153015
ENSG00000137207
ENSG00000171634
ENSG00000049656
ENSG00000106799
ENSG00000213614
LSM4
ENSG00000158411
ENSG00000102225
ENSG00000217555
ENSG00000178691
KIAA0226
ENSG00000163964
ENSG00000166225
ENSG00000140153
ENSG00000180979
ENSG00000146083
ENSG00000150753
ENSG00000198863
ENSG00000136754
ENSG00000135766
ENSG00000171475
ENSG00000169087
ENSG00000071553
ENSG00000138363
ENSG00000141425
ENSG00000133858
ENSG00000167645
ENSG00000143183
ENSG00000117410
ENSG00000068438
ENSG00000198730
ENSG00000238083
ENSG00000138442
C7ORF49
ENSG00000173457
ENSG00000198466
ENSG00000124733
ENSG00000117906
ENSG00000047849
ENSG00000113569
ENSG00000163125
ENSG00000143222
ENSG00000145494
ENSG00000002834
ENSG00000156531
ENSG00000021574
ENSG00000154473
ENSG00000117500
ENSG00000102144
ENSG00000064490
ENSG00000138430
ENSG00000101337
ENSG00000147044
ENSG00000160688
ENSG00000163781
ENSG00000112033
ENSG00000162736
ENSG00000104880
ENSG00000094880
ENSG00000179029
ENSG00000184743
ENSG00000188603
ENSG00000162522
ENSG00000169118
ENSG00000128595
EML4
ENSG00000116128
ENSG00000196652
CCDC132
ENSG00000163558
ENSG00000170581
ENSG00000102316
ENSG00000067704
ENSG00000030582
SLMO2
ENSG00000101843
ENSG00000072756
ZNF251
ENSG00000197586
ENSG00000091651
ENSG00000163539
ENSG00000158290
ENSG00000166471
ENSG00000177042
ENSG00000092020
ENSG00000104897
ENSG00000153767
ENSG00000154370
ENSG00000112983
ENSG00000115966
ENSG00000038382
ENSG00000166987
ENSG00000113649
ENSG00000113300
ENSG00000101152
ENSG00000163170
ENSG00000156384
ENSG00000143258
ENSG00000141562
ENSG00000117593
FAM103A1
ENSG00000106443
ENSG00000129317
ENSG00000129351
ENSG00000126934
ENSG00000159692
ENSG00000185359
ENSG00000172269
LOC101927204
ENSG00000054965
ENSG00000143486
ENSG00000130725
ENSG00000102710
ENSG00000122359
ENSG00000198315
ENSG00000253352
ENSG00000129493
ENSG00000115977
ENSG00000108239
ENSG00000115421
ENSG00000164885
ENSG00000158987
ENSG00000008282
C17ORF62
ENSG00000050130
ENSG00000106692
ENSG00000128708
ENSG00000245060
FAM208A
ENSG00000004700
ENSG00000101079
ENSG00000175054
ENSG00000111581
ENSG00000160710
ENSG00000144036
ENSG00000178397
ENSG00000163872
ENSG00000124641
ENSG00000149177
ENSG00000143224
ENSG00000066697
ENSG00000075151
ENSG00000143774
ENSG00000166477
LOC644656
ENSG00000143442
ENSG00000074266
ENSG00000125457
ENSG00000181045
ENSG00000143603
ENSG00000164889
ENSG00000174705
ENSG00000084073
DKFZP586I1420
ENSG00000143748
ENSG00000181191
ENSG00000177463
ENSG00000163950
ENSG00000181827
ENSG00000101557
ENSG00000124279
ENSG00000196363
ENSG00000123353
ENSG00000129103
ENSG00000164284
ENSG00000139726
ENSG00000099308
ENSG00000116649
ENSG00000186130
ENSG00000228393
ENSG00000131467
ENSG00000197045
ENSG00000143570
C7ORF60
ENSG00000146007
UFD1L
ENSG00000128626
ENSG00000044574
ENSG00000116918
ENSG00000198677
ENSG00000131788
ENSG00000179115
ENSG00000121058
ENSG00000101247
ENSG00000070413
ENSG00000001631
ENSG00000108671
ENSG00000103852
ENSG00000267796
ENSG00000136738
ENSG00000143549
ENSG00000196367
ENSG00000121060
ENSG00000154845
ENSG00000102572
ENSG00000089022
ENSG00000114850
ENSG00000265491
ENSG00000157259
ENSG00000278129
ENSG00000084652
FAM134A
ENSG00000135677
ENSG00000163466
ENSG00000001461
ENSG00000007866
ENSG00000173517
ENSG00000152193
ENSG00000213020
ENSG00000108395
ENSG00000020256
ENSG00000135164
ENSG00000111711
ENSG00000203879
ENSG00000115904
ENSG00000197102
ENSG00000131437
ENSG00000204209
ENSG00000122435
ENSG00000132676
ENSG00000198742
ENSG00000122696
ENSG00000119203
ENSG00000033050
ENSG00000125875
ENSG00000249915
ENSG00000051382
ENSG00000108639
ENSG00000017797
ENSG00000132950
ENSG00000105245
ENSG00000106052
ENSG00000076650
ENSG00000113504
ENSG00000275023
ENSG00000101997
ENSG00000119682
ENSG00000176444
ENSG00000058262
ENSG00000151065
ENSG00000165819
BC062753
ENSG00000213221
ENSG00000044115
ENSG00000110497
ENSG00000101294
ENSG00000204237
ENSG00000164715
ENSG00000121073
ENSG00000176390
ENSG00000174059
ENSG00000167004
ENSG00000198000
ENSG00000182544
ENSG00000115484
ENSG00000122565
[truncated: 262 more rows]

## Sheet: AILD DEG list
AILD-Healthy	AILD-Healthy
UP, 757 genes	Down, 602 genes
ENSG00000198074	ENSG00000167910
ENSG00000137673	ENSG00000284440
ENSG00000090104	ENSG00000105697
ENSG00000104435	ENSG00000236882
ENSG00000124491	ENSG00000129151
ENSG00000108244	XM_006718157
ENSG00000115380	ENSG00000141434
ENSG00000207392	ENSG00000122121
ENSG00000091986	ENSG00000150893
ENSG00000199990	ENSG00000196549
ENSG00000106809	ENSG00000154654
ENSG00000136546	ENSG00000121871
ENSG00000111341	ENSG00000173930
ENSG00000118785	ENSG00000106366
ENSG00000038427	ENSG00000151365
ENSG00000173702	ENSG00000184999
ENSG00000152583	ENSG00000109193
ENSG00000121966	ENSG00000104549
ENSG00000170323	ENSG00000116785
ENSG00000201998	ENSG00000080709
ENSG00000278857	ENSG00000188676
ENSG00000211632	ENSG00000114200
ENSG00000164266	ENSG00000074276
ENSG00000130513	ENSG00000199030
ENSG00000138755	ENSG00000198974
ENSG00000168685	ENSG00000226306
ENSG00000007001	ENSG00000277893
ENSG00000079931	ENSG00000283926
ENSG00000154734	ENSG00000170509
ENSG00000110848	ENSG00000166148
ENSG00000202538	ENSG00000150656
ENSG00000137077	ENSG00000122787
ENSG00000147257	ENSG00000049246
ENSG00000115009	ENSG00000283785
ENSG00000137801	ENSG00000095596
ENSG00000106483	ENSG00000244067
ENSG00000115602	ENSG00000134365
ENSG00000116741	ENSG00000162391
ENSG00000239975	ENSG00000284190
ENSG00000165507	ENSG00000198670
ENSG00000118523	ENSG00000067646
ENSG00000087245	ENSG00000205358
ENSG00000109321	ENSG00000169710
ENSG00000152779	ENSG00000062282
ENSG00000132465	ENSG00000119938
ENSG00000139329	ENSG00000139269
ENSG00000169245	ENSG00000149485
ENSG00000138678	ENSG00000128655
ENSG00000198780	ENSG00000135069
ENSG00000153822	ENSG00000164089
ENSG00000262655	ENSG00000112972
ENSG00000101938	ENSG00000134824
ENSG00000001626	ENSG00000112494
ENSG00000206468	ENSG00000104938
ENSG00000077942	ENSG00000224652
ENSG00000111859	ENSG00000124713
ENSG00000152766	ENSG00000125740
ENSG00000168209	ENSG00000135447
ENSG00000184956	ENSG00000171954
ENSG00000166523	ENSG00000087258
ENSG00000186340	ENSG00000112394
ENSG00000207166	ENSG00000108515
ENSG00000225380	ENSG00000087076
ENSG00000251815	ENSG00000164120
ENSG00000134243	ENSG00000143365
ENSG00000204780	ENSG00000198099
ENSG00000107372	ENSG00000152977
ENSG00000241566	ENSG00000196557
ENSG00000164171	ENSG00000005187
ENSG00000275385	ENSG00000130164
ENSG00000112562	ENSG00000113161
ENSG00000252947	ENSG00000163032
ENSG00000122870	ENSG00000164188
ENSG00000153714	ENSG00000171234
ENSG00000252326	ENSG00000101204
ENSG00000146038	ENSG00000128607
ENSG00000211976	ENSG00000174992
ENSG00000057657	ENSG00000134986
ENSG00000241388	ENSG00000146166
ENSG00000199347	ENSG00000108691
ENSG00000241244	ENSG00000167588
ENSG00000271620	ENSG00000127831
ENSG00000207475	ENSG00000138079
ENSG00000200983	ENSG00000205978
ENSG00000164949	ENSG00000116882
ENSG00000172724	ENSG00000133488
ENSG00000198542	ENSG00000134363
ENSG00000079215	ENSG00000199150
ENSG00000178878	ENSG00000134389
ENSG00000134769	ENSG00000165682
ENSG00000103196	ENSG00000137204
ENSG00000136960	ENSG00000017427
ENSG00000120129	ENSG00000249948
ENSG00000163751	ENSG00000196600
ENSG00000127083	ENSG00000162989
ENSG00000169604	ENSG00000198997
ENSG00000113361	ENSG00000165478
ENSG00000163661	ENSG00000173334
ENSG00000135480	ENSG00000093134
ENSG00000166482	ENSG00000151892
ENSG00000083857	ENSG00000238650
ENSG00000174946	ENSG00000205702
ENSG00000168743	ENSG00000101230
ENSG00000115165	ENSG00000110723
ENSG00000206538	ENSG00000166819
ENSG00000148677	ENSG00000099251
ENSG00000137573	ENSG00000166035
ENSG00000113263	ENSG00000147573
ENSG00000162739	ENSG00000160285
ENSG00000128016	ENSG00000198417
ENSG00000169508	ENSG00000136457
ENSG00000109099	ENSG00000166391
ENSG00000138722	ENSG00000225968
ENSG00000169248	ENSG00000132326
ENSG00000101605	ENSG00000162365
NR_036430	ENSG00000213512
ENSG00000015413	XR_427703
ENSG00000157514	ENSG00000174156
ENSG00000174640	ENSG00000178295
ENSG00000174348	ENSG00000118777
ENSG00000059804	ENSG00000134760
ENSG00000157168	ENSG00000163710
ENSG00000164056	ENSG00000139547
ENSG00000154096	ENSG00000138030
ENSG00000145147	ENSG00000197061
ENSG00000155926	ENSG00000079156
ENSG00000006327	ENSG00000143627
ENSG00000065911	ENSG00000159398
ENSG00000140937	ENSG00000164237
ENSG00000211938	ENSG00000173166
ENSG00000166923	ENSG00000072657
ENSG00000163359	ENSG00000112964
ENSG00000138119	ENSG00000119927
NM_001277314	ENSG00000149124
ENSG00000112936	ENSG00000172955
ENSG00000170962	ENSG00000135423
ENSG00000071967	ENSG00000124120
ENSG00000134533	ENSG00000206630
ENSG00000136235	ENSG00000207721
ENSG00000044524	ENSG00000170522
ENSG00000211957	ENSG00000122971
ENSG00000164692	ENSG00000154269
ENSG00000170525	NM_001513
ENSG00000148346	ENSG00000103154
ENSG00000135046	ENSG00000001630
ENSG00000199568	ENSG00000228695
ENSG00000109906	XM_006719006
ENSG00000131711	ENSG00000101974
ENSG00000165124	ENSG00000146233
ENSG00000138795	ENSG00000158169
ENSG00000181260	ENSG00000207638
ENSG00000113088	ENSG00000121858
ENSG00000196569	ENSG00000120437
ENSG00000119681	ENSG00000230530
ENSG00000102359	ENSG00000133328
ENSG00000116183	ENSG00000163825
ENSG00000170485	ENSG00000167798
ENSG00000113657	ENSG00000169752
ENSG00000078098	ENSG00000123496
ENSG00000163393	ENSG00000180745
ENSG00000162366	ENSG00000100012
ENSG00000169413	ENSG00000205866
ENSG00000140285	ENSG00000081041
ENSG00000163519	ENSG00000160752
ENSG00000143387	ENSG00000011347
ENSG00000200156	ENSG00000119673
ENSG00000171659	ENSG00000104331
ENSG00000094755	ENSG00000159650
ENSG00000169116	ENSG00000162881
ENSG00000134028	ENSG00000143278
ENSG00000162614	ENSG00000015520
AF176921	ENSG00000172828
ENSG00000090376	ENSG00000108352
ENSG00000106624	ENSG00000137875
ENSG00000145850	ENSG00000245848
ENSG00000165072	ENSG00000165923
ENSG00000147642	ENSG00000184517
ENSG00000163638	ENSG00000100024
ENSG00000111371	ENSG00000115963
ENSG00000079257	ENSG00000166415
AK091978	ENSG00000147003
ENSG00000133794	ENSG00000156006
ENSG00000168461	ENSG00000243955
ENSG00000132164	ENSG00000131069
ENSG00000140545	ENSG00000105088
ENSG00000154080	ENSG00000173597
ENSG00000183722	ENSG00000109576
ENSG00000182718	ENSG00000123454
ENSG00000102265	ENSG00000139318
ENSG00000104368	ENSG00000108381
ENSG00000134853	ENSG00000175189
ENSG00000143226	ENSG00000119711
ENSG00000126803	ENSG00000196177
ENSG00000171860	ENSG00000005469
ENSG00000115252	ENSG00000169083
ENSG00000158859	ENSG00000140450
ENSG00000081320	ENSG00000180596
ENSG00000201672	ENSG00000101746
ENSG00000172403	ENSG00000198805
ENSG00000185477	ENSG00000092621
ENSG00000106952	ENSG00000255394
ENSG00000042980	ENSG00000143257
ENSG00000132965	ENSG00000067064
ENSG00000166979	ENSG00000186204
ENSG00000166147	ENSG00000121690
ENSG00000156738	ENSG00000147155
ENSG00000239819	ENSG00000197165
ENSG00000108821	ENSG00000241935
ENSG00000064651	ENSG00000175336
ENSG00000235162	ENSG00000113492
ENSG00000163898	ENSG00000176049
ENSG00000117152	ENSG00000210077
ENSG00000163075	ENSG00000255650
ENSG00000156510	ENSG00000120915
ENSG00000231991	ENSG00000228716
ENSG00000139278	ENSG00000160282
ENSG00000201643	ENSG00000213996
ENSG00000143119	ENSG00000170482
ENSG00000169429	ENSG00000108984
ENSG00000138185	ENSG00000259706
ENSG00000113083	ENSG00000143845
ENSG00000198075	ENSG00000110921
ENSG00000102007	ENSG00000168306
ENSG00000067057	ENSG00000168237
ENSG00000019549	ENSG00000099769
ENSG00000155659	ENSG00000109084
ENSG00000150636	BC009836
ENSG00000053328	ENSG00000139540
ENSG00000207233	ENSG00000092607
ENSG00000164330	ENSG00000052795
ENSG00000090382	ENSG00000110887
ENSG00000112796	ENSG00000198515
ENSG00000081818	ENSG00000062096
ENSG00000134258	ENSG00000132437
ENSG00000187498	ENSG00000085552
ENSG00000158714	ENSG00000137561
ENSG00000146776	ENSG00000199072
ENSG00000162745	ENSG00000089050
ENSG00000154175	ENSG00000112337
ENSG00000131459	ENSG00000205364
ENSG00000150782	ENSG00000172345
ENSG00000173210	ENSG00000135547
ENSG00000091136	ENSG00000060971
ENSG00000136040	ENST00000519973
ENSG00000112186	ENSG00000164344
ENSG00000200879	ENSG00000144331
ENSG00000115295	ENSG00000006282
ENSG00000156313	ENSG00000177943
ENSG00000008517	ENSG00000109794
ENSG00000188783	ENSG00000173041
ENSG00000153956	ENSG00000149476
ENSG00000165929	ENSG00000102967
ENSG00000129538	ENSG00000116771
ENSG00000146070	ENSG00000149809
ENSG00000060138	ENSG00000076555
ENSG00000148053	ENSG00000248144
ENSG00000152137	ENSG00000156222
ENSG00000157404	ENSG00000185100
ENSG00000105643	ENSG00000052344
ENSG00000169442	ENSG00000198610
ENSG00000121895	NR_026779
ENSG00000166292	ENSG00000089057
ENSG00000171612	ENSG00000151552
ENSG00000162511	ENSG00000100003
ENSG00000197614	ENSG00000145632
ENSG00000110079	ENSG00000184227
ENSG00000186198	ENSG00000172840
ENSG00000080546	ENSG00000161031
ENSG00000201544	ENSG00000139874
ENSG00000153283	ENSG00000187045
ENSG00000185565	ENSG00000135378
ENSG00000120594	ENSG00000164850
ENSG00000075223	ENSG00000111181
ENSG00000145623	NM_145290
ENSG00000164659	ENSG00000185875
ENSG00000185862	ENSG00000134962
ENSG00000105369	ENSG00000168509
ENSG00000207444	ENSG00000175906
ENSG00000144909	ENSG00000162882
ENSG00000163565	ENSG00000136011
ENSG00000100100	ENSG00000139209
ENSG00000122176	ENSG00000144040
ENSG00000198648	ENSG00000148218
ENSG00000112303	ENSG00000168303
ENSG00000159167	ENSG00000167964
ENSG00000064763	ENSG00000163702
ENSG00000100979	ENSG00000108187
ENSG00000163629	ENSG00000183048
ENSG00000173391	ENSG00000100897
ENSG00000196188	ENSG00000088451
ENSG00000134871	ENSG00000170608
ENSG00000049768	ENSG00000139899
ENSG00000175471	ENSG00000143994
ENSG00000152049	ENSG00000104267
ENSG00000095932	ENSG00000118514
ENSG00000162409	ENSG00000158715
ENSG00000201302	ENSG00000109511
ENSG00000177575	ENSG00000117143
ENSG00000137269	ENSG00000158125
ENSG00000091490	ENSG00000007202
ENSG00000065357	ENSG00000164039
ENSG00000172986	ENSG00000186350
ENSG00000138131	ENSG00000135469
ENSG00000163171	ENSG00000171503
ENSG00000170927	ENSG00000123689
ENSG00000163453	ENSG00000114023
ENSG00000167191	ENSG00000132837
ENSG00000039139	XM_005269223
ENSG00000196935	ENSG00000207870
ENSG00000172673	ENSG00000138792
ENSG00000150347	ENSG00000139428
ENSG00000026025	ENSG00000152804
ENSG00000176971	ENSG00000142494
ENSG00000114948	ENSG00000187105
ENSG00000154310	ENSG00000076258
ENSG00000102452	ENSG00000163217
ENSG00000069849	ENSG00000186205
ENSG00000152932	ENSG00000124610
ENSG00000135842	ENSG00000204219
ENSG00000166250	ENSG00000109758
ENSG00000159212	ENSG00000147647
ENSG00000281394	ENSG00000164904
ENSG00000213462	ENSG00000125538
ENSG00000120820	ENSG00000175311
ENSG00000148926	ENSG00000172602
ENSG00000137462	ENSG00000157103
ENSG00000273703	ENSG00000139194
ENSG00000075213	ENSG00000178301
ENSG00000158258	ENSG00000166183
ENSG00000124212	ENSG00000147383
ENSG00000249138	ENSG00000140564
ENSG00000116299	ENSG00000101323
ENSG00000109452	ENSG00000058404
ENSG00000160593	ENSG00000106733
ENSG00000264229	ENSG00000179636
ENSG00000174059	ENSG00000142102
ENSG00000023445	ENSG00000134538
ENSG00000164181	ENSG00000157379
ENSG00000167608	ENSG00000134463
ENSG00000252010	ENSG00000208005
ENSG00000092969	ENSG00000079557
ENSG00000119280	ENSG00000162688
ENSG00000102780	ENSG00000180185
ENSG00000172716	ENSG00000143412
ENSG00000101695	ENSG00000206775
ENSG00000116748	ENSG00000143507
ENSG00000148180	ENSG00000002726
ENSG00000168384	ENSG00000127922
ENSG00000085662	NM_173050
ENSG00000170085	ENSG00000156113
ENSG00000129214	ENSG00000167106
ENSG00000159388	ENSG00000070614
ENSG00000251791	ENSG00000175003
ENSG00000164694	ENSG00000148834
ENSG00000117461	ENSG00000112159
ENSG00000162944	ENSG00000109929
ENSG00000143036	ENSG00000166126
ENSG00000119686	ENSG00000169764
ENSG00000173068	ENSG00000125144
ENSG00000129116	ENSG00000163029
ENSG00000130300	ENSG00000163683
ENSG00000172578	ENSG00000122641
ENSG00000011201	ENSG00000166840
ENSG00000171208	ENSG00000250799
ENSG00000139193	ENSG00000196502
ENSG00000163191	ENSG00000180346
ENSG00000181019	ENSG00000164128
ENSG00000182240	ENSG00000162433
ENSG00000237125	ENSG00000172425
ENSG00000188404	ENSG00000164080
ENSG00000140416	ENSG00000131979
ENSG00000108370	ENSG00000154274
ENSG00000173926	ENSG00000185361
ENSG00000101871	ENSG00000171444
ENSG00000172572	ENSG00000144749
ENSG00000128872	ENSG00000204682
ENSG00000066294	ENSG00000140948
ENSG00000261371	ENSG00000110200
ENSG00000174944	ENSG00000198911
ENSG00000171310	ENSG00000097096
ENSG00000104427	ENSG00000159921
ENSG00000073734	ENSG00000108479
ENSG00000165168	ENSG00000128928
ENSG00000160654	ENSG00000266964
ENSG00000118503	ENSG00000106628
ENSG00000026508	ENSG00000137563
ENSG00000091972	ENSG00000128602
ENSG00000011600	ENSG00000088926
ENSG00000169213	ENSG00000012504
ENSG00000111716	ENSG00000114480
ENSG00000248905	ENSG00000171617
ENSG00000101333	ENSG00000129250
ENSG00000129009	ENSG00000109814
ENSG00000070404	ENSG00000197594
ENSG00000117091	ENSG00000146085
ENSG00000103064	ENSG00000196659
ENSG00000067798	ENSG00000076662
ENSG00000115607	ENSG00000187824
ENSG00000185811	ENSG00000137642
ENSG00000163568	ENSG00000137960
ENSG00000204257	ENSG00000147100
ENSG00000140749	ENSG00000069431
ENSG00000049759	ENSG00000204228
ENSG00000116132	ENSG00000170293
ENST00000552334	ENSG00000152749
XM_006719065	ENSG00000159200
ENSG00000147168	ENSG00000111249
ENSG00000104894	ENSG00000168575
ENSG00000188211	ENSG00000196616
ENSG00000207406	ENSG00000117308
ENSG00000038945	ENSG00000161267
ENSG00000147138	ENSG00000151224
ENSG00000173262	ENSG00000049656
ENSG00000106819	ENSG00000181035
ENSG00000189057	ENSG00000156110
ENSG00000147251	NM_054024
ENSG00000124875	ENSG00000008513
ENSG00000138448	AK055679
NM_022347	ENSG00000141504
ENSG00000271503	ENSG00000143575
ENSG00000159189	ENSG00000173114
ENSG00000048740	ENSG00000196922
ENSG00000100739	ENSG00000198890
ENSG00000165457	ENSG00000117791
ENSG00000158869	ENSG00000137992
ENSG00000146376	NM_003096
ENSG00000207375	ENSG00000169299
ENSG00000131386	ENSG00000006831
ENSG00000174705	ENSG00000124374
ENSG00000173369	ENSG00000185813
ENSG00000185070	ENSG00000166582
ENSG00000188107	ENSG00000205060
ENST00000388807	ENSG00000171903
ENSG00000118263	ENSG00000103528
ENSG00000197405	ENSG00000152620
ENSG00000146386	ENSG00000149742
ENSG00000166128	ENSG00000164466
ENSG00000213088	ENSG00000105516
ENSG00000005059	ENSG00000122378
ENSG00000133302	ENSG00000123453
ENSG00000226422	ENSG00000137274
ENSG00000130429	ENSG00000100714
ENSG00000155099	ENSG00000005421
ENSG00000207493	ENSG00000125834
ENSG00000126860	ENSG00000198721
ENSG00000143297	ENSG00000125637
ENSG00000196628	ENSG00000123612
ENSG00000152104	ENSG00000149260
ENSG00000223865	ENSG00000112695
ENSG00000102287	ENSG00000166816
ENSG00000169946	ENSG00000115425
ENSG00000127364	ENSG00000132561
ENSG00000148841	ENSG00000162595
ENSG00000184384	ENSG00000175591
ENSG00000150048	ENSG00000205707
ENSG00000081237	ENSG00000100116
ENSG00000168785	ENSG00000106993
ENSG00000143110	ENSG00000169439
ENSG00000101347	ENSG00000186115
ENSG00000067225	ENSG00000198948
ENSG00000093072	ENSG00000173406
ENSG00000197747	ENSG00000182551
ENSG00000178695	ENSG00000183077
ENSG00000133083	ENSG00000100522
ENSG00000108551	ENSG00000189077
NR_023358	ENSG00000101849
ENSG00000175857	ENSG00000184979
ENSG00000156535	ENSG00000144649
ENSG00000078589	NR_003262
ENSG00000074410	ENSG00000160007
ENSG00000171408	ENSG00000205213
ENSG00000155307	ENSG00000134817
ENSG00000173198	ENSG00000187837
ENSG00000070882	ENSG00000177830
ENSG00000060982	ENSG00000144711
ENSG00000198121	ENSG00000187758
ENSG00000187474	ENSG00000100342
ENSG00000058085	ENSG00000107897
ENSG00000161405	ENSG00000148803
ENSG00000144935	ENSG00000087299
ENSG00000034510	ENSG00000112294
ENSG00000115221	ENSG00000123843
ENSG00000113205	ENSG00000161013
ENSG00000115419	ENSG00000161981
ENSG00000118515	ENSG00000121691
ENSG00000125257	ENSG00000075239
ENSG00000145687	ENSG00000197444
ENSG00000136167	ENSG00000108389
ENSG00000124831	ENSG00000112759
ENSG00000277209	ENSG00000149547
XM_006713797	ENSG00000021852
ENSG00000136404	ENSG00000114541
ENSG00000171843	ENSG00000025423
ENSG00000151883	ENSG00000168792
ENSG00000166510	ENSG00000115738
ENSG00000152229	ENSG00000069535
ENSG00000131238	ENSG00000165995
ENSG00000163464	ENSG00000138823
ENSG00000198879	ENSG00000012232
ENSG00000011638	ENSG00000103485
ENSG00000153558	ENSG00000125520
ENSG00000262180	ENSG00000125798
ENSG00000169313	ENSG00000134375
ENSG00000178726	ENSG00000124702
ENSG00000155465	ENSG00000164038
ENSG00000153208	ENSG00000120137
ENSG00000177054	ENSG00000106034
ENSG00000012779	ENSG00000008382
ENSG00000082074	ENSG00000125652
ENSG00000198223	ENSG00000198624
ENSG00000188921	ENSG00000136574
ENSG00000104361	ENSG00000111726
ENSG00000213190	ENSG00000096092
ENSG00000033867	ENSG00000106025
ENSG00000116701	ENSG00000144827
ENSG00000130755	ENSG00000103876
ENSG00000127946	ENSG00000117305
ENSG00000099139	ENSG00000143252
ENSG00000099204	ENSG00000169926
ENSG00000167613	ENSG00000167711
NM_001242629	AF130080
ENSG00000134061	ENSG00000144802
BC008667	ENSG00000165879
ENSG00000203942	ENSG00000130656
ENSG00000181631	ENSG00000178078
ENSG00000139187	ENSG00000160785
ENSG00000127951	ENSG00000079739
ENSG00000154589	ENSG00000115042
ENSG00000149418	ENSG00000100239
ENSG00000078596	ENSG00000107021
ENSG00000151690	ENSG00000055208
ENSG00000157110	ENSG00000143149
ENSG00000116991	ENSG00000007908
ENSG00000118849	ENSG00000032219
ENSG00000196610	ENSG00000168913
ENSG00000084207	ENSG00000139178
ENSG00000140678	ENSG00000111615
ENSG00000054938	ENSG00000156218
ENSG00000163599	ENSG00000135929
ENSG00000143079	ENSG00000254835
ENSG00000134627	ENSG00000124767
ENSG00000238597	ENSG00000068078
ENSG00000140575	ENSG00000125430
ENSG00000069493	ENSG00000189369
ENSG00000134460	ENSG00000013392
ENSG00000112799	ENSG00000147224
ENSG00000168615	ENSG00000137124
ENSG00000141298	ENSG00000159423
ENSG00000110876	ENSG00000164318
ENSG00000074966	ENSG00000185038
ENSG00000163909	ENSG00000173992
AF090937	ENSG00000139197
X58060	ENSG00000109618
ENSG00000203737	ENSG00000214944
ENSG00000071051	ENSG00000130812
ENSG00000019144	ENSG00000198848
ENSG00000162909	ENSG00000124780
ENSG00000168398	ENSG00000105135
ENSG00000273820	ENSG00000160216
ENSG00000198846	ENSG00000140093
ENSG00000119900	ENSG00000204923
ENSG00000162894	ENSG00000205808
ENSG00000136842	ENSG00000168282
ENSG00000128567	ENSG00000158457
ENSG00000146592	ENSG00000182054
ENSG00000251733	ENSG00000118137
ENSG00000069667	ENSG00000011105
ENSG00000137821	ENSG00000239857
ENSG00000145088	ENSG00000175215
ENSG00000139146	ENSG00000205143
ENSG00000111348	ENSG00000183421
ENSG00000078018	ENSG00000183579
ENSG00000186479	ENSG00000156374
ENSG00000158488	ENSG00000165802
ENSG00000122417	ENSG00000164068
ENSG00000100077	ENSG00000263761
ENSG00000147852	ENSG00000167700
ENSG00000237440	ENSG00000198937
ENSG00000216490	ENSG00000170385
ENSG00000078237	ENSG00000177706
ENSG00000154065	NR_003941
ENSG00000134516	ENSG00000156017
ENSG00000196705	ENSG00000142949
ENSG00000126264	NM_001286272
ENSG00000136250	ENSG00000183723
ENSG00000088992	ENSG00000064309
ENSG00000155962	ENSG00000134109
ENSG00000139514	ENSG00000117010
ENSG00000091409	ENSG00000100335
ENSG00000187554	ENSG00000138018
ENSG00000179593	ENSG00000203623
ENSG00000186314	ENSG00000169093
ENSG00000087253	ENSG00000141959
ENSG00000173200	ENSG00000162757
ENSG00000074706	ENSG00000143437
ENSG00000163959	ENSG00000164040
ENSG00000158234	ENSG00000128052
ENSG00000211445	ENSG00000175970
NM_006378	ENSG00000154122
ENSG00000242574	ENSG00000129484
ENSG00000136867	ENSG00000173548
ENSG00000053747	ENSG00000157916
ENSG00000163564
ENSG00000265972
ENSG00000089327
ENSG00000206937
ENSG00000135185
ENSG00000136870
ENSG00000200959
ENSG00000196208
ENSG00000083720
ENSG00000101307
ENSG00000164951
ENSG00000197535
ENSG00000107099
ENSG00000128045
ENSG00000124813
ENSG00000169855
ENSG00000175567
ENSG00000105967
ENSG00000104447
ENSG00000115935
ENSG00000116824
ENSG00000115232
ENSG00000205268
ENSG00000126785
ENSG00000076067
ENSG00000205045
ENSG00000249437
ENSG00000171791
ENSG00000163406
ENSG00000255837
ENSG00000163875
ENSG00000180353
ENSG00000154258
ENSG00000157227
ENSG00000110934
ENSG00000019582
ENSG00000212126
NM_001177388
ENSG00000181885
ENSG00000185262
ENSG00000254838
ENSG00000163947
ENSG00000164292
ENSG00000075884
ENSG00000196247
ENSG00000027075
ENSG00000153551
ENSG00000131389
ENSG00000131634
ENSG00000145390
ENSG00000112146
ENSG00000091106
ENSG00000117394
ENSG00000174600
ENSG00000107249
ENSG00000167601
ENSG00000155903
ENSG00000131171
ENSG00000271605
ENSG00000162734
ENSG00000147526
ENSG00000138613
ENSG00000152056
ENSG00000010810
ENSG00000104419
ENSG00000148541
ENSG00000145685
ENSG00000111796
ENSG00000133789
ENSG00000143476
ENSG00000141448
ENSG00000153071
ENSG00000135905
ENSG00000123338
ENSG00000113108
ENSG00000135077
ENSG00000103978
ENSG00000112033
ENSG00000145569
ENSG00000168961
ENSG00000165443
ENSG00000185158
ENSG00000169507
ENSG00000182578
ENSG00000088854
ENSG00000168038
ENSG00000163131
ENSG00000212124
ENSG00000120162
ENSG00000085491
ENSG00000011454
ENSG00000113448
ENSG00000005108
ENSG00000128340
ENSG00000164291
ENSG00000156136
ENSG00000154240
ENSG00000132122
ENSG00000119684
ENSG00000139354
ENSG00000212128
ENSG00000256436
ENSG00000115977
ENSG00000187098
ENSG00000113319
ENSG00000153317
ENSG00000145246
ENSG00000102524
ENSG00000204482
ENSG00000050344
ENSG00000187240
ENSG00000014914
ENSG00000054654
ENSG00000281910
ENSG00000107738
ENSG00000279891
ENSG00000059377
ENSG00000123700
ENSG00000166263
ENSG00000163590
NM_014911
ENSG00000115204
ENSG00000065413
ENSG00000164506
ENSG00000135678
NM_173665
ENSG00000101596
ENSG00000112576
ENSG00000202406
ENSG00000168404
ENSG00000151422
ENSG00000176390
ENSG00000266028
ENSG00000079335
ENSG00000144959
ENSG00000166405
ENSG00000152348
ENSG00000181804
ENSG00000111913
BC014249
ENSG00000255423
ENSG00000171792
ENSG00000244754
ENSG00000185305
ENSG00000147459
ENSG00000185261
ENSG00000124216
ENSG00000199094
ENSG00000175550
ENSG00000204086
ENSG00000117569
BC008975
ENSG00000206650
ENSG00000152520
ENSG00000135164

## Sheet: HCC+AILD Common DEGs
HCC Up AILD Up	HCC Down AILD Down	HCC Up AILD Down	HCC Down AILD Up
SPINK1	THRSP	SQLE	UPP2
AKR1B10	HAMP	ZFY	ADAMTS1
SPP1	ADH4	FASN	THBS1
GPC3	HPGD	HMGCS1	IL1RL1
KRT23	MT1M	FDPS	RGS2
NQO1	SLC22A1	KLB	ANKRD22
CCL20	BCHE	KIAA0100	CRISPLD2
LCN2	AVPR1A	SREBF2	DUSP1
PDZK1IP1	GBA3	GGH	MFAP4
ROBO1	CNDP1	UGDH	ZFP36
CCDC80	MME	CLPTM1L	MMRN1
PRKAA2	CLRN3	ZNF252P	SLC2A3
SLC38A1	WDR72	STK35	NRG1
COL1A1	CYP39A1	ARHGAP35	C7
LYZ	ADH1C	HIST1H1C	TIMD4
MAP2	AKR1D1	MGAT4B	PDGFRA
CXCL9	IGF1	SLC29A1	SYNPO2
LEF1	HAO2	KLF13	VSIG4
CDH11	GLS2	SLC25A44	ABI3BP
HKDC1	APOF	ARHGEF28	PRELP
CD109	GNMT	PTPRF	OSBPL11
RARRES1	GSTA1	CMTM4	KCNE4
PLXNC1	BBOX1	UNC119B	SMIM24
DTL	HGFAC		CD163
BIRC3	CFHR3		ADM
GXYLT2	GLYAT		PTGIS
CXCL10	MT1G		RNF125
IL32	PGLYRP2		SHBG
ADAMDEC1	CXCL2		HAND2-AS1
DTNA	CFHR4		ASPN
VNN2	TTC36		ZFPM2
FABP4	C3P1		ITPRIP
FAM169A	UNC93A		C1orf162
RAB3B	MT1F		PDE7B
NAV3	MT1H		LPAR1
SPARCL1	NPC1L1		CCDC68
GPNMB	FXYD1		THBD
MUC13	SLC38A4		P2RY13
CLIP4	NAT2		FGL2
SMOC2	ACSM3		TMOD1
FAT1	GHR		RORA
C12orf75	AFM		SLC31A2
LOX	ADH1B		AXL
STK39	ALDH8A1		FYN
CA12	ANXA10		GATA6
SLC51B	KCNN2
F13A1	PPP1R1A
MCTP1	DPYS
CXCL11	CYP26A1
CAP2	GSPT2
MTMR11	SLCO1B1
NPNT	ETNPPL
CCL18	EXPH5
PALLD	XDH
SLC44A3	RDH16
ITGA2	DMGDH
ITM2A	LPA
NIPAL2	SSTR1
LOXL4	SULT1E1
TESC	ABCG2
LRRC1	MCC
LPCAT2	SEC14L2
S100A10	ADH1A
PLA2G7	CPED1
THSD7A	CLEC1B
SLC22A15	AR
ARHGEF3	SLC17A2
ABCC4	SLCO4C1
GLS	NR1I3
CLDN7	PON1
COL4A2	HOGA1
BCAT1	FTCD
CD200	CUX2
SLC7A1	OGDHL
COL4A1	TSPAN12
SLAMF8	MOGAT2
NDRG1	SRD5A2
GAS2L3	PBLD
MAP1B	CA2
MFSD6	ENO3
PLP2	LGSN
CD2	ADH6
FAM129A	DIRAS3
RNASE1	AGXT2
HSPA2	HS3ST3B1
PODXL	CLEC4M
MYO5A	PSAT1
EBF1	HSD17B6
PLVAP	LIPC
CCDC102B	MROH2A
PARM1	GIPC2
DOCK11	ZG16
PHYHIPL	SLC16A10
ITGA6	HAO1
GSN	ASPA
ITGAV	CCL2
PKM	PHGDH
NFE2L3	DEPDC7
TGFB2	KLKB1
FAP	ADAMTSL3
PDGFD	IL13RA2
THY1	SLC6A12
ATP1B3	FOSB
ANXA2	UPB1
FAM13C	IDO2
STC1	AADAT
TPM1	RBP5
OSBPL3	RND3
TMSB10	ETNK2
ARHGAP18	KCNMA1
NEDD4L	PAIP2B
PTPN14	TBX15
ARPC1B	PPP1R3C
ADAM9	EPHX2
SLC25A33	GFRA1
PECAM1	ENPEP
NPAS2	IGFALS
RASGRF2	CNGA1
ATP10D	FREM2
INPP4B	PRODH2
TLR5	CBLN3
RHOJ	FOXA3
MID1	GPD1
PSTPIP2	CMBL
CAPN2	C8B
PDE7A	FAM149A
SAMHD1	CYP4F2
FAIM	GCH1
HIP1	SORL1
C1orf198	ATP11C
OLFML2B	F11
SRGAP1	GSTA3
KCNJ2	AOC1
SORT1	GNE
ASAP1	ACADSB
ANXA2P2	DGAT2
MOB3B	ABHD15
KIT	SLC39A5
SLC7A6	SLC47A1
NETO2	MAT1A
RHOBTB3	GCAT
ZNF431	TM6SF2
ATG10	DAB1
SWAP70	NPY1R
C20orf194	RCAN1
RHNO1	MTHFD1
ZNF107	DHRS1
PIK3R3	C4orf19
SLC1A3	SELE
PPT1	RAB26
SMCHD1	SULT1A1
PEA15	FMO4
MLH3	LDHD
DCK	ETFDH
SSH2	AGL
DGKH	FAM151A
SRGAP2	FNIP2
ARL15	MAMDC4
MPV17	HSD17B14
PPARD	BDH1
AAK1	JAKMIP2
SH3PXD2B	TTPAL
DMTF1	ACVR1C
CRLF3	ACOX2
CD34	SLC9B2
TMOD2	ACAA1
CTGF	HAAO
	SULT1A2
	OSBPL6
	ZFP1
	ALDH6A1
	HEY2
	SLC16A2
	ACACB
	DHODH
	ABCC9
	PGM2
	BDH2
	KDR
	APLNR
	KHK
	CASC10
	SC5D
	SAT2
	PRSS8
	ALDH1B1
	C1RL
	GPR180
	PER3
	PER2
	LDLR
	DUSP10
	STAB2
	TMEM220
	GPER1
	GLYCTK
	ID2
	SARDH
	PRRG4
	PLIN1
	IGSF9
	TNFSF10
	MAOB
	ENPP1
	NOL4
	PNP
	APOL1
	FUOM
	QDPR
	SERPINA10
	ACAT2
	ELFN1
	IVD
	PGM1
	THNSL1
	UROC1
	TPPP2
	CYP4F12
	UGP2
	ALDH7A1
	HMGCL
	ACAT1
	CDC37L1
	TAB2
	ADK
	SERPINF2
	STARD5
	SFXN1
	SLC45A3
	FAHD2A
	GATA4
	SLITRK3
	ANGPTL6
	AGMAT
	CAT
	DCAF11
	CAMK2B
	FAM162A
	ADI1
	ASPG
	TGDS
	FRMD4B
	ACADS
	FAM102A
	NMRK1
	DHFR
	MDN1
	CES5A
	FANCC
	DBH
	CCS
	ALDH9A1
	LRRN3
	EGFLAM
	KCNK17
	GDF2
	APOA1
	FAM198A
	MUT
	MARCH1
