# Supplementary material for: Familiarity Breeds Strategy: In Silico Untangling of the Molecular Complexity on Course of Autoimmune Liver Disease-to-Hepatocellular Carcinoma Transition Predicts Novel Transcriptional Signatures
Source: Cells. 2021 Jul 29;10(8):1917. doi: 10.3390/cells10081917 (PMC8394127; doi:10.3390/cells10081917)
Supplement: Supplementary file 1 [file cells-10-01917-s001.zip › Supplementary Files/Table S5. Upregulated and downregulated pathways in HCC.xlsx]

## Sheet: Upregulated Pathways HCC
pathway name	set size	candidates contained	p-value	q-value	pathway source
Cell Cycle	564	183 (32.6%)	1.64e-43	2.03e-40	Reactome
Cell Cycle, Mitotic	481	155 (32.4%)	2.05e-36	1.27e-33	Reactome
Cell Cycle Checkpoints	250	98 (39.5%)	4.72e-31	1.95e-28	Reactome
M Phase	340	102 (30.2%)	1.5e-21	4.64e-19	Reactome
Mitotic Prometaphase	186	69 (37.1%)	2.33e-20	5.77e-18	Reactome
Resolution of Sister Chromatid Cohesion	109	48 (44.0%)	4.14e-18	8.54e-16	Reactome
Retinoblastoma Gene in Cancer	89	42 (47.2%)	2.27e-17	4.01e-15	Wikipathways
RHO GTPase Effectors	301	86 (28.7%)	8.28e-17	1.28e-14	Reactome
Amplification of signal from unattached kinetochores via a MAD2 inhibitory signal	96	43 (44.8%)	1.07e-16	1.32e-14	Reactome
Amplification of signal from the kinetochores	96	43 (44.8%)	1.07e-16	1.32e-14	Reactome
Mitotic Spindle Checkpoint	113	46 (41.1%)	5.56e-16	6.26e-14	Reactome
Mitotic Anaphase	140	52 (37.4%)	7.69e-16	7.94e-14	Reactome
Signaling by Rho GTPases	435	107 (24.9%)	8.56e-16	8.16e-14	Reactome
Mitotic Metaphase and Anaphase	141	52 (37.1%)	1.09e-15	9.66e-14	Reactome
RHO GTPases Activate Formins	123	48 (39.0%)	1.44e-15	1.19e-13	Reactome
G2/M Checkpoints	120	47 (39.5%)	1.65e-15	1.28e-13	Reactome
Separation of Sister Chromatids	129	49 (38.3%)	1.81e-15	1.32e-13	Reactome
Cell cycle - Homo sapiens (human)	124	47 (37.9%)	1.06e-14	7.31e-13	KEGG
Gene expression (Transcription)	1373	242 (17.8%)	4.3e-14	2.8e-12	Reactome
Cell Cycle	120	45 (37.5%)	6.19e-14	3.83e-12	Wikipathways
Transcriptional Regulation by TP53	374	89 (24.0%)	2.3e-12	1.36e-10	Reactome
DNA strand elongation	32	20 (62.5%)	6.17e-12	3.48e-10	Reactome
RNA Polymerase II Transcription	1236	213 (17.4%)	1.82e-11	9.79e-10	Reactome
DNA Replication	80	32 (40.5%)	2.42e-11	1.25e-09	Reactome
Chromosome Maintenance	112	39 (35.1%)	3.04e-11	1.51e-09	Reactome
Mitotic G1-G1/S phases	104	37 (35.6%)	6.41e-11	3.05e-09	Reactome
Activation of ATR in response to replication stress	37	20 (54.1%)	2.48e-10	1.14e-08	Reactome
Gastric Cancer Network 1	29	17 (60.7%)	4.73e-10	2.09e-08	Wikipathways
DNA Replication	42	21 (50.0%)	5.96e-10	2.55e-08	Wikipathways
Mitotic G2-G2/M phases	139	42 (30.2%)	1.19e-09	4.81e-08	Reactome
DNA replication - Homo sapiens (human)	36	19 (52.8%)	1.2e-09	4.81e-08	KEGG
G2/M Transition	137	41 (29.9%)	2.58e-09	9.91e-08	Reactome
Synthesis of DNA	75	28 (37.8%)	2.7e-09	9.91e-08	Reactome
S Phase	103	34 (33.3%)	2.72e-09	9.91e-08	Reactome
Regulation of TP53 Activity through Phosphorylation	93	32 (34.4%)	3.25e-09	1.15e-07	Reactome
G1/S Transition	76	28 (36.8%)	5.45e-09	1.87e-07	Reactome
G2/M DNA damage checkpoint	96	32 (33.7%)	5.93e-09	1.98e-07	Reactome
Cellular responses to external stimuli	414	86 (20.9%)	8.21e-09	2.68e-07	Reactome
Generic Transcription Pathway	1107	184 (16.8%)	9.12e-09	2.9e-07	Reactome
Activation of the pre-replicative complex	33	17 (51.5%)	1.47e-08	4.56e-07	Reactome
Cellular responses to stress	345	74 (21.6%)	2.14e-08	6.47e-07	Reactome
DNA Repair	320	68 (21.5%)	1.14e-07	3.35e-06	Reactome
DNA Replication Pre-Initiation	37	17 (45.9%)	1.29e-07	3.62e-06	Reactome
M/G1 Transition	37	17 (45.9%)	1.29e-07	3.62e-06	Reactome
AURKA Activation by TPX2	72	25 (34.7%)	1.38e-07	3.79e-06	Reactome
ATM Signaling Network in Development and Disease	46	19 (41.3%)	1.9e-07	5.13e-06	Wikipathways
G1 to S cell cycle control	64	23 (35.9%)	2.12e-07	5.59e-06	Wikipathways
Regulation of TP53 Activity	162	41 (25.3%)	4.52e-07	1.17e-05	Reactome
Unwinding of DNA	12	9 (75.0%)	4.75e-07	1.2e-05	Reactome
DNA Damage Response	68	23 (33.8%)	7.4e-07	1.83e-05	Wikipathways
Mitotic Prophase	144	37 (25.9%)	9.11e-07	2.21e-05	Reactome
DNA Double-Strand Break Repair	169	41 (24.6%)	1.07e-06	2.55e-05	Reactome
Homologous DNA Pairing and Strand Exchange	42	17 (40.5%)	1.18e-06	2.77e-05	Reactome
Homology Directed Repair	141	36 (25.9%)	1.24e-06	2.85e-05	Reactome
Presynaptic phase of homologous DNA pairing and strand exchange	39	16 (41.0%)	1.97e-06	4.44e-05	Reactome
Regulation of PLK1 Activity at G2/M Transition	87	26 (29.9%)	2.13e-06	4.71e-05	Reactome
Post-translational protein modification	1383	209 (15.2%)	2.18e-06	4.73e-05	Reactome
Lagging Strand Synthesis	20	11 (55.0%)	2.38e-06	5.09e-05	Reactome
Disease	510	92 (18.1%)	2.62e-06	5.5e-05	Reactome
Telomere Maintenance	84	25 (30.1%)	2.84e-06	5.86e-05	Reactome
Telomere C-strand (Lagging Strand) Synthesis	24	12 (50.0%)	3.09e-06	6.28e-05	Reactome
Intra-Golgi and retrograde Golgi-to-ER traffic	186	43 (23.1%)	3.25e-06	6.5e-05	Reactome
Loss of Nlp from mitotic centrosomes	69	22 (31.9%)	3.93e-06	7.61e-05	Reactome
Loss of proteins required for interphase microtubule organization from the centrosome	69	22 (31.9%)	3.93e-06	7.61e-05	Reactome
TP53 Regulates Transcription of Cell Cycle Genes	51	18 (35.3%)	5.92e-06	0.000111	Reactome
Nuclear Envelope Breakdown	51	18 (35.3%)	5.92e-06	0.000111	Reactome
Processing of DNA double-strand break ends	99	27 (27.6%)	7.54e-06	0.000139	Reactome
Nuclear Pore Complex (NPC) Disassembly	34	14 (41.2%)	8.21e-06	0.00015	Reactome
p53 signaling pathway - Homo sapiens (human)	72	22 (30.6%)	8.55e-06	0.00015	KEGG
Extension of Telomeres	30	13 (43.3%)	8.83e-06	0.00015	Reactome
Kinesins	43	16 (37.2%)	8.92e-06	0.00015	Reactome
Deposition of new CENPA-containing nucleosomes at the centromere	43	16 (37.2%)	8.92e-06	0.00015	Reactome
Nucleosome assembly	43	16 (37.2%)	8.92e-06	0.00015	Reactome
Cellular Senescence	189	42 (22.5%)	9.1e-06	0.00015	Reactome
Cilium Assembly	187	42 (22.5%)	9.1e-06	0.00015	Reactome
HDR through Homologous Recombination (HR) or Single Strand Annealing (SSA)	135	33 (24.8%)	9.21e-06	0.00015	Reactome
Golgi-to-ER retrograde transport	116	30 (25.9%)	9.65e-06	0.000155	Reactome
HDR through Homologous Recombination (HRR)	69	21 (30.9%)	1.13e-05	0.00018	Reactome
Protein processing in endoplasmic reticulum - Homo sapiens (human)	165	38 (23.0%)	1.31e-05	0.000203	KEGG
Recruitment of NuMA to mitotic centrosomes	79	23 (29.1%)	1.31e-05	0.000203	Reactome
Recruitment of mitotic centrosome proteins and complexes	80	23 (28.8%)	1.65e-05	0.000249	Reactome
Centrosome maturation	80	23 (28.8%)	1.65e-05	0.000249	Reactome
Metabolism of proteins	2008	281 (14.1%)	1.79e-05	0.000266	Reactome
Glycolysis	71	21 (30.0%)	1.87e-05	0.000275	Reactome
Chk1/Chk2(Cds1) mediated inactivation of Cyclin B:Cdk1 complex	13	8 (61.5%)	2.01e-05	0.000293	Reactome
Mitotic G1-G1-S phases	20	10 (50.0%)	2.11e-05	0.000301	Wikipathways
Assembly of the pre-replicative complex	20	10 (50.0%)	2.11e-05	0.000301	Reactome
Transport of Mature mRNAs Derived from Intronless Transcripts	41	15 (36.6%)	2.15e-05	0.000303	Reactome
COPI-dependent Golgi-to-ER retrograde traffic	82	23 (28.0%)	2.56e-05	0.000354	Reactome
HDR through Single Strand Annealing (SSA)	37	14 (37.8%)	2.6e-05	0.000354	Reactome
Interactions of Rev with host cellular proteins	37	14 (37.8%)	2.6e-05	0.000354	Reactome
y branching of actin filaments	17	9 (52.9%)	3.09e-05	0.000416	BioCarta
miRNA Regulation of DNA Damage Response	89	24 (27.0%)	3.5e-05	0.000467	Wikipathways
Deubiquitination	296	57 (19.3%)	3.65e-05	0.000481	Reactome
Cyclin A/B1/B2 associated events during G2/M transition	25	11 (44.0%)	3.69e-05	0.000481	Reactome
Polymerase switching on the C-strand of the telomere	14	8 (57.1%)	4.22e-05	0.000534	Reactome
Polymerase switching	14	8 (57.1%)	4.22e-05	0.000534	Reactome
Leading Strand Synthesis	14	8 (57.1%)	4.22e-05	0.000534	Reactome
p38 MAPK Signaling Pathway	34	13 (38.2%)	4.43e-05	0.000544	Wikipathways
Interconversion of nucleotide di- and triphosphates	34	13 (38.2%)	4.43e-05	0.000544	Reactome
Nuclear import of Rev protein	34	13 (38.2%)	4.43e-05	0.000544	Reactome
Chromatin modifying enzymes	272	53 (19.5%)	4.87e-05	0.000586	Reactome
Chromatin organization	272	53 (19.5%)	4.87e-05	0.000586	Reactome
APC/C:Cdc20 mediated degradation of mitotic proteins	31	12 (40.0%)	5.16e-05	0.000609	Reactome
NEP/NS2 Interacts with the Cellular Export Machinery	30	12 (40.0%)	5.16e-05	0.000609	Reactome
Anchoring of the basal body to the plasma membrane	97	25 (25.8%)	5.53e-05	0.000647	Reactome
Gene Silencing by RNA	134	31 (23.3%)	6.24e-05	0.000719	Reactome
Transcriptional Regulation by E2F6	35	13 (37.1%)	6.32e-05	0.000719	Reactome
EPHB-mediated forward signaling	35	13 (37.1%)	6.32e-05	0.000719	Reactome
APC/C-mediated degradation of cell cycle proteins	41	14 (35.0%)	7.11e-05	0.000787	Reactome
Regulation of mitotic cell cycle	41	14 (35.0%)	7.11e-05	0.000787	Reactome
Transport of Mature mRNA Derived from an Intronless Transcript	40	14 (35.0%)	7.11e-05	0.000787	Reactome
Activation of APC/C and APC/C:Cdc20 mediated degradation of mitotic proteins	32	12 (38.7%)	7.56e-05	0.000816	Reactome
Export of Viral Ribonucleoproteins from Nucleus	31	12 (38.7%)	7.56e-05	0.000816	Reactome
Phosphatidylinositol phosphate metabolism	93	24 (25.8%)	7.57e-05	0.000816	EHMN
Regulation of sister chromatid separation at the metaphase-anaphase transition	15	8 (53.3%)	8.15e-05	0.000863	Wikipathways
estrogen responsive protein efp controls cell cycle and breast tumors growth	15	8 (53.3%)	8.15e-05	0.000863	BioCarta
Lysosome - Homo sapiens (human)	123	29 (23.6%)	8.55e-05	0.000897	KEGG
Transcriptional regulation by small RNAs	107	26 (24.5%)	9.75e-05	0.00101	Reactome
Condensation of Prometaphase Chromosomes	12	7 (58.3%)	0.000111	0.00113	Reactome
how does salmonella hijack a cell	12	7 (58.3%)	0.000111	0.00113	BioCarta
Oxidative Stress Induced Senescence	126	29 (23.2%)	0.000116	0.00118	Reactome
SUMOylation of DNA replication proteins	37	13 (35.1%)	0.000123	0.00124	Reactome
snRNP Assembly	52	16 (30.8%)	0.00013	0.00128	Reactome
Metabolism of non-coding RNA	52	16 (30.8%)	0.00013	0.00128	Reactome
Protein ubiquitination	80	21 (26.6%)	0.000133	0.0013	Reactome
UCH proteinases	102	25 (24.5%)	0.000133	0.0013	Reactome
SUMOylation	126	29 (23.0%)	0.000135	0.0013	Reactome
SUMO E3 ligases SUMOylate target proteins	120	28 (23.3%)	0.000136	0.0013	Reactome
Vesicle-mediated transport	620	100 (16.1%)	0.000136	0.0013	Reactome
Influenza Infection	63	18 (28.6%)	0.000146	0.00137	Reactome
Resolution of AP sites via the multiple-nucleotide patch replacement pathway	24	10 (41.7%)	0.000146	0.00137	Reactome
Polo-like kinase mediated events	16	8 (50.0%)	0.000147	0.00137	Reactome
PRC2 methylates histones and DNA	75	20 (27.0%)	0.000149	0.00137	Reactome
Rev-mediated nuclear export of HIV RNA	33	12 (36.4%)	0.000153	0.00141	Reactome
tRNA processing	103	25 (24.3%)	0.000158	0.00144	Reactome
Influenza Life Cycle	53	16 (30.2%)	0.000166	0.0015	Reactome
Cellular senescence - Homo sapiens (human)	160	34 (21.4%)	0.000174	0.00156	KEGG
Regulation of HSF1-mediated heat shock response	81	21 (25.9%)	0.000194	0.00173	Reactome
Membrane Trafficking	582	94 (16.2%)	0.000205	0.00181	Reactome
Transport of the SLBP Dependant Mature mRNA	34	12 (35.3%)	0.000213	0.00187	Reactome
Gemcitabine Action Pathway	13	7 (53.8%)	0.000216	0.00187	SMPDB
Gemcitabine Metabolism Pathway	13	7 (53.8%)	0.000216	0.00187	SMPDB
G0 and Early G1	25	10 (40.0%)	0.000219	0.00189	Reactome
miR-targeted genes in lymphocytes - TarBase	489	81 (16.6%)	0.000247	0.00211	Wikipathways
role of pi3k subunit p85 in regulation of actin organization and cell migration	17	8 (47.1%)	0.00025	0.00212	BioCarta
Transport of Ribonucleoproteins into the Host Nucleus	30	11 (36.7%)	0.000265	0.00223	Reactome
Epigenetic regulation of gene expression	151	32 (21.3%)	0.000279	0.00234	Reactome
Interactions of Vpr with host cellular proteins	35	12 (34.3%)	0.00029	0.00242	Reactome
Switching of origins to a post-replicative state	46	14 (31.1%)	0.000297	0.00245	Reactome
Orc1 removal from chromatin	26	10 (38.5%)	0.000321	0.00263	Reactome
Aminosugars metabolism	51	15 (29.4%)	0.000362	0.00295	EHMN
TP53 Regulates Transcription of Genes Involved in G2 Cell Cycle Arrest	18	8 (44.4%)	0.000405	0.00326	Reactome
cdk regulation of dna replication	18	8 (44.4%)	0.000405	0.00326	BioCarta
Epstein-Barr virus infection - Homo sapiens (human)	201	39 (19.5%)	0.000455	0.00364	KEGG
Vpr-mediated nuclear import of PICs	32	11 (34.4%)	0.000505	0.00401	Reactome
RHO GTPases Activate WASPs and WAVEs	37	12 (32.4%)	0.00052	0.0041	Reactome
Metabolism of nucleotides	105	24 (22.9%)	0.000549	0.0043	Reactome
Mismatch repair - Homo sapiens (human)	23	9 (39.1%)	0.000551	0.0043	KEGG
Cellular response to heat stress	99	23 (23.2%)	0.000556	0.0043	Reactome
Formation of the beta-catenin:TCF transactivating complex	94	22 (23.7%)	0.000559	0.0043	Reactome
hiv-1 nef: negative effector of fas and tnf	53	15 (28.3%)	0.000571	0.00437	BioCarta
The role of GTSE1 in G2/M progression after G2 checkpoint	11	6 (54.5%)	0.000579	0.00438	Reactome
role of ran in mitotic spindle regulation	11	6 (54.5%)	0.000579	0.00438	BioCarta
Etoposide Action Pathway	19	8 (42.1%)	0.000631	0.00468	SMPDB
Etoposide Metabolism Pathway	19	8 (42.1%)	0.000631	0.00468	SMPDB
SUMOylation of DNA damage response and repair proteins	76	19 (25.0%)	0.000631	0.00468	Reactome
E3 ubiquitin ligases ubiquitinate target proteins	59	16 (27.1%)	0.000638	0.0047	Reactome
APC:Cdc20 mediated degradation of cell cycle proteins prior to satisfation of the cell cycle checkpoint	29	10 (35.7%)	0.000641	0.0047	Reactome
Transport of Mature Transcript to Cytoplasm	82	20 (24.4%)	0.000647	0.00471	Reactome
Processive synthesis on the lagging strand	15	7 (46.7%)	0.000661	0.00476	Reactome
Sorafenib Metabolism Pathway	15	7 (46.7%)	0.000661	0.00476	SMPDB
Transport of the SLBP independent Mature mRNA	33	11 (33.3%)	0.000681	0.00487	Reactome
Oxidative Stress Induced Senescence	8	5 (62.5%)	0.000768	0.00547	Wikipathways
Human T-cell leukemia virus 1 infection - Homo sapiens (human)	219	41 (18.7%)	0.00078	0.00552	KEGG
Antigen Presentation: Folding, assembly and peptide loading of class I MHC	24	9 (37.5%)	0.000794	0.00559	Reactome
Pathogenic Escherichia coli infection - Homo sapiens (human)	55	15 (27.3%)	0.000875	0.00612	KEGG
Glucose metabolism	91	21 (23.3%)	0.000895	0.00623	Reactome
Parkin-Ubiquitin Proteasomal System pathway	73	18 (24.7%)	0.00103	0.0071	Wikipathways
PKMTs methylate histone lysines	73	18 (24.7%)	0.00103	0.0071	Reactome
Pyrimidine metabolism	136	28 (20.7%)	0.00104	0.0071	EHMN
Transcription of E2F targets under negative control by DREAM complex	16	7 (43.8%)	0.00106	0.00718	Reactome
Morphine Metabolism Pathway	16	7 (43.8%)	0.00106	0.00718	SMPDB
Pathogenic Escherichia coli infection	56	15 (26.8%)	0.00107	0.00722	Wikipathways
EGF-EGFR Signaling Pathway	162	32 (19.8%)	0.00113	0.00759	Wikipathways
Organelle biogenesis and maintenance	240	43 (18.1%)	0.00114	0.00759	Reactome
Regulation of Glucokinase by Glucokinase Regulatory Protein	30	10 (33.3%)	0.00119	0.00783	Reactome
Acetaminophen Metabolism Pathway	31	10 (33.3%)	0.00119	0.00783	SMPDB
tRNA processing in the nucleus	57	15 (26.3%)	0.00131	0.00856	Reactome
cell cycle: g2/m checkpoint	21	8 (38.1%)	0.00138	0.00891	BioCarta
Neovascularisation processes	21	8 (38.1%)	0.00138	0.00891	Wikipathways
PCNA-Dependent Long Patch Base Excision Repair	21	8 (38.1%)	0.00138	0.00891	Reactome
Small cell lung cancer - Homo sapiens (human)	93	21 (22.6%)	0.0014	0.00898	KEGG
Apoptotic execution phase	52	14 (26.9%)	0.00147	0.00942	Reactome
DNA Mismatch Repair	9	5 (55.6%)	0.00157	0.00987	Wikipathways
TGF-beta Signaling Pathway	132	27 (20.5%)	0.00157	0.00987	Wikipathways
Regulation of cholesterol biosynthesis by SREBP (SREBF)	31	10 (32.3%)	0.00158	0.00987	Reactome
Vitamin B5 - CoA biosynthesis from pantothenate	31	10 (32.3%)	0.00158	0.00987	EHMN
miR-targeted genes in muscle cell - TarBase	400	65 (16.2%)	0.00161	0.00987	Wikipathways
Canonical and Non-Canonical TGF-B signaling	17	7 (41.2%)	0.00163	0.00987	Wikipathways
Activation of E2F1 target genes at G1/S	17	7 (41.2%)	0.00163	0.00987	Reactome
G1/S-Specific Transcription	17	7 (41.2%)	0.00163	0.00987	Reactome
Proteasome Degradation	64	16 (25.0%)	0.00165	0.00987	Wikipathways
Mercaptopurine Action Pathway	47	13 (27.7%)	0.00165	0.00987	SMPDB
Azathioprine Action Pathway	47	13 (27.7%)	0.00165	0.00987	SMPDB
Thioguanine Action Pathway	47	13 (27.7%)	0.00165	0.00987	SMPDB
XBP1(S) activates chaperone genes	47	13 (27.7%)	0.00165	0.00987	Wikipathways
SUMOylation of chromatin organization proteins	70	17 (24.3%)	0.00168	0.01	Reactome
Viral carcinogenesis - Homo sapiens (human)	201	37 (18.5%)	0.00171	0.0101	KEGG
RHO GTPases activate PKNs	96	21 (22.1%)	0.00185	0.0109	Reactome
E2F mediated regulation of DNA replication	22	8 (36.4%)	0.00196	0.0114	Reactome
Resolution of Abasic Sites (AP sites)	37	11 (29.7%)	0.00196	0.0114	Reactome
Base Excision Repair	37	11 (29.7%)	0.00196	0.0114	Reactome
Programmed Cell Death	121	25 (20.7%)	0.00198	0.0115	Reactome
HIV Life Cycle	156	30 (19.5%)	0.00199	0.0115	Reactome
TCF dependent signaling in response to WNT	190	35 (18.6%)	0.00201	0.0115	Reactome
Infectious disease	253	44 (17.5%)	0.00204	0.0116	Reactome
Translocation of GLUT4 to the plasma membrane	32	10 (31.2%)	0.00207	0.0116	Reactome
Resolution of D-loop Structures through Synthesis-Dependent Strand Annealing (SDSA)	27	9 (33.3%)	0.00208	0.0116	Reactome
Cdc20:Phospho-APC/C mediated degradation of Cyclin A	28	9 (33.3%)	0.00208	0.0116	Reactome
thrombin signaling and protease-activated receptors	27	9 (33.3%)	0.00208	0.0116	BioCarta
Vitamin D3 (cholecalciferol) metabolism	27	9 (33.3%)	0.00208	0.0116	EHMN
Global Genome Nucleotide Excision Repair (GG-NER)	84	19 (22.6%)	0.00226	0.0125	Reactome
Fas Ligand (FasL) pathway and Stress induction of Heat Shock Proteins (HSP) regulation	43	12 (27.9%)	0.00227	0.0125	Wikipathways
De novo fatty acid biosynthesis	43	12 (27.9%)	0.00227	0.0125	EHMN
Methionine and cysteine metabolism	78	18 (23.1%)	0.00231	0.0126	EHMN
Glycine, serine, alanine and threonine metabolism	78	18 (23.1%)	0.00231	0.0126	EHMN
DNA methylation	67	16 (24.2%)	0.00232	0.0126	Reactome
Integrated Breast Cancer Pathway	66	16 (24.2%)	0.00232	0.0126	Wikipathways
regulation of cell cycle progression by plk3	18	7 (38.9%)	0.00241	0.0129	BioCarta
Deregulated CDK5 triggers multiple neurodegenerative pathways in Alzheimer,s disease models	18	7 (38.9%)	0.00241	0.0129	Reactome
Neurodegenerative Diseases	18	7 (38.9%)	0.00241	0.0129	Reactome
Resolution of D-loop Structures through Holliday Junction Intermediates	34	10 (30.3%)	0.00267	0.0142	Reactome
cyclins and cell cycle regulation	23	8 (34.8%)	0.00271	0.0143	BioCarta
Ubiquitin mediated proteolysis - Homo sapiens (human)	137	27 (19.7%)	0.00274	0.0145	KEGG
TP53 Regulates Transcription of DNA Repair Genes	14	6 (42.9%)	0.00279	0.0146	Wikipathways
Removal of the Flap Intermediate	14	6 (42.9%)	0.00279	0.0146	Reactome
RNA transport - Homo sapiens (human)	171	32 (18.7%)	0.00281	0.0146	KEGG
Diseases of signal transduction	248	43 (17.3%)	0.00281	0.0146	Reactome
Transcriptional Regulation by E2F6	10	5 (50.0%)	0.00284	0.0147	Wikipathways
Ub-specific processing proteases	220	39 (17.7%)	0.00289	0.0149	Reactome
Apoptosis	118	24 (20.3%)	0.003	0.0153	Reactome
TP53 Regulates Metabolic Genes	86	19 (22.1%)	0.00301	0.0153	Reactome
Death Receptor Signalling	141	27 (19.6%)	0.00305	0.0155	Reactome
Bacterial invasion of epithelial cells - Homo sapiens (human)	74	17 (23.0%)	0.00317	0.016	KEGG
Nucleotide Metabolism	19	7 (36.8%)	0.00344	0.0173	Wikipathways
Pentose phosphate pathway	29	9 (31.0%)	0.00361	0.0181	EHMN
HIV Infection	197	35 (17.9%)	0.00375	0.0188	Reactome
miR-targeted genes in epithelium - TarBase	333	54 (16.2%)	0.00399	0.0199	Wikipathways
Phenytoin (Antiarrhythmic) Action Pathway	82	18 (22.0%)	0.00411	0.0203	SMPDB
Neutrophil degranulation	490	74 (15.3%)	0.00412	0.0203	Reactome
Late Phase of HIV Life Cycle	143	27 (19.1%)	0.00416	0.0205	Reactome
SUMOylation of RNA binding proteins	46	12 (26.1%)	0.00418	0.0205	Reactome
Condensation of Prophase Chromosomes	77	17 (22.4%)	0.00425	0.0207	Reactome
Resolution of D-Loop Structures	36	10 (28.6%)	0.00429	0.0208	Reactome
Regulation of APC/C activators between G1/S and early anaphase	36	10 (28.6%)	0.00429	0.0208	Reactome
Host Interactions of HIV factors	89	19 (21.3%)	0.00449	0.0217	Reactome
Depolymerisation of the Nuclear Lamina	11	5 (45.5%)	0.00473	0.0227	Reactome
Inhibition of the proteolytic activity of APC/C required for the onset of anaphase by mitotic spindle checkpoint components	21	7 (35.0%)	0.00479	0.0228	Reactome
Inactivation of APC/C via direct inhibition of the APC/C complex	21	7 (35.0%)	0.00479	0.0228	Reactome
Gap-filling DNA repair synthesis and ligation in GG-NER	25	8 (32.0%)	0.00486	0.023	Reactome
APC-Cdc20 mediated degradation of Nek2A	26	8 (32.0%)	0.00486	0.023	Reactome
Glycerophospholipid metabolism	136	26 (19.1%)	0.00497	0.0234	EHMN
Ciliary landscape	213	37 (17.4%)	0.00515	0.0242	Wikipathways
Pyrimidine metabolism	84	18 (21.4%)	0.00537	0.0251	Wikipathways
VEGFA-VEGFR2 Signaling Pathway	236	40 (16.9%)	0.00576	0.0267	Wikipathways
Human papillomavirus infection - Homo sapiens (human)	339	54 (15.9%)	0.00579	0.0267	KEGG
N-Glycan biosynthesis	42	11 (26.2%)	0.0058	0.0267	EHMN
Viral Messenger RNA Synthesis	42	11 (26.2%)	0.0058	0.0267	Reactome
p38 mapk signaling pathway	31	9 (29.0%)	0.0059	0.0269	BioCarta
Prostaglandin formation from dihomo gama-linoleic acid	31	9 (29.0%)	0.0059	0.0269	EHMN
Recognition of DNA damage by PCNA-containing replication complex	31	9 (29.0%)	0.0059	0.0269	Reactome
Purine metabolism	223	38 (17.1%)	0.00594	0.0269	EHMN
Glycolysis and Gluconeogenesis	67	15 (22.7%)	0.00601	0.0272	EHMN
Endocytosis - Homo sapiens (human)	244	41 (16.8%)	0.00609	0.0274	KEGG
Interactome of polycomb repressive complex 2 (PRC2)	16	6 (37.5%)	0.00609	0.0274	Wikipathways
Lysine metabolism	60	14 (23.3%)	0.00612	0.0274	EHMN
Activation of gene expression by SREBF (SREBP)	26	8 (30.8%)	0.00634	0.0278	Reactome
downregulated of mta-3 in er-negative breast tumors	21	7 (33.3%)	0.00649	0.0278	BioCarta
Purine Nucleoside Phosphorylase Deficiency	37	10 (27.0%)	0.0066	0.0278	SMPDB
Xanthine Dehydrogenase Deficiency (Xanthinuria)	37	10 (27.0%)	0.0066	0.0278	SMPDB
Adenylosuccinate Lyase Deficiency	37	10 (27.0%)	0.0066	0.0278	SMPDB
AICA-Ribosiduria	37	10 (27.0%)	0.0066	0.0278	SMPDB
Adenine phosphoribosyltransferase deficiency (APRT)	37	10 (27.0%)	0.0066	0.0278	SMPDB
Mitochondrial DNA depletion syndrome	37	10 (27.0%)	0.0066	0.0278	SMPDB
Myoadenylate deaminase deficiency	37	10 (27.0%)	0.0066	0.0278	SMPDB
Purine Metabolism	37	10 (27.0%)	0.0066	0.0278	SMPDB
Molybdenum Cofactor Deficiency	37	10 (27.0%)	0.0066	0.0278	SMPDB
Adenosine Deaminase Deficiency	37	10 (27.0%)	0.0066	0.0278	SMPDB
Gout or Kelley-Seegmiller Syndrome	37	10 (27.0%)	0.0066	0.0278	SMPDB
Lesch-Nyhan Syndrome (LNS)	37	10 (27.0%)	0.0066	0.0278	SMPDB
Xanthinuria type I	37	10 (27.0%)	0.0066	0.0278	SMPDB
Xanthinuria type II	37	10 (27.0%)	0.0066	0.0278	SMPDB
Squalene and cholesterol biosynthesis	37	10 (27.0%)	0.0066	0.0278	EHMN
Transport of Mature mRNA derived from an Intron-Containing Transcript	73	16 (21.9%)	0.0067	0.0281	Reactome
Metabolism of RNA	586	85 (14.7%)	0.00671	0.0281	Reactome
Insulin Signaling	160	29 (18.1%)	0.00684	0.0285	Wikipathways
Choline metabolism in cancer - Homo sapiens (human)	99	20 (20.2%)	0.00691	0.0287	KEGG
DNA Damage Bypass	49	12 (24.5%)	0.0072	0.0298	Reactome
Rho GTPase cycle	144	26 (18.6%)	0.00734	0.0299	Reactome
Hyaluronan metabolism	12	5 (41.7%)	0.00736	0.0299	Reactome
Purine ribonucleoside monophosphate biosynthesis	12	5 (41.7%)	0.00736	0.0299	Reactome
mechanism of protein import into the nucleus	12	5 (41.7%)	0.00736	0.0299	BioCarta
MicroRNA (miRNA) biogenesis	12	5 (41.7%)	0.00736	0.0299	Reactome
TGF-beta receptor signaling activates SMADs	32	9 (28.1%)	0.00741	0.0299	Reactome
Gastric Cancer Network 2	32	9 (28.1%)	0.00741	0.0299	Wikipathways
WNT-Ncore	32	9 (28.1%)	0.00741	0.0299	Signalink
Nucleotide Excision Repair	113	22 (19.5%)	0.00748	0.0301	Reactome
Class I MHC mediated antigen processing & presentation	324	51 (15.9%)	0.00754	0.0303	Reactome
Processing of Capped Intron-Containing Pre-mRNA	240	40 (16.7%)	0.00767	0.0306	Reactome
Response to elevated platelet cytosolic Ca2+	134	25 (18.7%)	0.00797	0.0318	Reactome
NoRC negatively regulates rRNA expression	108	21 (19.6%)	0.00805	0.032	Reactome
Signaling by NOTCH3	44	11 (25.0%)	0.00842	0.0332	Reactome
Influenza Viral RNA Transcription and Replication	44	11 (25.0%)	0.00842	0.0332	Reactome
Protein alkylation leading to liver fibrosis	50	12 (24.0%)	0.00853	0.0335	Wikipathways
role of brca1 brca2 and atr in cancer susceptibility	22	7 (31.8%)	0.0086	0.0337	BioCarta
Pyrimidine metabolism - Homo sapiens (human)	101	20 (19.8%)	0.00866	0.0338	KEGG
HATs acetylate histones	142	26 (18.3%)	0.00884	0.0344	Reactome
Cooperation of Prefoldin and TriC/CCT in actin and tubulin folding	33	9 (27.3%)	0.00918	0.0356	Reactome
Nonhomologous End-Joining (NHEJ)	70	15 (21.7%)	0.00919	0.0356	Reactome
Androgen receptor signaling pathway	89	18 (20.2%)	0.00995	0.0383	Wikipathways
Chronic myeloid leukemia - Homo sapiens (human)	76	16 (21.1%)	0.00997	0.0383	KEGG

## Sheet: Downregulated Pathways HCC
pathway name	set size	candidates contained	p-value	q-value	pathway source
Metabolism	1972	301 (15.4%)	4.85e-53	4.61e-50	Reactome
Metabolism of amino acids and derivatives	342	75 (22.5%)	7.2e-22	3.42e-19	Reactome
Fatty acid degradation - Homo sapiens (human)	44	27 (61.4%)	1.67e-21	5.3e-19	KEGG
Leukotriene metabolism	105	39 (37.9%)	1.91e-20	4.54e-18	EHMN
Tryptophan metabolism - Homo sapiens (human)	40	25 (62.5%)	2.76e-20	5.24e-18	KEGG
Nuclear Receptors Meta-Pathway	316	69 (21.9%)	1.47e-19	2.32e-17	Wikipathways
Biological oxidations	231	56 (24.8%)	1.13e-18	1.53e-16	Reactome
Tryptophan metabolism	46	25 (54.3%)	3.26e-18	3.87e-16	Wikipathways
Fatty acid metabolism	189	49 (26.6%)	7.05e-18	7.44e-16	Reactome
Valine, leucine and isoleucine degradation - Homo sapiens (human)	48	25 (52.1%)	1.28e-17	1.22e-15	KEGG
Metabolism of lipids	664	102 (15.5%)	8.57e-17	7.4e-15	Reactome
Liver steatosis AOP	103	34 (33.0%)	7.25e-16	5.74e-14	Wikipathways
Phase I - Functionalization of compounds	109	34 (31.8%)	2.67e-15	1.95e-13	Reactome
Saturated fatty acids beta-oxidation	25	17 (68.0%)	4.15e-15	2.81e-13	EHMN
Tyrosine metabolism	110	33 (30.6%)	2.47e-14	1.56e-12	EHMN
Histidine, lysine, phenylalanine, tyrosine, proline and tryptophan catabolism	49	22 (45.8%)	3.63e-14	2.1e-12	Reactome
Metapathway biotransformation Phase I and II	186	44 (23.7%)	3.76e-14	2.1e-12	Wikipathways
Bile acid biosynthesis	53	23 (43.4%)	4.09e-14	2.16e-12	EHMN
Glycine, serine and threonine metabolism - Homo sapiens (human)	40	20 (50.0%)	6.54e-14	3.27e-12	KEGG
Androgen and estrogen biosynthesis and metabolism	89	29 (33.3%)	7.47e-14	3.55e-12	EHMN
Amino Acid metabolism	91	29 (31.9%)	2.78e-13	8.4e-12	Wikipathways
3-Methylglutaconic Aciduria Type I	30	17 (56.7%)	3.36e-13	8.4e-12	SMPDB
Valine, Leucine and Isoleucine Degradation	30	17 (56.7%)	3.36e-13	8.4e-12	SMPDB
2-Methyl-3-Hydroxybutryl CoA Dehydrogenase Deficiency	30	17 (56.7%)	3.36e-13	8.4e-12	SMPDB
Isovaleric Aciduria	30	17 (56.7%)	3.36e-13	8.4e-12	SMPDB
3-Methylcrotonyl Coa Carboxylase Deficiency Type I	30	17 (56.7%)	3.36e-13	8.4e-12	SMPDB
Propionic Acidemia	30	17 (56.7%)	3.36e-13	8.4e-12	SMPDB
Maple Syrup Urine Disease	30	17 (56.7%)	3.36e-13	8.4e-12	SMPDB
3-Hydroxy-3-Methylglutaryl-CoA Lyase Deficiency	30	17 (56.7%)	3.36e-13	8.4e-12	SMPDB
Isobutyryl-coa dehydrogenase deficiency	30	17 (56.7%)	3.36e-13	8.4e-12	SMPDB
3-hydroxyisobutyric aciduria	30	17 (56.7%)	3.36e-13	8.4e-12	SMPDB
3-hydroxyisobutyric acid dehydrogenase deficiency	30	17 (56.7%)	3.36e-13	8.4e-12	SMPDB
Isovaleric acidemia	30	17 (56.7%)	3.36e-13	8.4e-12	SMPDB
Methylmalonate Semialdehyde Dehydrogenase Deficiency	30	17 (56.7%)	3.36e-13	8.4e-12	SMPDB
Methylmalonic Aciduria	30	17 (56.7%)	3.36e-13	8.4e-12	SMPDB
3-Methylglutaconic Aciduria Type IV	30	17 (56.7%)	3.36e-13	8.4e-12	SMPDB
3-Methylglutaconic Aciduria Type III	30	17 (56.7%)	3.36e-13	8.4e-12	SMPDB
Beta-Ketothiolase Deficiency	30	17 (56.7%)	3.36e-13	8.4e-12	SMPDB
beta-Alanine metabolism - Homo sapiens (human)	31	17 (54.8%)	6.99e-13	1.7e-11	KEGG
Valine, leucine and isoleucine degradation	49	21 (42.9%)	7.16e-13	1.7e-11	EHMN
Chemical carcinogenesis - Homo sapiens (human)	82	27 (32.9%)	7.62e-13	1.77e-11	KEGG
Mono-unsaturated fatty acid beta-oxidation	21	14 (66.7%)	1.79e-12	4.05e-11	EHMN
Complement and coagulation cascades - Homo sapiens (human)	79	26 (32.9%)	2.06e-12	4.54e-11	KEGG
Fatty Acid Omega Oxidation	15	12 (80.0%)	2.16e-12	4.66e-11	Wikipathways
Oxidation by Cytochrome P450	62	23 (37.1%)	2.22e-12	4.7e-11	Wikipathways
Disulfiram Action Pathway	25	15 (60.0%)	2.69e-12	5.55e-11	SMPDB
PPAR signaling pathway - Homo sapiens (human)	74	25 (33.8%)	2.82e-12	5.69e-11	KEGG
Cytochrome P450 - arranged by substrate type	68	23 (34.8%)	1.01e-11	2e-10	Reactome
3-Phosphoglycerate dehydrogenase deficiency	27	15 (55.6%)	1.26e-11	2.14e-10	SMPDB
Non Ketotic Hyperglycinemia	27	15 (55.6%)	1.26e-11	2.14e-10	SMPDB
Glycine and Serine Metabolism	27	15 (55.6%)	1.26e-11	2.14e-10	SMPDB
Dimethylglycine Dehydrogenase Deficiency	27	15 (55.6%)	1.26e-11	2.14e-10	SMPDB
Hyperglycinemia, non-ketotic	27	15 (55.6%)	1.26e-11	2.14e-10	SMPDB
Dimethylglycine Dehydrogenase Deficiency	27	15 (55.6%)	1.26e-11	2.14e-10	SMPDB
Sarcosinemia	27	15 (55.6%)	1.26e-11	2.14e-10	SMPDB
Dihydropyrimidine Dehydrogenase Deficiency (DHPD)	27	15 (55.6%)	1.26e-11	2.14e-10	SMPDB
Xenobiotics	26	14 (58.3%)	2.51e-11	4.18e-10	Reactome
Complement and Coagulation Cascades	59	21 (35.6%)	5.08e-11	8.32e-10	Wikipathways
Propanoate metabolism	18	12 (66.7%)	7.33e-11	1.16e-09	EHMN
Dengue-2 Interactions with Complement and Coagulation Cascades	60	21 (35.0%)	7.34e-11	1.16e-09	Wikipathways
PPAR signaling pathway	68	22 (32.4%)	1.51e-10	2.36e-09	Wikipathways
Xenobiotics metabolism	53	19 (37.3%)	1.7e-10	2.6e-09	EHMN
Tyrosine metabolism - Homo sapiens (human)	36	16 (44.4%)	2.07e-10	3.12e-09	KEGG
Histidine metabolism - Homo sapiens (human)	23	13 (56.5%)	2.27e-10	3.38e-09	KEGG
Lysine Degradation	13	10 (76.9%)	3.26e-10	4.36e-09	SMPDB
Hyperlysinemia I, Familial	13	10 (76.9%)	3.26e-10	4.36e-09	SMPDB
2-aminoadipic 2-oxoadipic aciduria	13	10 (76.9%)	3.26e-10	4.36e-09	SMPDB
Pyridoxine dependency with seizures	13	10 (76.9%)	3.26e-10	4.36e-09	SMPDB
Saccharopinuria/Hyperlysinemia II	13	10 (76.9%)	3.26e-10	4.36e-09	SMPDB
Glutaric Aciduria Type I	13	10 (76.9%)	3.26e-10	4.36e-09	SMPDB
Hyperlysinemia II or Saccharopinuria	13	10 (76.9%)	3.26e-10	4.36e-09	SMPDB
Butanoate metabolism - Homo sapiens (human)	28	14 (50.0%)	4.01e-10	5.28e-09	KEGG
Retinol metabolism - Homo sapiens (human)	67	21 (31.3%)	7.69e-10	1e-08	KEGG
Long chain acyl-CoA dehydrogenase deficiency (LCAD)	14	10 (71.4%)	1.07e-09	1.23e-08	SMPDB
Trifunctional protein deficiency	14	10 (71.4%)	1.07e-09	1.23e-08	SMPDB
Carnitine palmitoyl transferase deficiency (II)	14	10 (71.4%)	1.07e-09	1.23e-08	SMPDB
Very-long-chain acyl coa dehydrogenase deficiency (VLCAD)	14	10 (71.4%)	1.07e-09	1.23e-08	SMPDB
Medium chain acyl-coa dehydrogenase deficiency (MCAD)	14	10 (71.4%)	1.07e-09	1.23e-08	SMPDB
Short Chain Acyl CoA Dehydrogenase Deficiency (SCAD Deficiency)	14	10 (71.4%)	1.07e-09	1.23e-08	SMPDB
Fatty acid Metabolism	14	10 (71.4%)	1.07e-09	1.23e-08	SMPDB
Glutaric Aciduria Type I	14	10 (71.4%)	1.07e-09	1.23e-08	SMPDB
Ethylmalonic Encephalopathy	14	10 (71.4%)	1.07e-09	1.23e-08	SMPDB
Carnitine palmitoyl transferase deficiency (I)	14	10 (71.4%)	1.07e-09	1.23e-08	SMPDB
C21-steroid hormone biosynthesis and metabolism	59	19 (33.3%)	1.53e-09	1.73e-08	EHMN
Peroxisome - Homo sapiens (human)	83	23 (27.7%)	1.83e-09	2.04e-08	KEGG
Drug metabolism - cytochrome P450 - Homo sapiens (human)	72	21 (30.0%)	1.89e-09	2.09e-08	KEGG
Tryptophan metabolism	22	12 (54.5%)	2e-09	2.18e-08	EHMN
Carnosinuria, carnosinemia	9	8 (88.9%)	2.76e-09	2.88e-08	SMPDB
Ureidopropionase deficiency	9	8 (88.9%)	2.76e-09	2.88e-08	SMPDB
GABA-Transaminase Deficiency	9	8 (88.9%)	2.76e-09	2.88e-08	SMPDB
Beta-Alanine Metabolism	9	8 (88.9%)	2.76e-09	2.88e-08	SMPDB
Di-unsaturated fatty acid beta-oxidation	23	12 (52.2%)	3.93e-09	4.06e-08	EHMN
Tryptophan Metabolism	19	11 (57.9%)	4.1e-09	4.19e-08	SMPDB
Caffeine Metabolism	7	7 (100.0%)	5.01e-09	5.06e-08	SMPDB
Arachidonic acid metabolism	62	19 (31.1%)	5.57e-09	5.57e-08	Reactome
Phytanic acid peroxisomal oxidation	16	10 (62.5%)	7.6e-09	7.52e-08	EHMN
Argininemia	13	9 (69.2%)	1.19e-08	1.1e-07	SMPDB
Citrullinemia Type I	13	9 (69.2%)	1.19e-08	1.1e-07	SMPDB
Carbamoyl Phosphate Synthetase Deficiency	13	9 (69.2%)	1.19e-08	1.1e-07	SMPDB
Argininosuccinic Aciduria	13	9 (69.2%)	1.19e-08	1.1e-07	SMPDB
Urea Cycle	13	9 (69.2%)	1.19e-08	1.1e-07	SMPDB
Ornithine Transcarbamylase Deficiency (OTC Deficiency)	13	9 (69.2%)	1.19e-08	1.1e-07	SMPDB
Arachidonic acid metabolism	101	24 (24.2%)	1.49e-08	1.38e-07	EHMN
Glyoxylate and dicarboxylate metabolism - Homo sapiens (human)	30	13 (43.3%)	1.55e-08	1.41e-07	KEGG
Human Complement System	92	23 (25.0%)	1.59e-08	1.44e-07	Wikipathways
Celecoxib Action Pathway	36	14 (38.9%)	2.31e-08	2.07e-07	SMPDB
Metabolism of xenobiotics by cytochrome P450 - Homo sapiens (human)	76	20 (27.0%)	3.32e-08	2.95e-07	KEGG
Tyrosinemia, transient, of the newborn	18	10 (55.6%)	3.68e-08	3.07e-07	SMPDB
Dopamine beta-hydroxylase deficiency	18	10 (55.6%)	3.68e-08	3.07e-07	SMPDB
Tyrosine Metabolism	18	10 (55.6%)	3.68e-08	3.07e-07	SMPDB
Alkaptonuria	18	10 (55.6%)	3.68e-08	3.07e-07	SMPDB
Monoamine oxidase-a deficiency (MAO-A)	18	10 (55.6%)	3.68e-08	3.07e-07	SMPDB
Hawkinsinuria	18	10 (55.6%)	3.68e-08	3.07e-07	SMPDB
Tyrosinemia Type I	18	10 (55.6%)	3.68e-08	3.07e-07	SMPDB
Synthesis of epoxy (EET) and dihydroxyeicosatrienoic acids (DHET)	8	7 (87.5%)	3.78e-08	3.07e-07	Reactome
Mitochondrial Beta-Oxidation of Short Chain Saturated Fatty Acids	8	7 (87.5%)	3.78e-08	3.07e-07	SMPDB
Short-chain 3-hydroxyacyl-CoA dehydrogenase deficiency (SCHAD)	8	7 (87.5%)	3.78e-08	3.07e-07	SMPDB
Propanoate metabolism - Homo sapiens (human)	32	13 (40.6%)	3.97e-08	3.2e-07	KEGG
Urea cycle and metabolism of arginine, proline, glutamate, aspartate and asparagine	106	24 (23.1%)	4.17e-08	3.33e-07	EHMN
CYP2E1 reactions	13	8 (72.7%)	4.49e-08	3.55e-07	Reactome
Butanoate metabolism	23	11 (47.8%)	5.75e-08	4.48e-07	EHMN
Branched-chain amino acid catabolism	23	11 (47.8%)	5.75e-08	4.48e-07	Reactome
Omega-6 fatty acid metabolism	28	12 (42.9%)	6.51e-08	5.03e-07	EHMN
Glucocorticoid Receptor Pathway	71	19 (27.1%)	6.78e-08	5.2e-07	Wikipathways
Response to metal ions	15	9 (60.0%)	7.36e-08	5.59e-07	Reactome
Fatty Acid Beta Oxidation	34	13 (38.2%)	9.38e-08	7.07e-07	Wikipathways
Linoleate metabolism	74	19 (26.4%)	1.11e-07	8.31e-07	EHMN
Dimethyl-branched-chain fatty acid mitochondrial beta-oxidation	12	8 (66.7%)	1.27e-07	9.28e-07	EHMN
Trihydroxycoprostanoyl-CoA beta-oxidation	12	8 (66.7%)	1.27e-07	9.28e-07	EHMN
Metallothioneins bind metals	12	8 (66.7%)	1.27e-07	9.28e-07	Reactome
Histidine metabolism	35	13 (37.1%)	1.4e-07	1.02e-06	EHMN
Synthesis of (16-20)-hydroxyeicosatetraenoic acids (HETE)	9	7 (77.8%)	1.6e-07	1.15e-06	Reactome
Tamoxifen metabolism	21	10 (47.6%)	2.48e-07	1.76e-06	Wikipathways
Arginine biosynthesis - Homo sapiens (human)	21	10 (47.6%)	2.48e-07	1.76e-06	KEGG
Arginine and proline metabolism - Homo sapiens (human)	50	15 (30.6%)	2.93e-07	2.06e-06	KEGG
Bile acid and bile salt metabolism	43	14 (32.6%)	3.1e-07	2.14e-06	Reactome
Valproic acid pathway	13	8 (61.5%)	3.11e-07	2.14e-06	Wikipathways
Estrogen Receptor Pathway	13	8 (61.5%)	3.11e-07	2.14e-06	Wikipathways
Biosynthesis of DHA-derived SPMs	19	9 (52.9%)	3.17e-07	2.15e-06	Reactome
Mitochondrial LC-Fatty Acid Beta-Oxidation	17	9 (52.9%)	3.17e-07	2.15e-06	Wikipathways
Constitutive Androstane Receptor Pathway	32	12 (37.5%)	3.79e-07	2.55e-06	Wikipathways
Complement Activation	22	10 (45.5%)	4.27e-07	2.86e-06	Wikipathways
Peroxisomal protein import	64	17 (26.6%)	4.66e-07	3.1e-06	Reactome
Mitochondrial Beta-Oxidation of Long Chain Saturated Fatty Acids	10	7 (70.0%)	5.04e-07	3.3e-06	SMPDB
alternative complement pathway	10	7 (70.0%)	5.04e-07	3.3e-06	BioCarta
Estrogen metabolism	18	9 (50.0%)	5.98e-07	3.89e-06	Wikipathways
Pyruvate metabolism - Homo sapiens (human)	39	13 (33.3%)	6.04e-07	3.91e-06	KEGG
Malonyl-coa decarboxylase deficiency	14	8 (57.1%)	6.84e-07	4.3e-06	SMPDB
Malonic Aciduria	14	8 (57.1%)	6.84e-07	4.3e-06	SMPDB
Propanoate Metabolism	14	8 (57.1%)	6.84e-07	4.3e-06	SMPDB
Methylmalonic Aciduria Due to Cobalamin-Related Disorders	14	8 (57.1%)	6.84e-07	4.3e-06	SMPDB
One carbon metabolism and related pathways	52	15 (28.8%)	6.92e-07	4.33e-06	Wikipathways
Biosynthesis of specialized proresolving mediators (SPMs)	21	9 (47.4%)	1.07e-06	6.64e-06	Reactome
Alanine, aspartate and glutamate metabolism - Homo sapiens (human)	35	12 (34.3%)	1.17e-06	7.19e-06	KEGG
Caffeine metabolism - Homo sapiens (human)	5	5 (100.0%)	1.18e-06	7.22e-06	KEGG
Glycolysis / Gluconeogenesis - Homo sapiens (human)	68	17 (25.0%)	1.19e-06	7.22e-06	KEGG
Valproic Acid Metabolism Pathway	11	7 (63.6%)	1.31e-06	7.92e-06	SMPDB
Fatty acids	17	8 (53.3%)	1.38e-06	8.31e-06	Reactome
Hyperornithinemia with gyrate atrophy (HOGA)	20	9 (45.0%)	1.83e-06	1.02e-05	SMPDB
Creatine deficiency, guanidinoacetate methyltransferase deficiency	20	9 (45.0%)	1.83e-06	1.02e-05	SMPDB
L-arginine:glycine amidinotransferase deficiency	20	9 (45.0%)	1.83e-06	1.02e-05	SMPDB
Hyperornithinemia-hyperammonemia-homocitrullinuria [HHH-syndrome]	20	9 (45.0%)	1.83e-06	1.02e-05	SMPDB
Guanidinoacetate Methyltransferase Deficiency (GAMT Deficiency)	20	9 (45.0%)	1.83e-06	1.02e-05	SMPDB
Prolinemia Type II	20	9 (45.0%)	1.83e-06	1.02e-05	SMPDB
Prolidase Deficiency (PD)	20	9 (45.0%)	1.83e-06	1.02e-05	SMPDB
Arginine and Proline Metabolism	20	9 (45.0%)	1.83e-06	1.02e-05	SMPDB
Hyperprolinemia Type I	20	9 (45.0%)	1.83e-06	1.02e-05	SMPDB
Hyperprolinemia Type II	20	9 (45.0%)	1.83e-06	1.02e-05	SMPDB
Ornithine Aminotransferase Deficiency (OAT Deficiency)	20	9 (45.0%)	1.83e-06	1.02e-05	SMPDB
Arginine: Glycine Amidinotransferase Deficiency (AGAT Deficiency)	20	9 (45.0%)	1.83e-06	1.02e-05	SMPDB
Terminal pathway of complement	8	6 (75.0%)	1.92e-06	1.05e-05	Reactome
Biosynthesis of maresins	10	6 (75.0%)	1.92e-06	1.05e-05	Reactome
Butyrate Metabolism	8	6 (75.0%)	1.92e-06	1.05e-05	SMPDB
Lectin pathway of complement activation	8	6 (75.0%)	1.92e-06	1.05e-05	Reactome
Omega-3 fatty acid metabolism	16	8 (50.0%)	2.61e-06	1.41e-05	EHMN
Ethanol oxidation	12	7 (58.3%)	2.96e-06	1.58e-05	Reactome
Alanine and aspartate metabolism	12	7 (58.3%)	2.96e-06	1.58e-05	Wikipathways
lectin induced complement pathway	12	7 (58.3%)	2.96e-06	1.58e-05	BioCarta
Glyoxylate metabolism and glycine degradation	32	11 (34.4%)	3.18e-06	1.69e-05	Reactome
Lysine degradation - Homo sapiens (human)	59	15 (25.4%)	4e-06	2.11e-05	KEGG
Metabolism of vitamins and cofactors	181	29 (16.3%)	4.4e-06	2.31e-05	Reactome
Intrinsic Pathway of Fibrin Clot Formation	22	9 (40.9%)	4.82e-06	2.5e-05	Reactome
Extracellular vesicles in the crosstalk of cardiac cells	22	9 (40.9%)	4.82e-06	2.5e-05	Wikipathways
Clopidogrel Metabolism Pathway	9	6 (66.7%)	5.45e-06	2.77e-05	SMPDB
Clopidogrel Action Pathway	9	6 (66.7%)	5.45e-06	2.77e-05	SMPDB
Cyclophosphamide Action Pathway	9	6 (66.7%)	5.45e-06	2.77e-05	SMPDB
Cyclophosphamide Metabolism Pathway	9	6 (66.7%)	5.45e-06	2.77e-05	SMPDB
Amino acid synthesis and interconversion (transamination)	35	11 (32.4%)	6.24e-06	3.15e-05	Reactome
Biosynthesis of maresin-like SPMs	8	5 (83.3%)	6.72e-06	3.38e-05	Reactome
Regulation of lipid metabolism by Peroxisome proliferator-activated receptor alpha (PPARalpha)	41	12 (29.3%)	7.66e-06	3.83e-05	Wikipathways
Peroxisomal lipid metabolism	29	10 (34.5%)	8.69e-06	4.32e-05	Reactome
Phase II - Conjugation of compounds	115	21 (18.8%)	1.02e-05	5e-05	Reactome
classical complement pathway	14	7 (50.0%)	1.14e-05	5e-05	BioCarta
Tryptophan catabolism	14	7 (50.0%)	1.14e-05	5e-05	Reactome
Adipogenesis	131	23 (17.6%)	1.22e-05	5e-05	Wikipathways
Ketoprofen Action Pathway	30	10 (33.3%)	1.23e-05	5e-05	SMPDB
Acetylsalicylic Acid Action Pathway	30	10 (33.3%)	1.23e-05	5e-05	SMPDB
Diflunisal Action Pathway	30	10 (33.3%)	1.23e-05	5e-05	SMPDB
Acetaminophen Action Pathway	30	10 (33.3%)	1.23e-05	5e-05	SMPDB
Sulindac Action Pathway	30	10 (33.3%)	1.23e-05	5e-05	SMPDB
Ketorolac Action Pathway	30	10 (33.3%)	1.23e-05	5e-05	SMPDB
Naproxen Action Pathway	30	10 (33.3%)	1.23e-05	5e-05	SMPDB
Flurbiprofen Action Pathway	30	10 (33.3%)	1.23e-05	5e-05	SMPDB
Antrafenine Action Pathway	30	10 (33.3%)	1.23e-05	5e-05	SMPDB
Trisalicylate-choline Action Pathway	30	10 (33.3%)	1.23e-05	5e-05	SMPDB
Nepafenac Action Pathway	30	10 (33.3%)	1.23e-05	5e-05	SMPDB
Phenylbutazone Action Pathway	30	10 (33.3%)	1.23e-05	5e-05	SMPDB
Lornoxicam Action Pathway	30	10 (33.3%)	1.23e-05	5e-05	SMPDB
Salsalate Action Pathway	30	10 (33.3%)	1.23e-05	5e-05	SMPDB
Salicylic Acid Action Pathway	30	10 (33.3%)	1.23e-05	5e-05	SMPDB
Salicylate-sodium Action Pathway	30	10 (33.3%)	1.23e-05	5e-05	SMPDB
Oxaprozin Action Pathway	30	10 (33.3%)	1.23e-05	5e-05	SMPDB
Nabumetone Action Pathway	30	10 (33.3%)	1.23e-05	5e-05	SMPDB
Bromfenac Action Pathway	30	10 (33.3%)	1.23e-05	5e-05	SMPDB
Mefenamic Acid Action Pathway	30	10 (33.3%)	1.23e-05	5e-05	SMPDB
Piroxicam Action Pathway	30	10 (33.3%)	1.23e-05	5e-05	SMPDB
Carprofen Action Pathway	30	10 (33.3%)	1.23e-05	5e-05	SMPDB
Fenoprofen Action Pathway	30	10 (33.3%)	1.23e-05	5e-05	SMPDB
Antipyrine Action Pathway	30	10 (33.3%)	1.23e-05	5e-05	SMPDB
Magnesium salicylate Action Pathway	30	10 (33.3%)	1.23e-05	5e-05	SMPDB
Tenoxicam Action Pathway	30	10 (33.3%)	1.23e-05	5e-05	SMPDB
Tiaprofenic Acid Action Pathway	30	10 (33.3%)	1.23e-05	5e-05	SMPDB
Tolmetin Action Pathway	30	10 (33.3%)	1.23e-05	5e-05	SMPDB
Suprofen Action Pathway	30	10 (33.3%)	1.23e-05	5e-05	SMPDB
Etodolac Action Pathway	30	10 (33.3%)	1.23e-05	5e-05	SMPDB
Rofecoxib Action Pathway	30	10 (33.3%)	1.23e-05	5e-05	SMPDB
Diclofenac Action Pathway	30	10 (33.3%)	1.23e-05	5e-05	SMPDB
Etoricoxib Action Pathway	30	10 (33.3%)	1.23e-05	5e-05	SMPDB
Lumiracoxib Action Pathway	30	10 (33.3%)	1.23e-05	5e-05	SMPDB
Valdecoxib Action Pathway	30	10 (33.3%)	1.23e-05	5e-05	SMPDB
Meloxicam Action Pathway	30	10 (33.3%)	1.23e-05	5e-05	SMPDB
Leukotriene C4 Synthesis Deficiency	30	10 (33.3%)	1.23e-05	5e-05	SMPDB
Arachidonic Acid Metabolism	30	10 (33.3%)	1.23e-05	5e-05	SMPDB
Farnesoid X Receptor Pathway	19	8 (42.1%)	1.28e-05	5.18e-05	Wikipathways
Urea cycle	10	6 (60.0%)	1.29e-05	5.18e-05	Reactome
Synthesis and degradation of ketone bodies - Homo sapiens (human)	10	6 (60.0%)	1.29e-05	5.18e-05	KEGG
Ibuprofen Action Pathway	50	13 (26.0%)	1.35e-05	5.4e-05	SMPDB
Mitochondrial Fatty Acid Beta-Oxidation	39	11 (29.7%)	1.56e-05	6.19e-05	Reactome
Zinc homeostasis	37	11 (29.7%)	1.56e-05	6.19e-05	Wikipathways
Indomethacin Action Pathway	31	10 (32.3%)	1.71e-05	6.75e-05	SMPDB
Histidine Metabolism	15	7 (46.7%)	2.02e-05	7.94e-05	SMPDB
Histidinemia	15	7 (46.7%)	2.02e-05	7.94e-05	SMPDB
Arylamine metabolism	7	5 (71.4%)	2.23e-05	8.67e-05	Wikipathways
Ethanol Degradation	7	5 (71.4%)	2.23e-05	8.67e-05	SMPDB
Metabolism of steroids	127	22 (17.3%)	2.33e-05	9.02e-05	Reactome
Steroid hormone biosynthesis - Homo sapiens (human)	60	14 (23.3%)	2.42e-05	9.34e-05	KEGG
mitochondrial fatty acid beta-oxidation of saturated fatty acids	11	6 (54.5%)	2.68e-05	0.000102	Reactome
3-oxo-10R-octadecatrienoate beta-oxidation	11	6 (54.5%)	2.68e-05	0.000102	EHMN
Glycogen synthesis	11	6 (54.5%)	2.68e-05	0.000102	Reactome
Complement cascade	141	23 (16.7%)	2.91e-05	0.00011	Reactome
Glycerolipid metabolism - Homo sapiens (human)	61	14 (23.0%)	2.95e-05	0.000112	KEGG
Metabolism of water-soluble vitamins and cofactors	114	20 (18.0%)	3.01e-05	0.000114	Reactome
Pregnane X Receptor pathway	33	10 (30.3%)	3.16e-05	0.000119	Wikipathways
Glycine, serine, alanine and threonine metabolism	78	16 (20.5%)	3.62e-05	0.000135	EHMN
Synthesis of bile acids and bile salts	34	10 (29.4%)	4.21e-05	0.000157	Reactome
Arachidonic acid metabolism - Homo sapiens (human)	63	14 (22.2%)	4.34e-05	0.000161	KEGG
Binding and Uptake of Ligands by Scavenger Receptors	41	11 (26.8%)	4.52e-05	0.000167	Reactome
Dengue-2 Interactions with Blood Clotting Cascade	22	8 (36.4%)	4.55e-05	0.000167	Wikipathways
Metabolism of carbohydrates	264	35 (13.3%)	4.62e-05	0.000169	Reactome
Eicosanoids	12	6 (50.0%)	5.05e-05	0.000184	Reactome
Ammonia Recycling	12	6 (50.0%)	5.05e-05	0.000184	SMPDB
Phenylalanine metabolism - Homo sapiens (human)	17	7 (41.2%)	5.44e-05	0.000191	KEGG
Bile Acid Biosynthesis	17	7 (41.2%)	5.44e-05	0.000191	SMPDB
27-Hydroxylase Deficiency	17	7 (41.2%)	5.44e-05	0.000191	SMPDB
Congenital Bile Acid Synthesis Defect Type II	17	7 (41.2%)	5.44e-05	0.000191	SMPDB
Cerebrotendinous Xanthomatosis (CTX)	17	7 (41.2%)	5.44e-05	0.000191	SMPDB
Zellweger Syndrome	17	7 (41.2%)	5.44e-05	0.000191	SMPDB
Familial Hypercholanemia (FHCA)	17	7 (41.2%)	5.44e-05	0.000191	SMPDB
Congenital Bile Acid Synthesis Defect Type III	17	7 (41.2%)	5.44e-05	0.000191	SMPDB
Primary bile acid biosynthesis - Homo sapiens (human)	17	7 (41.2%)	5.44e-05	0.000191	KEGG
Nuclear Receptors in Lipid Metabolism and Toxicity	35	10 (28.6%)	5.56e-05	0.000193	Wikipathways
Celecoxib Metabolism Pathway	8	5 (62.5%)	5.61e-05	0.000193	SMPDB
Synthesis of Ketone Bodies	8	5 (62.5%)	5.61e-05	0.000193	Reactome
Mitochondrial Beta-Oxidation of Medium Chain Saturated Fatty Acids	8	5 (62.5%)	5.61e-05	0.000193	SMPDB
Ifosfamide Action Pathway	8	5 (62.5%)	5.61e-05	0.000193	SMPDB
Ifosfamide Metabolism Pathway	8	5 (62.5%)	5.61e-05	0.000193	SMPDB
Glucose-Alanine Cycle	8	5 (62.5%)	5.61e-05	0.000193	SMPDB
intrinsic prothrombin activation pathway	23	8 (34.8%)	6.57e-05	0.000224	BioCarta
Blood Clotting Cascade	23	8 (34.8%)	6.57e-05	0.000224	Wikipathways
Plasma lipoprotein remodeling	30	9 (30.0%)	8.61e-05	0.000291	Reactome
Pentose phosphate pathway - Homo sapiens (human)	30	9 (30.0%)	8.61e-05	0.000291	KEGG
sarcosine oncometabolite pathway	13	6 (46.2%)	8.87e-05	0.000298	SMPDB
Phenylalanine and tyrosine catabolism	13	6 (46.2%)	8.87e-05	0.000298	Reactome
Synthesis of bile acids and bile salts via 7alpha-hydroxycholesterol	24	8 (33.3%)	9.3e-05	0.000311	Reactome
Vitamin A Deficiency	37	10 (27.0%)	9.36e-05	0.000311	SMPDB
Retinol Metabolism	37	10 (27.0%)	9.36e-05	0.000311	SMPDB
Ethanol effects on histone modifications	31	9 (29.0%)	0.000114	0.000377	Wikipathways
Trans-sulfuration and one carbon metabolism	31	9 (29.0%)	0.000114	0.000377	Wikipathways
Sepiapterin reductase deficiency	9	5 (55.6%)	0.00012	0.000385	SMPDB
Segawa syndrome	9	5 (55.6%)	0.00012	0.000385	SMPDB
Pterine Biosynthesis	9	5 (55.6%)	0.00012	0.000385	SMPDB
Dopa-responsive dystonia	9	5 (55.6%)	0.00012	0.000385	SMPDB
Hyperphenylalaniemia due to guanosine triphosphate cyclohydrolase deficiency	9	5 (55.6%)	0.00012	0.000385	SMPDB
Hyperphenylalaninemia due to 6-pyruvoyltetrahydropterin synthase deficiency (ptps)	9	5 (55.6%)	0.00012	0.000385	SMPDB
Hyperphenylalaninemia due to dhpr-deficiency	9	5 (55.6%)	0.00012	0.000385	SMPDB
Nicotinate and Nicotinamide Metabolism	14	6 (42.9%)	0.000147	0.000469	SMPDB
Synthesis of bile acids and bile salts via 24-hydroxycholesterol	14	6 (42.9%)	0.000147	0.000469	Reactome
Formation of Fibrin Clot (Clotting Cascade)	39	10 (25.6%)	0.000152	0.000483	Reactome
Drug metabolism - other enzymes - Homo sapiens (human)	79	15 (19.0%)	0.000158	0.000503	KEGG
Vitamin D Receptor Pathway	184	26 (14.1%)	0.000161	0.000511	Wikipathways
Sulfur amino acid metabolism	27	8 (30.8%)	0.000176	0.000535	Reactome
PPAR Alpha Pathway	26	8 (30.8%)	0.000176	0.000535	Wikipathways
Copper homeostasis	55	12 (21.8%)	0.000182	0.000535	Wikipathways
Bivalirudin Action Pathway	20	7 (35.0%)	0.000182	0.000535	SMPDB
Argatroban Action Pathway	20	7 (35.0%)	0.000182	0.000535	SMPDB
Ximelagatran Action Pathway	20	7 (35.0%)	0.000182	0.000535	SMPDB
Lepirudin Action Pathway	20	7 (35.0%)	0.000182	0.000535	SMPDB
Coagulation	20	7 (35.0%)	0.000182	0.000535	SMPDB
Phenindione Action Pathway	20	7 (35.0%)	0.000182	0.000535	SMPDB
Dicoumarol Action Pathway	20	7 (35.0%)	0.000182	0.000535	SMPDB
Warfarin Action Pathway	20	7 (35.0%)	0.000182	0.000535	SMPDB
Acenocoumarol Action Pathway	20	7 (35.0%)	0.000182	0.000535	SMPDB
Phenprocoumon Action Pathway	20	7 (35.0%)	0.000182	0.000535	SMPDB
Dicumarol Action Pathway	20	7 (35.0%)	0.000182	0.000535	SMPDB
Urea cycle and metabolism of amino groups	20	7 (35.0%)	0.000182	0.000535	Wikipathways
Aminocaproic Acid Action Pathway	20	7 (35.0%)	0.000182	0.000535	SMPDB
Tranexamic Acid Action Pathway	20	7 (35.0%)	0.000182	0.000535	SMPDB
Urokinase Action Pathway	20	7 (35.0%)	0.000182	0.000535	SMPDB
Reteplase Action Pathway	20	7 (35.0%)	0.000182	0.000535	SMPDB
Streptokinase Action Pathway	20	7 (35.0%)	0.000182	0.000535	SMPDB
Tenecteplase Action Pathway	20	7 (35.0%)	0.000182	0.000535	SMPDB
Alteplase Action Pathway	20	7 (35.0%)	0.000182	0.000535	SMPDB
Anistreplase Action Pathway	20	7 (35.0%)	0.000182	0.000535	SMPDB
Aprotinin Action Pathway	20	7 (35.0%)	0.000182	0.000535	SMPDB
Osteoclast differentiation - Homo sapiens (human)	128	20 (15.9%)	0.000188	0.000551	KEGG
Ketone body metabolism	10	5 (50.0%)	0.000226	0.000657	Reactome
pertussis toxin-insensitive ccr5 signaling in macrophage	11	5 (50.0%)	0.000226	0.000657	BioCarta
NHR	49	11 (22.4%)	0.000257	0.000739	Signalink
Ardeparin Action Pathway	21	7 (33.3%)	0.000258	0.000739	SMPDB
Heparin Action Pathway	21	7 (33.3%)	0.000258	0.000739	SMPDB
Fondaparinux Action Pathway	21	7 (33.3%)	0.000258	0.000739	SMPDB
Enoxaparin Action Pathway	21	7 (33.3%)	0.000258	0.000739	SMPDB
Prion diseases - Homo sapiens (human)	35	9 (25.7%)	0.000316	0.000902	KEGG
Recycling of bile acids and salts	16	6 (37.5%)	0.000349	0.000993	Reactome
Pyruvate Dehydrogenase Complex Deficiency	22	7 (31.8%)	0.000357	0.000993	SMPDB
Primary hyperoxaluria II, PH2	22	7 (31.8%)	0.000357	0.000993	SMPDB
Pyruvate kinase deficiency	22	7 (31.8%)	0.000357	0.000993	SMPDB
Leigh Syndrome	22	7 (31.8%)	0.000357	0.000993	SMPDB
Pyruvate Metabolism	22	7 (31.8%)	0.000357	0.000993	SMPDB
Pyruvate Decarboxylase E1 Component Deficiency (PDHE1 Deficiency)	22	7 (31.8%)	0.000357	0.000993	SMPDB
Fatty Acid Biosynthesis	22	7 (31.8%)	0.000357	0.000993	Wikipathways
Glycogen metabolism	22	7 (31.8%)	0.000357	0.000993	Reactome
Vitamin E metabolism	43	10 (23.3%)	0.00036	0.000997	EHMN
Nuclear Receptor transcription pathway	51	11 (21.6%)	0.000373	0.00103	Reactome
Phenylalanine and Tyrosine Metabolism	11	5 (45.5%)	0.000392	0.00107	SMPDB
Phenylketonuria	11	5 (45.5%)	0.000392	0.00107	SMPDB
Tyrosinemia Type 3 (TYRO3)	11	5 (45.5%)	0.000392	0.00107	SMPDB
Tyrosinemia Type 2 (or Richner-Hanhart syndrome)	11	5 (45.5%)	0.000392	0.00107	SMPDB
Linoleic acid metabolism - Homo sapiens (human)	29	8 (27.6%)	0.000405	0.0011	KEGG
RA biosynthesis pathway	23	7 (30.4%)	0.000485	0.0013	Reactome
Pyrimidine Metabolism	23	7 (30.4%)	0.000485	0.0013	SMPDB
UMP Synthase Deiciency (Orotic Aciduria)	23	7 (30.4%)	0.000485	0.0013	SMPDB
MNGIE (Mitochondrial Neurogastrointestinal Encephalopathy)	23	7 (30.4%)	0.000485	0.0013	SMPDB
Beta Ureidopropionase Deficiency	23	7 (30.4%)	0.000485	0.0013	SMPDB
Dihydropyrimidinase Deficiency	23	7 (30.4%)	0.000485	0.0013	SMPDB
Drug Induction of Bile Acid Pathway	17	6 (35.3%)	0.00051	0.00136	Wikipathways
Triglyceride metabolism	38	9 (23.7%)	0.000611	0.00163	Reactome
Bile secretion - Homo sapiens (human)	71	13 (18.3%)	0.000616	0.00163	KEGG
Lysine catabolism	12	5 (41.7%)	0.000636	0.00166	Reactome
Nicotinamide salvaging	12	5 (41.7%)	0.000636	0.00166	Reactome
Pyrimidine catabolism	12	5 (41.7%)	0.000636	0.00166	Reactome
Oxidation of Branched Chain Fatty Acids	12	5 (41.7%)	0.000636	0.00166	SMPDB
Scavenging of heme from plasma	12	5 (41.7%)	0.000636	0.00166	Reactome
Transport of organic anions	12	5 (41.7%)	0.000636	0.00166	Reactome
Transport of small molecules	666	65 (9.8%)	0.000659	0.00171	Reactome
role of -arrestins in the activation and targeting of map kinases	32	8 (25.8%)	0.000662	0.00172	BioCarta
Trans-sulfuration pathway	47	10 (21.3%)	0.000767	0.00198	Wikipathways
Ferroptosis - Homo sapiens (human)	40	9 (22.5%)	0.000912	0.00234	KEGG
Metabolism of polyamines	40	9 (22.5%)	0.000912	0.00234	Reactome
Ferroptosis	40	9 (22.5%)	0.000912	0.00234	Wikipathways
Pantothenate and CoA biosynthesis - Homo sapiens (human)	19	6 (31.6%)	0.000998	0.00256	KEGG
Oxidative Stress	33	8 (24.2%)	0.00104	0.00265	Wikipathways
Glycolysis and Gluconeogenesis	67	12 (18.2%)	0.00105	0.00267	EHMN
Folate Metabolism	66	12 (18.2%)	0.00105	0.00267	Wikipathways
Folate biosynthesis - Homo sapiens (human)	26	7 (26.9%)	0.0011	0.00277	KEGG
Myometrial Relaxation and Contraction Pathways	155	21 (13.5%)	0.00116	0.00293	Wikipathways
Melatonin metabolism and effects	34	8 (23.5%)	0.00128	0.00322	Wikipathways
Fluoropyrimidine Activity	34	8 (23.5%)	0.00128	0.00322	Wikipathways
Cannabinoid receptor signaling	20	6 (30.0%)	0.00135	0.00338	Wikipathways
Ascorbate and aldarate metabolism - Homo sapiens (human)	27	7 (25.9%)	0.0014	0.00349	KEGG
Mineral absorption - Homo sapiens (human)	51	10 (19.6%)	0.00149	0.00372	KEGG
roles of arrestin dependent recruitment of src kinases in gpcr signaling	36	8 (22.9%)	0.00157	0.00389	BioCarta
Lysine metabolism	60	11 (18.3%)	0.00157	0.00389	EHMN
Vitamin A and Carotenoid Metabolism	43	9 (20.9%)	0.00158	0.0039	Wikipathways
mechanism of gene regulation by peroxisome proliferators via ppara	52	10 (19.2%)	0.00174	0.0043	BioCarta
Aflatoxin activation and detoxification	22	6 (28.6%)	0.00178	0.00439	Reactome
Starch and sucrose metabolism - Homo sapiens (human)	36	8 (22.2%)	0.0019	0.00466	KEGG
Quercetin and Nf-kB- AP-1 Induced Cell Apoptosis	15	5 (33.3%)	0.00205	0.005	Wikipathways
Biopterin metabolism	15	5 (33.3%)	0.00205	0.005	EHMN
-arrestins in gpcr desensitization	30	7 (24.1%)	0.00219	0.00533	BioCarta
Gluconeogenesis	22	6 (27.3%)	0.00232	0.00553	SMPDB
Glycogenosis, Type IA. Von gierke disease	22	6 (27.3%)	0.00232	0.00553	SMPDB
Glycogenosis, Type IC	22	6 (27.3%)	0.00232	0.00553	SMPDB
Glycogen Storage Disease Type 1A (GSD1A) or Von Gierke Disease	22	6 (27.3%)	0.00232	0.00553	SMPDB
Triosephosphate isomerase	22	6 (27.3%)	0.00232	0.00553	SMPDB
Fructose-1,6-diphosphatase deficiency	22	6 (27.3%)	0.00232	0.00553	SMPDB
Phosphoenolpyruvate carboxykinase deficiency 1 (PEPCK1)	22	6 (27.3%)	0.00232	0.00553	SMPDB
Glycogenosis, Type IB	22	6 (27.3%)	0.00232	0.00553	SMPDB
SLC-mediated transmembrane transport	245	28 (11.5%)	0.00263	0.00625	Reactome
Lung fibrosis	64	11 (17.2%)	0.00268	0.00634	Wikipathways
Acetaminophen Metabolism Pathway	31	7 (23.3%)	0.0027	0.00634	SMPDB
Nicotinate and nicotinamide metabolism - Homo sapiens (human)	30	7 (23.3%)	0.0027	0.00634	KEGG
TCA cycle	30	7 (23.3%)	0.0027	0.00634	EHMN
Staphylococcus aureus infection - Homo sapiens (human)	56	10 (18.2%)	0.0027	0.00634	KEGG
Nuclear Receptors	38	8 (21.1%)	0.00273	0.00641	Wikipathways
Mycophenolic Acid Metabolism Pathway	16	5 (31.2%)	0.00282	0.00659	SMPDB
Proximal tubule bicarbonate reclamation - Homo sapiens (human)	23	6 (26.1%)	0.00297	0.00692	KEGG
Cysteine and methionine metabolism - Homo sapiens (human)	47	9 (19.1%)	0.00301	0.00702	KEGG
JAK-STAT	106	15 (14.2%)	0.00368	0.00855	Wikipathways
Pathways in clear cell renal cell carcinoma	86	13 (15.1%)	0.00374	0.00862	Wikipathways
Nicotinate metabolism	25	6 (25.0%)	0.00374	0.00862	Reactome
Triacylglyceride Synthesis	24	6 (25.0%)	0.00374	0.00862	Wikipathways
Fructose intolerance, hereditary	18	5 (27.8%)	0.00495	0.0113	SMPDB
Fructose and Mannose Degradation	18	5 (27.8%)	0.00495	0.0113	SMPDB
Fructosuria	18	5 (27.8%)	0.00495	0.0113	SMPDB
Vitamin B12 Metabolism	51	9 (17.6%)	0.00533	0.0121	Wikipathways
Neurotransmitter release cycle	51	9 (17.6%)	0.00533	0.0121	Reactome
African trypanosomiasis - Homo sapiens (human)	35	7 (20.6%)	0.00567	0.0129	KEGG
Porphyrin metabolism	34	7 (20.6%)	0.00567	0.0129	EHMN
toll-like receptor pathway	35	7 (20.0%)	0.0067	0.0152	BioCarta
Prostaglandin Synthesis and Regulation	44	8 (18.2%)	0.00701	0.0158	Wikipathways
Glycerophospholipid metabolism	136	17 (12.5%)	0.00746	0.0168	EHMN
Selenium Micronutrient Network	83	12 (14.5%)	0.0075	0.0168	Wikipathways
Fibrin Complement Receptor 3 Signaling Pathway	36	7 (19.4%)	0.00786	0.0176	Wikipathways
Receptor-type tyrosine-protein phosphatases	20	5 (25.0%)	0.00804	0.0179	Reactome
Signaling by Retinoic Acid	45	8 (17.8%)	0.00805	0.0179	Reactome
Warburg Effect	45	8 (17.8%)	0.00805	0.0179	SMPDB
Glycolysis and Gluconeogenesis	45	8 (17.8%)	0.00805	0.0179	Wikipathways
One Carbon Metabolism	28	6 (21.4%)	0.00837	0.0185	Wikipathways
Regulation of Complement cascade	130	16 (12.6%)	0.00862	0.019	Reactome
Nucleobase catabolism	37	7 (18.9%)	0.00916	0.0202	Reactome
Insulin resistance - Homo sapiens (human)	107	14 (13.1%)	0.00981	0.0216	KEGG
Platelet degranulation	129	16 (12.4%)	0.00996	0.0217	Reactome
The oncogenic action of L-2-hydroxyglutarate in Hydroxygluaricaciduria	29	6 (20.7%)	0.00998	0.0217	SMPDB
cystic fibrosis transmembrane conductance regulator (cftr) and beta 2 adrenergic receptor (b2ar) pathway	22	5 (23.8%)	0.01	0.0217	BioCarta
Fructose and mannose metabolism	21	5 (23.8%)	0.01	0.0217	EHMN
Methionine De Novo and Salvage Pathway	21	5 (23.8%)	0.01	0.0217	Wikipathways
