# Supplementary material for: Familiarity Breeds Strategy: In Silico Untangling of the Molecular Complexity on Course of Autoimmune Liver Disease-to-Hepatocellular Carcinoma Transition Predicts Novel Transcriptional Signatures
Source: Cells. 2021 Jul 29;10(8):1917. doi: 10.3390/cells10081917 (PMC8394127; doi:10.3390/cells10081917)
Supplement: Supplementary file 1 [file cells-10-01917-s001.zip › Supplementary Files/Table S8. Expression profiles of key transcriptional modules in AILD.xlsx]

## Sheet: BCL11A
	Healthy1	Healthy2	Healthy3	Healthy4	Healthy5	Healthy6	AILD1	AILD2	AILD3	AILD4	AILD5	AILD6	AILD7	AILD8	AILD9	AILD10	AILD11	AILD12	AILD13	AILD14	AILD15	AILD16	AILD17	AILD18
ENSG00000090104 : RGS1	3.89575	3.79641	4.39413	3.73075	3.43998	3.83464	5.82684	6.44685	6.72448	5.21932	6.55255	7.07651	6.57742	6.92902	6.33847	5.5699	5.86386	5.10495	6.81047	6.59586	8.07372	7.95636	5.53071	7.41741
ENSG00000199990 : VTRNA1-1	2.0276	2.12799	2.81145	2.02396	2.46577	2.60203	3.12747	4.68388	4.24951	3.91506	2.88731	6.32985	4.87586	3.56965	4.98689	2.95126	2.1487	3.52608	5.11983	4.33877	3.61322	4.89273	2.94759	4.81165
ENSG00000111341 : MGP	5.61878	5.19369	6.15238	7.70868	5.5347	4.75054	8.89081	7.65686	8.29515	5.93042	7.40902	9.12895	8.32121	7.82869	8.85557	5.68079	7.32456	6.09813	7.96736	6.10147	8.81004	8.47208	5.45388	8.43083
ENSG00000173702 : MUC13	2.81956	2.61077	2.18946	2.64777	2.62775	2.61587	4.99651	6.09265	3.43132	2.73314	2.75247	3.06445	6.16324	3.42744	3.82213	3.84096	2.77065	2.85137	5.42533	2.86562	4.86708	7.27131	3.63444	6.59195
ENSG00000121966 : CXCR4	5.64073	4.97469	5.81284	4.96198	4.97738	6.46175	8.42915	7.53878	7.76417	6.74095	7.69069	8.83864	7.95049	8.02266	7.805	6.56315	7.14023	6.75763	8.11775	7.56028	8.86929	8.86285	6.52946	8.3492
ENSG00000168685 : IL7R	5.70779	4.84448	5.51662	5.54742	5.30651	6.57239	8.48261	7.76478	7.15442	6.19631	7.38054	8.70134	8.02422	7.32823	8.02536	5.91967	6.44798	6.78139	8.52164	7.39564	9.20035	9.04124	6.42349	8.1625
ENSG00000110848 : CD69	4.05448	4.45068	3.89621	3.76402	3.72225	4.76553	6.57392	5.82911	5.91172	4.74688	5.41775	6.98217	6.74097	6.18617	6.36515	4.61205	5.10156	4.86667	6.34768	6.03103	7.1451	7.2126	4.79659	5.71162
ENSG00000145423 : SFRP2	3.71359	3.82003	3.68632	4.40504	3.82849	3.71199	3.90212	4.58654	9.34923	3.70667	4.6696	5.70629	3.73867	3.90212	6.59909	3.75728	4.58705	3.7872	4.0105	4.11895	5.14942	5.72451	3.76139	3.90212
ENSG00000188676 : IDO2	6.13189	7.5888	6.75719	7.75624	7.00652	7.79303	6.66612	4.736	5.28716	5.3692	6.90519	4.88601	4.31561	4.81769	4.38978	5.41599	7.24516	6.39916	4.84851	7.04131	5.37628	6.26353	6.6051	5.97806
ENSG00000106483 : SFRP4	3.27504	3.06806	3.07882	3.74331	3.11599	2.95608	6.16277	5.72631	4.73775	2.72471	3.8331	6.85765	6.27802	4.27874	6.5119	2.9457	3.56679	3.41324	5.11968	3.2129	5.33857	4.72469	3.04443	3.99991
ENSG00000122884 : P4HA1	6.38606	6.32775	7.292	9.43718	8.87502	8.23145	7.51567	8.63776	6.74646	7.76887	7.79143	6.63566	8.31899	7.26235	7.83284	7.48554	7.94319	7.96719	6.83607	7.77961	7.96528	7.43263	7.07321	7.77812
ENSG00000107796 : ACTA2	8.03304	8.16908	8.64012	9.79868	7.88947	8.90696	10.5581	9.49224	9.83654	8.06923	8.92113	10.4891	9.56729	8.55047	10.3233	8.24827	8.40318	7.54208	10.0163	7.48355	10.4993	10.333	8.51871	9.85006
ENSG00000173432 : SAA1	7.57052	6.67802	9.3948	7.15613	8.46658	6.25666	9.79521	8.00776	6.44774	6.93866	6.49414	7.15957	7.66718	7.38848	9.92618	6.27545	7.35493	6.6241	8.83355	7.16004	7.23293	7.51869	8.82783	6.71761
ENSG00000140465 : CYP1A1	5.46748	5.54496	5.02256	7.43315	8.4998	7.1128	6.64452	6.32176	5.87836	7.14121	5.57507	4.73072	5.43175	5.74613	7.20118	7.46658	6.30032	5.62451	4.31353	6.25371	4.82235	5.53257	7.9713	6.57549
ENSG00000134365 : CFHR4	9.93525	9.17426	9.6623	9.71595	10.421	8.75399	7.36874	8.95603	7.22372	8.81137	7.93003	6.15401	8.50318	7.07049	8.79035	8.55991	8.71763	8.09419	8.03319	7.98429	6.94305	7.57269	9.1108	8.92554
ENSG00000162391 : FAM151A	6.06541	7.85883	7.51907	7.81009	7.31966	8.90694	5.62981	5.9909	5.77849	7.7173	7.64493	6.60789	6.00751	5.95002	5.4149	7.59709	7.78103	6.66161	5.79355	6.83697	5.04008	5.05752	5.67386	5.43437
ENSG00000284190 : MIR21	7.4377	7.30079	8.37688	7.90652	7.92748	7.73961	6.43892	5.1387	6.56128	5.11601	6.83305	6.50084	5.62156	5.50681	6.04087	5.37832	5.72021	4.18993	5.92054	5.22599	7.72188	7.62335	6.08032	6.28148
ENSG00000057657 : PRDM1	5.36498	5.2128	5.3941	5.32457	4.69231	5.85435	7.26369	6.55835	7.06561	6.13736	6.66848	7.3705	6.86072	6.91097	6.77426	6.24242	6.44073	6.08077	7.11563	6.89656	7.96069	7.92567	6.21721	7.9771
ENSG00000134339 : SAA2	8.00306	6.94666	9.27501	7.71951	8.70465	6.55392	9.70683	8.59003	6.61993	6.80853	7.48205	6.44466	8.31431	7.81186	9.94951	7.02615	7.7347	6.5546	8.86214	7.15073	7.79891	8.43579	9.02512	6.97626
ENSG00000139289 : PHLDA1	8.05502	7.50567	8.50764	8.43509	7.68729	7.36117	7.34963	7.55112	8.57081	7.32606	8.35697	8.24828	7.56105	8.16074	7.12859	7.25388	8.14954	8.06591	8.04283	7.85718	7.76502	8.27822	7.71232	7.83912
ENSG00000174946 : GPR171	3.0929	3.24108	3.11384	3.16254	2.97153	3.81563	4.65805	4.09748	4.45648	3.56945	4.47728	4.93622	4.57753	4.62442	4.31726	3.74444	3.34426	3.42271	5.14951	4.71587	6.40853	5.97812	3.66313	5.21792
ENSG00000115165 : CYTIP	5.27637	5.20148	5.09114	4.97098	4.56997	5.94416	6.97929	6.58202	6.99902	6.24674	6.63931	7.36186	6.92894	7.12911	6.64853	6.30177	6.3842	6.28383	7.15481	7.08504	7.91845	7.68962	6.13024	7.34303
ENSG00000112972 : HMGCS1	8.391	10.9972	9.00803	7.24553	7.68224	8.30258	6.85652	7.47438	7.317	7.93027	8.91728	6.97489	7.36184	7.42152	7.14777	7.93164	9.01876	7.50572	7.04606	7.82546	8.22228	7.44151	7.17529	7.28831
ENSG00000067082 : KLF6	7.5744	7.22252	7.88004	7.69083	7.15808	8.21834	7.69083	8.0945	8.30804	7.50901	8.70676	8.21629	8.17996	8.64696	7.20678	7.30513	8.33741	8.54102	7.51577	8.36716	8.54325	8.02535	8.59365	7.63347
ENSG00000177606 : JUN	7.96662	7.46639	7.67871	6.80286	6.5835	7.67259	7.48034	7.6105	7.82529	7.47463	8.83499	7.5796	7.67052	8.26742	7.34524	7.37389	7.93043	7.23572	7.40522	7.76947	8.63034	8.10301	8.27942	7.5971
ENSG00000138119 : MYOF	5.59103	5.51531	5.60598	6.10742	5.08037	5.63736	7.8647	6.95878	6.89861	5.93638	5.97272	7.69149	7.52256	6.43899	7.57991	5.8895	5.93552	5.76555	7.41861	6.43355	8.04968	7.85096	5.97502	6.85664
ENSG00000153234 : NR4A2	6.54148	5.4913	7.53012	6.19881	5.44852	6.03889	6.47818	7.35979	6.87712	5.71022	7.17287	5.99922	7.6901	6.25917	6.21423	5.95044	6.67918	5.73953	6.07821	5.60447	7.61531	7.22174	6.92045	6.78331
ENSG00000169413 : RNASE6	4.37787	4.53889	4.7372	5.12429	4.42861	5.27087	6.52842	6.07162	6.11856	5.36025	5.43652	6.71046	6.16845	5.87241	6.23779	4.85067	5.53834	5.39484	6.7141	5.52876	7.22561	6.56145	5.2705	6.46431
ENSG00000072274 : TFRC	8.09747	6.37661	7.51217	7.00763	6.26961	6.12078	6.99132	9.08003	7.27168	7.76679	6.50208	6.75781	8.94911	6.42103	6.8994	7.87304	6.48928	6.87866	7.29132	6.99273	8.85509	8.62178	6.85176	7.0499
ENSG00000166401 : SERPINB8	8.00512	7.36186	7.17802	7.0522	6.64054	6.16605	7.17962	7.69191	8.25528	5.91323	7.78399	7.22827	7.68872	7.84627	7.43517	6.03831	7.86777	7.37566	7.5995	6.81089	7.29927	7.54724	7.77673	7.22025
ENSG00000171223 : JUNB	8.01721	8.04826	8.53018	8.6257	7.78608	7.90512	8.03274	8.15898	8.66624	7.27683	8.90353	8.59761	8.40656	8.58129	7.91793	7.39544	8.29514	7.84377	8.07016	7.63384	9.00413	8.90915	8.27601	8.39216
ENSG00000042980 : ADAM28	4.02016	3.36261	4.2298	4.52325	4.05388	3.63488	6.26423	5.09873	5.20768	4.35285	4.87842	6.17421	5.48942	5.18459	5.87496	4.67587	4.55088	4.15756	5.52523	5.0706	6.33026	5.58637	4.09222	5.83577
ENSG00000156738 : MS4A1	3.78512	3.33275	3.70042	3.91178	4.26671	4.5953	6.91457	4.28487	5.13853	3.86225	4.95758	6.02247	4.83803	4.83266	5.63649	3.67411	3.99294	4.05462	4.98109	4.56288	4.1589	4.23932	3.72038	5.0805
ENSG00000073754 : CD5L	7.9843	9.13421	8.47965	8.47368	8.35553	8.75396	7.52031	7.77054	9.51234	9.56199	8.2219	7.75313	7.53479	9.42931	8.12132	9.51333	8.65855	8.38324	8.08806	9.63132	7.97032	8.29424	9.09347	8.6111
ENSG00000173334 : TRIB1	9.79221	9.38354	9.86355	9.67855	9.46043	9.23484	7.52982	7.88756	9.27927	8.369	9.00686	8.24767	7.94649	9.03961	7.33781	8.55014	8.71722	9.00167	7.80929	8.19876	8.22345	8.27256	9.17721	8.14941
ENSG00000198075 : SULT1C4	4.46098	3.93152	4.58555	4.43013	4.00702	4.57734	4.97399	4.43499	5.95882	4.90098	5.45406	6.85561	4.7633	6.04379	4.85843	4.4672	4.98195	4.25319	4.52517	4.57975	6.67992	5.71393	4.51294	5.18028
ENSG00000238650 : SNORD54	6.28564	5.78262	6.24789	6.06471	5.16085	5.77784	4.21289	5.72972	5.27575	5.58241	5.02518	5.05178	5.33657	5.32365	4.77611	5.60521	5.28061	4.30258	5.34065	5.13634	5.19922	5.07468	4.50047	4.79386
ENSG00000207233 : SNORA37	6.43791	6.38759	6.98257	6.82053	7.12116	7.5683	5.72154	7.78201	7.80994	7.82205	7.92006	8.49234	7.51562	7.81754	7.56334	7.5239	7.29185	6.70601	8.29678	7.74571	7.64445	7.98846	7.76809	7.49493
ENSG00000164330 : EBF1	4.85588	4.77573	4.31903	5.70888	4.88692	4.51494	7.18045	5.59665	5.98531	4.90548	5.65913	6.22379	5.92138	4.87205	6.35698	4.88799	5.35125	4.58465	5.7009	4.85381	6.62349	6.41938	5.18035	6.03406
ENSG00000105855 : ITGB8	4.37697	4.13072	4.96322	4.83496	4.18886	4.2978	5.05572	4.82781	5.35689	4.62254	5.05411	6.57062	5.47633	4.74232	5.13017	4.569	4.67715	4.30684	4.1478	4.19372	7.03903	6.09177	4.64819	5.96709
ENSG00000099251 : HSD17B7P2	6.58052	8.53547	7.10935	5.25882	5.50071	5.84013	5.60735	5.82174	5.41124	6.09658	6.78524	5.19037	5.57568	5.72328	5.83416	5.51199	6.48974	5.49325	5.24911	5.57312	6.12919	5.55938	5.35838	5.69805
ENSG00000200354 : SNORA71D	9.56667	9.59305	9.95727	10.0004	10.0954	9.68879	7.84769	10.8293	10.0602	10.1521	10.1194	10.5405	10.0171	10.3155	10.5015	10.0388	10.3413	10.2357	10.6345	10.0569	10.4372	10.5614	10.332	10.5479
ENSG00000008517 : IL32	7.70744	8.39037	7.93503	7.65336	8.3126	7.07181	9.3244	9.10961	8.96187	7.88244	9.18995	8.9185	9.37763	9.25899	9.22269	7.95043	8.85851	8.61124	9.24348	9.71175	9.3713	8.85702	8.38301	9.19772
ENSG00000153956 : CACNA2D1	3.77185	3.90593	4.27513	4.68412	3.85239	3.77593	5.58952	5.19459	4.95458	3.94085	4.56351	5.7506	5.53876	4.33921	5.85867	4.08561	3.92755	4.06089	5.18459	4.26296	5.95549	5.51625	4.4435	5.21027
ENSG00000174738 : NR1D2	8.04919	7.27148	7.10364	7.31492	7.59075	7.45055	5.75814	7.49925	7.39985	7.3394	7.82215	7.16754	7.49144	7.52651	5.56019	7.17202	7.91998	7.33091	6.19532	5.91216	6.64899	6.27445	5.40621	7.24868
ENSG00000121895 : TMEM156	3.43932	3.44529	3.98109	3.75785	3.2867	3.91511	5.11031	4.11989	5.14442	4.21747	4.49571	5.7045	4.15318	5.16484	4.5868	4.13247	3.98736	3.9547	4.40832	4.27595	5.42325	4.05362	3.87029	5.76418
ENSG00000197061 : HIST1H4C	7.44766	7.67897	7.84156	7.29075	7.55799	6.94949	5.4588	6.36254	6.6379	6.4086	5.9103	6.37656	5.66014	6.17434	6.15832	6.50269	6.10746	5.89763	6.29349	6.5167	6.67278	6.54695	6.86394	6.58964
ENSG00000162511 : LAPTM5	8.09954	8.5374	8.28053	8.17986	7.85918	8.57717	10.0322	9.248	9.70456	9.04528	9.52163	9.92712	9.62447	9.72494	9.57915	9.06649	9.28362	8.98401	10.0368	9.57479	10.4686	9.87872	9.11286	9.78075
ENSG00000173166 : RAPH1	8.92893	9.29081	8.90512	8.57846	8.75547	8.83045	7.41056	7.94406	8.19527	8.54754	8.08569	7.39272	7.80973	7.81291	7.79702	8.53033	8.24853	8.28104	7.57353	7.64502	7.25876	7.55143	8.26569	7.77695
ENSG00000105369 : CD79A	4.82384	4.69502	4.83705	4.92995	4.70303	5.09417	7.82697	5.45323	6.09167	5.07158	5.45222	6.44232	5.2523	5.36956	6.41153	5.13178	4.98162	4.9471	5.96461	5.59928	5.4774	6.51752	5.29576	5.11297
ENSG00000207444 : SNORD56B	3.54655	2.79505	3.44062	2.79486	2.69418	3.32209	4.34739	4.57852	4.67503	4.83793	4.70071	4.5598	5.00199	4.42281	4.56596	4.61088	4.77289	4.39331	4.02977	4.54287	5.22754	5.21075	3.97132	4.73835
ENSG00000163565 : IFI16	6.40327	6.85199	6.40198	6.73686	6.00006	6.08134	8.11416	7.59423	7.58884	6.76508	7.28852	6.87578	7.7841	7.44507	7.94311	6.6322	7.08377	6.79898	7.58215	6.84707	8.42386	8.22969	7.01703	8.28935
ENSG00000099860 : GADD45B	7.33345	7.63875	8.20473	8.00263	7.54329	8.38125	7.51756	8.20067	8.53928	8.17076	8.74344	7.88652	7.9171	8.53863	7.60764	8.10694	8.69431	8.29477	7.45801	7.96047	8.38761	8.14692	8.5936	7.57276
ENSG00000163629 : PTPN13	4.704	4.69324	4.98038	5.0898	4.64437	4.91612	6.22964	5.25526	5.70568	4.86064	5.4862	6.69778	5.84548	5.4437	5.96225	4.82381	5.21747	4.55916	5.75958	4.94089	6.97058	6.97791	5.15335	6.1587
ENSG00000138061 : CYP1B1	5.84324	5.76604	5.53096	5.30464	5.76382	5.79249	7.4985	6.39566	6.22491	5.06893	5.37844	6.84993	6.91382	5.65947	6.88831	5.15958	5.13997	5.27416	6.93852	5.23234	7.02445	6.65641	5.35731	6.01878
ENSG00000134294 : SLC38A2	10.3692	10.2728	10.8094	10.4512	10.2507	10.9309	10.4055	11.0915	11.0137	10.2573	10.8206	10.6803	10.9088	11.1173	10.583	10.3051	10.901	11.1223	10.6232	10.5954	10.9036	11.0456	10.5705	10.7818
ENSG00000065357 : DGKA	5.90953	5.85588	5.82935	5.73719	5.37454	6.09541	7.63039	6.31465	6.65137	5.67193	6.42852	7.34676	6.59655	6.18422	6.82604	5.72767	5.73736	5.71363	7.27775	6.4653	7.76329	7.3685	5.60465	7.27508
ENSG00000163171 : CDC42EP3	5.71109	5.43591	5.36479	5.88272	4.99165	6.51092	7.10223	6.72631	6.54574	6.1332	6.58709	7.12725	6.89162	6.28334	7.03252	5.94198	6.35209	5.82426	6.8435	6.14738	7.77234	7.617	6.66196	6.89431
ENSG00000026025 : VIM	8.08213	8.0936	8.45936	8.73836	8.05611	8.07818	9.81661	9.07093	9.08672	8.06701	8.73176	9.85966	9.18905	8.84924	9.6586	8.04175	8.30292	7.89234	9.61738	8.30551	9.84868	9.7308	8.40764	9.34735
ENSG00000001630 : CYP51A1	6.75626	8.11481	7.08077	6.8081	6.61266	6.96516	5.86401	5.83571	5.77296	6.53338	7.08078	5.50016	6.56018	5.519	6.21033	6.80692	7.23008	6.26843	5.72103	6.18272	6.21665	6.08169	5.70631	5.39909
ENSG00000154310 : TNIK	5.41935	4.91944	5.56231	5.28881	5.58239	5.32428	6.25128	6.31739	6.4275	5.96221	5.00315	6.04371	6.49503	6.29502	6.33923	5.97012	4.79647	5.38647	6.45545	5.65519	6.81975	6.56167	6.34652	6.28239
ENSG00000135842 : FAM129A	4.93269	4.64567	5.07821	5.78324	4.86882	5.2748	6.75908	5.74425	5.80165	4.87254	5.28851	6.3106	6.24329	5.42579	6.09727	5.03687	4.85604	4.73749	6.09307	5.26433	6.72696	6.53204	4.89542	5.96439
ENSG00000213462 : ERV3-1	7.00708	6.74805	6.86562	6.65549	6.22473	7.2915	7.77281	8.1283	7.67757	8.25832	7.87464	8.60805	8.46007	7.65205	7.83182	8.29174	8.19546	8.75833	7.92784	6.94528	7.22072	8.25394	6.30203	7.29535
ENSG00000273703 : HIST1H2BM	5.75915	5.5813	5.87094	5.6227	5.70957	5.45619	7.04687	6.21748	7.15637	6.10075	7.34248	7.07958	6.83069	7.02355	6.28152	6.02988	6.94529	5.56849	7.19144	7.27352	7.33634	6.52709	5.66089	6.57942
ENSG00000026751 : SLAMF7	5.24294	5.73926	4.67576	5.43599	4.6047	5.10551	6.15641	5.24305	5.66045	5.0189	5.19686	6.05641	5.4426	5.61457	5.43929	5.26698	5.13004	4.33145	6.07365	6.15707	6.77291	6.23111	5.17693	7.76894
ENSG00000116299 : KIAA1324	4.28628	3.93759	3.81036	4.01436	3.97653	4.88142	5.30705	5.42596	4.41174	4.306	4.38024	4.70574	5.08018	4.35402	5.41857	5.80578	4.29736	4.89567	4.62332	4.85672	6.35809	5.40734	4.26192	5.86528
ENSG00000119508 : NR4A3	6.17436	5.34669	5.65019	4.40948	4.60361	4.90534	5.39597	5.27164	5.73016	4.59631	6.18942	5.40461	5.8194	5.40909	5.20303	4.74999	5.5675	5.07136	5.38237	5.04652	6.74861	6.44729	5.0725	6.34975
ENSG00000264229 : RNU4ATAC	6.67396	6.63728	6.97506	6.53845	7.44389	7.39696	6.27394	7.85362	8.05045	8.04657	8.23257	8.67315	7.75575	7.97889	7.75575	7.95823	7.74283	7.96511	8.55059	8.15715	8.0619	8.12943	8.25851	7.8894
ENSG00000101384 : JAG1	6.14022	5.70307	6.4017	6.83939	6.18429	6.11534	7.62668	6.82933	6.69802	5.81034	6.69775	7.81604	7.07774	6.43935	7.11903	6.05157	6.31886	6.04824	7.18668	5.96584	7.85631	7.54676	6.24754	7.08334
ENSG00000023445 : BIRC3	5.79676	5.93179	5.68729	5.31028	5.17129	5.52368	6.80297	6.93346	6.07936	5.52055	6.37366	6.97391	5.79676	6.40306	6.61379	5.36058	5.72705	5.37618	6.61926	6.4715	7.70075	6.7036	5.1958	6.71418
ENSG00000117461 : PIK3R3	5.32308	5.24856	5.22246	5.79826	5.30555	5.15301	7.1559	6.84987	5.76533	5.55855	6.04561	6.19951	7.25711	5.69875	7.06347	5.28611	6.09395	6.1568	6.2097	5.8806	6.81645	6.68739	5.48568	6.58932
ENSG00000184292 : TACSTD2	5.0317	4.86624	5.10809	4.97562	4.84628	4.74014	5.23655	5.08322	5.53949	4.83832	5.55358	6.44802	5.80919	5.24797	5.0116	5.29262	5.14009	4.91584	5.20691	4.59875	7.08802	6.27556	5.03489	5.91844
ENSG00000172578 : KLHL6	5.69182	5.84497	5.83042	5.63823	5.48878	6.18937	7.25268	6.69866	6.91498	6.27733	6.52101	7.07385	6.87341	6.76398	6.58884	6.23939	6.40854	6.18089	7.43382	6.76361	7.63834	7.40724	6.3384	7.54737
ENSG00000171208 : NETO2	4.11471	4.3122	4.15837	4.62793	3.96751	4.21286	5.29044	5.0444	5.26736	4.15125	4.95983	5.14764	5.64068	5.1188	5.05983	4.10979	4.74941	4.4875	5.03787	4.85588	6.65074	5.8194	4.31405	4.93798
ENSG00000139193 : CD27	5.36006	5.39916	5.23865	5.36237	5.05968	5.21301	6.94003	5.59245	6.1143	5.34302	5.63323	6.6955	5.42951	5.83536	6.28432	5.14901	5.33945	5.02271	5.44078	6.06112	6.60191	6.83901	5.62224	7.61378
ENSG00000164070 : HSPA4L	6.72126	6.91347	6.77359	6.97495	5.67254	6.01578	6.00779	6.452	6.42596	5.78963	5.20441	6.2163	6.58757	5.99876	6.50356	5.77109	5.10933	6.64153	5.87997	5.67759	7.15323	7.7839	6.40207	7.35455
ENSG00000139318 : DUSP6	8.63223	8.0148	8.43689	8.66893	8.19705	7.28134	7.18158	6.85723	8.42086	7.09671	7.49044	7.61069	6.89411	8.01666	7.08486	7.12723	7.10789	7.28635	7.23063	7.53483	7.3006	7.78939	7.12507	7.34377
ENSG00000108370 : RGS9	4.11756	3.98406	4.22504	3.82331	4.14365	4.17607	4.95065	5.00128	4.88006	4.02677	4.36747	4.57632	5.12325	4.61002	5.1693	3.65723	4.32177	4.24379	4.94535	4.81856	5.36756	6.84709	5.06319	5.21682
ENSG00000180596 : HIST1H2BC	5.92758	5.89818	6.25239	6.26633	6.35672	5.61567	5.40969	5.70069	4.61029	5.63732	4.75429	5.2421	5.55616	4.99945	5.4906	5.50859	5.26516	5.27449	5.39029	4.85817	5.18806	5.18536	4.94689	5.59054
ENSG00000015133 : CCDC88C	5.42792	5.25965	5.23804	5.52653	3.76917	5.68619	6.35336	5.61465	6.39309	4.94589	5.06641	6.32711	5.17031	5.38249	5.21731	4.55495	4.74785	4.55924	5.8268	5.74914	6.16336	6.11384	5.26999	6.34753
ENSG00000171310 : CHST11	6.80607	6.68835	6.84394	7.19702	6.90373	7.50749	8.63569	8.08594	8.32742	7.32665	7.76131	8.2764	8.3827	8.18411	8.07816	7.152	7.56877	7.47879	8.66579	7.79609	8.78411	7.53813	7.36874	8.49841
ENSG00000104427 : ZC2HC1A	4.81266	4.11831	4.73002	5.00445	4.46377	4.35716	5.94018	5.09257	5.45517	4.92157	5.26783	6.28076	5.81442	5.25448	5.7132	4.51912	5.08177	4.42085	5.47516	5.07261	6.3152	6.00387	4.83759	5.87989
ENSG00000118503 : TNFAIP3	6.56062	6.93227	6.8243	6.0562	6.06456	6.59991	7.45893	7.12383	7.47454	6.84157	7.18227	7.58199	7.69123	7.42312	7.10414	6.82873	6.62667	6.48124	7.58516	7.31357	8.7615	8.01651	6.98606	7.42849
ENSG00000011600 : TYROBP	8.46679	8.94298	8.61488	8.73752	8.23986	8.8993	9.83294	9.60216	10.2143	9.60414	9.8968	10.1392	9.81653	10.2901	9.80234	9.6151	9.74825	9.30113	10.1313	9.93912	10.8323	10.1509	9.60867	10.1562
ENSG00000209645 : SNORD105	5.67825	5.58527	6.10247	5.8091	5.39035	6.10093	4.94891	5.64128	5.28016	5.81771	5.37455	5.76774	5.50833	5.36398	4.81829	5.69704	5.66786	4.45547	5.77801	5.0216	5.44744	5.78008	4.71082	4.63006
ENSG00000067064 : IDI1	8.01784	9.56208	8.29238	6.97733	7.44825	7.81959	6.98008	7.09108	7.1079	7.64811	8.07239	6.61706	7.96804	7.0892	7.62526	7.61114	8.24691	7.77249	6.75384	7.47287	7.78425	7.16865	7.14903	7.37462
ENSG00000070404 : FSTL3	6.38591	6.88385	6.51724	6.53347	6.2507	6.48873	7.92573	6.77715	7.43047	5.92592	7.03147	7.95456	6.92485	7.78564	7.42218	6.15613	6.42313	6.62692	7.91007	6.99125	8.00072	7.53027	6.13299	6.93092
ENSG00000163568 : AIM2	3.28901	3.37585	3.55135	3.57961	3.19084	4.10886	5.46772	3.56197	4.12394	3.62786	3.63338	4.36523	3.89596	4.08033	4.36395	3.73304	3.56876	3.56346	4.44031	4.87119	5.04745	4.73643	4.00272	5.07035
ENSG00000147168 : IL2RG	6.65155	6.89911	6.29549	6.70754	6.03219	6.75659	7.67985	7.06734	7.39084	6.94942	6.91728	7.82141	7.28064	7.56707	7.38439	6.72939	6.57126	6.68181	7.69477	7.77067	8.4369	7.74401	6.58264	8.28102
ENSG00000104894 : CD37	6.31359	6.5637	6.46771	6.44248	6.0407	6.72221	8.42063	7.0518	7.43851	6.58217	7.18167	8.21588	7.51241	7.40599	7.44128	6.59939	6.75019	6.67638	7.9464	7.18437	8.05672	7.49785	6.44762	7.33826
ENSG00000189057 : FAM111B	3.58672	3.6984	3.08728	3.3535	3.24178	3.68057	4.31772	5.06905	4.24935	3.677	4.5191	3.61855	5.00163	3.76975	3.70424	3.38798	4.20563	3.57817	3.74993	3.84486	3.56175	3.85031	3.41416	4.95508
ENSG00000134107 : BHLHE40	9.76099	9.16446	9.08092	9.30562	8.38935	7.45484	8.52486	8.74208	9.08958	7.83187	9.15785	8.06013	8.70791	9.00549	8.34554	8.1001	8.73275	7.98385	8.44528	7.00078	8.78014	8.77494	8.70481	8.09083
ENSG00000168237 : GLYCTK	8.58604	8.66308	8.56983	8.80779	8.44664	8.51294	7.06133	7.67504	7.44344	8.4315	7.51694	7.01705	7.39939	7.33207	7.48179	8.33475	7.53401	7.51104	7.14053	7.44184	6.61656	7.07777	8.15114	7.31607
ENSG00000109084 : TMEM97	8.8819	9.82453	8.80322	8.77562	8.45507	8.67231	7.66698	8.01867	7.85392	8.68728	8.88712	7.49495	7.96915	7.73767	8.01249	8.61273	9.02708	8.14948	7.42003	8.10173	8.24628	7.53833	7.82701	7.65712
ENSG00000143248 : RGS5	7.73084	6.80782	7.08954	7.35474	7.60169	7.147	8.25363	8.39569	7.32222	7.36287	7.34237	7.38192	8.31858	7.21752	8.47557	7.16834	7.14729	5.82986	7.84074	6.87693	7.78405	7.83706	6.43395	7.85348
ENSG00000162692 : VCAM1	6.37175	7.40981	7.02344	6.65824	6.95108	7.21491	6.68853	6.65934	7.41205	7.78151	6.99431	6.90159	6.77117	7.35975	6.8358	7.5986	7.2503	6.77085	7.01244	7.20945	7.34858	7.31827	7.74683	7.47339
ENSG00000163659 : TIPARP	7.43884	7.43319	7.48341	6.97539	6.92332	7.52451	7.23059	7.75056	7.96342	7.37036	8.34291	7.81006	7.88234	8.01483	6.95715	7.44681	8.40777	7.94474	7.17548	7.83916	8.50919	8.19332	7.23608	7.86995
ENSG00000108375 : RNF43	5.98013	5.55524	5.68103	6.05326	6.01098	5.40705	5.61201	5.28995	5.15133	5.39069	5.07385	5.74467	5.46265	5.42628	5.42634	5.43586	4.88655	5.26744	5.41237	5.41103	4.87933	5.06672	5.22662	5.59481
ENSG00000184384 : MAML2	5.46467	5.22544	5.53718	5.83898	5.22532	5.55234	6.7537	6.14747	6.13582	5.58332	6.14565	6.82638	6.33935	6.12122	6.52341	5.47973	5.88524	5.47794	6.53051	5.67852	7.42433	6.88839	5.74918	6.8467
ENSG00000143110 : C1orf162	6.36103	6.92986	6.82207	6.60988	7.64106	6.99484	7.97153	7.27609	8.05669	7.81461	7.57045	7.83699	7.5324	8.07739	7.68835	7.69815	7.70484	7.31408	8.20458	7.9801	8.8782	8.36707	7.70935	7.94494
ENSG00000067225 : PKM	6.43047	6.31559	6.50093	6.66673	6.36433	6.43122	8.03903	7.44661	7.28807	6.54395	7.07965	7.74217	7.40646	7.27541	7.46877	6.85686	6.90121	6.44695	7.83628	7.0356	8.19378	7.63789	6.68263	7.32883
ENSG00000176225 : RTTN	6.22182	5.95321	5.74463	5.99529	5.87235	6.98891	5.47598	5.86535	5.84566	7.24426	6.1651	5.67598	5.54977	5.58765	5.18393	7.16988	6.66959	6.0639	5.31729	5.99695	5.55319	5.41529	5.36131	5.69932
ENSG00000155307 : SAMSN1	3.47786	3.58987	3.61487	3.43949	3.04915	3.76753	4.21502	3.99662	4.45944	3.55894	3.91446	3.89712	4.20856	4.1202	3.93859	3.78839	4.12012	3.92717	3.96973	3.77068	5.51961	4.89744	3.35878	4.63094
ENSG00000060982 : BCAT1	4.39878	3.81124	3.65244	4.32916	4.2135	3.84616	5.73196	4.83689	5.39893	4.12111	4.75007	4.97327	4.93891	4.75906	4.93039	3.78812	4.34784	4.29597	5.00835	4.34537	5.58004	5.20735	4.39957	4.91765
ENSG00000161405 : IKZF3	4.87268	5.02175	4.81613	5.25093	4.33197	4.94808	6.44663	5.18321	5.7722	5.1018	5.33327	6.21719	5.67713	5.98528	5.61639	5.03182	5.04776	4.9715	6.20927	6.10631	6.23542	6.33405	5.09202	6.37579
ENSG00000115419 : GLS	5.83608	6.08469	5.72139	5.59655	5.22095	5.29315	6.91937	6.25246	6.26297	5.4456	5.83597	5.98866	6.41293	5.97443	6.69905	5.40838	5.85117	5.10164	6.51478	6.00289	7.02416	7.09966	6.07756	6.94107
ENSG00000105835 : NAMPT	10.4287	10.4204	10.5326	10.2035	10.5994	10.2924	10.0053	10.3749	10.4841	10.4284	10.3578	9.85085	10.2138	10.6633	10.4514	10.3578	10.5865	10.3578	10.004	10.4766	10.4931	10.5085	10.4312	9.93606
ENSG00000145687 : SSBP2	6.75712	6.26871	6.90882	7.04029	6.29434	6.45305	7.96516	7.31084	7.64776	6.93366	7.08741	8.13863	7.51939	7.47674	7.92052	6.92547	6.90603	6.96946	7.3309	6.90453	8.15745	7.87605	6.65113	7.88476
ENSG00000136167 : LCP1	8.06818	8.55396	8.17522	8.16333	7.82062	8.46762	9.50337	8.71683	9.20574	8.52688	8.77688	9.42657	9.08085	9.29103	9.18841	8.48457	8.6735	8.43794	9.28383	9.22304	9.99597	9.30686	8.65605	9.38404
ENSG00000229089 : ANKRD20A8P	4.39155	3.10957	4.12241	4.06759	4.15415	4.054	3.46032	3.93792	3.53909	4.75507	4.19381	3.45035	3.11997	3.69056	4.44268	4.56713	4.54467	3.33943	3.55757	3.33784	3.72594	3.80406	3.66526	3.6931
ENSG00000277209 : RPPH1	7.80178	8.32196	9.24605	8.06023	8.34656	8.95816	7.58038	9.79649	9.14665	9.59386	9.24596	9.25674	9.24605	9.14329	9.09296	9.46335	9.48762	9.36056	9.78732	9.08885	9.04539	9.294	9.29579	9.13664
ENSG00000151883 : PARP8	6.27376	6.19044	6.13245	6.27634	5.66311	6.27323	7.11445	7.0603	6.87944	6.2293	6.24956	7.60236	7.15811	7.29284	7.16403	6.39233	6.481	6.68339	7.45663	6.66251	7.82338	7.50176	6.47427	7.53095
ENSG00000168303 : MPLKIP	7.73851	7.0288	7.08682	7.20092	7.1261	6.97845	5.94539	6.81978	6.52951	7.39378	6.55062	6.31966	6.99167	6.54519	6.29815	7.32705	6.88798	6.68656	6.03632	7.00489	6.10262	5.91786	6.25388	6.40415
ENSG00000163738 : MTHFD2L	5.45407	5.17372	6.12597	5.63556	5.88141	5.56272	4.30055	5.04821	4.95203	6.20776	4.75533	4.78203	4.96297	4.63834	4.85121	5.85784	5.40603	5.62346	4.64685	4.77538	5.00144	4.56261	6.00929	4.67545
ENSG00000284387 : MIR24-2	4.76325	4.41457	4.09495	3.24924	3.8097	4.29152	3.71445	3.51627	3.73281	3.20363	4.0971	3.71362	3.48455	3.98415	3.99555	3.75608	3.26045	3.79809	3.78289	2.73983	5.27905	4.04547	3.98385	3.97187
ENSG00000199753 : SNORD104	9.61808	9.56142	10.0268	9.84504	9.87415	10.1407	9.05072	10.4204	9.90581	10.316	10.0522	10.2447	9.96669	9.89663	9.6078	10.1869	9.96961	9.28726	10.1552	10.1381	10.096	10.1714	10.0344	9.41116
ENSG00000134242 : PTPN22	4.38176	4.52841	3.85657	4.60351	3.92149	4.31947	4.85309	4.32867	4.97068	4.32199	4.33028	5.18187	4.77659	4.95567	4.92869	3.80068	4.41114	4.10976	4.7232	5.34982	6.14465	5.47677	4.17414	5.48252
ENSG00000116701 : NCF2	5.86102	5.97946	5.43338	5.54872	5.18259	5.76549	6.87455	6.29739	6.25424	5.95835	5.85855	6.65932	6.78341	6.43645	6.48914	5.72807	5.86348	5.57502	6.54237	5.83449	7.15046	6.21019	5.79545	6.34288
ENSG00000154760 : SLFN13	4.93276	4.95146	4.90869	4.70505	5.07852	5.01302	5.28455	5.17913	5.46583	5.1951	5.25434	5.6259	5.35366	5.23127	5.32706	4.64	4.93514	4.85567	4.97332	4.9718	6.48973	6.54541	5.56098	6.74627
ENSG00000130755 : GMFG	6.5411	6.47842	6.70981	6.61146	6.31441	6.89749	7.87312	7.2157	7.58077	7.26953	7.18184	7.84389	7.36876	7.60396	7.38951	7.33064	7.26821	6.94797	7.64209	7.42549	8.37115	7.86602	7.05521	7.87941
ENSG00000127946 : HIP1	6.25923	6.15918	6.02841	6.08874	6.15418	6.13721	6.89786	6.66377	7.34292	6.58749	6.75376	7.23892	7.2558	7.08078	6.91268	6.51397	6.65484	6.24266	6.85288	6.35627	7.51637	7.31134	6.96351	6.69209
ENSG00000162772 : ATF3	5.2401	5.26384	5.20921	5.1537	4.96814	5.44164	5.20202	5.2474	6.12497	4.73766	6.23314	5.07734	5.35476	6.05135	5.23866	4.70458	4.90709	5.18189	5.00295	5.40376	6.38994	5.32672	6.02708	5.17122
ENSG00000171503 : ETFDH	9.28569	9.13671	9.17818	9.09131	9.17207	8.9527	7.29266	8.58623	8.37453	9.07688	8.43817	7.48164	8.50787	8.20359	8.10557	9.01441	8.83599	8.55516	7.63234	8.41524	7.66158	8.3072	8.89106	8.78911
ENSG00000123689 : G0S2	7.97886	7.52878	8.02776	7.44713	7.46146	6.55224	7.09313	6.84405	6.90159	6.43278	7.00076	6.71976	6.63605	6.49017	7.00127	6.53115	6.79177	6.96385	7.43767	6.49597	7.17717	6.97567	7.0979	7.05523
ENSG00000168421 : RHOH	4.8977	4.72159	4.48727	4.97816	4.61975	5.02985	5.93947	5.04864	5.32953	4.72216	5.0924	5.75981	5.35033	5.19077	5.39861	4.70732	4.90457	4.59207	5.8347	5.3237	6.20613	6.09825	4.76608	6.18361
ENSG00000084207 : GSTP1	7.47138	7.84501	7.67648	8.03458	7.73313	7.83193	8.83282	8.22969	8.24197	7.68266	8.33842	8.96768	8.39354	8.05961	8.41305	7.95131	8.11215	7.42868	8.77932	7.72209	9.35678	8.81558	8.03781	9.02049
ENSG00000140678 : ITGAX	6.09825	6.27058	5.98429	5.97143	5.25278	6.54315	7.2064	6.96572	6.46725	6.26734	6.55522	7.11462	7.07857	6.57545	6.63898	5.99822	6.35782	5.80173	7.53291	6.47202	7.72936	6.60035	6.00451	6.65555
ENSG00000142494 : SLC47A1	9.45481	9.78617	9.14032	9.64608	9.21387	9.56681	8.24154	8.78013	8.63828	9.43924	9.02787	8.28386	8.67471	8.57	8.47905	9.38336	9.35278	8.98346	8.01309	9.1323	7.61863	8.45021	8.94264	8.50493
ENSG00000143079 : CTTNBP2NL	5.79079	5.40708	5.5475	5.69149	5.13047	6.01868	6.72546	6.21627	6.58863	6.05457	6.18365	6.94105	6.61362	6.52726	6.53799	5.78269	6.08639	5.79782	6.45252	6.1599	7.36114	6.77672	6.00213	6.80006
ENSG00000147403 : RPL10	9.50336	9.44045	9.49676	9.44073	9.10701	8.33133	9.69084	7.47853	9.16855	9.41089	9.55317	9.68183	7.94691	8.8056	9.71505	9.48939	9.65715	9.38433	9.56175	9.46936	9.97146	9.73812	9.02114	9.51873
ENSG00000238597 : SNORD4B	5.17729	5.47972	5.67826	5.04145	4.61412	5.50646	6.43391	5.99917	5.75539	5.42459	5.86829	6.19393	6.27968	5.67069	6.17929	5.56117	5.87029	5.25486	5.99222	5.70095	6.72802	6.68396	5.09475	6.1114
ENSG00000069493 : CLEC2D	4.48354	4.38887	4.62606	4.75646	4.28357	4.64601	5.59969	5.13976	5.21022	4.70484	4.98249	5.85022	5.23974	5.32025	5.46867	4.60675	4.61956	4.73426	5.7054	5.20143	6.15808	5.75143	4.29162	6.0077
ENSG00000112799 : LY86	4.30646	4.2123	4.57274	4.89471	3.85684	4.52228	5.62919	4.98863	5.46408	5.01374	4.96651	5.03194	4.71256	5.11866	5.14331	5.03491	5.25149	4.16907	5.10202	5.05398	6.03089	5.10927	4.7308	5.47921
ENSG00000141298 : SSH2	5.26682	5.15583	5.58818	5.33124	5.17921	5.99015	6.71996	6.29742	6.50953	6.08509	6.11181	6.65002	6.65071	6.51353	6.46286	5.79163	6.00748	5.85596	6.67922	6.43311	6.924	6.54695	5.97416	6.60397
ENSG00000110876 : SELPLG	6.28099	6.48421	5.94874	6.89372	6.1559	6.79538	7.52203	6.89183	7.30263	6.94528	6.88417	7.41289	7.08023	7.33731	7.05926	6.85111	6.88364	7.15384	7.46377	7.22734	8.09441	7.45087	6.7713	7.484
ENSG00000167766 : ZNF83	5.0083	5.02295	4.86348	4.63807	4.41958	4.18443	5.53934	5.28294	5.15118	4.744	4.7309	5.90601	5.19685	4.84187	5.43475	4.75754	4.81569	4.92745	5.5151	4.73285	6.05872	5.69761	4.25406	6.00701
ENSG00000119900 : OGFRL1	6.37295	6.10477	6.41917	6.73665	6.08381	6.56298	7.14866	7.0108	7.19144	6.38681	7.13137	7.65678	7.18064	7.12358	7.03662	6.4449	6.99815	6.44573	7.26965	7.08732	8.04768	7.46755	6.41331	7.68799
ENSG00000136842 : TMOD1	7.70266	6.79976	7.60619	7.45487	7.79347	7.56276	8.22981	8.30876	8.47577	8.35347	7.6492	8.25356	8.72928	8.60793	8.67766	8.27059	7.56309	8.42235	8.11427	8.95999	8.54323	8.51103	7.71688	7.8814
ENSG00000027697 : IFNGR1	7.46215	7.16964	7.50378	7.37223	7.1776	7.25484	7.87761	7.96463	7.90008	7.36926	7.60351	8.30022	8.1362	8.21762	7.97502	7.10718	7.68979	7.71322	8.14843	7.64792	8.36861	8.28415	7.28602	8.0715
ENSG00000143384 : MCL1	10.4214	9.99591	10.3911	10.0693	9.74547	9.48478	9.497	9.49309	10.1891	9.22353	10.1883	9.90262	9.50145	10.0019	9.53867	9.2382	10.096	9.48603	9.74479	9.73109	10.0176	10.2103	9.69013	9.87595
ENSG00000197903 : HIST1H2BK	8.80039	8.79088	8.59476	9.82896	8.36225	7.87501	8.22409	9.51757	8.6839	8.22963	8.43023	7.31152	8.80874	8.90363	8.71856	8.02339	8.56081	8.53825	8.13899	8.20736	8.00888	8.15569	8.74019	8.81158
ENSG00000216490 : IFI30	8.85376	9.03926	8.93436	9.11883	8.78247	8.82251	10.2796	9.77624	9.83927	9.16991	9.57932	9.36086	9.89773	10.0145	9.65479	9.19785	9.56015	8.89475	10.193	9.90404	10.3599	9.58414	9.16379	10.0955
ENSG00000164674 : SYTL3	4.86238	5.17426	5.02366	4.90261	5.17998	5.06416	5.76177	5.45874	5.73763	5.0571	5.51139	5.97685	5.41228	5.84369	5.4334	5.26101	4.92938	5.1689	5.7569	5.58955	6.28909	6.73772	5.24981	5.66159
ENSG00000126264 : HCST	6.20917	5.73236	5.71285	5.71506	5.05648	6.05665	6.48646	6.13487	6.68337	6.10814	6.39513	6.74318	6.21805	6.59222	6.13674	6.33759	6.02323	5.61635	6.72987	6.60541	7.34036	6.55631	6.03193	6.37428
ENSG00000143507 : DUSP10	7.88702	7.76686	8.2748	8.45635	8.27081	8.29421	7.00509	7.30359	7.75887	7.69514	7.85769	7.00578	7.50826	7.82381	6.86313	7.58555	7.79854	7.30517	6.58758	7.41418	8.12698	7.13575	8.06944	7.51205
ENSG00000106688 : SLC1A1	8.07252	7.74891	8.76155	8.11327	8.80231	8.22565	8.03157	8.01181	8.26039	8.50413	8.22489	7.63087	8.01726	8.57317	8.36055	8.4783	8.56682	8.41432	8.28769	8.5421	7.73086	8.35487	8.33692	7.28317
ENSG00000187554 : TLR5	4.87428	4.67406	5.22203	5.27489	5.02358	4.80833	6.24995	5.78301	6.07829	5.75348	5.44059	6.41102	6.05509	5.96163	5.90334	5.60204	5.68906	5.25473	5.79206	5.42964	6.6464	6.0043	5.42691	5.91061
ENSG00000144642 : RBMS3	6.37625	6.15687	6.57508	6.73712	6.34934	6.49939	7.33547	6.91573	6.89547	6.53919	6.78524	7.46339	7.1716	6.6744	7.33545	6.44739	6.8762	6.08343	7.24828	6.47478	8.02157	7.86939	6.54031	7.49677
ENSG00000168389 : MFSD2A	10.2497	9.42998	10.2142	9.2293	9.58679	9.01768	10.0441	10.6045	10.5384	9.8824	9.96734	9.9281	10.4513	10.5204	10.4853	9.93804	10.1082	10.2591	10.2735	9.98074	9.10538	10.44	10.2922	9.92145
ENSG00000173200 : PARP15	3.96326	3.91994	3.78505	4.48372	3.7098	4.29437	5.67367	4.32889	4.85535	4.56181	4.5875	5.18245	4.6022	4.90963	4.97232	4.10104	4.39703	4.20034	4.90265	4.70853	5.19392	4.82269	3.84543	5.2965
ENSG00000074706 : IPCEF1	5.29546	5.24683	5.17647	5.04655	5.04806	5.4513	6.16026	5.72882	6.13021	5.35768	5.66107	6.30907	5.81365	6.14582	5.91281	5.61225	5.48917	5.53126	6.38978	6.22827	6.70672	6.50657	5.63718	6.48426
ENSG00000124588 : NQO2	8.00663	8.4455	8.27455	8.64158	8.69162	8.26573	7.80967	7.84255	8.03121	7.98743	8.35724	6.93239	7.77985	7.84453	7.93584	8.14058	8.77389	7.20024	7.81675	8.23032	7.32114	7.74609	8.58245	8.50316
ENSG00000095794 : CREM	4.60858	4.32508	4.72321	4.56455	4.53844	5.99617	4.66383	5.04617	5.018	4.70043	5.23082	4.74762	5.07968	4.69987	4.80164	4.87689	5.81645	5.62716	4.63705	5.47443	5.2067	5.25327	4.71182	5.09905
ENSG00000135185 : TMEM243	5.72597	5.03081	5.85677	5.91247	5.39987	5.52374	6.63732	5.96654	6.18943	5.98559	6.0849	6.67676	6.67477	6.1943	6.28124	5.75995	5.94643	5.52212	6.57813	5.85613	6.96849	6.81341	5.69919	6.73145
ENSG00000275302 : CCL4	4.14545	4.76737	4.87879	4.28929	4.25243	4.37055	3.66835	3.46919	4.724	4.58295	3.22544	4.50369	4.44827	4.15545	4.27748	4.59698	3.86781	4.00644	3.35341	4.2522	4.2481	3.88405	4.25494	4.45468
ENSG00000169764 : UGP2	9.64227	9.71041	9.53659	9.4154	9.29034	9.08137	8.26742	9.10834	8.6368	8.81648	8.77739	7.94361	9.33114	8.70726	9.05234	8.76352	9.38097	9.02598	8.40301	8.86045	8.31994	8.76288	8.89225	9.19703
ENSG00000163683 : SMIM14	9.48878	9.53894	9.51108	9.62072	9.7358	9.62727	8.27646	8.81217	8.7417	9.32651	9.01811	8.08281	8.62325	8.85958	8.76722	9.12216	9.15279	8.84294	8.21984	9.17107	8.15181	8.26345	9.0739	8.63066
ENSG00000110756 : HPS5	7.15485	6.4249	6.59795	6.26812	6.34305	5.96067	6.1776	6.10326	6.42083	6.20785	5.64818	5.71951	5.83192	6.0844	6.32025	6.1486	5.71423	5.70609	6.45518	5.61025	6.34453	6.33045	7.44799	6.08493
ENSG00000012124 : CD22	4.38739	4.26503	3.80949	4.24056	5.5043	4.84699	6.17619	4.95839	4.80167	5.00617	5.06218	5.19705	4.96642	4.65691	5.09499	5.22026	4.43171	4.66772	5.35689	5.09996	4.56252	4.99164	5.00905	4.48412
ENSG00000160255 : ITGB2	6.78297	6.80888	6.70753	6.94702	6.51251	6.9081	7.85398	7.16236	7.40939	7.00635	6.9814	7.58864	7.17216	7.50284	7.26339	7.00237	6.71508	6.48251	7.83351	7.31786	8.55522	7.65154	7.15979	7.57716
ENSG00000109861 : CTSC	8.11423	8.09342	8.18606	7.99835	7.95434	7.70179	8.81616	8.07589	8.08465	7.9647	7.90851	8.61988	8.38812	8.50452	8.37587	8.03265	8.13345	7.86747	8.83617	8.01921	9.43216	8.87922	8.24744	9.08104
ENSG00000115232 : ITGA4	5.48141	5.21282	5.41553	5.6243	5.10057	5.16512	6.26124	5.73496	6.16486	5.55405	5.66458	6.31943	5.80291	5.99105	5.89509	5.22524	5.27147	5.33518	6.16711	6.15679	6.68266	6.68606	5.0018	6.69522
ENSG00000205045 : SLFN12L	5.14035	5.44473	5.44606	5.92246	5.00974	5.84734	6.41477	5.91479	6.10893	5.60515	5.77597	6.42382	5.93537	5.90872	5.86229	5.71181	5.6416	5.51171	6.2107	6.13149	7.31732	6.63619	5.70811	6.58637
ENSG00000171791 : BCL2	5.49162	5.20388	5.46589	5.48711	5.40428	5.6322	6.69227	5.83019	6.07098	5.30194	6.03941	6.89998	6.22068	5.92388	6.08795	5.42282	5.56515	5.72162	6.25833	5.92547	6.93254	6.55883	5.86122	6.34782
ENSG00000197629 : MPEG1	7.80442	8.22391	7.85909	8.26062	7.7161	7.81213	8.43242	8.00585	8.74547	8.47261	8.15541	8.44419	8.1534	8.45724	8.31279	8.43246	8.32105	7.67779	8.48454	8.58177	9.11932	8.72664	8.44716	8.65533
ENSG00000168405 : CMAHP	5.29603	5.56629	5.2359	5.64858	4.95149	5.53193	6.38463	5.75837	5.49775	5.67263	5.28277	5.92275	5.99395	5.23385	6.17892	5.59517	5.00548	5.25664	5.57595	5.61683	6.5482	6.00133	5.1935	6.81124
ENSG00000198911 : SREBF2	7.26769	7.92019	7.30664	6.92166	6.8378	7.19033	6.84207	6.49158	6.13938	6.95281	7.06152	6.42226	6.29873	6.1166	7.01213	6.93365	7.19052	6.19996	6.3697	6.53348	7.29995	6.46968	6.56368	6.59735
ENSG00000019582 : CD74	10.0688	10.1747	10.298	10.399	9.83218	10.337	11.1896	10.6338	11.0394	10.4573	10.8074	11.205	10.7065	11.1453	10.8697	10.4984	10.5527	10.2925	11.186	11.1087	11.8239	11.2554	10.5601	11.4955
ENSG00000114013 : CD86	5.12567	4.70325	5.21327	5.06459	4.66128	5.15429	5.47665	5.21271	5.6494	5.29541	5.40111	5.53913	5.34461	5.82198	5.18821	5.15411	5.34787	4.6364	5.66026	5.40106	6.60126	5.72642	5.0997	5.7282
ENSG00000144476 : ACKR3	3.61368	3.54241	4.16997	3.99687	3.77152	3.64312	4.88753	3.95111	3.98437	2.942	4.60085	3.93727	3.7309	3.5518	4.51167	3.28446	3.867	3.97994	4.17723	3.54372	4.64065	5.04034	4.15075	3.24092
ENSG00000185262 : UBALD2	6.18883	5.93535	6.31203	6.17463	6.05381	6.73464	6.82367	6.99758	7.08522	6.06799	6.71892	7.06656	6.82275	7.04467	6.47994	6.40475	6.65733	6.91692	6.84417	6.33348	7.51776	7.37658	7.08545	6.93331
ENSG00000182162 : P2RY8	5.01648	4.72873	4.99068	5.12054	4.50291	5.13867	5.95794	5.36689	5.6575	4.0918	5.09861	5.79187	5.63992	5.37557	5.53562	4.69387	4.97195	4.74568	6.04258	5.31636	6.13053	5.62305	4.95221	5.55305
ENSG00000172667 : ZMAT3	7.04185	6.97424	7.08655	7.33151	6.55714	6.50679	7.11178	7.29961	7.47657	6.12782	6.41918	7.76157	7.31854	7.64539	6.92116	6.09413	6.35761	6.93485	7.20322	6.52899	7.24799	7.11419	6.42588	6.74259
ENSG00000114480 : GBE1	8.72717	8.34807	8.27145	8.54332	7.96243	8.04203	7.73745	7.7542	7.66687	7.87983	7.24511	6.70036	7.77492	6.9961	8.02876	7.895	7.69151	7.29729	7.19517	7.80866	7.34869	7.61154	7.50002	7.71133
ENSG00000005471 : ABCB4	9.66027	9.21612	9.58535	9.05728	9.2355	8.40545	9.56685	9.873	10.1854	9.02212	9.81279	9.70334	10.1348	10.2835	9.93773	9.04442	9.56612	10.0955	9.86269	10.3204	8.67219	9.70618	9.47749	9.8451
ENSG00000075884 : ARHGAP15	5.2367	5.13318	5.22709	5.27348	4.75207	5.29097	6.26106	5.62866	5.65571	5.60935	5.59127	6.34532	6.1623	5.81621	5.93284	5.42976	5.47416	4.90291	5.8712	5.73591	6.65799	6.18489	5.33294	6.25845
ENSG00000111879 : FAM184A	4.81836	4.26851	4.43596	4.01394	4.37575	4.63456	3.74298	4.22805	3.76436	5.19401	4.67356	4.0256	4.15276	3.91683	3.7732	5.19026	5.27031	4.35667	4.06381	4.09571	3.35874	4.0002	4.32159	4.21396
ENSG00000129250 : KIF1C	7.55118	7.824	7.90678	7.70383	7.9243	7.83343	7.07463	6.91869	6.74585	7.00503	6.80074	6.77922	6.64298	6.70561	7.05702	7.04939	6.87079	6.87821	7.24749	6.99914	6.59629	6.58311	6.8369	7.09231
ENSG00000178607 : ERN1	7.44065	7.2781	7.70193	7.18093	7.18924	8.54711	7.50792	8.16685	7.95866	8.4386	7.94571	7.73171	8.00167	7.84738	7.65722	8.44023	7.99854	8.22709	7.54941	8.59908	7.97752	7.82001	7.78813	8.04128
ENSG00000101265 : RASSF2	5.73242	5.88851	6.08348	5.92083	5.38508	6.7005	7.00894	6.09872	6.45821	6.00824	6.17074	6.93447	6.27663	6.44105	6.66716	5.96708	5.94018	5.76324	6.76647	6.065	7.19071	6.73811	5.85902	6.6891
ENSG00000196247 : ZNF107	5.18323	4.44223	4.67137	4.84126	4.82748	4.50553	5.67486	5.56522	5.21615	4.58591	4.98006	5.86911	5.6979	5.31987	5.63063	4.99475	5.09674	5.26801	5.65604	5.12822	6.16834	5.54823	4.86851	6.07419
ENSG00000114812 : VIPR1	7.21507	7.05146	7.81988	7.73483	7.18911	7.74936	6.46312	6.19187	7.07176	7.54877	7.36401	6.78617	6.14029	6.82693	6.53184	7.5478	7.33864	6.72829	7.01649	7.59176	7.11471	7.04646	7.27756	7.04309
ENSG00000125735 : TNFSF14	6.73199	6.11883	6.16862	5.88945	6.71327	5.60097	6.82016	6.46197	6.45769	5.83561	6.94828	7.21209	6.44752	6.96026	7.11092	5.77502	6.73673	7.46484	6.95034	6.70955	6.45523	6.67761	6.49388	6.52452
ENSG00000115415 : STAT1	8.49924	8.43134	8.57208	8.81394	8.30526	8.321	8.6846	8.76992	8.80258	8.14393	8.47226	8.41832	8.75665	8.96868	8.64945	8.10094	8.27345	8.23844	8.57772	9.55552	9.90895	9.13668	8.28863	9.94653
ENSG00000116044 : NFE2L2	9.39024	9.3849	9.08276	9.27	8.65073	8.26113	8.15669	8.61286	8.39776	8.22429	8.83014	8.28616	8.30696	8.64418	8.56885	8.18085	8.80114	8.67558	8.30215	8.0143	8.35458	8.42712	8.44703	8.60613
ENSG00000178562 : CD28	4.56026	4.42866	4.20283	4.07861	3.72467	3.90867	4.44624	4.13306	4.43798	3.81117	4.5574	5.13739	4.36317	4.4159	4.00008	3.70863	4.51023	3.61247	5.08017	4.49404	5.45148	4.80526	3.98416	4.3641
ENSG00000167601 : AXL	6.68129	7.03158	6.93432	6.82644	6.78316	6.91566	7.75798	7.0023	8.04252	7.52076	7.24677	7.37877	7.34787	7.59347	7.46244	7.44615	7.44852	7.0411	7.64187	7.50336	7.96419	7.89683	7.32713	7.88633
ENSG00000163082 : SGPP2	4.31303	4.16091	4.25237	4.44144	4.06488	4.34215	4.92023	4.66589	4.54244	4.38856	4.44822	5.39919	5.0396	4.80038	4.68417	4.74186	4.42691	4.47509	4.79865	4.38223	6.02362	5.28712	4.16507	5.29855
ENSG00000183549 : ACSM5	9.05749	9.4836	9.61049	9.13882	9.41636	9.36819	8.56255	8.85209	8.70439	9.40351	9.19597	8.77787	8.69616	8.77203	8.80179	9.4494	9.35859	9.32371	8.55323	9.06014	8.05034	8.01633	9.19224	8.67799
ENSG00000162734 : PEA15	7.31206	7.24927	7.34462	7.48543	7.08179	7.17615	8.40204	7.99181	7.6051	7.38812	7.57087	8.60665	8.17901	7.77622	8.25586	7.35971	7.74674	7.59798	8.10445	7.61222	8.72632	8.4236	7.25066	8.0635
ENSG00000274544 : SNORD28	6.29677	6.27707	6.46418	5.68587	5.45048	6.09317	5.73953	6.1793	5.64323	5.59037	5.90543	6.25246	6.0562	5.77231	6.01059	5.49828	6.33502	5.60644	6.62239	6.00233	6.42042	6.79121	5.30509	6.31333
ENSG00000133773 : CCDC59	5.65957	5.15855	5.58546	5.99717	5.37478	5.08365	4.97642	5.77967	4.99292	5.38832	5.61805	4.95232	6.1814	5.44346	5.67075	5.36202	5.57532	6.21143	4.99306	5.52949	5.62414	5.40186	5.01507	5.58237
ENSG00000171132 : PRKCE	6.947	6.42635	7.04803	5.52668	6.12134	5.97511	6.3255	6.04594	6.30306	5.79223	5.91243	6.10105	6.12379	6.33248	6.24411	5.77714	6.17457	5.71366	6.49104	6.30306	6.36996	6.48684	6.02571	6.1699
ENSG00000170185 : USP38	7.41128	7.34145	7.50706	7.37593	7.37298	7.67396	7.17814	7.78294	8.26943	7.98477	7.93552	7.22438	7.83247	8.04155	7.58012	7.94079	7.91367	7.98777	7.40102	8.39125	7.39578	7.69725	7.67234	7.52673
ENSG00000143575 : HAX1	7.47832	7.54322	7.79267	7.55488	7.34755	7.22849	6.34834	6.71082	6.49797	6.70146	6.51904	6.47496	6.32906	6.32833	6.50798	7.05745	6.99345	6.37508	6.35404	6.74505	6.3939	6.33467	6.72947	6.44599
ENSG00000152056 : AP1S3	3.42482	2.93311	3.33253	3.08734	2.63493	3.45736	4.07935	3.66281	4.0547	3.37689	3.59641	4.35766	4.37828	3.51861	3.3613	3.36234	3.51486	3.43665	3.69098	4.03533	4.71838	4.0476	3.21911	3.80599
ENSG00000133106 : EPSTI1	5.28024	4.25364	4.64032	5.34605	4.32635	4.97335	4.38227	5.07347	4.76682	5.06244	4.7092	4.45986	5.02171	4.98442	4.42635	4.32736	4.60478	3.84491	4.91138	5.17436	5.64031	5.55142	4.76217	5.82587
ENSG00000209042 : SNORD12C	4.62041	4.54178	4.78118	3.95391	3.93201	5.12189	4.5664	4.89361	4.78373	4.35037	4.62874	4.86892	4.9321	4.29554	4.61822	4.56809	4.60165	3.98151	4.65653	4.39583	5.19686	5.07552	3.18713	4.58526
ENSG00000135426 : TESPA1	3.86152	3.7503	4.22439	4.22944	3.69165	3.72017	4.95186	4.30792	4.62902	4.09672	4.34852	5.21434	4.05782	4.21934	4.53531	3.7916	3.71886	3.84084	4.98241	4.65591	4.63844	4.91056	3.96865	4.75556
ENSG00000171903 : CYP4F11	9.34746	9.31682	9.47584	9.63528	9.27234	9.24238	8.21276	9.39802	8.78077	9.28878	8.95221	7.93915	9.1001	8.81208	8.53281	9.31383	9.15717	8.91308	8.4407	8.88005	7.93938	8.56166	9.06074	8.57679
ENSG00000145685 : LHFPL2	5.6151	5.86169	5.94526	6.08759	5.8788	6.34094	7.08071	6.44935	6.61359	6.00158	6.51548	6.83649	6.8617	6.69984	6.59499	6.34674	6.24169	6.16273	7.33333	6.37449	7.34478	6.56746	6.39232	6.88431
ENSG00000275379 : HIST1H3I	6.51233	6.13065	6.89695	6.77409	6.39552	6.21104	6.43027	6.397	6.53978	5.96366	6.90641	6.99885	6.23982	6.44115	6.16057	6.06975	6.70815	5.74436	7.05823	6.68168	7.0644	6.20765	5.70888	6.40552
ENSG00000277370 : SNORD49A	4.40539	4.01101	3.97212	4.20611	3.51118	3.98048	3.05153	4.15641	4.32011	4.61795	4.14526	4.55462	3.62273	3.71462	4.05185	4.09767	4.25083	3.02889	4.58847	4.11276	4.3221	4.18505	3.9956	4.17182
ENSG00000196937 : FAM3C	6.97083	6.64232	6.97407	6.69117	6.44926	6.36818	6.96438	7.09839	7.0085	6.44413	6.59478	6.58952	6.70599	6.73413	7.15378	6.29091	6.56022	6.52126	6.94955	6.21771	6.86784	7.03999	7.04287	7.36789
ENSG00000065833 : ME1	6.20141	6.63019	5.74947	5.967	6.05431	5.17441	5.88346	5.12289	5.83903	5.81458	5.97546	5.59973	5.42581	5.75098	5.69654	5.52394	6.16869	5.64623	5.59093	5.70527	6.12863	5.79378	5.89147	6.04792
ENSG00000172243 : CLEC7A	3.966	4.01106	4.026	3.83242	3.47856	3.95727	4.48118	4.16791	4.78808	4.00483	4.13489	4.78551	4.56729	4.7111	4.26736	4.19995	4.06789	3.84375	4.50039	4.26907	5.58877	4.62578	3.84267	4.65908
ENSG00000165997 : ARL5B	8.69357	8.31091	8.71315	8.2401	8.09481	8.16027	7.93626	8.49264	8.93066	8.13979	8.78275	8.47985	8.25475	8.95888	7.98998	8.1987	8.7682	8.92692	8.01162	8.64275	8.22364	8.35469	8.67456	8.36628
ENSG00000154642 : C21orf91	5.6556	5.28422	5.78689	5.73178	5.34162	6.92835	5.18169	5.67882	5.5055	5.59595	5.68314	5.31184	5.63309	5.24633	5.09743	5.65803	5.97713	5.84416	5.07424	5.73316	5.48418	5.41853	5.44811	5.39166
ENSG00000179094 :	7.42617	7.21988	7.85771	7.34442	7.19304	8.27248	7.79668	7.7753	7.94021	8.03221	8.22865	7.99154	7.80539	7.93049	7.57169	8.05586	8.03409	7.89262	7.44897	7.65513	8.13528	7.79872	7.84704	7.7516
ENSG00000135905 : DOCK10	6.09161	6.26195	6.48107	6.24634	5.49439	5.94559	7.15277	6.60054	6.87176	6.48198	6.40485	7.24789	6.88008	6.72164	6.81825	6.41015	6.45769	6.13586	6.82218	6.77874	7.36341	7.16805	6.41494	7.26654
ENSG00000108932 : SLC16A6	3.92515	4.22118	3.76911	4.02966	3.55687	4.30695	4.58329	4.23543	4.31462	4.53795	4.07249	4.29952	4.32466	4.13138	4.15875	4.19221	3.61868	3.70733	3.91109	4.22588	5.08585	4.79534	4.34338	3.93975
ENSG00000135077 : HAVCR2	4.62867	4.9937	4.94903	4.83022	4.74974	4.94158	5.91692	5.68146	5.84172	5.53527	5.41271	5.53918	5.92129	5.87631	5.59426	5.46587	5.25866	5.12085	5.85081	5.46884	5.41271	5.63173	5.16951	6.04809
ENSG00000163823 : CCR1	5.24758	6.04944	5.54251	5.29245	4.84569	5.56822	5.36864	4.98101	5.62321	5.92338	5.42999	5.28354	5.18297	5.24576	5.26793	5.62432	5.56417	5.02838	5.66364	5.25769	5.73266	5.62451	5.34769	5.92684
ENSG00000206811 : SNORA10	7.35736	6.76506	7.38012	7.62006	7.65554	7.41713	6.68776	7.6298	7.41606	7.10347	7.55938	7.87205	7.32091	7.22545	7.43649	7.43803	7.57233	7.70732	7.82528	7.28636	7.72369	7.55611	7.85974	8.06462
ENSG00000167522 : ANKRD11	4.35905	5.57028	5.59384	5.49542	5.61838	5.60899	4.74547	4.62047	4.91842	5.53047	5.43365	4.42919	5.65838	4.33771	5.61063	5.18597	5.23402	4.88385	5.11968	4.74141	4.82634	4.89505	4.79375	5.16667
ENSG00000168961 : LGALS9	3.97391	3.77686	4.12202	4.45859	4.21425	3.97284	4.98165	4.74507	4.50409	4.43816	4.33706	4.75436	4.72932	4.31672	4.83898	4.49608	4.34786	4.33041	5.14327	4.5757	5.56307	4.57432	4.44741	5.16512
ENSG00000125637 : PSD4	6.95276	7.05071	7.27593	7.17464	7.38838	7.69156	6.38424	6.09064	6.232	6.79233	6.24581	6.26492	6.08732	6.57264	6.55923	6.91621	6.598	6.40946	6.22071	6.70159	6.06052	5.95725	6.47673	6.30782
ENSG00000145730 : PAM	5.70326	5.77382	5.92311	6.31756	5.74349	5.71537	6.64719	6.278	6.14895	5.61712	5.75803	6.95212	6.42953	5.6787	6.35311	5.78138	5.62073	5.29596	6.22612	5.58118	6.74525	6.62917	5.44907	6.62979
ENSG00000175600 : SUGCT	6.22401	6.32392	6.41716	6.46795	6.5001	6.3931	5.33347	6.19789	6.32961	6.79006	6.50217	5.95088	5.943	6.35076	5.83913	6.56501	6.62395	6.73194	5.61557	6.43152	5.36434	5.42847	6.25353	5.62717
ENSG00000168038 : ULK4	4.93107	5.0484	5.0638	5.49844	5.39649	5.25884	5.7573	5.65942	5.83129	5.53474	6.1102	6.62167	5.74169	6.69002	5.83799	5.5686	5.30668	6.27218	5.50842	6.10434	5.91592	5.89438	5.57271	5.39685
ENSG00000112695 : COX7A2	8.15185	8.31686	8.68844	8.34156	8.39538	8.46049	7.49997	8.09435	7.91203	8.21415	8.02602	7.38193	7.4016	7.75708	7.44436	8.06369	8.24525	7.07278	7.62358	7.79469	7.80421	7.61611	8.13737	7.5729
ENSG00000186283 : TOR3A	6.10137	5.95894	5.98834	6.02679	5.44841	5.14428	5.59952	5.56243	5.35381	5.08863	5.3741	5.42494	5.34675	5.54858	5.62451	5.44007	5.40273	5.12869	5.73465	5.4808	5.66943	5.64949	5.41656	5.8971
ENSG00000176890 : TYMS	5.7763	5.43444	5.90592	5.95888	5.41326	5.7083	5.57967	5.97575	6.39322	4.89513	5.82622	6.21899	6.0586	6.28259	5.68856	5.04739	5.63123	6.11182	5.99299	5.24385	5.70623	5.45217	4.98329	6.05309
ENSG00000109046 : WSB1	8.34638	8.30555	8.24336	8.06058	7.59559	7.7555	8.67783	8.47317	8.65839	8.00549	8.38161	9.00245	9.11994	8.65554	8.80195	7.89026	8.36498	8.75326	8.63063	8.45825	9.14889	9.08685	8.42164	8.90431
ENSG00000173208 : ABCD2	3.60754	3.70484	3.62609	3.70097	3.27937	3.32224	4.2729	3.51955	4.05867	3.47448	3.86685	4.53478	3.57162	3.86629	3.99706	3.21758	2.80599	3.68966	3.91852	4.26536	4.31665	4.26307	3.91173	4.84351
ENSG00000140030 : GPR65	5.39534	5.57049	5.68957	5.31298	5.01461	4.87493	5.97584	5.64635	5.70282	5.59826	5.45272	5.74025	5.66174	6.06692	5.71598	5.42804	5.51132	5.27058	5.57186	5.76321	6.51921	6.35477	5.44663	6.1748
ENSG00000130522 : JUND	7.89964	7.738	7.62115	6.948	7.21075	8.21502	7.39933	6.99262	7.49943	7.21925	7.95268	7.07393	6.9431	7.55635	7.29836	7.27717	7.62778	7.28266	7.19496	7.5747	7.9938	7.4028	7.82887	7.40081
ENSG00000079819 : EPB41L2	6.00559	6.02298	6.24475	6.64611	6.09458	5.91666	6.96507	6.44891	6.91316	6.42474	6.44208	6.99119	6.45424	6.69259	7.02001	6.12387	6.47611	6.21817	7.00694	6.33927	7.14194	7.11312	6.27987	7.11929
ENSG00000184009 : ACTG1	11.3372	11.2671	11.4269	11.2252	10.7266	11.0618	11.7143	11.2085	11.6699	10.8373	11.3365	11.3713	11.3541	11.564	11.7606	10.8902	11.3682	10.7997	11.2669	11.2461	11.5936	11.4811	11.3279	11.1563
ENSG00000126458 : RRAS	7.98643	7.82267	8.11335	8.21601	7.97338	8.00201	9.29775	8.18195	8.32814	8.12094	8.55893	8.99311	8.46248	8.24964	8.97353	7.97849	8.31702	7.58152	8.77466	8.30381	9.38113	8.76719	8.1147	8.62144
ENSG00000117090 : SLAMF1	3.64661	3.62499	2.92803	3.73561	3.47869	3.99927	4.12453	3.5824	3.6827	3.66841	4.20432	4.55481	4.3125	3.83299	4.18747	3.32736	3.66998	3.89866	4.562	4.12131	4.84329	4.20591	3.86875	4.4241
ENSG00000170412 : GPRC5C	7.97434	7.68323	8.32477	8.49361	8.33891	7.46809	7.54177	7.5375	7.56536	7.81413	7.5778	6.98004	7.20496	7.55194	7.43433	7.76018	7.92101	7.3572	7.69242	7.50465	6.61072	7.20533	8.1583	7.51061
ENSG00000197646 : PDCD1LG2	5.33014	6.07979	5.67234	5.22952	5.52062	5.83895	5.70878	5.74918	5.96043	6.21418	5.80846	6.03532	5.74221	5.69552	5.65959	6.18173	6.0027	5.72695	5.6932	6.42395	7.03915	6.06978	6.13246	6.58899
ENSG00000129534 : MIS18BP1	4.52665	4.06541	4.70335	5.09208	4.26933	4.43379	5.23408	5.17825	4.98273	4.92324	4.85407	5.5617	4.93621	4.93615	5.4006	4.72119	4.95146	4.90434	5.17388	4.56626	5.76483	5.31135	4.41967	5.72994
ENSG00000090339 : ICAM1	8.03056	8.46754	8.12799	7.61194	7.66589	7.2231	8.39919	8.05283	7.90676	7.09602	7.6729	7.74385	8.25668	7.88586	7.88958	7.20541	7.39807	7.54538	8.17368	7.6799	8.33144	7.84757	7.4876	8.23554
ENSG00000108960 : MMD	5.52791	6.24537	6.09695	5.25698	5.00688	4.69213	5.86875	5.68319	5.85237	5.61927	5.65488	5.72306	5.66439	5.96833	5.90693	5.5352	5.9144	5.61315	6.10434	5.49726	6.20282	6.08333	5.76596	6.11646
ENSG00000156869 : FRRS1	8.98419	9.05184	8.97263	9.21097	8.97951	9.35686	7.98825	8.6509	8.48657	9.26031	8.61458	8.33129	8.54278	8.59933	8.33979	9.16618	8.9955	9.02815	8.20996	8.88248	8.04284	7.82238	8.70654	8.0966
ENSG00000066468 : FGFR2	7.99716	8.18866	7.70389	7.91861	7.67353	7.63528	7.58401	7.4771	7.94787	7.24792	7.83105	8.44827	7.35008	7.89035	7.95992	7.38747	7.80703	7.53469	7.69669	7.46142	8.85153	8.72259	8.08336	8.76539
ENSG00000168918 : INPP5D	6.44209	6.62196	6.77977	6.6719	6.24561	6.79949	7.68426	7.06392	7.18475	6.71251	6.80948	7.73105	7.08498	7.28632	7.35955	6.68337	6.72326	6.52555	7.51372	7.19303	7.84721	7.38862	6.67352	7.4423
ENSG00000167114 : SLC27A4	6.7597	6.70608	6.96029	6.96091	6.92795	6.84862	7.52044	7.78252	7.46543	6.89361	7.27253	7.14264	7.53244	7.4356	7.34282	7.02146	7.16343	7.11489	7.62709	7.40323	6.96252	7.45112	7.42124	7.05963
ENSG00000004468 : CD38	5.90529	6.17335	6.02002	6.02068	5.9775	6.0118	6.48617	5.41162	6.5701	6.32899	5.74018	6.35069	5.61907	6.49167	6.11701	6.2269	6.2837	5.92154	6.5234	6.6799	7.20456	6.41906	6.48145	7.12094
ENSG00000170476 : MZB1	5.20728	5.4204	5.26433	5.46798	5.50731	5.34366	6.15897	5.35243	6.01153	5.36507	5.36713	6.19158	5.32401	5.59328	6.13566	5.25979	4.95158	5.4649	6.12503	5.65532	5.77871	6.11657	5.96972	6.96636
ENSG00000101849 : TBL1X	7.09427	7.12304	6.90513	7.0417	7.12785	7.10297	6.29458	6.40588	6.73544	7.31692	6.28266	6.36757	6.33853	6.45629	6.09219	7.45616	6.4721	6.32027	6.11381	6.49238	5.97931	6.1848	6.62271	6.46285
ENSG00000184979 : USP18	6.24774	6.76211	6.4055	6.57596	6.65043	6.42476	5.5422	5.77309	5.80714	6.08595	5.68181	5.84955	5.89439	5.64912	5.75859	5.91198	5.79745	5.20219	5.32492	5.74258	5.10644	5.55339	5.7936	5.86378
ENSG00000111678 : C12orf57	7.89085	8.12519	8.4481	8.35151	8.24038	8.65948	8.772	8.40702	8.49856	8.57853	8.72985	8.84652	8.04287	8.33182	8.58251	8.62833	8.60377	7.67554	8.3636	8.43302	9.05125	8.68493	8.4995	8.41649
ENSG00000178075 : GRAMD1C	7.34028	7.24963	7.23901	7.24991	7.27709	7.09305	6.26002	6.93181	6.84766	7.43007	7.06005	6.43595	7.6316	6.93465	6.5353	7.37155	7.03957	7.33101	5.63961	7.19609	6.76873	6.54202	6.76657	6.85235
ENSG00000089472 : HEPH	3.75886	3.86936	3.99974	4.5392	3.78316	3.57828	4.58685	3.98944	4.17822	3.78869	4.0655	4.96962	4.24531	3.92028	4.50741	3.63494	3.85738	3.50458	4.38115	3.82209	4.62406	4.85232	3.22144	4.34006
ENSG00000115977 : AAK1	6.50073	6.88797	6.69473	6.73914	6.42326	6.61098	7.84055	7.52458	7.69755	6.89833	7.16469	7.68408	7.73206	7.57042	7.49659	6.88114	7.1104	7.17577	7.7095	7.39487	7.83883	7.76252	7.33658	7.49488
ENSG00000187837 : HIST1H1C	6.13101	6.19339	6.3559	7.43087	6.60853	6.11972	5.93313	6.02873	5.79301	6.032	5.4402	5.96891	5.39641	5.79466	5.7612	6.04752	5.60547	5.66102	5.7174	5.35189	6.11444	6.1764	6.05746	5.72541
ENSG00000174032 : SLC25A30	6.22156	6.24429	6.69233	6.23849	6.13202	7.64807	6.56478	7.00181	6.78711	7.36379	6.93454	6.74383	7.1234	6.83282	6.99568	7.24508	7.13176	7.17652	6.4861	6.97162	6.82772	6.70389	6.57381	6.58178
ENSG00000161929 : SCIMP	6.73207	7.0009	6.68095	6.602	6.36034	6.40941	7.21807	6.92502	7.38145	7.30448	7.1867	6.53783	7.13705	7.27417	6.87438	7.23704	7.39884	6.73405	6.63645	7.3861	7.75336	6.89229	6.67474	7.53704
ENSG00000152127 : MGAT5	5.14221	4.77102	5.19919	5.20461	5.22368	5.22598	6.23719	5.69609	5.76336	5.28671	5.63835	6.28784	5.8127	5.90165	5.63174	5.26976	5.52422	5.34351	5.84277	5.37819	6.22817	5.91118	5.27753	5.59267
ENSG00000178860 : MSC	4.92593	5.32255	4.90108	5.16091	4.98113	5.19523	6.36814	5.19259	5.22136	4.67406	5.13306	6.05818	5.55733	4.98281	5.76454	4.85036	4.90841	4.8848	5.43401	5.30682	5.84695	5.50829	5.12232	5.22647
ENSG00000142227 : EMP3	6.44553	6.50293	6.53599	6.62409	6.46638	6.70285	7.70263	6.94111	7.27168	6.60011	7.12632	7.45719	6.92793	7.12077	7.15141	6.58716	6.76059	6.30004	7.56474	6.93899	7.57596	7.50308	6.58086	7.35005
ENSG00000153317 : ASAP1	7.00178	6.74102	6.88659	6.97416	6.80062	7.0852	7.78216	7.6645	7.50786	6.999	7.19573	7.76007	7.87688	7.48727	7.6216	6.92237	7.17723	7.03324	7.96771	7.15254	8.24885	8.023	6.97278	7.73449
ENSG00000107897 : ACBD5	8.2378	8.12687	7.96693	8.36585	8.25588	7.90605	7.06541	7.74677	7.6362	8.03916	7.83369	7.14443	7.54345	7.64996	7.49536	7.95939	7.85383	7.82656	6.92107	7.82275	7.10686	6.84134	7.4586	7.37582
ENSG00000118004 : COLEC11	7.02664	7.11088	7.51701	7.7102	7.27101	7.62421	8.37544	7.58471	7.13895	7.18411	7.34831	8.07935	7.6264	7.08254	8.02033	7.19781	7.33096	6.68234	7.91736	7.19171	7.95082	8.12094	7.26724	7.13895
ENSG00000102524 : TNFSF13B	5.17127	5.41067	4.94056	5.72259	5.15468	5.1084	6.08813	5.74837	5.86929	5.89508	5.69681	6.11321	6.15575	5.7994	5.90413	5.65144	5.46369	5.65336	5.98569	6.22759	6.96	6.17957	5.47324	6.00454
ENSG00000120217 : CD274	4.50074	4.67149	4.10612	4.33714	4.19005	5.33575	4.48605	5.35603	5.02214	4.99746	5.15702	5.11849	5.27747	4.88951	4.49444	4.94	5.48049	5.1065	4.71926	5.2161	4.85364	4.37523	4.62115	5.0509
ENSG00000105246 : EBI3	5.4069	5.49091	5.70094	5.35329	5.53567	5.85924	5.85217	5.57896	5.7477	6.4032	5.86125	5.45689	5.51872	6.03438	5.58934	6.35172	5.81318	5.41499	5.93449	6.39135	6.95869	6.08359	5.76201	5.66495
ENSG00000111912 : NCOA7	6.26064	6.62891	6.14593	6.33577	6.24705	6.35736	6.97023	7.05906	6.84525	6.24546	6.77205	6.83711	7.1432	6.83653	6.88833	6.22251	6.80825	6.90496	7.06125	6.60039	7.04654	7.24245	6.2226	7.33147
ENSG00000183486 : MX2	5.04099	4.90127	4.7448	5.36868	4.76067	5.43856	5.76348	5.4654	5.13191	4.9327	5.20644	5.71254	5.61048	5.25025	5.49269	5.19718	4.9738	4.61738	5.39446	5.4184	6.30066	6.22632	5.07455	5.5704
ENSG00000100298 : APOBEC3H	3.46153	3.30384	3.48614	3.52399	3.9644	2.95194	4.07452	3.16181	4.07145	2.77034	3.41541	4.04947	3.73299	4.25055	3.89418	2.95477	3.11033	3.98627	3.51516	3.94158	4.62778	3.84501	3.43059	3.80487
ENSG00000152518 : ZFP36L2	8.90624	9.09422	8.74629	8.81131	8.49223	9.66516	9.94506	9.01486	9.63514	9.05456	9.40062	9.87884	9.59956	9.36313	9.35961	9.17269	9.39864	9.08965	9.68069	8.98881	10.1174	9.98196	8.9762	9.20163
ENSG00000120802 : TMPO	7.25107	7.15458	7.68046	7.66085	6.94488	7.78758	7.43886	7.62379	7.19556	7.55796	7.86919	7.50364	7.59684	7.35433	7.71032	7.58954	7.91081	7.94164	7.61652	8.28475	7.6302	7.67301	7.4103	7.92959
ENSG00000169692 : AGPAT2	8.75648	8.59326	8.77992	8.2764	8.93226	8.24701	8.10799	8.20725	8.46462	8.33326	8.07987	7.81291	7.742	8.33747	8.08684	8.42199	8.1641	7.99768	8.27556	7.9424	7.37265	7.7724	8.73085	7.98506
ENSG00000072840 : EVC	5.69801	6.46603	5.74601	6.17708	5.77625	6.07537	6.34042	5.57942	6.19446	5.61716	5.55417	6.45493	5.89075	5.76946	5.97316	5.64181	5.32238	6.03007	5.94013	5.34701	6.93152	6.56287	6.20434	6.64758
ENSG00000185947 : ZNF267	5.11903	4.75548	4.81645	4.88062	4.43779	4.63916	5.1956	4.99546	5.21776	4.88944	4.91994	5.26683	5.20554	4.8041	5.12828	4.42303	4.93422	4.61638	5.04021	4.87006	6.00863	5.52221	4.23081	5.67491
ENSG00000153898 : MCOLN2	4.69698	4.49763	4.41858	4.39255	3.90716	4.72504	5.37542	4.64332	4.68247	4.16464	4.81003	5.45924	4.70201	5.09535	4.88837	4.5525	4.60116	4.49365	5.01908	5.16883	5.90312	5.24334	4.41018	5.13654
ENSG00000162654 : GBP4	6.52564	6.55186	6.37309	6.00191	6.42512	6.5565	6.24414	6.15057	6.43711	6.706	6.43038	6.16714	6.30443	6.36009	6.17416	6.50842	6.35612	5.96089	6.04895	7.13954	7.45222	6.38002	6.04614	7.45144
ENSG00000115738 : ID2	9.34437	9.65331	9.75552	9.45439	9.51225	9.76489	8.25041	8.8597	9.21919	9.18056	9.29903	8.88236	8.26219	9.24986	8.59766	9.13694	9.33923	9.70623	8.5853	8.95641	8.84505	8.62428	9.07212	9.01871
ENSG00000196787 : HIST1H2AG	4.93337	4.58106	4.90881	5.56192	5.18591	5.08798	5.52891	5.43046	5.76476	4.47169	5.81159	5.37273	5.58092	6.00722	5.23952	4.45514	5.2635	5.06684	5.50661	5.48485	5.21142	5.13528	5.21168	5.29929
ENSG00000183484 : GPR132	4.45498	4.57173	4.71465	4.42875	4.59127	5.07172	5.54145	4.74293	4.9179	4.61917	5.0569	5.40165	4.97809	4.92098	4.90179	4.56439	4.5363	4.60968	5.51989	4.87086	6.25654	5.46488	4.52745	5.08174
ENSG00000103381 : CPPED1	8.40077	8.57556	8.13157	8.40424	8.33466	8.40226	7.59056	7.63104	8.14716	8.32508	8.19103	7.94281	7.42928	8.25402	7.54185	8.20269	8.20517	8.37851	7.65744	8.33113	7.38391	7.34332	7.82047	7.26495
ENSG00000125355 : TMEM255A	4.58578	4.85866	4.36938	5.01195	4.54043	4.26291	5.34072	5.23228	5.0531	4.49138	5.29553	5.11807	5.28806	5.56323	5.12995	4.1173	5.2389	4.74605	5.67731	5.12081	5.10328	4.87355	4.64219	4.20162
ENSG00000239713 : APOBEC3G	3.87244	4.34456	4.23214	4.27071	4.32567	4.10737	5.18666	4.56653	4.40691	4.71664	4.66821	4.92935	4.40783	5.04903	5.20855	4.66388	4.48115	4.13992	4.4589	5.01572	5.15665	5.0035	4.21672	5.5097
ENSG00000135862 : LAMC1	6.90955	6.87353	7.10979	7.29327	6.80455	6.74669	7.88207	7.10422	7.51544	6.61367	6.97866	7.84111	7.30575	7.25969	7.5537	6.61838	6.91312	6.55129	7.42971	6.85398	7.77351	7.85134	6.62487	7.52816
ENSG00000126353 : CCR7	5.20179	5.58151	4.86051	5.08029	5.27899	5.5807	6.24707	5.38648	5.55691	5.20083	6.01121	6.07275	5.52634	5.50456	5.44119	5.29617	5.31317	5.22168	6.23621	5.91771	6.59677	5.95074	5.45679	5.89032
ENSG00000102743 : SLC25A15	8.1637	8.26867	8.70184	8.5832	7.98967	8.73955	8.14583	8.84321	8.53856	8.92784	8.70873	7.5808	8.64302	8.00177	8.4711	9.00638	8.9203	8.62984	8.00895	8.93816	8.46352	8.93971	8.64571	8.27183
ENSG00000134375 : TIMM17A	6.87691	6.99676	6.84634	6.74558	6.85181	6.59195	5.96092	6.52037	6.14391	6.2015	5.91825	6.01884	6.3925	5.88471	6.09119	6.23773	6.12013	6.22523	6.37056	6.30871	5.98684	6.53719	6.17445	6.45248
ENSG00000145476 : CYP4V2	10.0291	9.83582	9.57023	9.86595	9.61702	9.52158	9.13346	9.48079	9.32012	9.67083	9.36392	8.81183	9.33773	9.4481	9.53799	9.57005	9.63148	9.62461	8.82979	9.54413	8.76718	9.02063	9.42997	9.30912
ENSG00000135604 : STX11	6.22372	6.24984	6.23854	5.85001	5.70327	6.14553	6.32106	5.89947	6.53648	6.08924	5.95768	6.31204	6.22739	6.51066	6.22675	6.1273	5.9544	6.44519	6.3014	6.43231	7.67805	6.76973	6.24	6.74924
ENSG00000172296 : SPTLC3	7.55597	7.91033	7.87337	7.57432	8.16193	7.34699	7.07435	7.50261	7.34894	7.09752	6.94261	7.29666	7.33197	7.16631	7.26673	7.07474	7.18062	7.92449	6.65886	7.31024	7.20069	7.30515	7.54539	7.72102
ENSG00000164142 : FAM160A1	6.32454	6.57777	6.32375	6.47294	6.36841	6.31319	5.14667	6.01516	6.07179	6.91316	5.74664	6.07239	5.56192	6.45779	5.59509	6.49368	5.97239	5.91922	5.78241	5.66856	6.55502	5.89574	6.11038	5.69541
ENSG00000198624 : CCDC69	6.2374	6.43872	6.31962	6.39856	6.12293	6.35824	5.87122	5.54259	5.63448	5.80678	5.40497	5.58825	5.25654	5.42556	5.87005	5.99437	5.58488	5.18102	5.64679	5.75745	5.53949	5.87849	6.10471	6.0054
ENSG00000275410 : HNF1B	6.52587	6.18509	6.55145	6.36731	5.90919	5.2998	6.0031	5.88315	6.48947	5.99262	6.22833	7.08755	6.17076	6.49005	6.50942	6.0292	6.31361	6.37996	6.193	5.93848	7.2546	6.59274	6.25749	6.57386
ENSG00000196912 : ANKRD36B	5.6299	5.3798	5.45879	5.08033	5.11648	5.22656	6.16881	5.72317	5.60223	5.63136	5.56901	6.48621	6.24408	5.48604	6.5245	5.85931	5.5428	5.39229	5.90751	5.48832	6.20116	5.85845	4.99725	6.2009
ENSG00000166886 : NAB2	7.28334	6.77659	7.03266	7.01989	6.55764	6.26063	6.40846	6.19231	6.57177	6.27017	6.98725	6.19609	6.25899	6.54943	6.27734	6.46717	7.13524	6.535	6.32	5.6667	6.19129	6.17859	6.73323	6.38227
ENSG00000132744 : ACY3	7.9276	7.87709	7.54433	8.06896	7.46053	8.34591	7.04788	7.2257	7.99231	8.05034	8.11776	7.53452	7.10167	7.93112	7.37951	8.18353	8.0319	7.88814	7.26867	8.33611	7.40599	7.12895	7.77469	7.23832
ENSG00000156508 : EEF1A1	6.05443	6.13398	6.17975	5.22802	5.4578	5.65489	5.07881	5.47423	5.13993	5.43895	5.42595	5.51914	5.46378	5.39351	5.32906	5.31404	5.40412	5.23772	5.7058	5.49064	5.33994	5.45471	5.04826	5.30865
ENSG00000106025 : TSPAN12	7.69015	7.56649	7.6987	7.36599	7.40829	7.34273	6.39401	7.01475	6.9546	7.239	6.99301	6.52248	7.13016	6.63973	6.548	7.37293	6.99658	6.79218	6.43414	6.52117	7.02529	6.94025	7.01627	6.77103
ENSG00000199130 : MIR365A	4.17541	4.41559	3.9805	4.04289	3.88093	3.73456	3.88438	3.95351	4.1759	4.1737	4.23174	3.99525	3.87648	4.14937	3.87709	4.15289	3.95519	4.24961	4.24154	3.64725	3.5957	3.87393	4.69699	3.4439
ENSG00000104047 : DTWD1	4.48092	3.90768	4.19464	4.23929	4.01336	3.03163	3.89888	3.90969	3.61945	4.45297	3.27076	4.18371	3.80586	3.61291	4.37006	4.32602	3.64984	3.78218	3.83218	3.65581	3.92484	4.16338	3.31108	4.14102
ENSG00000176105 : YES1	7.9989	7.72389	7.57464	7.57323	7.42829	7.4454	6.56023	7.29812	7.04029	7.37085	7.02763	6.59805	7.53255	7.12748	7.05905	7.49389	7.683	7.14004	6.67764	6.90581	6.93815	6.78569	7.01767	7.30055
ENSG00000103876 : FAH	9.78495	9.61246	9.69235	9.65122	9.78496	9.79636	8.82592	9.33255	9.45708	9.48745	9.44103	8.66101	9.00105	9.20073	8.95426	9.53838	9.55678	8.95638	9.06028	9.02005	8.48185	8.45456	9.51323	9.23806
ENSG00000111725 : PRKAB1	7.39835	8.00073	7.56248	7.57047	7.515	7.54812	7.78214	7.78715	8.1738	7.89535	8.08498	8.5672	7.90112	8.22678	7.73548	7.75018	7.86683	8.17175	7.90112	8.86442	8.18917	7.89859	7.59686	7.64813
ENSG00000189403 : HMGB1	6.91337	6.57168	6.60105	6.43252	6.4184	6.3473	6.00793	6.23526	5.83375	6.58021	5.87647	5.73132	5.36481	6.14558	6.1113	6.36256	6.2244	6.2028	5.86776	6.12265	5.68094	5.9492	5.776	6.01507
ENSG00000070081 : NUCB2	7.0343	6.90195	7.77435	7.25221	7.01854	6.72722	6.64476	6.88842	6.75176	6.70902	6.84945	6.25118	6.29158	6.60476	6.95574	6.81043	7.2108	6.38107	6.90595	6.56679	6.80689	7.08374	6.3293	7.65739
ENSG00000126759 : CFP	6.64602	7.13047	6.90745	6.455	7.1364	7.23739	6.33481	6.56019	7.24455	7.52103	6.84298	6.3459	6.11731	7.08571	6.33397	7.41894	7.02781	6.57709	6.41137	7.46138	6.63477	6.67136	6.99416	6.57956
ENSG00000117305 : HMGCL	8.38	8.52646	8.44926	8.55542	8.68491	8.83009	7.5171	8.13626	7.87518	8.4127	8.1563	7.40287	8.11198	7.9101	7.97984	8.32825	8.40766	7.73906	7.49448	7.90257	7.53175	7.58157	8.22398	7.7784
ENSG00000110448 : CD5	5.10333	5.17153	5.26185	5.27656	5.21463	5.23291	5.81551	5.29246	5.58523	4.99064	5.64723	6.01684	5.5381	5.68793	5.30676	4.91305	4.58745	5.5579	5.94592	5.68286	6.26792	5.87495	5.08491	5.83407
ENSG00000123104 : ITPR2	8.9449	8.65052	8.62891	8.86361	8.90786	8.85921	8.03083	8.74048	8.40512	8.80949	8.65205	8.12895	8.65358	8.41015	8.44081	8.80325	8.88739	8.75665	7.85499	8.8472	7.85887	7.53067	8.1702	8.36522
ENSG00000084070 : SMAP2	8.32922	8.34997	8.49056	8.52003	8.47101	8.67896	9.29448	8.88926	9.08347	8.927	8.85425	9.21159	9.03862	9.0761	9.17157	8.8606	8.76956	8.92522	9.13101	8.9027	9.41488	9.13297	8.89182	9.24413
ENSG00000169926 : KLF13	7.26737	7.22209	7.23333	7.58268	7.43025	7.56512	7.00051	6.47414	6.53486	7.09905	6.72973	6.98278	6.65143	6.64684	6.86653	7.0023	6.83338	6.63027	6.94972	6.76219	6.59054	6.68101	6.74393	6.9019
ENSG00000144802 : NFKBIZ	6.86386	6.85862	6.8307	6.97363	6.72648	6.14626	6.34359	6.08537	6.27243	6.09231	5.96558	5.79986	6.19986	6.20576	6.43963	6.04111	5.53786	5.59543	6.02482	5.73169	6.66948	6.44008	6.36101	5.68034
ENSG00000107968 : MAP3K8	6.04037	6.50115	6.18204	5.92692	5.96215	6.57006	6.76152	6.18836	6.36167	6.06282	6.32465	6.39571	6.5825	5.98844	6.65559	6.18201	6.11761	5.65352	6.52499	6.06435	7.55502	6.60221	6.25374	6.41178
ENSG00000150637 : CD226	5.24027	4.74427	4.67785	5.27222	4.78109	5.00722	5.39523	4.98509	5.40044	5.35122	5.41327	5.75465	5.48591	5.36306	5.13839	5.41161	5.2202	5.06344	5.83495	5.59619	6.27871	5.97518	5.15525	5.84352
ENSG00000153561 : RMND5A	8.3788	8.16738	8.15495	8.32084	8.08628	8.23505	7.24031	7.89219	7.92731	8.18961	7.78078	7.29855	8.09252	7.91909	7.5071	8.113	8.10307	8.04163	7.2859	8.28702	7.17306	7.97147	7.59434	7.4941
ENSG00000142512 : SIGLEC10	5.25297	5.40739	5.06476	5.22447	5.28304	5.34376	5.83955	5.55912	5.81358	5.73553	5.45543	5.60229	5.42677	5.89938	5.65668	5.68712	5.39254	5.22738	5.89689	5.88914	6.65037	6.05161	5.71772	5.74168
ENSG00000136868 : SLC31A1	10.2928	10.1538	10.1842	10.2743	10.0975	9.84571	9.20933	9.61978	9.77515	10.1433	9.57569	8.83556	9.61264	9.7356	9.5619	10.0663	9.83379	9.85218	9.02107	9.8434	9.24509	9.45705	9.79305	9.75107
ENSG00000092439 : TRPM7	8.13833	7.64301	7.75462	7.83634	7.75801	7.49641	7.27836	7.47829	7.22197	7.57434	7.39448	7.46987	7.23802	7.1822	7.5128	7.41871	7.71352	7.62053	7.18456	7.30301	7.15027	7.21012	7.16657	7.44239
ENSG00000147650 : LRP12	3.82878	4.01114	3.54446	4.12952	3.87325	3.51221	4.90086	4.05488	4.29507	3.86294	4.11455	4.33649	4.12952	4.03118	4.6612	3.29112	4.04911	3.88287	4.11901	3.71526	4.90068	4.6264	4.10571	4.49998
ENSG00000184260 : HIST2H2AC	6.71509	6.78784	6.95303	6.78376	7.10606	6.83286	6.36896	6.30283	6.1864	6.73339	6.34804	6.62046	5.63131	6.1846	6.25897	6.6881	6.19556	6.40246	6.20167	6.19811	6.85306	6.47763	6.54321	6.48312
ENSG00000141068 : KSR1	5.57584	5.83513	5.47449	5.41796	5.55246	5.51366	6.56176	6.0337	5.99345	5.6507	5.73806	6.73189	6.61461	5.86819	6.28756	5.60155	5.96269	6.07375	6.27073	5.77188	6.38305	6.39662	5.56263	6.18694
ENSG00000147454 : SLC25A37	7.9957	7.92899	7.71473	7.64074	7.78155	7.99964	7.93981	7.45842	6.8352	7.66744	7.17269	7.33839	7.39281	7.04437	7.81036	7.71617	7.06001	7.4447	7.07832	6.98062	7.37535	7.26762	7.11917	6.73321
ENSG00000274267 : HIST1H3B	5.05342	5.07881	5.58655	5.56146	4.90432	5.0458	5.68989	5.67651	5.55001	4.96937	5.87521	5.59315	5.2991	5.43612	4.89841	5.10365	5.82859	5.39904	6.09038	5.44278	5.7953	5.39772	5.00018	5.45512
ENSG00000105639 : JAK3	4.79826	4.97413	4.24318	4.51351	4.32601	5.14383	5.69341	4.79124	4.87659	4.66492	4.79668	5.49165	4.99693	4.88487	5.18673	4.43989	4.50949	5.02455	5.48522	5.0091	5.56684	5.37796	5.13937	5.23997
ENSG00000151702 : FLI1	5.42051	5.17854	5.34049	5.55175	5.38861	5.58549	6.337	5.6594	5.97012	5.68069	5.79508	6.15106	5.98649	5.84555	6.08029	5.38053	5.73595	5.2719	6.13441	5.82981	6.60684	6.31348	5.60765	6.17063
ENSG00000155330 : C16orf87	5.90771	5.60339	5.93403	6.28588	6.32054	6.33986	5.33201	5.99069	5.87032	6.17717	6.07169	5.22962	6.05614	5.63923	5.50499	6.16953	6.31826	6.1088	5.00131	5.93039	5.73686	5.2229	5.56714	5.42228
ENSG00000135596 : MICAL1	5.2428	5.03616	5.25108	5.24068	5.20409	5.3109	6.15459	5.75486	5.44773	5.18746	5.52648	6.16223	5.87002	5.65448	5.70901	5.02426	5.24875	5.30313	6.27683	5.56611	6.36902	5.87815	5.36484	5.85357
ENSG00000145703 : IQGAP2	10.0068	9.93138	9.8172	9.96539	9.83774	9.83084	8.8634	9.46487	9.27025	9.90468	9.61753	8.98813	9.31632	9.34014	9.24568	9.80137	9.7688	9.76655	8.96529	9.40429	8.82124	8.97889	9.25065	9.26878
ENSG00000171703 : TCEA2	7.57709	7.46626	7.75452	7.33631	7.28636	7.36315	7.5782	7.68269	7.88338	7.5759	8.01216	7.38701	8.08169	7.88359	7.28447	7.53396	7.53432	7.22875	7.1918	8.14479	7.25718	7.19048	6.89227	7.08691
ENSG00000111816 : FRK	7.33073	6.96888	7.38605	7.5404	7.20378	7.10499	6.77016	7.36279	7.31139	7.66226	6.72031	6.8326	7.41808	7.31797	7.04184	7.43339	6.78876	7.04031	6.57258	7.45883	6.38979	6.64299	6.98487	6.91729
ENSG00000144837 : PLA1A	7.29105	7.29105	7.40693	7.64944	7.86221	7.41051	6.75867	7.38211	7.96004	7.50306	7.27176	6.45399	7.40093	7.49603	7.00464	7.44403	7.29105	7.11585	7.21269	7.63768	6.87394	7.00208	7.48105	8.169
ENSG00000004864 : SLC25A13	9.69837	9.57086	9.68837	9.58602	9.74234	9.50524	8.72076	9.35319	9.37573	9.68528	9.28803	8.60301	9.22184	9.36993	9.1255	9.60273	9.5237	9.45468	8.84571	9.02949	8.20412	8.74851	9.35389	9.11562
ENSG00000170899 : GSTA4	6.00233	6.30979	5.84246	5.73787	5.62231	5.59377	5.52094	5.78676	5.30758	5.5458	5.70622	5.59358	5.79066	5.49677	5.58575	5.42675	5.91808	5.2766	5.74493	5.44023	5.54243	5.87108	4.96983	6.07923
ENSG00000135914 : HTR2B	4.3177	4.51887	4.73537	4.97951	4.48673	4.27689	5.24506	4.67776	4.39695	4.49344	4.48043	5.50896	4.83963	4.15113	4.86899	4.45873	4.46809	4.05929	4.66194	4.31019	5.05274	4.94764	4.2676	4.83688
ENSG00000197442 : MAP3K5	6.20524	5.99742	5.94681	6.79925	6.77726	6.77466	7.06172	7.23735	6.92492	7.12938	6.50562	6.44667	7.12041	7.15572	7.35394	6.98201	6.59709	6.60151	6.60872	7.37216	7.04204	7.18064	6.48797	6.49904
ENSG00000078081 : LAMP3	4.42879	4.42014	4.09305	4.15775	3.93223	4.3893	4.74001	4.38513	4.48325	4.61294	4.59856	4.47	4.54598	4.45704	4.27504	4.21206	4.54507	4.33331	4.85772	4.99425	5.91071	5.19115	4.56325	4.82476
ENSG00000115109 : EPB41L5	8.06849	8.13923	7.97015	8.05321	8.03972	7.97617	6.9105	7.6903	7.71297	8.2728	7.93278	7.38044	7.68184	7.6709	7.4109	8.03937	7.98042	8.11422	7.27027	7.67847	7.06332	7.22586	7.8374	7.40177
ENSG00000115421 : PAPOLG	6.36383	6.11888	6.31164	6.29247	6.05427	5.88071	6.79532	6.77359	6.45606	6.29064	6.48342	6.95665	6.91647	6.45603	6.61395	6.2551	6.48479	6.62915	6.59688	6.55316	7.50251	7.1201	6.24448	6.87934
ENSG00000100221 : JOSD1	7.58776	7.49604	7.51849	7.07676	7.15841	7.1453	7.61102	7.61844	7.56929	6.97687	7.53449	7.34421	7.45008	7.31522	7.4679	7.22581	7.4284	7.14954	7.35607	7.22977	7.75929	7.86972	7.37603	7.36058
ENSG00000184678 : HIST2H2BE	7.22837	6.80679	7.22993	7.59806	6.82223	6.76788	6.93442	6.68789	6.47384	6.53951	7.17872	6.64588	7.16553	6.46258	6.94043	6.67106	7.25777	6.70864	6.66807	6.58713	6.73916	6.49002	6.49833	6.19057
ENSG00000183696 : UPP1	5.18926	5.63499	5.6002	5.42416	5.62842	6.31307	5.66346	5.56499	5.99378	5.45331	5.9525	5.47378	5.60822	5.79268	5.64091	5.53414	6.09952	5.35879	5.64181	5.63716	5.9025	6.06423	5.73423	5.85182
ENSG00000164300 : SERINC5	9.41007	9.71308	9.65124	9.27795	9.57676	9.452	8.59795	9.21706	9.01787	9.34042	9.30368	8.84343	9.03755	8.87258	8.64285	9.39109	9.3826	9.11844	8.50992	9.06004	8.46482	8.54666	8.66329	8.80743
ENSG00000162616 : DNAJB4	6.63234	6.32952	6.67528	6.24633	6.00621	6.80738	6.70476	6.62965	6.39779	6.36633	7.25217	6.12483	6.62319	6.26952	6.89895	6.07618	6.66779	6.09157	6.01319	6.49575	7.08356	6.92588	6.43203	6.67078
ENSG00000111266 : DUSP16	8.13445	8.26835	8.10147	7.90066	7.88906	9.00774	7.91383	7.96971	8.08682	8.14342	8.46589	8.00837	7.86923	8.23748	7.96359	8.34507	8.30024	8.18128	7.67676	8.04049	8.07861	7.91114	8.3023	7.59544
ENSG00000182168 : UNC5C	4.46608	4.39234	4.69435	4.98781	4.51985	4.92807	5.55076	4.91657	5.0352	4.60191	5.00908	5.64057	5.51098	4.59422	5.12918	4.68861	4.79555	4.47135	5.22972	4.84966	5.69715	5.37266	4.76784	5.09663
ENSG00000100345 : MYH9	8.43623	8.19957	8.57195	8.76708	8.53662	8.45739	9.3544	8.95287	8.78659	8.37696	8.92994	9.19526	9.05864	8.92434	9.10866	8.3362	8.67121	8.43526	9.2313	8.71691	9.18999	9.22252	8.42474	8.96015
ENSG00000085514 : PILRA	6.03641	6.02504	6.04358	6.09448	5.59704	5.96676	6.49012	6.35038	6.70966	6.49735	6.54579	6.53988	6.47558	6.64669	6.27621	6.61304	6.41457	6.18711	6.95915	6.52792	7.21317	6.71503	5.95245	6.12646
ENSG00000118308 : LRMP	5.01646	5.15165	5.1583	5.08763	4.5826	5.19681	5.98795	5.20947	5.73198	5.24799	5.18715	6.05331	5.64454	5.35982	5.45382	5.11702	5.29715	5.05468	5.33702	5.45155	5.72729	5.2508	5.25361	6.0621
ENSG00000155090 : KLF10	8.64306	7.53319	8.00073	8.47703	7.29478	7.79805	7.71943	7.64327	7.87523	7.81901	8.23736	7.87202	7.6801	7.90737	7.77736	8.03454	8.12981	7.52562	7.53503	7.62279	8.06902	7.7877	7.85304	7.45646
ENSG00000202111 : VTRNA1-2	3.45662	3.58734	3.45662	3.39485	3.3557	3.83396	3.55174	3.63742	3.87776	3.92109	3.69334	4.91282	3.63961	3.74514	4.02018	3.65807	3.83803	3.60121	4.47807	3.52374	3.25384	3.63788	3.8769	3.41441
ENSG00000175482 : POLD4	7.9463	7.94425	8.08927	8.07233	8.06591	7.8221	8.35454	8.83232	8.65564	8.3592	8.721	8.20583	8.70268	8.44972	8.20586	8.44	8.43307	7.9574	8.55852	8.15191	8.1898	8.22774	8.59978	8.27927
ENSG00000149541 : B3GAT3	5.92239	5.86534	5.99606	5.9153	5.89049	6.16331	6.52074	6.14989	6.17695	6.1446	6.04713	6.31613	5.73708	5.54429	5.64942	6.10968	6.22019	5.22438	6.5071	5.94485	6.06639	6.27532	5.83495	5.83702
ENSG00000116815 : CD58	6.0101	5.9981	6.19486	5.93066	5.89016	5.91252	6.64701	6.81298	6.44787	6.13787	6.28935	6.84223	6.61534	6.64466	6.72107	5.86875	6.28865	6.39097	6.7073	6.29578	7.07908	6.77246	6.15318	6.858
ENSG00000163755 : HPS3	6.66646	6.37928	6.38994	6.75419	6.34842	6.21427	7.19792	6.64694	7.2716	6.51249	7.22971	7.39844	6.95021	7.44968	7.16552	6.55068	6.89569	7.06318	6.91564	7.35607	7.52654	7.04136	6.5772	7.01784
ENSG00000147654 : EBAG9	6.99663	6.92395	7.30125	7.19319	7.2196	6.80363	6.28168	6.73947	6.43614	6.98189	6.41269	6.34633	6.83947	6.71102	6.65516	7.03971	6.87162	7.28749	6.15798	6.67436	6.36468	6.57684	6.75082	6.87395
ENSG00000100351 : GRAP2	4.52409	4.60212	4.67692	4.54741	4.59967	4.83976	5.54743	5.03465	5.32291	4.48011	4.69792	5.59667	5.27339	5.27705	5.03491	4.58754	4.53201	4.90269	5.47208	5.19029	5.66789	5.46494	4.95345	5.09712
ENSG00000198924 : DCLRE1A	5.72161	5.84801	5.75162	5.89919	5.93593	5.71196	4.84165	5.53664	5.46999	5.89823	5.05388	5.2298	5.42179	5.35389	4.89388	5.89952	5.85508	5.23029	5.02649	5.56534	5.11723	4.64882	5.64353	5.19129
ENSG00000120278 : PLEKHG1	5.06181	5.21061	5.16099	5.25938	5.01077	5.39704	6.01183	6.08593	5.71823	5.4643	5.4643	5.75236	6.1323	5.67434	6.14926	5.41458	5.90227	5.64468	5.77376	5.7071	5.7287	5.92672	5.4643	5.6373
ENSG00000275126 : HIST1H4L	4.61518	4.41557	5.10184	4.98801	4.36115	4.40933	4.38903	4.65956	4.7806	4.11039	4.95554	5.04585	4.22963	4.54945	4.18032	4.05927	4.72342	3.77343	5.05924	4.90715	4.97309	4.50814	4.5565	4.14876
ENSG00000130812 : ANGPTL6	7.38718	7.24956	7.51869	7.63078	7.35369	7.51399	6.49303	6.8511	6.68377	7.1189	6.9591	6.1539	6.71229	6.88952	6.43867	7.19403	6.86121	6.24747	6.52325	6.76388	6.61425	6.64392	7.18859	6.8586
ENSG00000137101 : CD72	5.01732	5.50329	5.33716	4.95338	4.94353	5.40603	5.46802	5.35283	5.81494	5.59762	5.55567	5.11178	5.32279	5.81911	5.23447	5.47826	5.44672	4.81774	5.72195	5.72044	6.50034	5.95495	5.55399	5.56802
ENSG00000111145 : ELK3	6.46997	5.79237	6.20432	6.30959	6.24662	6.12773	6.87185	6.62537	6.69353	6.32985	6.28913	7.03752	6.82956	6.6415	6.82075	6.15126	6.22974	6.42485	6.76816	6.53153	7.32881	6.97007	5.74119	6.91381
ENSG00000107789 : MINPP1	7.66437	7.70728	7.81376	7.46429	7.53709	7.3812	6.72824	7.32564	7.16402	7.39783	7.10845	7.06872	7.42957	7.2643	7.10492	7.35342	7.27423	7.77865	6.79489	7.32124	6.86988	6.88953	7.00086	7.18713
ENSG00000106211 : HSPB1	9.46132	9.7663	9.80775	9.71464	9.82091	10.145	10.5722	10.1098	10.2269	9.78848	10.7163	10.5449	10.4684	10.2843	10.1691	9.88534	10.1159	9.94757	9.89697	10.0313	10.5639	10.0436	9.79903	9.90861
ENSG00000181804 : SLC9A9	6.08335	6.13537	6.47275	6.1111	5.95052	6.29899	7.06721	6.67557	6.84799	6.76921	6.61521	6.81897	6.76234	6.61521	6.74325	6.61521	6.87629	6.51983	7.05785	6.87673	7.4728	6.92098	6.21102	6.84542
ENSG00000136048 : DRAM1	5.57448	5.64792	5.63965	5.68206	5.39452	5.49582	6.05025	5.65085	5.74398	5.2869	5.6262	5.88112	6.26	5.49078	5.73399	4.98545	5.45411	5.224	5.90448	5.94338	6.60088	5.97219	5.09367	6.07849
ENSG00000140105 : WARS	6.99007	7.24985	6.99849	6.97639	6.56776	7.18886	7.45263	7.39243	7.13939	6.96522	7.0569	7.14715	7.52594	7.11108	7.1775	6.95563	7.25266	6.9294	7.32755	7.75653	8.3508	7.52839	6.79541	7.98552
ENSG00000140379 : BCL2A1	4.33694	4.11771	4.38826	3.83692	4.11233	4.55549	5.15855	4.70259	4.48195	4.06281	4.67723	4.56701	4.95431	4.56671	4.92811	4.33077	4.20372	4.39842	4.18264	4.79828	5.23845	4.3781	4.32909	4.78184
ENSG00000159216 : RUNX1	6.59005	6.74164	6.7397	6.29464	6.20443	6.42564	7.39992	6.85605	7.0761	6.25814	6.46667	7.37127	7.18074	6.74274	7.07229	6.28383	6.30258	6.90134	7.02628	6.73726	7.37548	7.25918	6.53526	6.75135
ENSG00000214174 : AMZ2P1	5.73998	5.09761	5.28953	5.93963	5.30542	4.9544	4.97392	5.39835	5.09977	5.1172	4.96716	5.94607	5.18151	5.27364	5.53021	5.2331	5.24159	5.08926	5.39327	5.37824	6.00333	5.55422	4.36173	5.72274
ENSG00000138378 : STAT4	6.12481	5.89898	6.03236	5.87336	5.36665	6.02482	6.30497	6.03483	6.0582	6.26577	6.58986	6.43287	6.4015	6.18004	6.2755	6.12855	6.59968	5.88951	6.21055	6.33364	6.79782	6.58692	5.23245	6.22745
ENSG00000143353 : LYPLAL1	5.89157	5.28494	5.26427	5.43302	4.9937	4.68236	4.56534	5.32742	4.34101	5.21552	4.96801	4.89761	4.94799	4.84208	5.22945	5.22885	5.21733	4.97213	4.66037	5.09361	4.76305	4.63535	4.87418	5.37589
ENSG00000110721 : CHKA	7.17253	6.98566	7.02871	7.39467	6.75852	6.99993	7.36789	7.51812	7.81689	7.3546	7.65443	7.78526	7.56332	7.90724	7.50565	7.42144	7.88591	7.61987	7.56831	7.56001	7.77432	7.6994	7.27096	7.57472
ENSG00000034533 : ASTE1	4.88916	4.70973	4.81344	4.55988	4.97844	4.21822	4.56344	4.29255	4.41832	4.88774	3.70011	4.30251	4.58843	3.9891	4.21292	4.61501	4.22804	4.18059	4.23308	4.21118	4.10819	4.23675	3.84537	3.85751
ENSG00000162733 : DDR2	5.11438	4.77328	5.38881	5.29983	4.60828	5.04874	5.21437	4.60045	5.06644	4.99419	4.35065	5.29302	5.27431	4.66581	4.86551	4.99917	4.46084	4.70338	5.53781	4.43224	5.76252	5.32783	4.93115	4.75483
ENSG00000141682 : PMAIP1	3.73318	4.01665	3.49001	3.69894	3.85529	4.2541	4.13152	3.55687	4.56106	4.54165	4.25896	4.14629	4.03047	4.34834	3.84516	4.13224	3.93855	3.69096	4.06127	4.3773	3.95818	4.17863	4.0536	3.97781
ENSG00000168282 : MGAT2	5.94541	5.69458	5.56825	5.75119	5.74465	5.3812	5.03614	5.18271	5.17902	5.42743	5.2392	4.78826	5.1427	4.74634	5.05187	5.10033	5.20953	4.95629	4.81119	5.4579	4.91769	4.90649	5.41654	5.12548
ENSG00000186834 : HEXIM1	7.13966	7.02301	7.00195	7.02945	6.60637	6.42272	6.66279	6.54734	6.35958	6.66979	6.29622	6.38004	6.73193	6.18921	6.71915	6.71539	6.45643	6.63483	6.16599	6.43269	6.12088	6.56095	6.51774	6.4676
ENSG00000135205 : CCDC146	5.70494	5.90538	5.54714	5.91075	5.51619	5.59409	5.76177	5.85152	5.94829	5.79968	6.26852	6.48771	6.03542	5.84454	5.78099	5.7113	5.78668	5.77363	5.61318	5.8802	6.97724	6.27475	5.2805	6.59939
ENSG00000158457 : TSPAN33	7.94716	8.2267	7.71887	8.20111	7.86831	7.86603	7.13845	7.46323	7.46311	7.83779	7.06889	7.25182	7.08534	7.29838	7.24551	7.87256	7.28791	6.98844	7.13125	7.58922	7.06516	7.23023	7.44221	6.97204
ENSG00000139410 : SDSL	7.35296	7.83357	7.74425	8.0466	7.40762	7.40972	7.67507	7.69137	7.34091	7.63108	7.62477	6.85224	7.35915	7.16296	7.61569	7.6197	7.67955	7.34837	7.40065	8.11745	7.43719	7.84613	8.27981	7.6672
ENSG00000069956 : MAPK6	6.97873	6.82852	6.81068	6.48224	6.37346	6.30785	5.72307	7.07518	6.31753	6.13075	6.58882	5.84762	6.43213	6.51497	6.1591	5.72365	6.63024	6.48222	6.01275	6.18914	6.10534	6.14629	6.08503	6.27159
ENSG00000150995 : ITPR1	5.06307	4.99738	5.19229	5.5351	5.11964	4.96286	6.26706	5.61335	5.60996	4.94777	5.46515	5.89848	5.71356	5.33143	5.70602	5.02614	5.32444	5.10789	5.83561	5.3823	6.08878	5.80041	5.16792	5.82925
ENSG00000103257 : SLC7A5	6.2237	6.40746	6.16649	5.95007	6.35683	6.03019	6.46892	6.23049	6.23237	5.63735	5.77717	6.31618	6.24714	6.01121	6.32069	5.95804	5.65914	5.79521	6.40448	5.73529	6.8748	6.68365	6.28707	6.54329
ENSG00000140941 : MAP1LC3B	6.0875	5.77123	6.00797	6.14313	5.66115	6.08101	6.17208	6.05131	6.29163	5.82045	6.52679	5.80721	6.09973	6.14859	5.84625	5.61414	6.41817	6.17865	5.76533	6.36866	6.66299	6.44662	5.87457	5.79598
ENSG00000167468 : GPX4	10.362	10.8959	10.7356	10.5984	10.7128	10.1192	10.0294	10.1195	10.0443	10.1192	10.4401	10.0128	9.70774	10.0476	9.96386	10.5526	10.5189	9.6822	9.91274	10.112	9.82385	9.91592	10.1647	9.74534
ENSG00000136108 : CKAP2	5.34025	4.95282	4.76205	5.49831	4.92593	4.40791	5.14934	5.00747	5.01412	4.95459	5.24381	5.23648	5.39584	4.87274	4.99067	4.90476	5.45129	5.20675	4.91697	5.37981	4.99909	5.26107	4.20342	5.81183
ENSG00000123130 : ACOT9	6.73269	6.57541	6.71628	6.51504	6.48565	6.60405	7.1848	7.04275	7.16687	6.4439	6.83164	7.20954	7.17827	7.19171	7.11815	6.60131	6.85134	6.75203	7.17223	6.95448	7.47794	7.38029	6.65513	7.03183
ENSG00000181656 : GPR88	6.83172	6.59497	7.0287	6.41794	7.28284	7.13687	6.16032	6.55615	6.64292	7.33534	6.66129	6.39136	6.68798	6.63408	6.08593	7.28844	6.62568	6.49677	6.38373	6.35683	6.50184	6.12081	7.22225	6.53607
ENSG00000278705 : HIST1H4B	5.84159	5.88401	5.95292	6.05252	6.30161	5.57238	5.35437	5.53655	5.39253	5.62902	5.01058	5.31797	5.6154	5.25688	5.15395	5.40104	5.10322	5.12833	5.6462	5.43957	5.69661	5.41803	5.67643	5.33057
ENSG00000180573 : HIST1H2AC	7.39733	7.44529	7.74591	8.06979	7.55691	7.08969	7.61029	7.31334	7.21547	7.06175	7.08078	7.60679	7.07721	7.12577	7.4737	7.08834	7.00473	7.04419	7.29414	6.86142	7.4951	7.25079	6.9248	7.07626
ENSG00000105339 : DENND3	5.54172	5.54893	5.80586	5.62102	5.76375	5.99006	6.62913	6.17359	6.3438	5.83901	5.8808	6.46255	6.13475	6.18964	6.2899	5.84966	5.75027	5.8518	6.11167	5.94057	6.58443	6.74476	5.88215	6.27827
ENSG00000070759 : TESK2	6.81627	6.57087	6.65818	7.05068	6.78076	6.74268	6.26279	6.26901	6.08754	6.84931	6.31832	6.23281	6.39723	6.03768	5.90407	6.8133	6.48068	6.11659	5.68589	6.26206	5.96286	5.64624	6.31284	6.26152
ENSG00000138964 : PARVG	6.03701	6.32039	6.30267	6.21044	5.90221	6.33357	6.89995	6.6076	6.78686	6.14254	6.37937	6.7723	6.76696	6.79274	6.48365	6.35102	6.16362	5.8635	6.86872	6.70331	7.19386	6.75016	6.04303	6.69902
ENSG00000104064 : GABPB1	6.20984	5.9832	6.13321	6.03549	5.86807	6.31196	5.97252	6.36623	6.28705	6.31811	6.45488	6.08765	6.14627	6.1684	6.12191	6.18314	6.58221	6.2379	5.99465	6.26258	6.41463	6.43124	6.31496	6.4054
ENSG00000173531 : MST1	8.66468	8.68939	9.0413	8.58858	8.80152	8.56685	8.02312	8.77263	8.27698	8.59683	8.56973	7.87513	8.13457	8.11943	8.16186	8.65261	8.41186	8.17951	8.23443	8.35177	7.54694	7.89446	8.85367	8.42516
ENSG00000169814 : BTD	8.18377	8.1288	8.1976	8.56483	8.28583	8.36391	7.36353	7.97607	8.05415	8.26459	8.24231	7.53069	7.6058	7.80922	7.42619	8.25755	8.35844	8.07148	7.34576	7.86747	7.22971	7.59222	8.29238	7.90591
ENSG00000151612 : ZNF827	4.64416	5.08126	5.01759	5.11615	4.93954	4.64528	5.79756	5.4192	5.29817	4.89784	4.78385	5.84037	5.55514	5.29875	5.59042	4.8498	4.64626	5.08623	5.48097	5.01902	5.48244	5.66007	4.98772	5.40295
ENSG00000164068 : RNF123	7.213	7.24543	7.45743	7.24228	7.1499	7.3499	6.65508	6.79209	6.58232	6.96942	6.49532	6.54967	6.55022	6.67394	6.86901	6.8585	6.76259	6.69539	6.79968	6.86688	6.33519	6.3615	6.958	6.58631
ENSG00000165609 : NUDT5	8.37533	7.90336	8.20496	8.01204	8.06463	7.87564	7.05191	7.7431	7.84236	7.95463	7.51134	7.06208	7.66315	7.69292	7.51034	7.81349	7.92436	7.565	7.44472	7.67903	7.15021	6.9932	7.70503	7.5434
ENSG00000188906 : LRRK2	5.71723	5.29536	5.15721	5.89585	4.96535	5.43823	5.27597	5.75767	5.38306	5.97304	4.66695	5.28719	5.8164	5.16155	5.33167	5.86011	4.9919	4.72319	4.83631	4.99864	5.4884	5.41037	5.36313	5.70077
ENSG00000102804 : TSC22D1	6.04168	6.0095	6.25648	6.24034	6.23509	6.28492	7.04131	6.41071	6.45172	6.21762	6.36675	7.06138	6.80304	6.1484	6.89373	6.14573	6.20303	6.07845	6.82505	6.04337	7.16134	7.0313	6.14337	6.55938
ENSG00000099308 : MAST3	7.3308	7.26953	7.24802	7.25243	7.06911	6.93194	7.00272	6.70984	6.93546	6.59355	6.84784	6.84804	6.75157	6.73834	7.02286	6.82517	6.76916	7.07177	7.03602	7.04598	6.58612	6.48351	6.84468	6.91768
ENSG00000179361 : ARID3B	4.72565	5.15612	4.83689	4.59266	4.64654	5.23403	5.39315	5.07049	5.00054	4.48066	4.83668	5.56161	4.97012	5.05657	5.26442	5.03202	4.80948	4.78092	5.86848	5.04839	5.57965	5.38034	5.36884	5.32532
ENSG00000168772 : CXXC4	4.5386	4.30192	4.16589	4.337	4.6881	4.64068	4.21529	4.1575	4.08726	4.54741	4.2124	4.10087	3.86233	4.23263	4.12735	4.96326	3.96766	4.29681	3.99216	4.11257	3.84947	3.62201	4.37882	3.63409
ENSG00000100906 : NFKBIA	9.36014	9.57815	9.54603	9.28053	9.12697	9.73007	9.65963	9.63699	9.85972	10.0902	9.92169	9.88045	9.70836	9.99008	9.67913	10.1222	9.88259	9.76357	9.67082	10.0882	9.99698	9.79774	9.71901	9.59813
ENSG00000110917 : MLEC	8.87537	8.71459	9.14095	8.59618	8.6624	8.71653	8.46344	8.44696	8.26035	8.50046	7.85815	8.15155	8.5316	7.8506	8.51584	8.48835	8.08545	8.10453	8.51472	8.33541	7.91863	8.13885	8.17279	8.23187
ENSG00000163687 : DNASE1L3	7.83309	7.59353	8.0506	7.69419	7.77717	7.90293	6.96243	7.66348	7.71054	8.14598	7.58578	7.13172	7.07988	7.45109	7.15333	8.20644	7.82948	7.72752	7.37596	7.60127	7.28709	7.09459	7.64421	7.27526
ENSG00000164440 : TXLNB	3.4294	3.61736	3.7769	4.00535	3.90063	3.98007	4.67343	3.6997	4.21631	3.59848	4.20332	4.60666	3.98127	4.17584	4.37258	3.78628	4.11169	3.97338	4.10936	4.23029	4.49916	4.57695	4.24242	4.50412
ENSG00000115267 : IFIH1	6.01147	5.62474	5.64065	6.01728	5.65616	5.37891	5.2458	5.44481	5.51025	5.51401	4.74883	5.14558	5.56466	5.37895	5.50769	5.55704	5.03165	5.29455	5.01406	5.8015	5.90245	5.458	5.26438	5.94555
ENSG00000129226 : CD68	9.61707	9.83328	9.4215	9.73529	9.49412	9.68415	10.2421	10.1494	10.3034	9.94706	10.1278	9.99801	10.1545	10.3627	9.96481	10.0534	10.1504	9.84113	10.437	10.119	10.6539	10.1549	10.1013	10.3273
ENSG00000135245 : HILPDA	5.2727	5.40786	5.39936	5.00879	5.12905	4.69884	5.77078	5.92965	6.44686	5.25484	5.57185	5.39755	5.7441	5.43234	5.49511	5.38324	5.27752	5.17766	5.55193	5.19534	5.64506	5.92854	5.30466	5.49256
ENSG00000278828 : HIST1H3H	4.77165	4.3014	4.96672	5.28185	5.04996	5.32364	4.99609	4.68544	4.71404	4.47788	4.97965	4.62104	4.74263	4.59032	4.5697	4.61742	4.79133	4.10398	5.19329	4.64831	5.13106	4.38699	4.2765	4.51469
ENSG00000136603 : SKIL	7.13954	6.54757	6.57034	6.5187	6.24517	5.97552	6.12461	6.04086	6.10382	5.85291	6.18959	6.38697	5.90791	6.12292	6.18162	5.90508	6.36786	5.84013	5.92371	5.94348	6.31414	6.42767	5.94348	6.54989
ENSG00000198270 : TMEM116	6.97212	7.1291	7.25139	7.47396	7.13955	7.32484	6.60429	6.96334	6.85674	7.52081	6.86722	6.70692	6.81371	6.67971	6.64297	7.13595	7.07216	6.59427	6.43198	7.40698	6.60896	6.66734	6.74525	6.81869
ENSG00000144218 : AFF3	5.47009	5.37388	4.72223	5.91359	5.24785	5.75868	5.89211	5.49984	5.7713	6.29722	5.42266	5.60791	5.47431	5.90912	5.55288	5.99169	5.19516	5.54099	5.47447	5.04675	5.62371	5.23733	5.8053	5.37479
ENSG00000137364 : TPMT	7.67569	7.71991	7.60768	7.67833	7.67733	7.11829	6.74176	7.26577	7.21808	7.65467	7.31072	6.65733	6.91244	7.18942	7.14003	7.5185	7.62027	7.33807	6.91747	7.28639	6.65933	6.90721	7.31924	7.17066
ENSG00000066583 : ISOC1	8.48058	8.15848	8.34454	8.36988	8.46852	8.12545	7.3342	7.96593	7.95462	8.02472	8.01486	7.40921	7.68324	7.90735	7.43382	7.99515	8.12818	7.84328	7.57658	7.71775	7.33505	7.56138	8.22305	7.89564
ENSG00000173821 :	7.74052	7.79172	7.82278	7.79958	7.71054	7.81039	8.25804	7.83975	7.70786	7.27441	7.62832	8.14724	7.85456	7.93342	8.14006	7.34717	7.53182	7.46151	8.03341	8.24962	8.08058	7.88201	7.17594	8.06264
ENSG00000112486 : CCR6	3.67785	3.75141	3.34146	3.58877	4.09684	3.72294	4.34691	4.12757	4.14551	3.23355	3.8577	4.14353	4.11854	4.16242	3.88522	4.00057	3.6774	3.55644	3.88176	3.81088	4.84608	4.40726	3.88176	3.64502
ENSG00000207980 : MIR23A	5.10187	5.38071	4.75885	4.53212	5.29549	4.71682	4.63676	4.62764	4.23719	4.47267	4.84935	4.69124	4.53413	5.57036	4.98534	4.63127	4.84526	5.5303	5.0808	4.86374	4.59016	4.77504	5.35238	4.58483
ENSG00000110031 : LPXN	6.73281	6.62488	6.47148	6.58356	6.15405	6.54828	7.45418	6.80639	7.17722	7.09226	7.0269	7.37199	7.13889	7.09317	6.88756	6.94903	6.95465	6.74289	7.15888	6.94893	7.58033	6.93945	6.63898	7.22141
ENSG00000141232 : TOB1	9.64507	9.04515	9.5733	9.86943	9.21569	9.58439	9.40221	9.91792	8.94176	9.9306	9.49104	8.94286	9.67581	9.05676	9.82102	9.83346	9.78784	9.66485	8.95357	8.97425	9.55635	9.16468	9.67386	9.06039
ENSG00000137265 : IRF4	4.70219	4.75018	4.53255	4.80789	4.69242	4.99997	5.70458	4.943	5.23793	5.03883	5.15861	5.20719	4.87437	5.20064	5.07408	4.88583	4.75533	5.08845	5.65747	5.04379	5.56527	5.561	5.1347	5.95894
ENSG00000113441 : LNPEP	7.18435	7.09937	6.9233	7.36011	6.77487	7.47598	7.84151	7.64219	7.35847	7.17802	7.13015	7.75824	7.9458	7.43158	7.39742	7.03268	7.13799	7.53453	7.36326	7.16387	7.93075	7.97191	7.08691	7.83338
ENSG00000123505 : AMD1	6.54016	6.53081	6.45689	6.20431	5.83009	6.08165	6.74963	6.59572	6.80505	6.1482	6.44442	6.66674	6.74079	6.64807	6.90306	6.2404	6.65151	6.49103	6.73782	6.48734	6.88065	6.93877	6.49472	6.92685
ENSG00000126432 : PRDX5	8.88245	9.1165	8.78959	8.94031	8.57297	8.86533	8.04844	8.38338	8.90211	8.88912	8.80837	8.37639	8.26067	8.58555	8.23387	8.82941	8.90773	8.41457	8.27274	8.91095	8.41804	8.15619	8.80669	8.20203
ENSG00000173559 : NABP1	6.49823	6.64099	6.02051	6.05256	6.32265	6.1047	7.03815	6.54681	6.68654	6.17468	6.26545	6.89941	6.62772	6.60906	6.80786	5.9004	6.31129	6.18249	7.01164	6.54826	6.71241	6.76506	6.20875	6.81972
ENSG00000079263 : SP140	4.66721	4.31137	4.50659	4.25788	4.80694	4.56801	5.48927	4.69602	4.80129	4.42339	4.69977	5.26769	4.84366	4.85316	4.97456	4.84307	4.68292	4.64597	5.0151	5.00797	5.51294	5.01172	4.28227	5.46224
ENSG00000138166 : DUSP5	6.75819	6.99565	6.92553	6.87168	6.81677	7.16304	6.6423	7.00032	6.9388	6.65171	7.13044	6.86893	7.31989	6.70288	6.63893	6.84086	6.70355	6.90513	6.8501	6.56672	7.17544	7.71899	6.76436	7.06019
ENSG00000189043 : NDUFA4	6.48809	6.22607	6.68688	6.62979	6.53418	6.5464	5.90435	6.39315	6.28659	6.73174	6.45335	5.99822	5.75266	6.23839	6.26505	6.50489	6.60279	5.68479	5.9005	6.45938	6.23611	6.1951	6.3382	6.35349
ENSG00000189143 : CLDN4	5.15957	4.65663	4.5904	4.88562	5.08183	4.77835	5.12125	5.43337	5.0213	5.01822	5.3544	5.65903	5.42156	5.45185	5.24033	5.1068	4.87424	5.16921	5.44408	4.9178	6.02229	5.57668	4.65302	5.16951
ENSG00000170852 : KBTBD2	6.52083	6.13643	6.31257	6.19924	6.00929	5.9139	6.00276	6.19437	6.2808	5.86225	6.30164	6.18141	6.60377	6.10345	5.98807	5.92775	6.32342	6.07525	5.91326	5.90688	6.37152	6.19147	5.62604	6.3776
ENSG00000141506 : PIK3R5	5.11754	5.44618	5.18181	5.23495	5.58488	5.70906	6.08674	5.59598	5.93041	5.64431	5.82096	6.19559	5.55739	5.70327	5.86082	5.57378	5.36433	5.2647	6.03452	5.63369	6.22608	6.17804	5.70024	6.06163
ENSG00000112242 : E2F3	4.24253	4.59728	4.66975	4.45966	4.28244	4.65811	4.856	4.95155	5.18331	4.10202	4.5614	5.24524	4.94411	4.70657	4.66526	4.46997	4.46113	4.62678	5.35002	4.86048	5.20937	5.24352	4.96195	4.99904
ENSG00000113328 : CCNG1	9.41598	9.59212	9.53442	9.89555	9.54298	9.4664	8.71552	9.32495	9.09629	9.71268	9.35343	8.88366	9.26052	9.33822	9.25017	9.63485	9.40749	9.67151	8.49788	9.36948	9.24143	8.73792	9.20617	9.23292
ENSG00000132205 : EMILIN2	5.59347	5.50058	5.66262	5.37514	5.60551	5.54798	6.37858	6.07186	5.84598	5.47486	5.79164	6.18187	6.23913	5.80491	6.06058	5.70737	5.76227	5.50726	6.36841	5.62506	6.68471	6.13232	5.63611	5.69407
ENSG00000181192 : DHTKD1	9.36343	9.20912	9.17404	9.56413	9.2649	9.36052	8.53057	9.01259	9.14465	9.40373	9.34643	8.9386	8.90331	9.19769	8.83214	9.37887	9.41577	9.34915	8.48822	9.28133	8.33918	8.54759	9.29629	8.64381
ENSG00000215301 : DDX3X	8.5166	8.13959	8.16993	7.93444	7.98712	8.18919	7.66295	8.21525	8.48582	8.19254	8.11478	8.02964	8.1998	8.39685	8.07472	8.27627	8.31588	8.22962	8.24163	8.29568	8.46907	8.69193	8.32852	8.49006
ENSG00000067955 : CBFB	6.56271	6.63421	6.51037	6.4363	5.88705	6.12007	6.89923	6.72785	6.89835	6.52986	6.86124	6.98879	6.85299	6.75016	6.73867	6.44702	6.88773	6.76282	6.9724	6.35566	7.02043	6.99374	6.48762	6.91697
ENSG00000136147 : PHF11	5.83329	6.08621	5.83112	5.80242	5.98202	5.25587	6.11225	6.2199	6.02777	5.95127	6.1683	6.11769	5.84677	6.29578	6.31308	5.59267	6.27091	6.15686	5.71123	6.34166	6.58672	6.1622	5.45735	6.50627
ENSG00000125245 : GPR18	3.94704	4.16107	3.64504	4.38422	3.77866	3.58197	4.16929	4.10821	4.14614	4.14656	4.38288	4.12162	3.89519	4.13941	3.82532	4.17752	4.44003	4.12839	3.94624	4.19918	4.78055	4.27167	3.9262	3.99553
ENSG00000100385 : IL2RB	6.12367	6.73336	5.85181	5.99283	5.94656	6.05901	6.13352	5.54217	6.16187	5.97076	5.65426	5.58643	5.42552	6.12247	6.13598	6.08415	5.57391	6.03386	5.88926	6.24642	6.01017	5.50566	5.58062	5.95388
ENSG00000104312 : RIPK2	5.93448	5.41471	5.85158	5.7076	5.11033	5.18324	5.72084	5.78949	5.73428	5.17375	5.70869	5.65128	6.10597	5.49224	5.62033	5.48668	5.56894	5.56905	5.74452	5.58808	6.69357	6.24419	5.46933	5.84304
ENSG00000103490 : PYCARD	5.77898	6.09644	5.83155	5.85929	5.68392	6.12729	6.48717	6.18149	6.43135	5.90116	6.46387	6.67168	6.21087	6.46228	6.228	6.1179	6.02723	5.7374	6.49971	6.37897	6.88178	6.44227	6.57416	6.52219
ENSG00000168298 : HIST1H1E	10.5248	10.6871	10.6609	10.5629	10.7809	10.5047	10.1494	10.0819	10.4941	10.4456	9.96085	10.4808	9.85546	10.4893	9.84992	10.4198	9.87134	10.4456	10.1198	10.0349	10.7075	10.0272	10.4456	9.97487
ENSG00000000938 : FGR	6.02081	6.29684	6.07443	5.96396	6.3316	6.42979	7.02417	6.35614	6.49228	6.22944	6.57423	6.7681	6.65456	6.60833	6.71026	6.33156	6.43964	6.38513	7.09208	6.48736	7.33599	6.63118	6.45501	6.40517
ENSG00000108591 : DRG2	6.76337	7.00391	6.85035	6.91096	6.81419	7.11685	7.15509	6.96816	7.13058	6.82137	7.25157	7.23207	6.58053	7.01919	7.03642	6.98399	7.09052	6.9234	6.93033	7.15193	6.99331	6.87217	6.8742	7.16619
ENSG00000138386 : NAB1	6.06341	5.78898	6.24479	5.81908	5.59439	5.5065	5.08383	5.48985	5.597	5.84196	5.36815	5.38167	5.41271	5.01244	5.41358	5.736	6.00794	5.79715	5.20502	5.05143	4.93111	5.49495	5.49442	5.54722
ENSG00000213020 : ZNF611	4.04452	3.89606	3.90173	3.74694	3.59913	3.96635	4.72026	4.04397	4.22986	3.91578	4.00404	4.64855	4.49891	3.74514	4.18014	4.04063	3.91306	3.6722	3.87378	4.31614	4.95329	4.38555	3.98937	4.35744
ENSG00000092094 : OSGEP	5.93909	5.55647	5.89677	5.48136	5.19278	5.68548	5.24427	5.65057	5.63368	5.93238	5.20705	5.59885	5.54232	5.24487	5.25546	5.66358	5.87354	4.50017	4.89055	5.12948	5.54939	5.40115	5.13017	5.33951
ENSG00000170776 : AKAP13	7.27407	7.10705	7.26467	7.36236	7.21195	8.05142	8.11251	8.04679	7.7573	7.75475	7.61347	8.10224	7.93528	7.88899	8.04922	7.81865	7.53283	7.74983	7.89012	8.07246	8.29904	8.29745	7.43954	7.95946
ENSG00000079950 : STX7	6.44607	6.29472	6.11541	6.28667	5.91833	5.98038	7.08635	6.80156	6.70736	6.58001	6.6135	7.07648	6.73313	6.74019	6.8462	6.27949	6.65275	6.48089	6.8188	6.68868	7.01979	6.94462	6.09177	6.96263
ENSG00000168807 : SNTB2	6.5927	6.45383	6.78452	6.63686	6.64874	6.86443	7.30198	7.09385	7.44535	6.84906	7.1358	7.36337	7.10289	7.26023	7.18346	6.96007	6.95872	6.70716	7.2817	7.17353	7.54369	7.50346	6.89198	7.36013
ENSG00000175550 : DRAP1	7.99191	7.89802	7.79976	7.89203	7.82809	7.89376	8.4218	8.47456	8.68031	8.60081	8.94266	8.61899	8.30131	8.5532	8.36954	8.48089	8.73708	8.51237	8.61043	8.69545	8.68411	8.49925	8.65851	8.55509
ENSG00000063127 : SLC6A16	5.64096	6.58597	6.13739	6.42871	6.53741	6.39243	5.88459	6.23789	6.35651	6.85371	6.46193	6.07568	6.33647	6.21209	6.06589	6.75108	6.44743	6.76132	5.94484	6.09469	5.67917	5.96109	6.3442	5.9063
ENSG00000172340 : SUCLG2	9.38803	9.08249	9.28261	9.55195	9.24921	9.38756	8.57294	9.0597	8.96856	9.15075	9.00323	8.34572	8.87613	8.97315	8.78122	9.1501	9.16846	9.24599	8.40438	9.00867	8.09463	8.82824	9.33257	9.28899
ENSG00000167553 : TUBA1C	7.42305	6.93142	7.60178	7.45497	7.03327	6.64444	7.58729	7.618	7.81503	6.65493	7.34141	7.4508	7.30659	7.66373	7.492	6.64772	7.58038	7.48642	7.67152	7.48088	7.62532	7.48745	7.5321	7.44731
ENSG00000120696 : KBTBD7	6.59795	5.97908	6.43437	6.44485	6.00217	6.46031	5.52756	6.00217	5.88431	6.3198	6.09184	5.67309	6.00217	5.50822	5.65674	6.14328	6.3439	5.38412	5.57738	6.03058	5.63156	5.66169	5.75231	5.76503
ENSG00000196466 : ZNF799	5.49716	5.62955	5.70042	5.76989	4.92266	4.00784	5.35927	5.16012	5.27186	5.40842	5.28189	5.21682	5.42019	5.45114	5.68983	5.27186	5.48815	5.14452	5.61663	5.2012	5.21364	5.3109	5.30179	5.27186
ENSG00000154265 : ABCA5	7.53104	7.27623	7.48104	6.85592	7.06991	6.90338	6.64917	7.39003	7.26138	7.66878	7.14656	6.71989	7.1539	7.11367	6.89828	7.51758	7.19301	7.09604	6.92483	7.41174	7.05507	6.94538	7.44912	6.89284
ENSG00000127948 : POR	9.98551	9.95838	9.93388	9.91525	9.77312	10.1809	9.85398	9.98551	10.3134	10.0497	10.3109	9.98388	9.90107	10.4068	10.1353	10.1395	10.1747	10.0883	10.2199	9.98551	9.48612	10.1316	10.4331	10.029
ENSG00000105374 : NKG7	6.47509	6.91456	6.27109	5.97317	6.20753	6.72995	6.63884	6.47799	7.27826	6.94553	6.67168	6.90046	6.58853	7.54339	6.59941	6.84161	6.45896	6.6254	6.51344	7.08209	6.83037	6.62141	6.93825	6.77525
ENSG00000138623 : SEMA7A	5.43069	5.20379	5.15662	5.16745	5.24899	5.02963	6.00852	5.66389	5.60976	5.0236	5.38229	5.881	5.6831	5.80493	5.91411	5.01716	5.14058	5.57366	6.08542	5.88415	5.29274	5.59756	5.30265	5.45292
ENSG00000100814 : CCNB1IP1	6.84464	6.57676	6.22138	6.88626	6.31744	6.58887	5.73351	6.42862	6.10449	7.00179	6.82542	6.1153	6.53307	6.36824	5.88798	6.84811	6.53646	6.43693	5.84966	6.65578	6.42055	6.15323	6.37827	5.85837
ENSG00000152409 : JMY	5.76674	5.38738	5.8048	5.86576	5.81235	6.34012	6.19885	6.60754	6.16463	6.19293	6.36801	6.08779	6.5276	6.06914	6.36119	5.96319	6.5598	6.31204	5.7436	6.32192	6.71686	6.14971	6.03951	6.34143
ENSG00000125733 : TRIP10	6.41144	6.24696	6.59508	6.54266	6.52785	6.20913	7.24744	6.45504	6.51973	6.15519	6.64268	6.90474	6.80848	6.48381	6.72052	6.25157	6.48251	5.91978	7.00752	6.37854	7.23861	7.0289	6.06855	6.51426
ENSG00000164845 : FAM86FP	6.73455	6.9368	7.13623	6.71745	6.53621	5.63408	6.29531	6.31449	6.32217	6.0501	6.12401	6.04394	6.02698	6.42102	6.57051	6.34553	6.28027	6.46417	6.14904	6.64639	6.14443	5.71314	6.33856	6.60471
ENSG00000136286 : MYO1G	5.10215	5.15698	5.37619	5.02496	4.93964	5.59566	6.06011	5.256	5.62418	5.38028	5.29182	6.00002	4.9558	5.79379	5.54774	5.42673	5.15675	5.31723	5.78817	5.51147	5.94295	5.7887	5.38479	5.64772
ENSG00000080298 : RFX3	4.14532	4.19473	4.09349	4.22123	4.76734	4.67419	5.10997	4.75149	4.81942	4.68556	4.87539	5.229	5.07576	4.86947	4.97748	4.40587	4.73603	4.59525	4.90777	4.63804	5.16013	5.21954	4.25096	4.81752
ENSG00000100664 : EIF5	8.41603	8.18236	8.6416	8.56728	8.29033	8.14463	7.67146	8.1538	7.82463	8.32963	7.58641	7.46894	8.53967	7.74716	8.08667	8.13477	7.90623	8.13122	7.54907	7.79477	7.78888	8.11803	8.1216	7.98757
ENSG00000129657 : SEC14L1	6.528	6.76088	6.78504	6.45802	6.42171	7.26489	7.27321	7.13155	7.0274	6.87173	7.13964	7.00132	6.98515	6.71525	7.1377	7.08362	7.03171	6.58338	7.06176	6.71468	7.46596	7.2809	7.16637	7.48941
ENSG00000166394 : CYB5R2	5.55351	5.51173	5.84099	6.12195	5.5507	5.70446	5.78637	5.74866	5.84881	5.53489	5.26995	6.02026	5.69658	5.69263	5.71234	5.46424	5.48389	5.40873	5.66451	4.80118	6.2514	6.16759	5.74075	5.98569
ENSG00000196352 : CD55	7.43921	7.24648	7.29134	7.50325	7.40519	7.70623	7.87272	7.72381	7.6493	7.24359	7.66911	7.69838	7.94362	7.70264	8.09158	7.44425	7.31551	7.91497	7.52842	7.51324	8.32114	8.33728	7.48614	7.81546
ENSG00000100121 : GGTLC2	6.23855	6.83065	6.49658	6.65831	6.27635	6.29084	5.94267	6.30429	5.90455	5.88028	6.25568	6.19191	5.85278	6.14444	6.05262	5.86082	6.4015	5.9439	6.34634	5.58049	5.97671	6.46892	6.36839	6.33836
ENSG00000047634 : SCML1	7.35484	7.36484	7.17621	6.87366	6.91171	7.26885	6.54824	7.45256	7.03017	7.26513	7.3767	6.45726	7.16416	7.03622	6.89645	7.11062	7.56059	7.26072	6.35433	7.02001	6.82196	6.69233	6.86513	6.78436
ENSG00000118513 : MYB	3.30121	3.90024	3.65039	3.78163	3.66923	4.08577	4.367	3.82317	3.98932	3.87383	3.97084	4.51049	4.34304	3.97962	3.89844	3.77942	3.9139	3.79789	4.14275	4.29933	4.42385	4.1187	4.00682	3.85806
ENSG00000109180 : OCIAD1	7.22087	7.00797	7.12922	7.32937	6.79206	6.83962	6.48937	7.0544	6.36745	6.88628	6.59307	6.17879	7.22334	6.68717	6.83915	6.62706	6.88754	6.82096	6.40573	6.47544	6.37425	6.62909	6.37723	6.91075
ENSG00000060642 : PIGV	7.62287	7.60864	7.82426	7.98865	7.75226	7.85726	7.25626	7.53096	7.57617	8.21898	7.70046	7.22955	7.53088	7.20315	7.21565	8.23476	7.8455	7.35329	7.08712	7.79028	7.01021	7.06577	7.62529	7.21765
ENSG00000104814 : MAP4K1	4.90713	5.21109	5.10338	4.80152	4.9852	5.12246	5.84459	4.98591	5.40172	5.18194	5.20264	5.52025	5.06994	5.42645	5.26142	5.01318	4.98272	5.09876	5.64465	5.4114	5.86934	5.46217	5.08075	5.63531
ENSG00000182463 : TSHZ2	6.93116	6.73347	6.94525	7.49946	6.65213	6.10784	7.04054	7.41693	7.08159	6.86775	6.98331	6.89543	7.02298	7.12514	7.17055	6.86602	7.03475	6.75248	6.26494	6.68249	6.93735	7.3711	6.74075	7.36412
ENSG00000101608 : MYL12A	5.96235	5.67683	6.09844	6.34363	5.73361	5.73474	6.12019	6.18003	6.1114	5.66447	6.25285	6.45761	6.7065	6.35369	6.25173	5.7812	6.17598	6.48157	6.40318	6.30397	6.68977	6.5457	5.89714	6.40366
ENSG00000138685 : FGF2	6.30138	5.73867	5.48302	5.52252	6.26602	5.84137	6.1587	5.39964	5.61676	6.03941	5.80816	5.785	5.55544	5.737	5.69414	5.72804	5.45043	5.29146	5.89604	6.40131	6.02432	5.71363	5.36283	5.52097
ENSG00000182397 : DNM1P46	3.93787	4.13698	3.99609	4.34302	4.31369	4.01603	4.93409	4.54707	4.36673	4.11971	4.13692	3.86831	4.22978	4.31596	4.48356	4.03176	4.26218	3.69844	4.46432	4.15467	4.53447	4.91626	4.00357	4.17231
ENSG00000131373 : HACL1	7.24622	7.31633	7.439	7.35188	7.11591	7.24695	6.54565	6.86142	6.99733	7.08874	7.10274	6.54978	6.65723	6.78493	6.51455	7.053	7.17033	6.84726	6.48135	7.11736	6.52436	6.5107	6.8624	7.13455
ENSG00000120690 : ELF1	8.09073	7.91429	7.97935	7.66046	7.42621	7.55614	8.05427	8.18488	8.39582	8.08749	8.17185	8.17353	8.13357	8.3777	8.12683	7.99418	8.13359	7.98618	8.08278	7.89685	8.57385	8.4277	7.70036	8.28962
ENSG00000172115 : CYCS	6.36143	6.42052	6.72738	6.04706	6.03352	5.75778	5.72117	6.19298	5.80824	5.68819	5.77616	5.84531	5.53129	6.0266	6.05945	5.59137	6.05271	6.12707	5.90937	6.3834	6.32731	6.19615	5.74053	6.46239
ENSG00000107771 : CCSER2	7.4422	7.48266	7.21669	7.30108	7.43914	7.81426	7.82015	8.08681	7.96179	8.2272	7.96386	7.82815	8.02862	8.0742	8.02424	8.13087	7.87536	7.88959	7.59934	7.95668	8.3077	8.04043	7.55533	8.03758
ENSG00000158710 : TAGLN2	8.39622	8.19503	8.33343	7.90458	7.83233	7.98721	8.80306	8.12457	8.45589	7.52428	8.30723	8.77836	8.47456	8.45893	8.41539	7.79709	7.9643	7.92567	8.59619	8.47123	8.74184	8.35566	7.98675	8.27996
ENSG00000122224 : LY9	5.30572	5.36107	5.25488	5.37571	5.08882	5.56087	6.07281	5.65541	5.89088	5.43522	5.67074	6.03201	5.72634	5.82879	5.57423	5.45209	5.09039	5.37602	5.94637	5.84279	6.26436	5.58958	5.60493	6.22753
ENSG00000170876 : TMEM43	7.47005	7.49084	7.47859	7.49107	6.87175	7.49718	8.09067	7.51272	7.72346	7.45524	7.68114	8.12152	7.53233	7.60322	7.94498	7.3755	7.48331	7.19732	7.80472	7.32048	8.11021	7.82479	7.29889	7.5185
ENSG00000189136 : UBE2Q2P1	6.44516	6.20048	6.15254	6.16787	5.95842	5.81677	6.47995	7.08601	6.49482	6.68911	6.82533	6.46265	6.48592	6.7035	6.54845	6.56251	6.50515	6.20888	6.22523	6.31109	7.34866	6.90397	6.258	6.59532
ENSG00000260339 : HEXA-AS1	3.92425	4.25069	4.15429	3.92151	3.99782	4.01274	3.59667	3.76287	3.31273	4.00218	3.1584	3.63434	3.896	3.43178	3.94863	3.63453	3.63643	4.21303	4.00291	3.79358	3.41765	3.5012	3.66947	3.40109
ENSG00000179761 : PIPOX	11.1936	11.0607	11.1226	11.1471	11.0585	10.8825	10.261	10.7616	10.8165	10.9805	10.6552	10.1165	10.7638	10.6581	10.817	10.9767	10.8175	10.6567	10.817	10.8662	10.1231	10.336	10.8908	10.5218
ENSG00000196418 : ZNF124	4.60012	4.45833	4.64007	4.92085	4.50508	4.0808	4.7545	4.95411	4.69307	5.10463	4.40792	5.02687	4.79441	4.74792	4.77851	4.78989	4.79169	4.54328	4.66706	4.56017	5.59701	5.17694	4.57137	4.63369
ENSG00000080839 : RBL1	5.01254	4.09492	4.62354	4.9825	4.5793	5.06437	5.29659	5.33262	5.13006	5.08087	5.06493	5.15133	5.1521	5.13739	4.82015	5.03951	5.09523	4.68925	5.29431	4.98361	5.49441	4.99494	4.27216	5.44009
ENSG00000156172 : C8orf37	5.39927	5.51742	5.7164	5.21466	5.12902	5.53543	5.09802	5.10536	5.19497	5.46399	5.36461	5.37522	5.68918	5.00177	5.36278	5.18474	5.22315	5.01359	4.35778	4.82696	5.38945	4.94953	4.90977	5.38118
ENSG00000010818 : HIVEP2	6.60812	6.31959	6.4597	6.23421	6.08345	5.98442	6.39338	6.44531	6.51672	6.10769	6.3696	6.63817	6.60436	6.09592	6.35499	5.85522	6.53803	6.00818	6.44328	6.61263	6.96506	7.07084	5.68122	6.83147
ENSG00000186106 : ANKRD46	6.65414	6.47209	6.79658	6.94763	6.45707	6.66781	5.78596	6.28616	6.11346	6.86148	6.20409	6.0518	6.12447	5.93193	6.13277	6.77066	6.51721	6.45728	5.78857	6.3468	5.87771	5.93675	6.33814	6.47083
ENSG00000205189 : ZBTB10	6.89204	7.02207	7.1897	6.8991	7.10379	7.49788	6.56087	6.58367	6.82309	7.11585	7.19775	6.70906	6.74845	6.62158	6.591	7.07552	7.24359	6.89435	6.6143	6.49599	6.81054	6.66377	6.89297	6.56379
ENSG00000171202 : TMEM126A	5.38878	4.81777	5.64019	5.38369	5.57225	5.88229	4.78828	5.16144	5.15483	5.50195	4.86798	4.6621	5.14821	4.7471	4.96977	5.32838	5.28413	4.93966	4.91432	5.29022	5.16528	5.14969	5.17513	5.12136
ENSG00000070761 : CFAP20	8.16191	7.91686	8.15248	7.88539	7.81759	8.42482	7.34065	7.80758	7.81048	8.27281	7.87089	7.35616	7.75148	7.60171	7.52774	8.24019	7.90161	7.70205	7.03158	7.80467	7.91533	7.28595	7.60917	7.32722
ENSG00000164924 : YWHAZ	8.88539	8.51678	8.72158	8.59761	8.18249	7.90105	8.93474	8.76946	8.64729	8.18084	8.59345	8.80824	9.02269	8.93272	8.99465	8.07883	8.58816	8.69471	8.62821	8.50175	9.06345	9.05078	8.41799	8.92575
ENSG00000198604 : BAZ1A	6.63778	6.62279	6.50111	6.16498	6.65703	6.95869	6.92178	7.04176	7.35065	7.19915	7.13244	6.85383	7.12348	7.36904	7.0585	7.06095	7.32104	6.9882	7.29803	7.12197	7.36128	7.202	6.96987	7.16764
ENSG00000170989 : S1PR1	6.81848	6.72547	6.46219	6.58947	6.11963	5.99816	6.80095	6.65463	6.96331	6.61236	6.80048	6.24907	6.75053	6.52684	6.66681	6.53688	6.79031	6.15274	6.84913	6.52577	6.66261	6.9559	6.62876	6.52605
ENSG00000117318 : ID3	6.2597	5.8229	6.50439	6.66673	6.0109	5.6653	6.14754	6.05187	5.72598	5.90345	5.77177	6.20306	5.99758	5.84182	5.99604	5.94771	5.67283	5.71987	6.33959	5.69797	6.27568	6.28087	5.51314	6.17208
ENSG00000078177 : N4BP2	5.9907	5.72142	5.96522	6.10209	5.77223	5.5017	5.0584	5.56716	5.60606	5.67935	5.50582	5.12294	5.35517	5.25258	5.4541	5.6235	5.67518	5.3241	5.11414	5.73254	5.2094	5.43893	5.29521	5.35504
ENSG00000196743 : GM2A	7.27824	7.28332	7.22287	7.35104	6.98898	7.22614	7.83945	7.50947	7.42781	7.26156	7.49495	7.56686	7.42328	7.39664	7.40135	7.24007	7.43643	6.97825	7.59854	7.24659	8.42906	7.42748	7.07792	7.58958
ENSG00000174485 : DENND4A	7.52476	7.27989	7.65418	7.35131	7.31121	7.21152	7.36585	7.62699	7.50423	7.21456	7.71673	7.56913	7.60185	7.79639	7.67174	7.25647	7.87189	7.99476	7.48369	7.69348	7.57124	7.71106	7.63461	7.85453
ENSG00000124406 : ATP8A1	5.09175	4.86879	4.97165	5.27696	5.24062	5.49597	5.49654	4.83887	5.48101	5.29489	5.29539	5.53609	5.08719	5.34187	5.26741	5.41957	4.97024	4.84559	5.32892	5.25622	6.03395	5.27218	4.97819	5.93754
ENSG00000140990 : NDUFB10	7.2354	7.41558	7.60634	7.43227	7.43296	7.56111	6.85321	7.19756	7.02272	7.52456	7.33203	6.68944	7.01225	7.10079	6.74595	7.44828	7.35827	7.04056	6.80076	7.32865	6.8661	6.72553	7.08543	6.81757
ENSG00000102908 : NFAT5	6.99949	6.99108	7.05768	6.88857	6.78989	6.70651	7.4536	7.54914	7.45294	7.19668	7.31938	7.55946	7.58652	7.43663	7.45664	7.0861	7.51896	7.5798	7.33744	7.06371	7.49501	7.57571	7.25517	7.59959
ENSG00000122376 : SHLD2	6.87784	7.23828	6.89482	6.90257	7.00541	6.7722	6.24575	6.64118	6.80741	6.98097	6.64459	6.30619	6.88868	6.53758	6.39014	6.95869	7.10785	6.91696	6.60025	6.65198	6.38106	6.25245	6.67799	6.66401
ENSG00000095585 : BLNK	7.15312	7.06398	7.59184	7.6458	7.57709	7.21574	6.68524	7.22433	6.9466	7.14446	7.27446	6.63677	7.00594	7.14766	6.92212	7.04795	7.25059	7.45481	6.47879	6.95953	6.67723	6.61019	6.93884	7.15775
ENSG00000156127 : BATF	5.3503	5.47265	5.06965	4.92176	5.58036	5.29223	5.95584	5.55372	5.42655	5.3455	5.07907	5.76863	5.3198	5.39615	5.41547	5.28153	4.79994	5.26954	6.03779	5.4283	5.76448	6.03933	5.6701	5.435
ENSG00000188725 : SMIM15	6.76429	6.47276	6.56445	6.43354	6.45802	6.38208	5.80037	6.18222	6.42008	6.3943	6.07749	5.74862	6.08836	5.97942	6.03348	6.23041	6.3536	6.21483	6.17265	6.07305	6.20219	6.1345	6.10309	6.20271
ENSG00000168906 : MAT2A	10.0567	9.84259	9.68768	9.70806	9.42866	9.36475	9.75978	9.40855	9.95929	9.41264	9.64972	10.1062	9.20172	9.95341	10.0966	9.49627	9.72624	9.83787	9.77079	9.5202	9.6268	9.87341	9.64109	9.83851
ENSG00000171940 : ZNF217	6.64174	5.9771	6.55128	6.86333	6.41877	6.00278	6.3397	6.27874	6.33669	6.39235	6.21662	6.58838	6.33368	6.58896	6.5151	6.13111	6.4003	5.94324	6.3204	7.16615	6.83538	6.76897	6.21841	6.58364
ENSG00000128815 : WDFY4	5.18013	4.98369	5.22429	5.09731	4.79532	5.32622	5.81525	5.01649	5.42561	5.31689	5.38354	5.6191	4.95273	5.39911	5.20969	5.11071	5.21481	4.6563	5.68119	5.5618	5.82535	5.38756	4.83291	5.06541
ENSG00000159256 : MORC3	6.66853	6.1711	6.55336	6.85491	6.78463	6.7884	5.87592	6.60633	6.22645	6.7093	6.4313	6.24825	6.20893	6.31063	6.08098	6.68611	6.33527	6.15556	5.46917	6.27096	6.52726	6.13481	6.08665	6.24563
ENSG00000150977 : RILPL2	5.87356	6.18593	6.08902	5.96348	5.97197	6.38151	6.36817	6.09526	5.99274	6.1976	5.96164	6.24559	6.28101	5.73008	5.9391	6.30741	5.94367	5.70083	6.02156	5.84298	6.74068	6.25541	5.5605	5.97156
ENSG00000020577 : SAMD4A	6.55479	6.90297	6.52818	6.40315	6.43684	6.3413	6.15543	6.17087	6.43834	6.50146	6.23651	6.13285	6.02295	6.15675	6.20771	6.30049	6.28695	5.90572	6.17908	6.04422	6.5391	6.43648	6.69674	6.32299
ENSG00000175806 : MSRA	7.1978	7.24576	7.2925	7.40766	7.09061	7.43847	6.49994	6.98712	7.27165	7.45358	7.17941	6.47613	6.84153	6.79476	6.56116	7.45397	7.37706	6.88211	6.75233	7.02452	7.1886	6.72143	7.27513	6.82131
ENSG00000165527 : ARF6	8.338	8.05969	8.20373	8.19471	8.08351	8.26676	8.40857	7.99025	8.76581	8.17754	8.51822	8.7179	8.46273	8.69766	8.3062	8.14985	8.47417	8.26469	8.45122	8.54707	8.53697	8.59481	8.44452	8.23684
ENSG00000122223 : CD244	4.8658	4.97703	4.70717	4.83278	4.83918	4.68128	4.32005	4.28951	4.73745	4.94266	4.1621	4.36971	4.20367	4.68107	4.36381	4.68148	4.59592	4.60411	4.50242	4.98632	3.95816	4.35901	5.2487	4.41817
ENSG00000277443 : MARCKS	6.66461	6.69121	6.70903	6.96144	6.53602	6.73583	7.22903	7.17748	7.04338	6.42173	6.97568	7.40919	7.37854	6.97523	6.93177	6.68372	6.75812	6.51041	7.31615	6.85995	7.46129	7.12951	6.84994	7.05684
ENSG00000137161 : CNPY3	8.40893	8.60507	8.47314	8.59627	8.49773	8.67893	8.10863	8.29686	8.32334	9.03111	8.35745	8.33527	8.12492	8.35842	8.08405	9.04345	8.17817	8.06745	8.15886	8.49231	8.04786	8.0161	8.68573	8.10577
ENSG00000117586 : TNFSF4	4.15576	4.19609	3.97532	4.54321	4.54267	4.74693	4.46293	4.10615	4.72722	4.67894	4.41965	4.46431	4.72844	4.35676	4.35511	4.77703	4.07332	4.22625	4.31733	4.4611	4.54804	4.72464	4.69766	4.53463
ENSG00000115548 : KDM3A	6.06778	5.46321	5.88389	5.63467	5.74819	5.74352	6.00969	5.90977	6.26219	5.75936	6.44231	6.02985	6.26177	6.09224	5.80341	5.81972	6.28294	5.84489	5.73498	5.90556	6.5923	6.21521	6.00818	6.03271
ENSG00000101040 : ZMYND8	6.02801	5.91363	6.10229	6.31832	5.95727	6.6446	6.72358	6.85304	6.79101	6.76102	6.62521	6.70303	6.90268	6.82724	6.67108	6.79571	6.81793	6.64055	6.61184	6.55812	6.94329	6.63859	6.5658	6.74264
ENSG00000158987 : RAPGEF6	6.02332	5.99493	5.98441	6.01284	5.80004	5.87722	6.48319	6.4975	6.6936	6.22815	6.52398	6.19923	6.59495	6.63883	6.34523	6.14259	6.22473	6.26086	6.57988	6.19923	6.71662	6.54867	6.17373	6.73295
ENSG00000111424 : VDR	4.65044	4.75954	4.23339	4.51525	4.60919	4.36055	5.36425	4.63619	4.8877	4.0287	4.93111	5.03144	4.91855	4.76063	4.90928	4.48341	4.59473	4.36946	4.64116	4.46962	5.29816	5.02925	4.69879	4.83297
ENSG00000165272 : AQP3	8.53376	8.16883	8.49967	8.32816	8.42655	8.20353	7.94701	8.81589	8.83021	8.39603	8.62049	8.26813	8.41516	8.64871	8.1265	8.38647	8.59486	8.59831	8.537	8.4056	7.66962	8.07484	8.80793	8.08453
ENSG00000105699 : LSR	8.93703	8.69563	8.75159	8.80881	8.62566	8.50903	7.8745	8.4963	8.42881	8.70003	8.62166	8.14123	8.35654	8.52811	8.15605	8.72143	8.74427	8.38066	8.38812	8.41493	8.021	8.15562	8.57829	8.23229
ENSG00000104432 : IL7	5.16322	4.80135	4.79182	4.83045	5.03064	4.74353	5.02185	5.16017	4.9655	4.89058	4.78327	5.63785	5.35167	5.0231	5.23267	4.58864	4.63471	4.84754	4.93725	4.80942	5.06368	4.99966	4.42364	5.17681
ENSG00000129484 : PARP2	6.74009	6.71054	6.68297	6.72747	6.51514	6.3601	6.05645	6.01877	5.94854	6.29815	5.9145	5.99925	6.02943	5.78001	5.97267	6.04888	6.02412	5.82869	5.77169	6.05113	6.05745	5.86313	5.83268	6.20623
ENSG00000185015 : CA13	5.45094	5.48998	5.71313	5.55279	5.71691	6.10194	5.26757	5.20106	5.43036	5.73259	5.87475	5.43469	5.32443	5.22655	5.07571	5.55707	5.91004	5.29566	5.24871	5.41564	5.59587	5.43016	5.04923	5.43765
ENSG00000197989 : SNHG12	6.23522	6.46939	6.62348	6.10658	5.94609	5.98795	6.72886	6.51926	6.52657	6.01779	6.44632	6.51219	6.63968	6.41894	6.47065	5.90917	6.30045	5.93666	6.69639	6.32419	7.06951	6.86371	6.27143	6.45977
ENSG00000102226 : USP11	6.82808	6.82824	6.95926	7.08323	6.65209	7.12297	7.52108	6.85875	7.10701	6.88797	7.13709	7.56724	6.79638	7.12549	7.22047	6.88105	6.80061	6.97367	7.01834	7.00978	7.49946	7.43199	6.72677	7.14947
ENSG00000157224 : CLDN12	9.01795	8.87528	8.72761	8.94169	8.92099	8.56689	8.39286	9.09581	8.80192	9.15547	8.62105	8.16315	9.09733	8.9332	8.79161	9.03529	8.64147	8.63126	8.21655	8.55557	8.06383	8.3138	8.9087	8.40583
ENSG00000184117 : NIPSNAP1	9.1951	9.26314	8.72613	9.23984	9.15291	9.00378	8.37823	8.65263	8.67452	9.04619	8.80961	8.39791	8.56597	8.63984	8.60906	9.0522	9.07435	8.57979	8.34474	8.62555	8.25074	8.40297	8.71451	8.65869
ENSG00000114520 : SNX4	7.31121	6.9907	7.1207	7.49536	7.16806	6.96794	6.31178	6.85377	6.66343	7.16878	6.8785	6.42185	6.6205	6.76249	6.6481	6.81794	7.02776	6.89205	6.43215	6.65647	6.61854	6.52054	6.72483	6.88818
ENSG00000168818 : STX18	6.88741	6.90981	6.97896	6.92143	6.58829	6.59114	7.11106	6.87076	7.09732	6.76434	7.10226	7.03894	6.86703	6.66665	7.0148	6.82167	6.82509	7.20786	7.08895	7.3132	7.36335	7.21903	7.74268	7.7628
ENSG00000102900 : NUP93	6.27224	6.27356	6.29237	6.19485	6.13178	6.33129	7.0464	6.54025	6.73304	6.13116	6.55053	6.9034	6.76734	6.48525	6.55992	6.20343	6.48602	6.26225	6.74637	6.49334	7.10883	6.73694	6.254	6.65762
ENSG00000139725 : RHOF	5.62095	5.50035	5.41515	5.61948	5.45341	5.43151	5.99734	5.41212	6.1381	5.3377	5.67279	6.09374	5.88	5.73036	5.59905	5.30456	5.24581	5.69421	6.04329	5.86343	6.23889	6.04811	5.7705	5.93315
ENSG00000151611 : MMAA	7.41912	7.08103	7.44531	7.35323	7.23768	7.24342	6.49582	7.15319	7.01125	7.07895	6.94826	6.56546	7.03955	6.99289	6.97199	6.9148	7.17877	7.34512	6.44871	7.32113	6.65716	6.7459	6.73825	7.08148
ENSG00000177398 : UMODL1	4.10277	4.09522	3.85333	4.18505	4.45542	4.11424	3.42004	3.97116	4.06476	3.62577	4.30574	3.88211	3.26798	4.10964	4.03351	3.307	3.87586	4.38023	3.93363	4.30315	3.4143	4.03869	4.10948	3.98293
ENSG00000138642 : HERC6	5.39255	4.96422	5.35128	5.80228	5.12843	4.99686	5.39626	5.44853	5.64082	5.4477	5.30427	5.46647	5.90944	5.75738	5.4769	5.2282	5.34035	5.01251	5.25118	5.89296	5.93457	5.88224	5.2167	5.60778
ENSG00000108654 : DDX5	9.12572	8.99031	9.02048	8.83811	8.64762	8.56818	8.92109	8.98882	9.02108	8.36278	8.93233	9.00389	8.98285	9.05974	9.14498	8.40378	8.84995	9.01549	8.95689	8.6412	8.86886	9.08859	8.66478	9.2371
ENSG00000047365 : ARAP2	5.88589	5.72516	5.59489	5.52275	5.00836	5.05782	5.63093	5.7439	5.94746	5.74966	5.72952	6.02156	5.75404	5.62258	5.72081	5.59882	5.92148	5.61844	5.76246	5.76786	6.29376	6.12453	5.51311	6.20506
ENSG00000168152 : THAP9	4.53005	3.96687	4.42605	4.59274	4.23048	4.70349	3.96165	4.27871	4.28058	4.59339	4.44908	4.26721	4.21048	4.14377	4.21958	4.63594	4.34857	4.29535	3.75055	4.41674	4.09824	4.04718	4.31578	4.01245
ENSG00000184270 : HIST2H2AB	6.63557	6.6285	6.80976	6.21469	6.62913	6.01659	6.6015	6.44601	6.24721	6.34157	6.41549	6.50815	5.7184	6.24165	6.3959	6.42357	6.14279	5.97308	6.41658	6.30007	6.62097	6.37091	6.42698	6.15362
ENSG00000172171 : TEFM	5.15543	5.508	5.51561	5.51428	5.08024	5.19762	5.33124	5.19824	5.39399	5.44699	5.19271	5.52762	5.05996	5.0752	5.75582	5.37271	5.328	5.31029	5.69896	5.46037	5.14497	5.34557	4.72096	5.75693
ENSG00000143390 : RFX5	6.27842	5.68877	6.10863	5.97531	5.71991	5.56796	6.45764	6.01479	5.98619	5.74824	5.84218	6.30624	6.04978	5.99886	6.22097	5.58291	5.86121	5.41823	6.14953	6.32003	6.52781	6.13901	5.54419	6.57131
ENSG00000095951 : HIVEP1	7.58598	7.89457	7.60801	7.61118	7.63499	8.1059	6.96651	7.55749	7.52203	7.42531	7.78547	7.39225	7.28189	7.68612	7.05761	7.48932	7.82537	8.04006	6.98883	7.48779	7.19765	7.08179	7.382	7.27504
ENSG00000157106 : SMG1	8.46307	8.08264	8.03375	8.04329	8.04577	8.41602	7.88909	8.32283	8.18928	8.28662	8.58058	8.18529	8.33019	8.27606	7.97932	8.23176	8.53429	8.20454	7.94689	8.38915	7.9733	7.96543	7.89258	8.1485
ENSG00000138600 : SPPL2A	9.4322	9.20833	9.09604	9.26359	9.27801	8.74345	8.69768	9.04178	8.58473	8.95784	8.7273	8.43553	9.328	8.8134	9.01887	9.08582	8.98628	9.2486	8.52047	9.05942	8.61197	8.71288	8.48545	8.95097
ENSG00000185432 : METTL7A	10.2114	10.1865	9.94293	10.2937	10.0436	9.8609	9.27013	9.8245	9.70331	10.201	9.93261	9.44759	9.45475	9.89183	9.76094	10.0844	10.1676	9.95841	9.25518	9.97505	9.45155	9.54318	9.91484	9.70831
ENSG00000112081 : SRSF3	8.11069	8.00317	8.22461	7.71445	7.8194	7.97738	8.17866	8.13834	7.83909	7.88213	7.94992	8.0357	8.33142	8.25363	8.31285	7.66439	8.12436	8.12854	7.50733	7.98022	8.48077	8.25219	7.54168	8.00697
ENSG00000174130 : TLR6	4.33684	4.73619	4.90524	5.01173	4.61545	4.75242	5.49152	4.84964	5.15032	5.02671	4.69779	5.27446	4.83179	4.62955	5.24818	5.04539	4.76776	4.53513	4.73399	4.69695	5.1576	5.36497	4.51439	5.01173
ENSG00000053501 : USE1	7.47409	7.40112	7.51112	7.51424	7.6277	7.51838	7.05277	7.05831	7.47107	7.44989	7.09028	6.70276	6.66722	7.14677	6.82162	7.3046	7.35121	6.92126	6.89806	7.3727	6.96343	6.91324	7.39566	6.73143
ENSG00000128272 : ATF4	7.37822	7.545	7.61453	7.23251	7.20411	7.62427	7.10479	6.76731	6.92936	6.59307	7.06429	6.97307	7.06487	6.87217	6.36119	6.824	6.82163	6.76493	7.21252	7.05696	7.22066	7.49657	7.08392	6.68864
ENSG00000134245 : WNT2B	5.04615	4.83333	4.88067	5.09601	4.9613	5.09507	5.85692	5.41604	5.59889	5.05136	5.20674	5.71958	5.55671	5.65666	5.46957	4.85288	5.18134	5.22643	5.65697	4.96	5.04984	5.32736	5.03585	5.28855
ENSG00000163207 : IVL	3.98401	4.088	4.08623	3.95449	4.22775	3.46309	3.64593	4.2193	4.02809	4.1349	4.4853	3.86183	3.81228	4.46775	4.05137	3.61233	3.50594	4.1339	3.95914	3.71547	3.16647	4.04806	4.21094	3.97683
ENSG00000124256 : ZBP1	5.01461	4.96816	5.04427	5.02315	4.92113	4.94229	5.19482	4.70825	5.24572	4.9169	4.71903	5.04908	5.02841	4.98572	4.97016	4.76754	4.36729	5.08382	5.27611	4.79828	5.02049	5.20906	4.53989	5.98426
ENSG00000164164 : OTUD4	6.38762	6.06698	6.10967	6.3014	5.86367	5.70732	5.36218	5.8989	5.42962	5.99352	5.75726	5.31685	5.5766	5.6145	5.8429	5.64604	6.2727	5.69531	5.34577	5.65121	5.61046	5.75192	5.47352	5.99943
ENSG00000276027 : RNU12	4.78252	5.14142	4.95681	4.69592	5.29108	5.44063	5.0794	5.34267	5.42759	5.41991	5.68555	5.49581	5.55439	5.44582	5.03562	5.7503	5.21942	5.49306	5.673	5.42556	5.20846	5.14119	5.77564	4.99976
ENSG00000160584 : SIK3	7.26745	7.13546	7.56774	7.6083	7.08465	7.34988	6.91483	6.86524	7.02214	7.20638	7.08001	6.79601	6.68531	6.97659	7.11888	6.96534	7.44576	7.1955	6.69383	7.69015	6.94266	7.35821	7.03354	7.38196
ENSG00000196262 : PPIA	5.84141	5.91465	5.99893	5.94628	5.90582	5.80445	5.67287	5.01038	5.57825	5.57476	5.70442	5.37789	4.95299	5.1516	5.38643	5.23283	5.58868	5.131	5.24758	5.61233	5.47978	5.15264	5.51961	5.33288
ENSG00000254087 : LYN	7.27794	7.50961	7.34665	7.22913	7.20461	7.08568	7.86345	7.57695	7.74909	7.41955	7.44251	7.598	7.58076	7.80135	7.6028	7.36805	7.4812	7.53946	7.52426	7.46351	8.14247	7.56668	7.38221	7.77259
ENSG00000183207 : RUVBL2	6.29629	6.48383	6.48597	6.55209	6.3643	6.69812	6.16798	6.26823	6.39584	6.28822	6.55191	6.19182	5.77986	6.19404	5.94908	6.54598	6.46249	5.99855	6.15958	6.4638	6.12763	6.1369	6.60904	6.07015
ENSG00000167851 : CD300A	5.72459	5.79614	5.62114	5.75039	5.49265	5.85966	5.90962	5.88716	6.06822	6.06097	5.97868	6.04216	5.75576	6.01109	5.80168	6.24105	5.90304	5.70919	6.16525	6.24532	6.72919	6.08201	6.26631	6.05287
ENSG00000091073 : DTX2	4.45364	4.56913	4.61936	4.83838	4.90469	4.7509	4.68331	5.32613	4.63485	4.6113	4.50028	4.45429	4.28331	4.85595	5.00144	4.6794	4.41892	5.35966	4.63947	4.96037	4.62928	4.52616	5.32376	4.66261
ENSG00000131378 : RFTN1	7.18647	6.95169	6.82773	6.69294	6.98227	7.12513	7.065	6.68402	6.83964	6.65723	6.85966	6.84988	7.09474	7.03106	6.8143	6.68443	6.58968	6.36097	6.96123	6.94615	7.48483	7.17452	6.31164	6.83437
ENSG00000183726 : TMEM50A	8.76894	8.61586	8.99717	8.78381	8.91836	8.60261	9.35995	9.27129	9.02545	8.64602	8.98202	9.20266	9.13562	9.24629	9.26167	8.5387	8.91015	9.19027	9.0974	9.01753	9.5207	9.24258	8.6784	9.27322
ENSG00000149289 : ZC3H12C	6.00723	5.53569	5.84469	6.12833	5.77378	5.85522	5.43356	5.66218	5.84585	6.3258	6.21716	5.58204	5.55578	5.76368	5.62134	6.17183	6.28301	5.60503	5.61705	5.9604	5.47449	5.42921	5.50778	5.56082
ENSG00000173276 : ZBTB21	6.68751	6.65787	6.73201	6.28675	6.62021	6.8963	6.47083	6.38494	6.51901	6.35405	6.76091	6.33404	6.62388	6.39568	6.43111	6.34804	6.61574	7.03477	6.20256	6.5154	7.14938	7.03135	6.55013	6.17977
ENSG00000123892 : RAB38	5.95557	5.64382	4.98156	4.87943	5.19362	5.00813	5.42251	5.1235	5.44274	5.16309	5.05615	4.88368	5.28027	5.44393	5.27306	5.28922	4.95605	5.45981	5.50746	5.14688	5.90357	5.3439	5.6803	5.36005
ENSG00000169359 : SLC33A1	7.74614	7.15831	7.74489	6.74113	7.30741	7.3723	6.95635	7.31988	7.35734	7.59694	6.89964	6.98816	7.03999	7.08601	7.12144	7.54856	7.22675	7.23191	7.22426	7.37141	6.94642	7.58257	7.66825	7.32337
ENSG00000126106 : TMEM53	8.07727	8.10939	8.00895	7.87473	8.06574	7.6743	7.56247	7.95866	8.08006	8.04496	7.71605	7.37983	8.11116	7.94885	7.64321	8.2183	7.984	7.90989	7.59621	7.46907	7.31291	7.53855	8.12009	7.79434
ENSG00000168769 : TET2	7.07323	6.65178	6.62722	6.70513	6.42482	6.39562	6.69153	6.62405	6.42404	6.56727	6.60698	6.75179	6.53501	6.45455	6.35797	6.24913	6.2002	6.20489	6.35589	6.59338	6.8254	6.40672	6.21846	6.70503
ENSG00000034693 : PEX3	6.26429	6.09579	6.20445	6.05927	6.07341	5.76247	5.61203	5.85279	5.80477	6.31963	5.67295	5.58292	5.82721	5.5976	5.48146	6.02681	5.98742	5.71962	5.62742	5.26398	5.38529	5.7866	5.80258	5.88968
ENSG00000143891 : GALM	8.42717	8.64742	8.40204	8.52396	8.25849	8.1579	7.96478	8.22183	7.91577	8.39006	8.40332	7.56648	7.91046	8.0936	8.1732	8.33089	8.40728	7.8222	7.7685	8.30675	7.65742	7.47515	8.01981	8.20957
ENSG00000139625 : MAP3K12	5.18489	5.07828	5.32333	5.44665	5.26604	5.31866	6.04169	5.44336	5.81233	5.19944	5.38497	5.97018	5.76751	5.59211	5.65902	5.29883	5.34497	5.02281	5.80651	5.35473	5.72312	5.60867	4.98692	5.36275
ENSG00000276180 : HIST1H4I	4.05642	3.98743	3.94857	4.12956	4.00322	3.54104	3.30675	3.71659	3.88226	3.37071	3.74623	3.7798	4.20329	4.27776	4.02853	4.0972	3.59054	3.78467	4.16625	3.70231	3.69392	3.73774	3.43018	4.09626
ENSG00000116679 : IVNS1ABP	6.89405	6.89137	6.86164	6.42255	6.47672	6.9496	6.71339	6.93284	6.74038	6.93221	6.67054	6.60168	6.9116	6.659	6.78584	6.85124	6.81552	6.74404	6.62982	6.76272	7.14931	7.25956	6.99463	7.04775
ENSG00000110880 : CORO1C	8.9161	9.02256	8.34588	8.56502	8.3978	8.27312	8.77756	8.32508	9.03166	8.32336	8.56045	8.77256	8.46987	8.83953	8.65045	8.30806	8.57124	8.50943	8.77652	7.99704	8.71827	8.82624	8.76359	8.83648
ENSG00000164136 : IL15	3.48628	3.67998	3.27259	3.68692	3.49906	3.80201	3.9951	3.89404	3.84284	3.53144	3.81726	4.1687	3.9577	3.82852	3.74103	3.75638	3.95543	3.73705	3.9709	3.53125	4.21917	4.17126	4.07009	4.09332
ENSG00000099800 : TIMM13	5.62459	5.8813	5.91012	5.95407	6.28704	6.02391	5.58932	5.45765	5.37488	5.85999	5.99902	5.50958	5.27061	5.37615	5.38814	5.81748	5.61219	5.37929	5.68761	5.77158	5.01794	5.17474	5.63142	5.40921
ENSG00000113648 : H2AFY	7.14447	7.03271	7.37277	7.00076	6.97543	7.1673	7.91209	7.5187	7.62651	7.20589	7.40027	7.71468	7.74761	7.43467	7.45931	7.19271	7.37311	7.38689	7.87219	7.38222	7.97587	7.6874	7.20283	7.5982
ENSG00000154016 : GRAP	6.93065	6.91615	7.36451	6.92195	7.4141	6.87833	7.11248	6.889	7.17726	7.20748	6.48631	6.65132	6.61417	7.06686	6.73428	7.13973	6.54283	6.46492	7.01895	6.76199	6.63777	6.85057	6.63523	6.97696
ENSG00000150455 : TIRAP	5.67727	5.36233	5.6951	5.67578	5.68617	5.25358	5.55005	5.54508	5.6159	5.09736	5.35894	5.24019	5.52491	5.66455	5.65999	5.13706	5.44975	5.37216	5.22788	5.54483	5.105	5.33496	5.44377	5.38153
ENSG00000108064 : TFAM	6.66591	6.3156	6.44496	6.57584	6.16593	6.23689	5.86457	6.21599	6.22598	6.20545	6.18255	5.77529	6.15894	5.80661	5.77838	6.18492	6.30711	6.30138	5.99032	6.05091	5.79736	5.8151	6.02289	6.11976
ENSG00000100348 : TXN2	7.83537	8.06941	8.04288	8.13226	7.99421	7.91601	7.1567	7.58961	7.60962	7.90988	7.63179	7.20258	7.50246	7.47488	7.35319	7.72591	7.77043	7.487	7.13847	7.63073	7.08284	7.38039	7.72463	7.52263
ENSG00000196730 : DAPK1	8.29074	8.55	8.42962	8.76058	8.21381	8.43884	8.02811	8.23566	7.98252	8.59069	8.22969	8.3227	8.06031	8.2107	7.94196	8.56768	8.19043	7.88857	8.01613	8.42744	8.44553	7.89105	8.0048	8.1215
ENSG00000144746 : ARL6IP5	8.75078	8.75535	8.55861	9.01823	8.2892	8.23558	9.07418	8.80982	8.81926	8.94887	8.38193	9.09628	9.08295	8.89805	8.99398	8.82861	8.15307	8.58239	8.98851	8.54917	9.37004	8.88413	8.39349	8.99477
ENSG00000175061 : SNHG29	7.99523	8.13708	8.2849	8.18421	8.1143	8.71083	8.54465	8.18421	8.15427	8.42273	8.35947	8.55343	8.13068	8.18421	8.28943	8.35051	8.54035	8.05779	8.46237	7.91917	8.85671	8.5947	8.4952	8.09822
ENSG00000092108 : SCFD1	6.59484	6.05649	6.47483	5.95316	6.15325	5.81051	6.05879	6.16084	6.23174	6.28485	5.82652	5.73165	6.23962	6.2083	6.37874	6.09723	5.96981	6.1431	5.89988	5.89217	6.2439	6.12961	5.73799	6.17971
ENSG00000176142 : TMEM39A	7.6844	7.6937	7.74626	6.99261	7.1455	7.69688	7.93014	7.98938	7.69836	7.66126	7.35592	7.73883	8.04921	7.50647	7.87121	7.70407	7.29362	7.37726	7.49324	7.65138	8.09145	8.11357	7.39141	7.79945
ENSG00000162496 : DHRS3	9.61377	9.37431	9.48954	9.50774	9.39961	9.27848	9.30117	9.52315	9.67049	9.57095	9.42269	9.03823	9.14204	9.59697	9.07967	9.62846	9.39954	9.07812	9.27956	9.76282	8.97686	8.98549	9.54421	9.26973
ENSG00000067066 : SP100	7.41201	6.8711	6.98049	7.47393	7.00584	6.53127	7.59323	7.54995	7.25978	6.999	7.02701	7.38962	7.41209	7.45104	7.51253	6.87708	6.9537	7.38554	7.2784	7.44559	7.70621	7.44274	6.87877	7.57246
ENSG00000119139 : TJP2	8.59505	8.56653	8.43723	8.47902	8.35692	8.39486	7.78646	7.98695	8.39353	8.33561	8.29747	7.95895	8.17907	8.05655	7.83296	8.3496	8.49498	8.22215	7.87161	8.39237	7.84694	7.84371	8.22979	7.71453
ENSG00000167723 : TRPV3	3.90497	4.28216	4.78159	4.09889	4.09345	4.20985	3.72713	3.95937	4.03432	3.88732	3.84676	3.85214	3.81171	4.07484	3.93844	3.50429	3.77058	4.22692	4.12383	4.01609	3.77497	4.01811	4.7455	4.27728
ENSG00000187210 : GCNT1	4.56665	5.08538	4.66729	4.80274	4.66729	4.76559	5.09476	4.72876	5.34232	5.27171	4.89303	5.24439	5.08755	5.19596	5.08321	5.26283	4.98755	4.87903	5.27614	5.24373	5.64218	5.09995	5.16797	5.31187
ENSG00000135926 : TMBIM1	9.56794	9.34991	9.7647	9.51799	9.71711	9.37678	10.4553	10.0019	9.94288	9.42863	9.74303	10.1304	10.1355	9.97223	10.3119	9.57923	9.95153	9.96018	10.2942	9.96429	10.1945	10.2264	10.0195	10.1399
ENSG00000154330 : PGM5	5.49304	4.60109	5.18685	5.67579	5.25108	4.66955	5.45704	4.7322	4.89802	4.92279	4.65371	5.13112	4.79001	4.68534	5.05771	5.05237	4.9601	4.85002	5.06189	4.98636	5.14852	4.63682	4.58624	5.19913
ENSG00000069275 : NUCKS1	9.71988	9.48169	9.37922	9.74455	9.53087	9.47552	8.85536	9.05856	8.95212	9.49487	9.05061	9.00783	9.13143	9.02419	9.1242	9.34474	9.35646	8.96465	8.64083	9.0024	9.07517	8.98944	8.98093	8.93069
ENSG00000143374 : TARS2	6.75613	6.52829	6.65961	6.8975	7.0796	6.86426	6.37175	6.19624	6.33059	6.79267	6.36757	6.08488	6.23259	6.3621	6.21215	6.99114	6.51715	6.32925	6.18745	6.3634	6.07658	6.083	6.50395	6.03274
ENSG00000005844 : ITGAL	6.27933	6.27153	6.04244	6.39979	6.10201	6.39141	6.83213	6.33652	6.73398	6.38148	6.44212	6.78706	6.4376	6.81646	6.39089	6.32888	6.44177	6.06914	6.73357	6.89102	7.09792	6.58684	6.27993	6.7887
ENSG00000105810 : CDK6	6.6246	6.819	6.51028	6.49393	6.44057	6.76334	6.51078	6.97436	6.79357	6.52357	6.49561	7.07381	6.90758	6.66918	6.4987	6.53491	6.70401	6.82955	6.43874	6.63374	6.48295	6.6064	5.59278	6.83528
ENSG00000162924 : REL	7.30037	7.145	7.46812	6.84962	6.62397	6.61943	7.23237	7.27728	6.99201	6.87058	7.14327	7.28055	7.32083	6.93985	7.26619	6.90104	7.10621	6.83723	6.98985	6.89756	7.99531	7.39419	7.05957	7.1587
ENSG00000033800 : PIAS1	8.69849	8.59728	8.5442	8.73214	8.5463	8.83748	9.03272	9.15376	9.14479	9.17603	9.0456	9.22948	9.35742	9.18031	9.0714	9.20006	9.22221	9.18692	8.88706	8.98283	9.53756	9.29717	8.76475	9.48683
ENSG00000112308 : C6orf62	7.32496	7.20004	7.44375	7.49731	7.44989	7.21134	6.8571	6.94132	6.70712	7.20513	6.70894	6.6962	6.77793	6.81588	7.34735	6.9814	6.85821	6.64451	6.91028	7.16212	6.8711	7.10774	6.75892	6.91392
ENSG00000138592 : USP8	7.4922	6.65365	6.98241	7.11367	6.97896	6.55057	6.50381	7.0379	6.74085	6.93992	6.60652	6.62094	6.65107	6.5961	6.81122	6.86264	7.01653	6.73888	6.63594	6.98991	6.77826	6.84735	6.6994	6.95512
ENSG00000091640 : SPAG7	6.16428	6.39425	6.29153	6.21044	6.55715	6.5523	5.78807	6.00358	6.01722	6.32961	6.04398	5.92412	5.67335	5.9344	5.71999	6.28293	6.28963	5.97234	6.00319	6.04291	6.20512	5.50561	5.96455	5.69393
ENSG00000092421 : SEMA6A	6.22124	5.68349	6.56436	6.05445	6.3711	6.43698	5.85329	6.24327	6.17273	6.34508	5.81202	6.52454	5.97878	6.42392	5.86865	6.40342	6.05199	6.1436	5.75082	5.86987	6.30699	6.03187	5.92091	6.4723
ENSG00000171227 : TMEM37	9.33662	9.55692	9.22834	9.21911	9.44352	9.62714	9.0793	9.30749	9.47226	9.87588	9.70003	9.31933	9.19664	9.64392	9.14189	9.81025	9.69489	9.5665	9.26109	9.48681	8.61521	9.05614	9.72531	8.99053
ENSG00000197054 : ZNF763	3.99371	3.44676	3.58937	4.22277	3.71766	3.45221	3.93281	4.04807	3.96976	3.94078	4.35979	4.23029	4.75522	3.92695	4.17578	3.76622	4.18758	4.15311	3.93288	3.87355	3.97229	4.02519	3.96531	4.10447
ENSG00000143401 : ANP32E	5.82614	5.48997	5.6891	5.46158	5.47667	5.18099	5.3483	5.23933	5.30108	5.5229	5.6105	5.29997	5.12773	5.33095	5.52198	5.38582	5.38104	5.458	5.45347	5.57583	5.56097	5.46034	5.45506	5.56964
ENSG00000123416 : TUBA1B	8.37369	8.11684	8.59045	8.47273	8.15913	8.24734	8.74545	8.63706	8.87682	8.01109	8.37406	8.71167	8.76463	8.72	8.82497	8.08872	8.28257	7.97659	8.98912	8.58544	9.02491	8.59029	8.29735	8.72838
ENSG00000168172 : HOOK3	7.20597	6.67021	6.99202	7.03818	6.80269	6.57644	7.13636	7.32131	7.22191	6.9469	7.13636	7.40547	7.48615	7.26276	7.50193	6.94285	7.18171	7.23448	7.37177	7.09304	7.33224	7.57238	6.83036	7.63011
ENSG00000099875 : MKNK2	7.90704	7.87324	8.08288	8.22113	7.98757	8.0988	7.77074	7.6753	7.39346	7.76544	7.47188	7.47351	7.30155	7.2023	7.76566	7.80797	7.42788	7.29074	7.83858	7.35997	7.6479	7.63425	7.44667	7.55897
ENSG00000168214 : RBPJ	6.72424	6.63437	6.63303	6.73602	6.5901	6.38961	7.15479	6.84436	6.85237	6.74878	6.86572	7.01319	6.86724	6.83677	6.93924	6.53224	6.67219	6.61532	6.81639	6.90141	7.62237	7.10659	6.4638	7.12314
ENSG00000026297 : RNASET2	5.47925	5.63979	5.32097	5.42296	5.32956	5.42756	5.79302	5.78607	5.97563	5.92578	5.71687	5.8633	6.00002	5.98874	5.55866	5.88934	5.91474	5.39877	5.9309	5.89883	6.18774	6.00593	5.57293	6.00202
ENSG00000134256 : CD101	3.75475	4.03651	4.18939	3.62431	4.30476	4.21543	4.52353	4.2003	4.19991	3.74522	4.01682	4.68881	4.38811	4.34931	4.33138	3.90358	3.81287	4.36028	4.61522	4.311	4.75149	4.44251	4.13372	4.46693
ENSG00000170881 : RNF139	7.51845	7.0912	7.14527	7.24014	7.25039	6.99924	6.5613	6.69424	6.63175	6.87187	6.78925	6.55953	6.42467	6.53094	6.73092	6.87863	6.76149	6.8513	6.30795	6.75011	6.68165	6.66287	6.67288	6.61763
ENSG00000125872 : LRRN4	4.78452	4.8045	4.87863	4.80219	5.23666	4.83521	4.77092	4.88129	4.942	4.99588	4.92598	5.69731	4.70688	5.41374	5.08547	4.84018	4.89335	5.2213	4.69098	4.9038	5.85424	5.31939	4.86754	5.13131
ENSG00000126012 : KDM5C	7.49755	7.04967	7.06618	6.9287	7.01408	7.03315	6.99903	6.77153	7.39264	7.23246	6.58992	7.00224	6.63475	7.1575	6.77022	7.17034	6.72083	6.53122	7.46394	7.37008	7.43865	7.28904	7.11503	7.18283
ENSG00000196547 : MAN2A2	7.45976	7.67584	7.7484	7.35548	7.47017	7.75502	7.32832	7.30515	7.32077	7.43195	7.13132	7.19164	6.9697	7.14714	7.28203	7.45377	7.32638	7.01931	7.45862	7.58169	7.08696	7.20468	7.31315	7.25262
ENSG00000151093 : OXSM	6.40993	6.37495	6.45032	6.24309	6.26915	6.14842	5.33923	6.01935	5.89755	6.18692	5.92304	5.41817	5.75892	5.9435	5.7994	6.10993	6.29331	5.92638	5.74809	5.98143	5.74704	5.86308	6.03649	5.88344
ENSG00000172748 : ZNF596	4.46061	4.18182	4.10442	4.27277	4.12947	3.99413	3.61514	3.31217	4.14037	3.91432	4.65751	4.08964	3.32902	3.97862	3.93452	4.03492	3.81837	4.006	3.7103	4.00615	4.06207	3.71654	3.9846	3.75649
ENSG00000131236 : CAP1	9.32088	9.09847	9.21786	9.11323	9.09541	9.03391	9.75042	9.21762	9.55222	9.08434	9.29536	9.68441	9.44769	9.51357	9.67345	9.13932	9.20525	9.15625	9.73645	9.46524	9.82552	9.65598	9.24364	9.57422
ENSG00000139687 : RB1	7.306	7.23552	7.16085	7.13934	6.99939	6.86501	7.38467	7.56728	7.31268	7.24037	7.24315	7.36998	7.41646	7.42593	7.62871	6.87799	7.25798	7.40402	7.17248	7.26357	7.83951	7.60692	7.06965	7.8675
ENSG00000172183 : ISG20	5.37863	5.6211	5.54232	5.36819	5.54199	5.52513	5.90803	5.90493	5.67793	5.21609	5.84219	5.82376	5.80611	5.84792	5.7519	5.44174	5.62674	5.6368	6.03169	5.96692	6.05891	5.79209	5.8054	6.11023
ENSG00000113387 : SUB1	7.45291	7.53934	7.72306	7.49474	7.35897	7.55141	7.84036	8.01858	7.97208	7.89377	7.82223	7.84467	7.78456	7.91302	8.14117	7.57043	7.76917	7.71839	7.88061	7.89507	7.96669	8.08437	7.4553	8.22381
ENSG00000174125 : TLR1	5.37093	4.54088	4.89495	5.49375	5.01823	4.80843	5.05715	5.1551	5.21704	5.24492	5.16279	5.26188	5.06804	4.82875	4.86288	4.90273	5.26329	4.531	4.99638	4.97955	5.62059	5.19276	5.14697	5.41205
ENSG00000162241 : SLC25A45	6.40623	6.42655	6.69301	6.28864	6.33003	6.13744	6.27032	6.20745	7.03008	5.9741	6.80711	6.48572	6.16167	6.66844	6.28695	6.13512	6.67016	6.26597	6.79663	6.35585	6.00505	6.2926	6.64336	6.55338
ENSG00000172081 : MOB3A	6.86298	6.91154	6.89508	6.95782	7.0847	6.96903	7.75068	6.84291	7.41931	6.7476	7.08346	7.53049	7.15943	7.37483	7.3443	6.98324	6.78606	7.03036	7.46882	6.96936	7.68598	7.32865	7.11221	7.32231
ENSG00000273983 : HIST1H3G	3.61822	4.2681	3.87439	3.61619	4.01219	3.85692	3.83568	3.7783	3.80699	3.35391	3.99996	3.72418	3.81771	4.24944	3.6655	3.56457	3.85514	3.82117	4.26281	4.22477	4.32536	3.69357	3.52814	4.04944
ENSG00000227124 : ZNF717	7.65412	7.22535	7.36655	7.44524	7.10892	7.08343	7.54625	7.22766	6.97482	7.98523	7.41433	7.51124	7.50712	6.8658	7.29492	7.7025	7.46684	7.3722	6.72353	7.29615	7.65669	7.03068	7.22472	7.17915
ENSG00000131797 : CLUHP3	6.66228	6.54552	6.84738	6.55179	6.72991	6.39985	6.09749	6.0541	6.24327	6.48699	6.22759	6.11054	6.07899	6.21216	6.15844	6.22464	6.09386	6.05521	6.09275	6.61488	6.25575	6.18071	6.04514	6.04273
ENSG00000166037 : CEP57	7.37111	7.07187	7.61473	7.2372	7.25606	7.39706	6.76999	7.01801	7.15672	7.62456	7.28317	6.98352	7.09666	7.35656	7.11856	7.43637	7.28473	7.49522	6.85346	7.34964	7.10968	6.80392	7.25911	6.94345
ENSG00000113558 : SKP1	7.00027	6.75899	7.03382	6.90184	6.51509	6.54396	7.00063	7.21179	6.35762	7.23109	7.09188	7.09452	6.91793	6.62104	7.20249	6.8619	7.33787	7.2616	7.07224	6.8815	7.33294	7.32143	6.86601	7.09556
ENSG00000122861 : PLAU	5.55903	5.09845	5.02252	5.45425	5.38495	5.06895	5.51222	5.35658	5.49148	4.83605	5.55464	5.74397	5.48017	5.59812	5.60654	5.36045	4.91443	5.34757	5.61219	4.77721	5.86429	5.56921	5.20568	5.28336
ENSG00000137076 : TLN1	7.66355	7.54017	7.9648	8.04111	7.61582	7.80409	8.53477	7.87693	7.96061	7.86511	8.09925	8.20241	7.84231	7.76384	8.32715	7.73503	8.04563	7.69255	8.30588	8.18192	8.289	8.32337	7.80556	8.19504
ENSG00000059758 : CDK17	6.26375	6.33386	6.13883	6.38863	5.93825	6.06134	6.41735	6.69125	6.47964	6.33951	6.61406	6.25346	6.57441	6.56032	6.65317	6.27097	6.67035	6.29093	6.46162	6.25847	6.74779	6.72481	6.30617	6.79357
ENSG00000276231 : PIK3R6	4.40043	4.75635	4.29395	3.945	4.4988	4.644	4.6582	4.63633	4.7135	4.5654	4.35149	4.74402	4.71619	4.62148	4.65781	4.35862	4.04002	4.46932	4.90988	4.95735	5.22795	4.55552	4.72921	4.42334
ENSG00000128203 : ASPHD2	3.93467	3.82216	3.81139	3.74079	3.64188	4.13462	4.26478	3.58298	3.52496	3.31889	3.47164	3.78718	3.37784	3.74121	4.05119	3.87126	3.81018	4.25968	3.52349	4.06218	4.05325	3.90418	3.71473	4.29968
ENSG00000111885 : MAN1A1	9.71334	9.41513	9.61628	9.38683	9.70889	9.17654	9.20575	9.40632	9.19213	9.34707	8.95921	8.90976	9.58234	9.12405	9.24382	9.38769	9.07703	9.35405	8.86553	8.71222	8.97175	9.09209	9.44633	9.13936
ENSG00000101445 : PPP1R16B	5.75807	6.09068	5.8952	5.79768	5.84923	6.15096	6.62471	5.80406	6.08053	6.00119	6.10198	6.13324	5.92361	6.13534	6.21692	6.01181	5.72446	5.77599	6.31835	5.97801	6.63968	6.36288	5.61266	6.43661
ENSG00000112679 : DUSP22	6.35514	6.2316	6.61852	6.53889	6.39075	6.63765	7.28255	6.89287	6.92852	6.6705	6.51153	6.89885	6.95905	6.59623	6.97491	6.62671	6.43058	6.39745	6.97932	6.43552	6.98267	7.07632	6.61034	6.89408
ENSG00000177879 : AP3S1	7.86834	7.75618	7.70186	7.54864	7.5672	7.17822	7.41101	7.95365	7.74944	7.85777	7.57191	7.81536	7.82722	7.90775	7.75418	7.65489	7.84066	7.92583	7.24199	7.68716	8.09703	7.87627	7.53375	8.32455
ENSG00000137710 : RDX	8.65346	8.26401	8.23907	8.35269	8.18088	7.9714	7.50232	8.17213	7.87698	8.131	7.97653	7.56689	7.8589	7.79298	8.10277	8.05305	7.99433	7.82315	7.61693	8.1937	7.96306	7.86599	7.87098	8.0934
ENSG00000106829 : TLE4	5.73438	5.80265	5.68511	5.74579	5.44543	5.85323	6.23859	5.97293	6.30036	6.07292	6.193	6.40481	6.14313	6.12576	6.30447	5.83537	6.13373	6.07037	6.24422	6.30002	6.4904	6.31604	6.01669	6.41997
ENSG00000149179 : C11orf49	4.88366	5.18517	5.10698	5.10206	5.14152	5.08724	5.35113	5.22076	5.51598	4.86073	5.46999	5.94733	5.18455	5.37052	5.22014	4.97791	5.10963	5.11229	5.14203	5.08784	5.29363	5.29473	4.78831	5.21069
ENSG00000178904 : DPY19L3	4.85708	4.79216	4.82031	4.65587	4.59364	4.71921	4.72279	5.01989	5.31983	5.01574	4.98179	5.09148	5.15858	4.99496	4.8999	5.12098	5.34195	5.08099	4.67567	4.73628	5.28878	5.03341	4.76602	5.07674
ENSG00000127533 : F2RL3	4.7525	4.93215	4.76026	4.84922	5.16696	5.03585	5.72787	5.24059	5.13602	4.90895	5.29111	5.33902	5.35861	5.42714	5.38237	4.8855	5.2267	5.27186	5.37849	5.0414	5.37268	5.24911	5.24391	5.16839
ENSG00000089248 : ERP29	8.24196	8.37043	8.07652	8.41749	8.38603	8.30681	7.85154	8.12966	7.88642	8.56485	8.11883	7.6113	8.16963	8.07343	8.14964	8.51166	8.27794	7.84903	7.97719	8.1278	7.83889	7.77697	8.08877	7.96489
ENSG00000160606 : TLCD1	5.23949	5.91384	5.04997	4.81493	4.99745	4.79782	4.93396	5.11575	5.04402	4.54086	5.16561	4.95546	4.81671	5.2418	4.71714	4.76975	5.11625	5.18348	5.12769	5.0826	5.20247	5.01621	5.03807	5.06425
ENSG00000108622 : ICAM2	6.17691	6.43008	6.76768	6.44419	6.48994	6.57062	6.78593	6.82755	6.88711	6.54985	6.61385	6.71573	6.55682	6.83224	6.53854	6.48668	6.68567	6.63232	6.82877	6.63198	6.91929	7.16552	6.68355	7.22945
ENSG00000111845 : PAK1IP1	5.54145	5.9364	5.94618	5.54515	5.00948	5.0237	5.55924	5.34658	5.49491	4.98088	5.51882	5.63601	5.31247	5.34152	5.49124	5.16099	5.51309	5.60832	5.48782	5.30402	5.61422	5.25503	5.27888	5.56997
ENSG00000158195 : WASF2	6.0631	6.50352	6.55883	6.51504	6.25888	6.48206	7.13038	6.32297	6.76262	6.49439	6.49694	6.89769	6.61474	6.43347	6.63008	6.33538	6.51011	6.47267	6.87056	6.12021	6.99764	6.63881	6.21521	6.47844
ENSG00000178229 : ZNF543	5.5711	5.05119	5.51922	5.30666	5.34254	5.48896	5.93282	5.58275	5.46279	5.20823	5.28749	5.59023	6.27246	5.19595	5.67253	5.34198	5.41556	5.14634	5.41989	5.6248	5.61334	5.6398	4.80597	5.47273
ENSG00000182952 : HMGN4	6.66996	6.17357	6.64675	6.57499	6.58751	6.82997	6.92021	6.97051	7.04705	6.54428	6.79641	7.17783	6.98325	7.14463	7.16769	6.5013	6.65604	6.69409	6.91048	6.572	7.50562	6.9205	6.43778	7.08481
ENSG00000178982 : EIF3K	8.7765	8.81903	8.92177	8.83874	8.73543	9.09172	9.47227	9.03712	9.26787	9.14325	9.14268	9.26806	9.25351	9.0739	9.06771	9.22205	9.22421	8.36996	9.20796	9.23156	9.46099	9.30398	9.13182	9.13599
ENSG00000198146 : ZNF770	6.75661	6.39895	6.46209	6.64665	6.42317	6.38979	5.83968	6.47355	6.22844	6.71089	6.11328	5.70985	6.45198	6.12805	6.25453	6.56184	6.2809	6.35831	5.92506	6.42349	5.97045	6.13926	5.97062	6.21095
ENSG00000141759 : TXNL4A	7.26177	7.01662	7.52487	7.35226	7.0722	7.14221	6.63318	7.08546	7.03686	6.90239	6.61473	6.49911	6.56524	6.87437	7.0769	6.93283	7.15429	6.84378	6.54588	7.2061	6.79725	6.76765	6.89083	7.0068
ENSG00000107719 : PALD1	5.02751	5.22475	4.8702	4.95232	5.40545	5.64693	5.43672	5.12203	5.20022	5.18773	5.67499	5.70439	5.21791	5.49834	5.37236	5.01712	5.32536	5.24805	5.38432	5.1541	5.55499	5.29423	5.37516	5.25129
ENSG00000106610 : STAG3L4	5.52634	5.76768	5.63337	5.35557	5.56415	5.16629	6.00587	5.98064	6.02376	5.50591	5.93283	6.21758	6.05186	5.76823	5.89947	5.76718	5.92434	5.91299	5.8494	6.05178	6.1483	5.83113	5.40996	5.71123
ENSG00000138029 : HADHB	9.21005	9.33943	9.57086	9.27584	9.03778	9.17294	8.50389	9.29172	9.08912	9.41661	9.03116	8.86685	9.02557	9.08048	9.08881	9.2983	9.41395	9.29478	8.55777	9.12844	8.98398	9.0696	9.2208	9.44975
ENSG00000092148 : HECTD1	8.12634	8.08466	7.98819	7.99702	7.83463	7.68887	7.40587	7.81186	7.74568	8.02962	7.41955	7.29972	7.63605	7.45822	7.62587	8.01944	7.57908	7.70761	7.3471	7.52217	7.16195	7.50729	8.11276	7.61927
ENSG00000243811 : APOBEC3D	6.14443	6.43719	6.12609	6.34729	5.81593	6.36278	6.62234	6.15267	6.22884	6.00663	6.43091	6.80995	6.45376	6.28328	6.22746	6.08559	6.16446	5.8202	6.67006	6.61569	6.70958	6.50205	6.04807	6.88355
ENSG00000069399 : BCL3	7.74611	8.08382	7.94495	7.56387	7.75271	7.37289	7.53034	7.33364	7.48929	6.92878	7.31821	7.39061	7.46912	7.15555	7.61789	7.25676	7.37405	7.82512	7.64479	7.42736	7.22473	7.52377	7.68098	7.32547
ENSG00000183741 : CBX6	5.67505	5.68745	5.63314	5.59937	5.88137	5.65333	5.98982	5.1807	5.60641	5.62569	5.01046	6.16071	5.55309	5.61972	5.53511	5.68253	4.82289	5.34087	5.84099	5.34648	5.83594	5.6441	5.54849	5.83129
ENSG00000197008 : ZNF138	5.21582	4.92821	4.70714	5.22053	5.19003	4.99528	5.09543	5.40536	5.12514	5.19604	5.29571	5.61362	5.27933	5.05618	5.3712	5.07276	5.27778	5.14264	4.88334	4.9252	5.02038	4.91957	4.79494	5.5404
ENSG00000197272 : IL27	5.84078	6.10712	5.80451	6.16095	6.14091	6.53127	5.82993	5.57838	6.19511	6.11501	6.30507	5.80503	6.01672	5.87593	5.78032	6.29681	5.99348	6.01451	6.02253	6.0303	5.71756	5.40414	6.34365	5.66253
ENSG00000142864 : SERBP1	6.86488	6.20171	6.23254	6.60729	6.05428	6.28993	5.94492	6.14987	5.94507	6.46256	6.06728	6.22735	5.75969	6.05785	6.42148	6.22739	6.32913	6.47441	6.08856	6.34578	6.21464	6.17809	6.04403	6.31406
ENSG00000213064 : SFT2D2	7.63323	7.37004	7.44784	7.50583	7.10439	7.41288	7.48258	7.59907	7.61018	7.0842	6.82323	7.2852	7.04748	7.39323	7.50679	7.19874	7.23745	7.25234	7.63011	7.52587	7.48258	7.77001	7.77273	7.97093
ENSG00000152284 : TCF7L1	7.02685	6.65987	6.66337	6.76502	6.42115	6.78051	7.00344	7.12365	7.26828	7.18034	7.13127	7.09273	7.00161	7.15683	7.02413	7.25369	7.02956	7.03388	7.15625	7.30868	7.28041	7.15736	7.53887	6.93157
ENSG00000159110 : IFNAR2	6.50328	6.34891	6.39993	6.36282	6.25114	5.69919	6.15568	6.16703	6.07499	5.77221	5.94838	6.08452	6.17525	5.97996	6.12926	5.66626	6.29948	5.79418	6.0569	5.9604	6.24197	6.05519	5.86313	6.61772
ENSG00000133216 : EPHB2	4.7309	4.81034	4.84439	4.79379	4.88265	4.69147	5.56646	4.78541	5.09089	4.70913	4.9079	5.51806	5.09992	5.11173	5.04369	4.71733	4.62307	5.12951	5.21217	4.97284	5.24803	5.03618	4.8365	5.11575
ENSG00000137078 : SIT1	4.45639	4.83902	4.48823	4.14697	4.3249	4.40419	4.81821	4.50261	4.51362	3.99618	4.34947	4.92032	4.46897	4.50959	4.27572	4.37258	4.06059	4.62538	4.8126	4.7705	4.89685	4.62817	4.3023	4.63411
ENSG00000126804 : ZBTB1	5.75009	5.9838	6.05513	5.74245	5.74909	5.50604	6.09659	5.80874	6.19707	6.05899	5.95444	5.9895	6.67419	6.27895	6.03775	5.89396	6.42089	6.27359	5.98587	5.68129	6.01337	6.06932	5.63328	6.22071
ENSG00000171466 : ZNF562	5.22267	4.99677	5.38336	5.22187	4.78988	4.89442	5.14934	5.44808	5.45682	5.13368	4.68797	5.46507	5.51786	5.16258	5.45962	4.98759	5.11629	4.99987	5.16671	5.41836	5.40003	5.09076	4.94876	5.35218
ENSG00000062598 : ELMO2	6.17368	6.21065	6.39187	6.20448	6.06717	5.94379	6.82318	6.45675	6.67511	6.09273	6.25287	6.50972	6.44557	6.30896	6.65353	6.05315	6.2515	6.26123	6.91092	6.64791	6.66565	6.84137	6.30924	6.60847
ENSG00000134955 : SLC37A2	5.38447	5.56062	5.59384	5.66322	5.45684	5.71596	6.0982	5.58059	6.02004	5.65068	5.75664	6.03468	5.88891	6.15918	5.566	5.60803	5.77372	5.65061	6.10692	5.91933	6.0138	5.34607	5.7945	5.67575
ENSG00000130312 : MRPL34	7.69195	7.99845	7.952	7.95454	7.8523	7.83516	7.16411	7.46412	7.77376	7.70434	7.49562	7.04207	7.36593	7.4233	7.12141	7.80922	7.65732	7.59579	7.53144	7.71005	7.41707	7.47946	8.13735	7.6516
ENSG00000150961 : SEC24D	7.70323	7.52083	7.85684	6.94048	7.40024	7.45998	7.41711	7.71414	7.80507	7.47424	7.28551	7.30392	7.77274	7.54602	7.44192	7.50292	7.50418	7.71569	7.47439	7.50417	7.38661	7.6273	7.81901	7.99393
ENSG00000065548 : ZC3H15	8.34946	8.05324	8.21144	8.00468	8.06756	7.92579	7.73215	7.97012	7.89065	7.84847	7.68487	7.66322	8.19073	7.83469	8.08308	7.83781	7.99961	8.18178	7.57077	7.9133	7.90874	7.79445	7.87654	8.19322
ENSG00000077458 : FAM76B	6.03567	6.00687	6.03006	5.72196	5.92088	6.31002	5.9517	6.3539	6.23161	6.93186	6.45181	6.14893	6.53698	6.30299	6.04674	6.52955	6.4189	6.36667	5.86439	6.15668	6.24342	5.94267	6.17033	6.04426
ENSG00000196911 : KPNA5	4.78447	4.40658	4.65757	5.03789	4.54038	4.60898	4.92975	4.78626	4.83338	4.87617	4.60419	5.25306	4.91544	4.83207	4.97256	4.41605	4.80648	4.56566	4.70878	4.64063	5.06265	5.13968	4.20624	5.18617
ENSG00000198739 : LRRTM3	4.12716	4.16893	4.00312	4.03701	4.0937	4.01299	3.54315	3.88792	4.35072	4.33865	4.21433	3.93586	3.99138	4.17872	3.96145	3.86635	3.53194	4.00105	4.10589	4.07946	3.52027	3.44411	4.23296	3.58899
ENSG00000177410 : ZFAS1	6.04674	6.13957	5.84207	5.65133	5.70612	6.14207	6.49312	6.24541	6.10433	6.1008	6.48132	6.62742	6.20533	5.88277	6.52608	5.93453	6.41403	6.22888	6.28552	6.14492	6.39237	6.51218	6.16834	6.33679
ENSG00000116717 : GADD45A	7.05839	7.18005	7.4184	7.76364	6.77698	6.52544	6.97369	6.75657	7.39038	6.89924	7.18719	6.89391	6.58617	7.02124	6.83105	7.03593	7.28045	7.02707	6.77465	6.67677	6.81789	7.06528	6.92121	6.66967
ENSG00000121879 : PIK3CA	6.45834	6.01152	6.33597	6.41026	6.16162	6.26385	6.49791	6.42786	6.32749	6.45741	6.26778	6.39443	6.52146	6.09975	6.38059	6.39382	6.40367	6.22654	6.26381	6.1873	6.87881	6.59682	5.751	6.40895
ENSG00000176714 : CCDC121	4.78667	4.35271	4.78376	4.56106	5.16874	4.525	4.59209	4.83425	4.45166	4.74895	4.66887	4.41852	4.72462	4.82674	4.43188	4.83368	3.88796	4.92756	4.66476	4.94903	4.12813	4.64122	4.57387	4.48853
ENSG00000077150 : NFKB2	6.216	6.47533	6.28637	5.92427	6.1154	5.96978	6.57248	6.30164	5.93201	5.75749	6.50269	6.3472	6.46224	6.25876	6.29282	5.81862	6.59309	6.32931	6.39866	6.53963	6.59383	6.41858	5.86321	6.33987
ENSG00000129696 : TTI2	4.99476	5.02357	5.38432	5.32048	5.14184	5.11371	5.06524	4.8763	4.65645	5.25061	4.57189	4.96053	4.57789	5.03995	4.58771	5.17314	4.88164	4.8688	4.77017	4.97481	4.71658	4.9075	4.86236	4.69807
ENSG00000197471 : SPN	4.59415	4.93514	4.74937	4.77123	4.59054	4.4851	4.93039	4.71806	4.65911	4.5907	4.65445	5.35569	5.00526	4.77294	4.78522	4.84544	4.77243	4.69471	5.24943	4.67841	5.40552	5.14981	4.77908	4.74013
ENSG00000133639 : BTG1	8.83853	9.02847	9.19672	9.10872	8.87962	9.26741	9.39275	9.41162	9.3187	9.30477	9.43881	9.63858	9.2333	9.40508	9.1821	9.23877	9.36735	9.31121	9.21682	9.40673	9.98746	9.59263	9.39658	9.55518
ENSG00000138606 : SHF	5.5196	5.52189	5.91437	5.74436	5.91995	5.72013	5.32708	5.31546	5.36737	5.93754	5.62763	5.3545	5.47094	5.42828	5.35596	5.82488	5.71917	5.53699	5.45131	5.4417	4.64224	5.03645	5.62985	5.35127
ENSG00000124201 : ZNFX1	6.66815	6.4747	6.58201	6.83239	6.61098	6.2669	6.85149	6.71147	6.7354	6.16308	6.33785	6.76275	6.7117	6.65719	6.90023	6.2086	6.36678	6.31701	6.80981	6.99757	6.91284	7.11131	6.36822	6.91866
ENSG00000132185 : FCRLA	3.86312	4.01353	3.88825	3.80408	3.89288	4.25497	4.76164	3.91301	4.0088	4.31167	4.35618	4.32526	3.713	4.15344	4.37863	4.01818	3.77976	3.97855	3.98416	4.32072	4.04418	4.05086	4.32333	4.47533
ENSG00000148700 : ADD3	6.94666	6.89465	6.97973	7.22577	6.79577	7.00926	7.0623	7.13244	7.13945	7.26355	6.97715	7.40531	7.2601	7.12649	7.15055	7.07745	6.99446	7.03211	6.90291	6.83335	7.37426	7.12968	6.34996	7.46926
ENSG00000143851 : PTPN7	4.47835	4.75897	4.34865	4.58228	4.71439	5.13706	5.18331	4.51436	4.82817	4.55028	4.66146	5.03958	4.58636	4.80938	4.66677	4.20017	4.16953	4.79636	4.79687	4.90169	4.83028	4.84938	4.52323	4.98391
ENSG00000111732 : AICDA	3.84493	3.41289	3.86502	3.82132	3.91906	4.17661	3.81892	3.81653	3.68616	3.56679	3.78061	3.77296	3.53588	4.12153	3.85728	3.59479	3.6989	3.60069	4.23601	3.74154	4.18243	3.48205	4.60492	3.9504
ENSG00000163961 : RNF168	6.89024	6.75284	6.79458	6.74294	6.48098	6.22163	6.33065	5.98311	6.45589	6.47018	6.62931	6.21765	6.13539	6.26474	6.10397	6.36946	6.75469	6.07974	6.43045	6.29365	6.49988	6.25561	6.43872	6.35175
ENSG00000164611 : PTTG1	4.29344	4.74729	4.4738	4.1402	4.34687	4.25217	4.68009	4.63671	4.43755	4.466	4.93876	4.67208	4.93039	4.4848	4.43371	4.80474	4.97057	4.33983	4.92538	4.84542	4.99118	4.53158	4.56719	4.2434
ENSG00000148356 : LRSAM1	5.21868	5.03456	5.26237	5.19435	5.06403	5.02873	5.21714	4.89031	4.79502	5.13527	4.70089	5.20798	4.84711	4.81472	5.30666	5.04305	4.98951	5.10732	4.98766	4.68315	5.17915	5.10231	4.8834	5.23758
ENSG00000187792 : ZNF70	5.11521	5.36249	5.21326	5.54847	5.1565	5.28251	5.80544	4.91801	5.06507	5.36723	5.33763	5.79092	5.09472	5.32153	5.43013	5.2862	5.08765	5.12607	5.59155	5.24645	5.42783	5.13066	5.25659	5.38381
ENSG00000066557 : LRRC40	6.65644	6.46322	6.51121	6.50733	6.31945	6.37293	5.81481	6.19482	5.90814	6.64133	6.38757	5.99124	6.12351	6.10133	6.15747	6.38096	6.43129	6.359	5.55021	6.11372	6.03035	5.85556	6.04845	6.26108
ENSG00000112149 : CD83	5.4695	5.82683	5.564	5.17493	5.00984	5.4776	5.11381	5.12039	5.30684	4.96393	5.4628	5.0581	5.24303	5.00041	4.77392	4.91724	5.13147	4.88377	5.24963	5.11585	5.83706	4.88954	5.05847	5.11631
ENSG00000114857 : NKTR	6.9314	6.94579	6.88818	6.63621	6.40209	6.48765	7.03983	7.32623	7.1058	7.23853	7.17827	7.26386	7.2586	7.14952	7.2501	7.02644	7.31557	7.30293	7.36513	7.06598	7.20575	7.40006	6.79947	7.28519
ENSG00000119326 : CTNNAL1	6.07836	5.61244	5.78263	5.56375	5.67726	5.86713	5.15479	4.98552	5.47443	5.59744	5.86217	5.15589	5.60806	5.5599	5.3168	5.36666	5.68512	5.39855	5.04051	5.54193	5.43256	5.42128	5.27096	5.29945
ENSG00000143753 : DEGS1	7.22609	6.95995	7.07538	7.25339	7.22609	6.855	6.81974	7.05549	7.17127	7.0408	6.71426	7.14082	7.63844	7.04263	7.17383	7.01933	7.13438	6.99117	7.04371	6.95973	7.27676	7.10069	6.6368	7.1673
ENSG00000113273 : ARSB	5.959	6.05621	6.40295	6.4535	6.45202	6.38507	6.50702	6.23939	6.90192	6.43138	6.36787	6.43292	6.28159	6.70214	6.404	6.40104	6.23485	6.40348	6.68783	6.40293	6.45385	6.4341	6.03076	6.73199
ENSG00000172057 : ORMDL3	7.96813	7.94806	7.84634	8.2282	8.23985	8.02583	7.70819	8.08488	7.93092	8.3458	7.8393	7.59207	7.78595	7.80194	7.5793	8.34545	7.91136	7.83445	7.71558	7.89773	7.27521	7.62397	7.85338	7.58656
ENSG00000101194 : SLC17A9	8.1505	8.31455	8.40733	7.78789	7.92477	8.0729	7.83354	7.56268	7.98689	7.91635	7.87024	7.3617	7.48863	8.01573	7.82201	7.9501	7.97936	7.61083	8.05674	7.76833	7.4053	7.68612	8.00618	7.61458
ENSG00000171988 : JMJD1C	8.0126	7.80934	7.93811	8.12218	8.01293	7.7706	7.26235	7.59196	7.48198	7.73661	7.4862	7.33306	7.74906	7.54847	7.50264	7.82832	7.5392	7.61984	7.05786	7.55761	7.81398	7.42843	7.30914	7.54172
ENSG00000106689 : LHX2	5.79077	5.55214	5.90227	5.8696	5.82284	6.50689	5.6446	5.97629	5.75018	5.94327	6.06129	6.41665	5.94327	6.03521	5.7091	6.04406	6.22877	5.98709	6.03859	6.54081	5.75859	5.8916	6.17567	6.23995
ENSG00000111641 : NOP2	6.27745	6.31376	6.4558	6.39715	6.26248	6.23182	6.7469	6.11073	6.34631	5.88416	6.22162	6.39625	6.04835	6.19682	6.61412	5.97994	6.2485	6.36032	6.8276	6.51656	6.53012	6.59575	6.34193	6.30767
ENSG00000160445 : ZER1	6.79258	6.74788	6.79936	6.66442	6.66646	6.6408	6.59459	6.40944	6.45288	6.6411	6.18025	6.4495	6.13153	6.21048	6.44717	6.43467	6.40718	6.38649	6.32933	6.27953	6.44824	6.19872	6.40978	6.54894
ENSG00000182400 : TRAPPC6B	7.0332	6.76729	6.6488	6.85266	6.71819	6.38093	6.17276	6.65101	6.53455	6.71207	6.58788	6.32344	6.42191	6.64609	6.56817	6.58809	6.76591	6.57414	6.00927	6.75661	6.63836	6.63152	6.40336	6.70743
ENSG00000197568 : HHLA3	6.58707	6.27376	6.1717	6.56391	6.22696	6.04272	6.0492	6.55561	5.98973	6.18682	6.19931	5.67513	6.41113	6.21424	6.05997	6.10554	6.34129	6.27363	5.5952	5.97746	6.17876	6.05944	6.21182	6.3834
ENSG00000147475 : ERLIN2	6.3738	6.19544	6.43327	6.30876	6.23847	6.15511	5.53438	5.98208	5.68971	6.05257	5.8589	5.52575	5.75801	5.72361	5.68008	6.09481	6.01251	5.65039	5.5101	5.66151	5.74305	5.72762	5.94212	5.70955
ENSG00000089775 : ZBTB25	5.57259	5.38288	5.46225	5.56224	5.51334	5.42888	5.94006	6.05282	6.04622	6.11414	5.84058	6.04433	5.89865	6.04832	5.77327	6.02469	5.92936	5.4807	5.89112	5.65357	6.51117	5.91175	5.91533	5.82811
ENSG00000104497 : SNX16	5.03825	4.46578	4.53807	4.93571	4.38749	3.95898	4.96792	4.69429	4.63543	4.87347	4.52057	4.54177	4.52736	4.55657	4.81966	4.60182	4.57299	4.7573	4.22816	4.72504	4.91622	4.80243	4.32755	4.95673
ENSG00000124257 : NEURL2	5.7526	5.69914	5.56425	5.72114	5.70751	5.80732	5.55449	5.8018	5.38724	5.84369	5.56515	5.54846	5.42803	5.61218	5.65947	5.68025	5.6928	6.11997	5.52634	5.61612	4.72288	5.21949	5.67484	5.6045
ENSG00000142082 : SIRT3	7.75774	7.83864	7.80557	7.79217	7.95153	8.01741	7.50059	7.32605	7.63335	7.88071	7.73356	7.50106	7.18744	7.53266	7.30384	7.67798	7.46851	7.44931	7.3691	7.6294	7.21313	7.24466	7.74975	7.27994
ENSG00000111319 : SCNN1A	5.25397	5.29376	5.34782	5.29376	5.42873	5.42039	5.16544	5.45427	5.24108	5.13944	5.28589	5.46847	5.20968	5.4682	5.5397	5.5311	5.56039	5.57353	5.11731	5.29376	6.31384	6.09498	5.46108	5.73963
ENSG00000134352 : IL6ST	9.88423	9.85173	9.90348	9.98198	9.95093	9.78105	9.76045	10.0525	10.1059	9.77113	9.93913	9.85832	10.0922	10.2504	10.2886	9.70494	10.1789	10.1231	9.80635	9.88178	10.006	9.98222	9.49442	10.1947
ENSG00000075624 : ACTB	11.4691	11.4591	11.5604	11.4639	11.21	11.6124	11.8716	11.473	11.8487	11.3553	11.8116	11.7128	11.5512	11.7218	11.8013	11.3817	11.7223	11.3174	11.7787	11.6986	12.0278	11.8035	11.7379	11.6472
ENSG00000204604 : ZNF468	4.51418	4.73321	4.42658	4.52649	4.53852	4.25409	4.80486	4.91012	4.66565	4.92577	4.87727	5.24254	4.92964	4.40064	4.93531	4.77988	4.32076	4.69278	4.42493	4.65484	5.136	4.98578	4.71662	5.20921
ENSG00000111276 : CDKN1B	7.66506	7.17952	7.59175	7.75315	7.80721	7.87365	7.57404	7.69528	7.62318	7.71928	7.89029	7.62394	7.42059	7.47058	7.42922	7.64829	7.81876	7.37114	7.43731	7.63371	8.15955	7.70397	7.40079	7.4926
ENSG00000008282 : SYPL1	7.63966	7.49919	7.50579	7.68538	7.45283	7.51209	7.67791	7.8203	7.73206	7.36923	7.54924	7.7367	8.12206	7.94672	8.07764	7.40465	7.59868	8.00771	7.71728	7.70458	7.96187	8.00167	7.25738	7.97314
ENSG00000145332 : KLHL8	5.97268	5.57022	5.9094	6.08851	5.97557	6.06983	5.40678	5.6832	5.66464	6.08886	5.8198	5.67588	5.27467	5.68797	5.53118	6.26228	5.86726	5.71707	5.25014	5.78368	5.86224	5.52456	5.46474	5.45793
ENSG00000117450 : PRDX1	9.11585	9.01709	9.18243	9.00866	9.05386	8.76466	9.05747	9.06194	9.11826	9.01091	8.97864	8.64404	9.09504	9.16488	8.99264	9.06281	9.4288	8.81677	8.90389	9.22588	8.94224	8.82837	9.014	8.93351
ENSG00000274618 : HIST1H4F	4.48042	4.82816	4.60217	4.65397	5.02212	4.4431	4.25815	4.496	4.74707	4.53512	4.80164	5.12384	4.2408	4.58547	4.79622	4.72588	4.62148	4.55654	4.99835	4.76293	4.96583	4.92688	4.54478	4.53479
ENSG00000065882 : TBC1D1	7.33804	7.38576	7.10811	7.28493	6.8395	7.33021	7.42538	6.9907	6.9254	7.00119	6.76809	7.15944	7.1522	7.06797	7.13154	7.04162	6.87923	6.84371	7.23016	6.6825	7.34973	7.13638	6.55434	7.14725
ENSG00000071127 : WDR1	8.27501	8.4002	8.49264	8.18578	8.03154	8.39625	8.69346	8.32867	8.58775	8.21452	8.51025	8.44489	8.1418	8.45589	8.62311	8.23769	8.41934	8.07275	8.57787	8.09966	8.65842	8.6051	8.52589	8.52964
ENSG00000137947 : GTF2B	7.33634	6.9447	7.31866	7.31006	7.02111	6.80097	6.86832	6.95714	7.13072	6.94428	6.94418	6.82366	7.27071	7.2497	6.94259	6.94045	7.17587	6.96786	6.71289	7.0688	7.07053	7.06307	6.7387	7.16155
ENSG00000224032 : EPB41L4A-AS1	5.56142	5.44736	5.50188	5.80862	5.61913	5.96358	6.00103	5.33877	5.31642	5.64136	5.38512	5.68246	5.12255	5.13724	5.56366	5.56947	5.42678	5.34906	5.209	5.32311	6.0975	5.58575	5.50813	5.374
ENSG00000174282 : ZBTB4	5.94688	5.95957	6.07429	5.92799	5.85674	5.64231	6.38729	5.77254	5.80526	5.68069	5.71745	6.13289	5.97226	5.75152	5.94682	5.70919	5.77553	5.60995	6.19579	5.63896	6.13771	6.09305	5.43483	6.03566
ENSG00000116161 : CACYBP	6.88759	6.63168	6.75531	6.60114	6.59166	6.43335	6.68359	6.64668	6.42294	6.92242	6.74799	6.14917	6.72453	6.21076	6.52761	6.81184	6.81948	6.5298	6.10894	6.68806	6.80529	6.5417	6.3841	6.69538
ENSG00000147854 : UHRF2	6.37157	6.26442	6.5074	6.38649	6.26829	6.71047	6.89961	6.92697	6.86777	7.05385	6.84382	7.12218	7.16296	6.85456	6.98024	7.0033	6.93251	6.85583	6.94776	6.97366	7.20548	7.10992	6.7081	6.87818
ENSG00000277149 : TYW1B	5.67543	5.58814	6.20122	6.26485	5.8788	6.09374	5.57383	5.70446	5.44196	5.93238	6.04942	5.80462	6.26625	5.57338	5.96527	5.82966	6.0172	6.41219	5.97897	5.85798	5.61549	5.47067	5.83561	5.61424
ENSG00000120539 : MASTL	5.87949	5.5437	5.90694	6.00511	5.57332	5.81371	5.83579	6.0682	6.15389	6.40869	5.83401	5.88874	5.88565	6.34746	6.03878	6.13994	6.0011	6.21997	5.52644	6.25363	6.4133	6.01737	5.96524	6.03971
ENSG00000026103 : FAS	7.04309	6.86138	7.01242	7.14556	6.83028	6.53019	6.88187	7.30924	7.24529	6.94548	6.84091	7.08754	7.33045	7.09705	7.00163	6.32681	6.71365	7.04585	6.95413	6.7626	6.78527	6.87168	6.53261	7.18446
ENSG00000150093 : ITGB1	8.57857	8.4475	8.69407	8.51168	8.34819	8.29338	8.51145	8.85955	8.65126	8.30652	8.29969	8.84714	8.83134	8.86339	8.84893	8.20989	8.45046	8.45487	8.69551	8.22979	8.74556	8.98139	8.28805	8.89818
ENSG00000171723 : GPHN	7.25997	7.10877	7.17562	7.22023	7.16383	7.48146	7.04611	7.56572	7.25611	7.8566	7.43641	7.03868	7.65316	7.20622	7.32032	7.83392	7.5836	7.55723	7.09685	7.70624	7.09233	7.38292	7.58544	7.2251
ENSG00000207630 : MIR7-3	4.82276	4.82301	4.83699	4.33216	5.06483	4.92076	4.34459	4.68198	4.70457	4.56495	5.04232	4.48935	4.62968	4.9745	4.65639	4.56319	4.85057	5.1109	4.84287	4.78579	4.49195	4.43613	5.13551	4.34554
ENSG00000183864 : TOB2	6.95916	6.90948	7.09675	6.92526	6.81475	7.07783	7.63492	7.35851	7.09169	7.71263	7.43871	7.4138	7.55112	7.11704	7.60585	7.82619	7.47983	7.39537	7.30677	7.23899	7.43529	7.34323	7.39286	7.04019
ENSG00000203666 : EFCAB2	3.86189	3.98843	4.03191	3.44734	4.36721	4.27814	4.38436	4.57165	4.19799	4.20474	4.29526	4.52185	4.07944	4.25721	4.1287	4.2268	4.20262	4.1546	4.43988	4.65573	3.70365	4.1796	4.23059	4.1101
ENSG00000163344 : PMVK	6.1015	6.07942	6.2414	6.45023	6.33902	6.43865	6.04705	6.05882	6.00042	6.3251	5.9249	5.79932	5.7443	5.93064	5.88659	6.33947	6.22837	6.18036	6.04104	6.0449	5.58534	5.51671	6.23722	5.66312
ENSG00000129911 : KLF16	7.21994	7.54373	6.95396	6.63171	6.98048	6.73878	6.6671	6.46835	6.79105	6.50181	6.72341	6.41666	6.58331	6.70875	6.63699	6.57054	6.73504	6.97893	6.96585	6.39843	6.51538	6.68089	7.05133	6.50385
ENSG00000141314 : RHBDL3	4.25913	4.21905	4.23589	4.14361	4.71334	4.44587	4.21823	4.37303	3.92161	3.7282	4.43362	4.23123	4.11457	4.5378	4.13708	4.18725	4.1744	4.668	4.3996	4.31622	3.6976	3.90659	4.79475	4.15202
ENSG00000135900 : MRPL44	6.45075	6.21834	6.43936	6.40833	6.18587	6.08821	5.54117	5.96631	6.13094	5.92008	6.0996	5.77348	5.95502	5.59636	5.85686	6.08635	6.33494	6.06649	5.7117	5.97501	5.81795	5.67784	6.03286	5.89858
ENSG00000003402 : CFLAR	7.67535	7.56148	7.37593	7.79356	7.28161	7.15286	7.08337	7.26646	7.35311	7.36405	7.24346	7.70935	7.03202	7.52733	7.45784	7.22903	7.52029	7.76777	7.09915	7.19104	7.73068	7.36951	7.076	7.84382
ENSG00000137478 : FCHSD2	7.60008	7.13225	7.37777	7.38052	7.26373	7.35037	7.68349	7.8817	7.66364	7.65334	7.67154	7.83872	7.96531	7.94772	7.71586	7.65481	7.65574	7.9578	7.93999	7.70506	7.99478	7.88406	7.58545	7.9663
ENSG00000214022 : REPIN1	7.25863	7.28647	7.20946	7.26763	7.36324	7.15594	6.91416	6.91123	6.82129	7.02098	6.81127	6.84685	6.82273	6.75624	6.84203	7.19846	6.88654	7.04546	6.96267	7.18737	6.63677	6.65053	6.8927	6.85458
ENSG00000213928 : IRF9	7.60405	7.25355	7.40759	7.50343	7.20309	7.09842	7.38363	7.44237	7.70588	7.21937	7.54628	7.58377	7.54283	7.80274	7.4113	7.13273	7.47862	7.03177	7.43307	8.11887	7.78812	7.73834	7.12573	7.74866
ENSG00000051620 : HEBP2	9.09401	9.20769	9.20611	9.32583	9.43318	9.31021	8.87436	9.53596	9.07918	9.41419	9.14476	8.71482	9.18007	9.29085	9.22135	9.30829	9.33112	9.59642	8.9308	8.95668	8.6766	8.92211	9.38213	9.3226
ENSG00000196376 : SLC35F1	3.81648	3.61776	4.08679	4.14198	4.21554	4.09126	3.96259	3.90388	4.08518	4.03672	4.18781	4.45655	3.9388	4.00417	3.92105	3.85416	3.98776	3.97806	3.91448	3.76719	3.90135	4.30441	4.14625	4.26431
ENSG00000115514 : TXNDC9	4.8743	4.54521	4.94273	4.83728	4.27579	4.34492	4.69596	4.72922	4.88554	4.63552	4.7067	4.61643	4.73266	4.80106	4.76625	4.63631	4.66254	4.67285	4.79632	4.76456	4.65203	4.1985	4.12375	4.78461
ENSG00000116962 : NID1	8.33784	8.6494	9.12653	9.12912	8.88489	9.18045	8.9611	8.85121	8.89609	9.02582	8.98119	8.70526	8.69055	8.86221	8.88988	9.01295	8.96678	9.11201	8.94181	8.76888	8.54925	8.95318	8.69048	8.8625
ENSG00000102962 : CCL22	4.87529	5.12631	4.8664	4.74895	4.97513	5.33694	5.29751	5.27674	4.97139	4.8373	5.19005	4.9355	5.37603	5.03869	4.94186	4.78261	4.90428	5.08049	5.20219	5.18086	5.82927	5.24311	5.19164	4.82339
ENSG00000125398 : SOX9	6.5551	6.50283	6.68195	6.50128	6.84401	6.32717	6.98282	6.55795	6.77563	6.25145	6.91412	7.05169	6.72528	6.86225	6.92387	6.36457	6.58925	6.90545	6.9348	6.38585	7.09379	6.92332	6.7222	6.70617
ENSG00000008130 : NADK	6.88798	6.93654	7.08221	6.77821	7.192	6.85754	6.51141	6.67403	6.39846	6.60887	6.2925	6.17761	6.54075	6.40744	6.69609	6.74169	6.609	6.45517	6.71121	6.53467	6.40284	6.41266	6.79532	6.4973
ENSG00000167815 : PRDX2	6.70436	6.79603	6.93805	6.84986	6.77623	6.9414	6.34798	6.45064	6.41882	6.70947	6.68847	6.31621	6.13889	6.54262	6.25107	6.87603	6.69361	6.18982	6.41047	6.53829	6.10958	6.36417	6.71055	6.3193
ENSG00000168781 : PPIP5K1	5.73651	5.4824	5.84237	5.99297	5.61409	5.74612	6.06641	6.15979	5.86673	5.81025	5.83229	6.15575	5.78228	5.78244	6.20811	5.57539	5.24197	5.96035	6.08484	5.50883	5.67264	5.76204	5.93684	5.98635
ENSG00000132570 : PCBD2	5.56763	5.47693	5.59678	5.59206	5.48722	5.24341	5.11493	5.19178	5.4725	5.45053	5.17025	5.19071	4.85745	5.32525	5.36131	5.57964	5.53626	5.4465	5.04222	5.60598	5.02611	4.83306	5.33589	5.22849
ENSG00000114391 : RPL24	9.00174	9.04293	9.17774	9.2319	9.12889	9.36842	9.02862	8.94653	8.70484	9.13924	8.83331	8.98943	8.1336	8.77182	8.9846	9.0229	9.10498	8.60952	9.0296	8.72227	9.28595	9.04379	8.92332	8.89471
ENSG00000145425 : RPS3A	9.27276	9.35342	9.30794	9.304	9.19149	9.46765	9.33068	9.51544	9.21091	9.44502	9.27577	9.73081	9.54872	9.13417	9.73041	9.47446	9.53989	9.15485	9.4182	9.15793	9.89909	9.4863	9.07801	9.51307
ENSG00000168610 : STAT3	10.0003	9.73138	10.24	9.81703	10.2391	9.59506	10.0451	10.1146	9.82778	9.60136	9.7104	9.73933	10.1235	10.0391	10.0087	9.69341	9.83853	9.89696	10.0626	9.73497	10.0508	10.095	9.96581	9.95353
ENSG00000171262 : FAM98B	4.87972	4.9372	4.65215	4.23039	4.61646	5.11143	4.80599	4.67226	4.94875	4.79121	4.15566	4.89674	4.85393	4.42791	4.2138	4.95903	4.6979	4.73507	4.62457	4.46565	5.11102	4.63203	4.27567	4.52501
ENSG00000134684 : YARS	7.50994	7.25762	7.7255	7.13996	7.43674	7.04667	6.8046	7.07515	7.357	6.87141	6.9011	6.85423	6.99061	7.10213	7.09889	6.97851	7.10159	6.72521	7.07719	7.04166	7.07656	7.07389	7.24097	7.48302
ENSG00000173349 : SFT2D3	6.66653	6.52767	6.73467	6.59461	6.62249	6.6844	6.55454	5.98681	6.37308	6.55454	6.59478	6.13816	6.33683	6.51359	6.19597	6.42512	6.51347	6.37902	6.09514	6.6839	6.03222	6.01596	6.55454	6.27752
ENSG00000174021 : GNG5	7.75582	7.87903	7.93357	7.58429	7.6619	7.96995	7.52388	7.9811	8.51102	7.95419	8.22549	7.80488	8.08682	8.20271	7.59648	8.04034	8.19712	7.90209	8.1631	8.18064	8.29575	8.05541	8.06418	8.07922
ENSG00000005801 : ZNF195	6.18599	6.05689	5.84994	5.92629	5.97509	5.70797	6.42244	6.29109	6.35279	6.40811	6.19724	6.66908	6.48675	6.46035	6.49104	6.25793	6.26785	6.49295	6.35456	6.45391	6.26495	6.24633	6.12367	6.41003
ENSG00000176014 : TUBB6	6.91094	6.76718	6.93583	6.7994	6.82395	6.8318	7.13733	6.95593	6.8618	6.29497	6.98866	7.14392	7.13669	6.883	7.06812	6.63596	6.72861	6.631	7.34868	6.66753	7.26008	7.14544	6.96598	6.9968
ENSG00000178913 : TAF7	5.87792	5.7723	5.97469	6.15237	5.79132	5.87385	5.3489	5.72814	5.65273	5.59909	5.38122	5.76646	5.61393	5.43937	5.49386	5.56787	5.59937	5.77067	5.27495	5.77921	5.73834	5.64511	5.71104	5.54669
ENSG00000167207 : NOD2	4.3317	4.71777	4.68803	4.79411	4.04844	4.37616	4.93393	4.50848	4.66982	4.5181	4.38106	4.86893	4.85927	4.62032	4.54229	4.78959	4.51846	4.60621	4.80958	4.45567	4.78628	4.39579	4.89738	4.80291
ENSG00000157593 : SLC35B2	7.5962	7.3163	7.46417	7.41492	7.59827	7.27598	6.99424	7.04356	7.08258	7.22658	7.24769	7.11342	6.87015	7.10052	6.95266	7.23451	7.01213	6.65165	7.03972	6.90808	6.66145	7.08086	6.7317	7.03588
ENSG00000132436 : FIGNL1	4.24348	4.22633	4.31033	3.56604	3.80297	3.49261	4.09069	3.72009	3.71165	3.88984	3.71917	4.22703	4.06686	3.90969	3.92847	3.98966	3.62658	3.94726	4.21223	3.76079	4.01744	3.52265	3.86312	4.20164
ENSG00000188177 : ZC3H6	6.03813	6.02622	6.22346	6.58106	6.28312	6.24315	6.35941	6.14549	5.89529	6.6156	6.53347	6.59886	6.2487	6.08457	6.45628	6.49511	6.53399	6.35285	5.8658	6.15826	6.70848	6.35098	6.04246	6.34993
ENSG00000153975 : ZUP1	4.05816	3.58171	3.76708	3.85093	3.50473	3.84409	3.88687	3.89284	3.92466	4.17663	3.83092	4.28458	4.19764	3.84502	3.87768	4.07589	3.77846	3.53334	3.57878	3.64601	4.36297	4.1481	3.67515	4.13381
ENSG00000207808 : MIR27A	4.9864	5.34843	4.97102	4.6541	4.94664	4.97316	4.84395	4.33866	4.39553	4.39817	4.67276	4.58406	4.76571	4.72401	4.96377	4.76685	4.37989	4.74513	4.7608	4.25948	4.994	4.58648	4.76798	4.68292
ENSG00000158050 : DUSP2	5.46361	5.47442	5.26135	5.38845	5.40604	5.39799	5.58917	5.55452	5.69076	5.26111	5.95414	5.83877	5.53903	5.86586	5.59429	5.18851	5.30951	5.68306	5.87123	5.85819	5.92306	5.92989	5.59917	5.75401
ENSG00000165269 : AQP7	6.68175	6.93186	6.75531	6.94534	7.23987	6.78148	6.30673	6.83758	7.03953	6.64778	6.64229	6.51602	6.51839	6.92617	6.36755	7.10685	6.62872	6.56922	6.59528	6.70905	6.3212	6.58845	7.05217	7.06379
ENSG00000185127 : C6orf120	7.82437	7.60377	7.82226	8.00264	7.62257	7.95404	7.25229	7.49619	7.32474	7.73965	7.27674	7.27057	7.60835	7.18766	7.23662	7.79662	7.37568	7.50324	7.09371	7.49099	7.47811	7.1148	7.38503	7.23821
ENSG00000197381 : ADARB1	6.30798	6.12516	6.4396	6.39519	6.41488	6.27502	6.71505	6.10978	6.25454	6.27299	5.83418	6.78294	6.23734	5.95658	6.52308	6.20134	5.83941	6.09353	6.72939	6.21703	6.60001	6.7098	6.17356	6.49804
ENSG00000139192 : TAPBPL	7.73158	7.66097	8.03749	7.8248	7.68859	7.79728	8.19342	7.25007	8.14734	7.49217	7.58878	7.98771	7.28603	8.03743	8.12334	7.48068	7.61562	7.59978	7.40502	7.89421	7.78617	7.71008	7.64853	8.10657
ENSG00000132952 : USPL1	6.97273	6.50499	6.42185	6.90455	6.53889	6.58438	6.23044	6.59635	6.24438	6.77264	6.2443	6.4204	6.24089	6.34659	6.47175	6.49999	6.43258	6.27742	6.08681	6.40165	6.75253	6.26889	6.14302	6.53915
ENSG00000115128 : SF3B6	7.72686	7.63084	7.87248	7.85266	7.81604	7.77077	7.41004	7.77293	7.49068	7.78792	7.61751	7.32956	8.18428	7.49267	7.53337	7.68768	7.78972	7.52473	7.1457	7.57551	7.63733	7.41463	7.61519	7.44532
ENSG00000102910 : LONP2	9.928	9.97757	9.93704	9.82085	9.63132	9.87715	9.55008	9.87503	10.2091	10.1469	9.89775	9.39906	9.87721	10.0849	9.91066	10.1445	10.11	10.0031	9.87726	10.0362	9.58183	9.84979	10.3869	9.7873
ENSG00000135334 : AKIRIN2	7.65485	7.19051	7.39883	7.71017	7.27441	7.6541	7.36354	7.27031	7.22898	7.17389	7.50174	7.33969	7.56844	7.47623	7.47062	7.07434	7.59664	7.49395	7.50927	7.69846	7.62347	7.54148	7.07443	7.38118
ENSG00000189306 : RRP7A	6.31784	6.44462	6.4169	6.54308	6.33708	6.73625	6.59978	6.34917	6.12589	6.64435	6.66079	6.3942	6.28072	6.2703	5.8617	6.65405	6.38811	6.17203	6.71708	6.68802	6.53728	6.78186	6.54882	6.02574
ENSG00000096717 : SIRT1	7.26759	6.71423	6.76192	6.62885	7.05811	6.77275	6.38782	6.46312	6.67493	6.89256	6.8533	6.64151	6.65459	6.74404	6.36138	6.70777	6.79826	6.6162	6.06044	6.38487	6.59247	6.34027	6.3694	6.27526
ENSG00000109736 : MFSD10	6.3897	6.51697	6.47397	6.45632	6.51034	6.55387	6.99046	6.64299	6.96766	6.44898	6.77679	7.24339	6.85459	6.65278	6.80286	6.55783	6.60924	6.66256	6.92622	6.67566	7.12997	7.03948	6.63091	6.91217
ENSG00000166471 : TMEM41B	6.87581	7.22378	7.11049	6.78455	6.78722	6.48238	6.3373	6.6557	6.60668	6.87255	6.61076	6.30139	6.48783	6.56613	6.48312	6.80534	6.90464	6.52992	6.25451	6.63296	6.56668	6.54284	6.54988	6.53433
ENSG00000243646 : IL10RB	8.01895	7.43416	7.70092	7.5455	7.52568	7.31556	7.67569	7.76964	7.60155	7.52802	7.2822	7.37384	7.77774	7.58085	7.80148	7.49477	7.52307	7.23837	7.67472	7.65006	7.7153	7.62516	7.25764	7.51426
ENSG00000120925 : RNF170	7.31366	6.93052	7.0862	7.21852	7.14631	6.89272	6.70216	6.96519	6.93574	7.3133	6.85599	6.78235	7.47971	6.99944	6.89408	7.27186	7.20273	7.43078	6.53883	6.93295	6.95801	6.89668	6.56433	6.86504
ENSG00000171863 : RPS7	6.44224	6.2955	6.6176	6.68222	6.50473	6.81558	6.4702	6.65622	6.35369	6.61371	6.48397	6.51478	6.12839	6.35212	6.61769	6.42383	6.7527	6.1005	6.40605	6.24384	6.81079	6.67614	6.32756	6.43976
ENSG00000106605 : BLVRA	4.86226	4.762	5.07925	4.98745	4.89938	5.0424	5.39519	5.12035	5.18915	5.28876	5.06165	5.27696	5.21524	5.24221	5.17032	5.06309	5.25315	4.98822	5.56972	5.54255	5.89917	5.55936	5.38419	5.18534
ENSG00000116750 : UCHL5	6.42917	5.97896	6.3368	6.25392	6.0204	5.85581	5.60718	6.20627	6.03193	6.2009	5.70154	5.59638	6.03695	5.89961	6.05042	6.10077	6.08719	6.09208	5.64734	6.19969	5.92572	5.92315	5.82174	6.17492
ENSG00000148400 : NOTCH1	6.22814	6.0118	6.36671	6.35051	6.29518	6.47045	6.42221	5.77864	6.04847	6.06016	5.98172	6.36552	5.88583	5.94374	6.10817	6.02227	5.84022	5.77539	6.44378	5.96471	6.10121	6.14175	6.08816	5.91075
ENSG00000162613 : FUBP1	7.55682	7.45773	7.4823	7.45701	7.33589	7.21446	7.78132	7.73032	7.71092	7.32482	7.3791	7.97322	7.8258	7.73349	7.79994	7.27319	7.38765	7.42322	7.58922	7.54574	7.99176	7.89142	7.24212	8.02418
ENSG00000254415 : SIGLEC14	4.69093	5.17047	4.56832	5.1187	4.85803	4.58341	4.7254	4.9432	5.28252	4.87444	4.88975	4.75289	4.9016	5.20038	4.92421	5.06151	4.98773	4.87008	4.82089	5.06664	5.52936	4.8771	5.1163	5.05072
ENSG00000109323 : MANBA	5.21354	5.02097	5.47139	5.35784	5.31109	5.48291	5.50307	5.63003	5.47634	5.62885	5.27613	5.70695	5.55898	5.46779	5.34169	5.45343	5.54498	4.99198	5.78096	5.18601	6.12575	5.76382	5.53169	5.66989
ENSG00000106415 : GLCCI1	6.63311	6.01529	6.54413	6.36577	6.16902	6.25067	6.73397	6.40014	6.51551	6.78883	6.30632	6.60111	6.49304	6.30479	6.58336	6.61006	6.28888	6.06946	6.57907	6.61154	6.82986	6.69294	6.09611	7.22109
ENSG00000139083 : ETV6	6.783	6.67912	6.85785	6.62755	6.77381	6.50322	7.09379	6.79979	6.74427	6.40239	6.66712	7.09849	7.02041	6.63777	6.92867	6.3549	6.66851	6.51215	6.80637	6.78749	7.20437	6.92129	6.14387	7.11072
ENSG00000156162 : DPY19L4	7.17765	6.96675	6.93373	6.95676	6.75127	6.66646	6.36281	7.00165	6.82298	7.14143	6.72105	6.57759	7.27082	6.89834	6.74463	7.03839	6.75127	7.18881	6.56291	6.63715	6.75127	6.6528	6.40722	6.68143
ENSG00000275221 : HIST1H2AK	5.0912	4.83483	5.1187	5.09601	5.1829	5.24156	5.40218	5.57711	5.21358	4.89726	5.64739	5.12064	5.24257	5.23889	5.23359	4.8532	5.44666	4.96454	5.65726	5.59245	5.58143	5.40389	5.03721	5.34446
ENSG00000151247 : EIF4E	4.21101	4.27196	4.25739	3.98718	4.10773	4.15728	3.85897	3.94532	4.66213	4.66666	4.28354	4.18956	4.05433	4.07891	4.39435	3.8416	3.98011	4.33193	4.08235	4.26616	4.68423	4.49434	4.41067	4.34809
ENSG00000143933 : CALM2	8.15247	7.8753	8.03209	7.5293	7.60318	7.73586	7.65458	7.41262	7.77034	7.51525	7.72068	7.73121	7.40032	7.97513	7.82433	7.52789	7.68206	7.39393	7.36399	8.06436	8.02366	7.84656	7.04987	7.55007
ENSG00000211455 : STK38L	7.37593	7.6857	7.56529	7.51263	7.09569	7.105	7.42326	7.67077	7.48993	7.26436	7.46495	7.47364	7.73947	7.59319	7.57878	6.98655	7.30459	7.45699	7.24915	7.3061	7.86478	7.76026	7.1554	7.77292
ENSG00000128262 : POM121L9P	5.47156	5.67719	5.81754	6.13017	5.91422	5.73528	5.56458	5.92033	5.53023	5.51258	5.75348	5.6778	5.34822	5.77413	5.78273	5.47691	5.46019	5.94948	5.3397	5.80334	6.09997	5.28038	5.88589	5.54085
ENSG00000132716 : DCAF8	7.26023	7.19117	7.37053	7.25691	7.12399	7.089	6.57794	7.16854	6.92974	7.2766	6.85989	6.60745	6.68258	6.69876	6.81373	7.07987	7.06193	6.81257	6.86661	7.02687	6.36416	6.71818	6.88915	6.83404
ENSG00000125945 : ZNF436	5.68347	5.74982	5.71027	6.12195	5.88504	5.58606	6.43645	5.93051	5.97494	5.76449	5.77036	6.25965	6.10463	5.74318	6.21438	5.65224	5.66005	5.70325	5.86146	5.66491	6.31863	6.09618	6.06096	5.9667
ENSG00000142166 : IFNAR1	8.12023	7.98796	8.01184	8.19876	8.2513	7.63477	7.41187	8.04012	7.94706	8.22432	7.58264	7.45447	7.88652	7.94462	7.91066	7.97917	7.90946	7.80842	7.62108	7.74566	7.62739	7.58424	7.64177	7.89126
ENSG00000078487 : ZCWPW1	4.05935	4.06728	4.54841	4.36655	3.9335	4.24284	3.67078	3.80786	3.49215	3.94789	4.12751	3.89145	3.86419	3.87307	3.72734	4.15835	4.35039	4.07158	4.07349	4.08427	4.25694	3.78053	3.95287	3.7879
ENSG00000213741 : RPS29	4.83486	4.93596	4.79773	5.03739	4.80612	5.02932	4.90686	4.89025	4.65166	5.27633	4.73031	5.07087	4.14581	4.29237	4.83486	4.94974	5.13468	4.34902	4.77703	4.89549	5.06786	5.12331	4.79676	4.71786
ENSG00000185324 : CDK10	7.32904	7.56892	7.431	7.36515	7.42004	7.39193	6.85364	7.00388	7.02914	7.19658	7.20408	7.12674	6.57507	7.00112	6.81232	7.1481	7.12818	6.8142	6.96092	7.06812	6.81059	6.72757	6.89068	6.8376
ENSG00000197588 : KLKP1	4.12344	4.0416	3.88915	3.56114	4.23547	3.96877	3.91579	3.87985	4.14815	4.28152	4.06809	4.19211	4.17278	4.40177	3.92884	4.43456	3.93947	4.29722	4.19112	4.45798	4.26324	4.34384	4.53482	3.7773
ENSG00000112343 : TRIM38	6.40571	6.16824	6.20508	6.29995	5.87308	5.81025	6.28516	5.87652	6.12331	5.62653	5.9241	6.35841	6.04593	6.03593	6.04188	5.48694	5.80539	6.00164	6.09157	5.92528	6.62461	6.23075	5.69439	6.2455
ENSG00000158773 : USF1	7.26504	7.23786	7.66055	7.52157	7.34532	7.36119	7.29385	6.97494	7.21991	7.47479	7.07135	7.15249	6.88786	7.05861	7.0986	7.33679	7.20586	6.66147	7.12425	7.32337	7.28562	7.06799	7.06886	7.18724
ENSG00000169241 : SLC50A1	7.40181	7.56163	7.54633	8.06239	7.63244	8.01307	7.69851	7.90303	7.9548	8.13148	8.26024	7.83633	7.75334	7.77322	7.69029	8.05349	8.29856	7.59757	7.75988	8.18466	7.86635	7.80751	7.71784	7.92204
ENSG00000089820 : ARHGAP4	5.89157	6.08398	6.06619	5.8788	6.01884	6.16519	6.48616	6.00042	6.15879	6.08627	5.96077	6.33934	5.94146	6.16897	6.06842	5.99754	6.00381	5.62385	6.56346	6.14114	6.50514	6.25729	5.89917	6.26913
ENSG00000185483 : ROR1	5.34613	5.148	5.02615	5.26235	5.25087	5.57942	5.91146	5.26945	5.77163	5.19885	5.74134	5.65267	5.68577	5.46055	5.63279	5.40857	5.33776	5.3232	5.44691	5.22919	5.60271	5.54877	5.44399	5.66388
ENSG00000096384 : HSP90AB1	9.27631	9.30419	9.33394	9.16477	9.32653	9.21363	9.61881	9.67946	9.43491	9.13087	9.59447	9.59763	9.66331	9.31415	9.84514	8.99471	9.46116	9.42196	9.78933	9.58731	9.45828	9.76801	9.09876	9.56656
ENSG00000158104 : HPD	11.577	11.6389	11.5744	11.884	11.5926	11.5323	11.2129	11.9249	11.7727	11.5644	11.7407	11.3477	11.7868	11.7458	11.4354	11.615	11.5926	11.7446	11.4265	11.813	10.7529	11.6173	11.618	11.7964
ENSG00000122435 : TRMT13	5.89181	5.86346	5.75243	5.56192	5.3726	5.26512	6.04066	5.91918	5.92539	5.91298	5.69571	6.22198	5.8997	5.82232	6.25964	5.8709	5.98089	5.87	5.90979	5.96211	6.15326	6.08934	5.91124	5.99522
ENSG00000184357 : HIST1H1B	4.51155	4.15539	4.76463	4.57656	4.48499	4.43532	4.72238	4.68364	4.89623	4.29557	4.74815	4.78159	4.52035	4.58531	4.3091	4.38253	4.73967	4.62433	5.02065	4.75571	5.1749	4.49975	4.32817	4.82207
ENSG00000108468 : CBX1	6.40268	6.27869	6.47037	6.33849	6.46926	6.3687	6.91138	6.47214	6.50191	6.54766	6.54849	6.6431	6.70075	6.34644	6.46466	6.3648	6.39316	6.59442	6.41232	6.31277	6.64424	6.58143	6.35524	6.46105
ENSG00000185608 : MRPL40	6.79674	6.65327	6.55471	6.91414	6.7139	6.71516	6.53343	6.85119	6.67018	7.01158	6.89516	6.43722	7.06701	6.68261	6.55672	7.07478	6.96002	6.84315	6.40098	6.92103	6.19212	6.54185	6.83317	6.76922
ENSG00000054983 : GALC	6.5134	6.75577	6.31474	6.31442	6.26627	6.35889	6.85462	6.62264	6.9835	6.62902	6.68445	6.83122	7.05181	6.94771	6.89602	6.61625	6.44495	6.50601	6.60444	6.50033	6.99322	6.99219	6.93957	6.80242
ENSG00000136270 : TBRG4	6.78183	6.83542	7.0304	7.01618	6.94883	7.06861	6.64972	6.58745	6.87057	6.90992	7.01648	6.78221	6.58233	6.73888	6.74979	6.95534	6.82339	6.57417	6.84455	6.99464	6.65504	6.54744	6.95448	6.62957
ENSG00000112514 : CUTA	8.92619	8.90565	8.96377	8.82128	8.82645	8.99766	8.66192	8.69535	8.87903	8.94654	8.99403	8.79529	8.40924	8.89112	8.57352	8.78106	8.94896	8.172	8.64915	8.89366	8.6062	8.70223	8.73062	8.49736
ENSG00000136840 : ST6GALNAC4	5.57599	5.57017	5.61993	5.50148	5.44744	5.53411	6.14661	5.80047	5.73517	5.70099	5.72313	6.05374	5.70685	5.50757	5.86146	5.52237	5.38734	5.37578	6.14995	5.70685	5.70685	5.98393	5.98612	6.05107
ENSG00000174500 : GCSAM	4.41137	4.90298	4.28682	4.39728	4.72608	4.90696	4.97845	4.56573	4.97989	4.92415	4.95071	4.98312	4.56657	4.74697	4.67471	4.83791	4.3994	4.46497	4.78714	4.98549	5.09355	5.00907	5.05119	4.86968
ENSG00000116747 : RO60	7.48039	6.79735	6.81972	6.88244	6.80843	6.60653	6.37753	6.71863	6.8798	6.72541	6.4855	6.72342	7.04332	6.79174	6.89902	6.52351	6.6235	6.77636	6.45728	6.88871	6.99199	6.78173	6.41095	6.86216
ENSG00000105879 : CBLL1	7.47696	7.47458	7.36621	7.61549	7.39778	7.20324	7.30507	7.54947	7.32816	7.35479	7.0859	7.49032	7.69315	7.37836	7.59453	7.17306	7.53626	7.62145	7.37274	7.30536	7.84676	7.47961	7.32644	7.78983
ENSG00000132182 : NUP210	6.71487	6.99405	6.87728	6.63361	6.61836	6.83135	6.93828	6.62026	6.66378	6.61296	6.65076	6.79605	6.51367	6.73475	6.69165	6.70918	6.58226	6.58425	6.91227	6.88476	6.48012	6.52158	6.59758	6.80687
ENSG00000131914 : LIN28A	4.40837	4.37479	4.27013	4.42239	4.70503	4.26976	4.95839	4.55735	4.12746	4.03282	4.1903	4.3151	4.25402	4.72996	4.39008	4.09428	3.92444	4.95123	4.47997	4.44306	4.34021	4.61141	4.77286	4.35015
ENSG00000104093 : DMXL2	6.84669	7.19682	6.80021	6.87036	6.69685	6.56373	7.14863	7.23463	7.19215	7.00289	6.77941	7.21939	7.42906	7.16459	7.2272	6.72685	6.88172	7.02042	7.05603	7.28222	7.51832	7.04704	6.68614	7.15438
ENSG00000049541 : RFC2	6.82613	6.5728	7.1418	6.82438	6.97731	6.78707	6.47196	6.69136	6.83434	6.92164	6.6801	6.37494	6.52369	6.63854	6.4428	6.91953	6.87971	6.12454	6.47254	6.6418	6.71767	6.38696	6.62247	6.61836
ENSG00000164609 : SLU7	6.33367	5.96595	6.15991	6.35389	5.99904	5.8488	5.56854	5.97823	5.84713	5.97089	5.97642	5.83561	5.80845	5.87207	5.90815	5.91703	6.03627	5.8788	5.43058	5.96858	5.91607	5.76574	5.70917	5.96604
ENSG00000085365 : SCAMP1	7.32136	7.0071	7.21054	7.28342	7.12287	7.16389	7.42844	7.71254	7.48216	7.5907	7.38872	7.40514	7.59614	7.52446	7.34334	7.33182	7.41995	7.46915	7.30042	7.36915	7.73098	7.54517	6.98162	7.84747
ENSG00000115091 : ACTR3	8.60894	8.29861	8.39072	8.37026	8.07639	8.202	8.54634	8.55518	8.47244	8.19214	8.37645	8.5471	8.66956	8.63444	8.59842	8.18353	8.43277	8.54541	8.45312	8.68671	8.7928	8.68911	8.38297	8.88127
ENSG00000028839 : TBPL1	6.33777	6.1082	6.00731	6.38522	5.93921	5.87664	5.9277	6.38118	6.01702	6.5202	6.27728	6.0545	6.21068	6.21844	6.05932	6.19447	5.88947	5.95154	5.62919	6.23141	6.16404	6.07205	5.73096	6.1365
ENSG00000088205 : DDX18	7.44867	7.18267	6.96151	7.23561	6.91699	6.95304	6.87389	6.8749	6.913	6.7919	6.79519	6.76543	6.89279	6.98652	6.95425	6.82716	6.92336	6.92938	6.56147	6.87926	6.95829	6.86233	6.90632	6.79763
ENSG00000101150 : TPD52L2	6.72013	6.6746	6.89274	6.90865	6.73411	6.60814	6.84418	6.76625	6.95645	6.61503	6.77909	6.88143	6.78423	6.64185	6.77487	6.43958	6.79427	6.29284	6.95348	6.67971	6.87448	6.78913	6.65749	6.83659
ENSG00000163606 : CD200R1	4.72717	4.50208	4.64597	4.39837	4.44662	4.36189	4.74778	4.35488	4.46188	4.77617	4.44198	4.48198	4.82876	4.33487	4.39402	4.52015	4.18893	4.10128	4.20518	4.84791	5.1481	4.60586	4.19684	4.79264
ENSG00000163798 : SLC4A1AP	7.81647	7.622	7.48304	7.59481	7.49523	7.42185	7.22031	7.27566	7.35047	7.39806	7.32191	7.50646	7.75526	7.35678	7.52336	7.20313	7.20154	7.83746	6.98572	7.41142	7.53655	7.2987	7.2474	7.47571
ENSG00000130340 : SNX9	8.02966	8.02312	8.19794	8.23371	8.11303	8.0379	8.30773	8.12569	8.42289	8.12737	8.14912	7.98447	8.08022	8.17095	8.28638	8.06191	8.12074	8.16872	7.95224	8.07185	8.26943	8.30422	8.04017	8.04065
ENSG00000254986 : DPP3	6.89514	6.47411	6.49875	6.75972	6.57072	6.30631	6.72655	6.80154	6.9123	6.4791	6.82091	6.50549	6.87147	6.9787	6.71968	6.66278	6.7128	6.59267	6.85917	6.99613	6.77698	6.55896	6.83822	6.96226
ENSG00000115073 : ACTR1B	7.5198	7.23089	7.40997	7.05703	7.21407	7.32628	7.05729	7.01722	7.17275	7.13417	6.90105	7.03501	6.85948	6.79161	6.9707	7.4066	6.97892	6.56375	6.90241	6.94933	7.00499	6.81024	7.01855	6.98208
ENSG00000102786 : INTS6	6.42401	6.28807	6.16056	5.96477	5.80489	5.69343	5.96515	6.47435	6.23617	5.91442	6.10486	5.85703	6.13739	6.11944	6.45546	5.9065	6.46526	6.34953	6.21684	5.98944	5.86782	6.5642	6.14077	6.43591
ENSG00000140044 : JDP2	6.79777	6.69984	7.03101	6.67159	6.42396	6.69445	6.8193	6.39248	6.81835	6.65112	6.93092	6.88871	6.38917	6.60127	6.55232	6.4764	6.82094	6.53434	6.69755	6.57672	7.01913	6.71344	6.96718	6.57422
ENSG00000160182 : TFF1	5.31951	5.49471	5.07066	5.2246	5.62877	5.07212	5.15589	5.32702	5.33553	5.02003	5.19403	5.09688	4.97421	5.32543	5.28439	5.94768	4.87908	5.13974	4.99985	5.29852	5.52047	5.53882	5.16223	5.28335
ENSG00000229117 : RPL41	5.98073	6.03194	5.9522	5.81046	5.85803	6.14389	6.3637	5.68209	5.74225	5.91955	5.85007	6.11257	6.19024	5.66897	6.30929	5.82155	6.0158	5.65419	5.99182	5.88663	6.40529	6.08659	5.63448	5.86542
ENSG00000167483 : FAM129C	4.32478	4.35353	4.40315	4.11278	4.64359	4.82827	5.12437	4.47466	4.59863	4.33424	4.64359	4.98081	4.7308	4.8997	4.87143	4.39463	4.23295	4.71812	4.86519	4.66687	4.88231	4.61973	4.83368	4.41126
ENSG00000197958 : RPL12	6.23425	6.2113	6.41794	6.12987	6.08211	6.63778	5.87717	6.06717	6.03611	6.27636	6.20713	6.40465	6.09146	6.53444	6.14909	5.78495	5.89206	6.43608	6.38377	5.91569	6.59553	6.36874	6.27898	6.06781
ENSG00000072694 : FCGR2B	6.47184	6.60905	7.08218	6.43485	6.93974	7.39459	6.65687	7.18778	6.90637	6.93354	6.75763	6.54267	7.05448	6.90255	6.7378	6.82029	6.96747	6.69802	6.84227	6.65624	6.61828	6.64719	6.62085	6.90132
ENSG00000105501 : SIGLEC5	4.84344	5.03109	5.16066	4.91651	5.2124	5.24057	4.86261	4.8983	5.37303	4.64235	5.04763	5.1061	5.13156	5.57324	5.08866	4.96881	5.19551	5.5684	5.19663	5.15369	5.36017	5.04172	5.45127	5.00421
ENSG00000205763 : RP9P	4.91617	4.82103	4.47903	4.59389	4.76674	4.15985	4.71851	4.73585	4.79491	4.92476	5.02456	5.07916	4.98178	4.97796	5.29737	4.98516	5.17313	4.89251	4.59847	4.87882	5.12688	5.10309	4.81676	5.0213
ENSG00000111252 : SH2B3	7.23887	7.42094	7.0413	6.96983	7.00277	6.81093	7.21669	6.78566	6.71239	6.72707	6.91761	6.85218	6.78828	6.92216	7.00882	6.6296	6.65329	6.66466	7.05591	7.00277	7.1441	7.00767	7.00277	6.80591
ENSG00000213402 : PTPRCAP	6.27349	6.58616	6.29122	6.25038	6.12293	6.34229	7.04258	6.27651	6.60171	6.19968	6.36712	6.74014	6.30987	6.67524	6.49491	6.28214	6.02931	6.36298	6.77432	6.73026	6.77313	6.50522	6.40143	6.78132
ENSG00000162438 : CTRC	4.55098	4.58858	4.40398	4.27867	4.63199	4.5215	4.17725	4.31238	4.49811	4.13136	3.99015	3.99195	4.50091	4.58557	4.47124	4.52262	4.29306	4.47261	4.03806	4.38689	4.00022	4.49612	4.29066	4.26707
ENSG00000145675 : PIK3R1	9.50487	9.64114	9.4742	9.82763	9.43252	9.8627	9.35358	9.41955	9.43939	9.7035	9.45078	9.37931	9.55949	9.32299	9.5327	9.59813	9.61215	10.1237	9.16617	9.49253	9.44846	9.49925	9.53996	9.69562
ENSG00000005075 : POLR2J	5.71303	5.86013	6.13044	5.94895	5.96568	6.19008	5.64689	5.70376	5.49086	5.80578	5.71144	5.47845	5.44348	5.79745	5.49219	5.85506	5.86744	5.62686	5.60514	5.47762	5.39146	5.47897	5.89344	5.44981
ENSG00000108559 : NUP88	8.38837	8.09923	8.17052	8.07146	7.96866	7.85702	7.73077	8.11764	8.04224	8.43817	8.05216	7.83473	8.11261	8.05316	7.92769	8.19086	8.30471	8.23893	7.84577	8.18632	7.65363	7.82707	8.27076	8.10592
ENSG00000198887 : SMC5	7.13111	6.78027	7.14395	7.06305	6.85789	6.73032	6.79346	7.03201	7.06835	7.26478	6.96159	6.93044	7.20386	7.02683	7.12429	7.11152	7.22315	7.223	6.83107	6.67319	7.36132	7.29441	7.03754	7.34763
ENSG00000160336 : ZNF761	4.81582	5.15115	4.86051	4.55506	4.52925	4.44675	4.57295	5.04318	5.04732	4.58725	4.63209	4.92241	5.19892	4.87078	5.11553	4.77208	4.56521	4.72457	4.86871	4.86051	4.88211	5.19568	4.74808	5.1479
ENSG00000131401 : NAPSB	5.94821	6.02203	5.73581	5.74153	5.57511	5.93431	5.74847	5.78225	6.06976	5.69693	6.05766	6.27886	5.63313	5.92751	5.38214	6.00922	5.99107	5.93105	5.93335	6.19256	6.07685	5.80537	5.50679	6.14064
ENSG00000166855 : CLPX	8.09444	7.93225	8.07169	8.24718	8.15723	8.02686	7.44922	7.92871	7.69618	8.00103	8.0013	7.39456	7.73841	7.83921	7.84917	7.94123	7.98261	7.97325	7.40232	7.74654	7.52353	7.45192	7.78009	7.59795
ENSG00000115310 : RTN4	8.00843	7.93948	7.58206	7.80539	7.67737	7.60541	7.07153	7.4684	7.33317	7.47593	7.32139	7.17365	7.45073	7.29704	7.40182	7.35515	7.4317	7.64174	7.05724	7.20349	7.23031	7.39388	7.47399	7.53255
ENSG00000020633 : RUNX3	6.61491	6.37887	6.15724	6.311	6.56392	6.6626	6.93581	6.52499	6.71584	6.36237	6.5927	6.7734	6.50915	6.92166	6.49277	6.25785	6.48479	6.60387	6.79702	6.72549	7.21677	6.93521	6.50045	6.8158
ENSG00000010404 : IDS	7.52241	7.5917	7.58829	7.83678	7.44129	7.91336	8.14968	7.57456	7.30985	7.61472	7.2904	7.91918	7.87835	7.3547	7.8796	7.57783	7.18996	7.72585	7.62263	7.31591	7.74072	7.80215	7.48288	7.75795
ENSG00000165055 : METTL2B	5.14274	4.61932	4.95335	4.97572	5.07486	5.13761	5.11999	5.07477	4.99991	5.3941	4.57253	4.94653	4.82137	4.8168	5.20548	5.58974	5.06098	5.26839	5.36767	5.09012	5.09858	4.83778	4.78501	4.87387
ENSG00000177700 : POLR2L	8.77159	9.18607	9.3333	9.12765	9.07758	9.36291	9.14755	9.10232	8.8384	8.79938	9.47074	8.93745	9.1139	8.90792	8.97794	8.84729	9.36185	8.90574	8.88761	9.38117	8.73326	9.069	8.83488	9.41507
ENSG00000270392 : PFN1P2	10.172	10.104	9.8222	9.89622	9.76469	9.77918	10.1856	10.5699	10.5505	10.2056	10.3618	10.1449	10.4915	10.4794	10.3661	10.2283	10.4963	10.3618	10.5404	10.2959	10.554	10.5326	10.4282	10.4705
ENSG00000273802 : HIST1H2BG	4.30939	4.28376	4.59393	4.25365	4.18529	3.86064	4.15476	4.28546	4.03088	4.1095	3.58154	3.96031	4.22994	4.14632	4.22553	3.75373	4.3427	4.08095	4.53846	3.93196	4.35992	4.41223	4.30094	4.33071
ENSG00000173868 : PHOSPHO1	4.49547	4.87902	4.39383	4.64138	4.89625	4.94494	5.0311	4.46658	4.65521	4.84191	4.48636	4.8662	4.55001	5.28783	5.05724	4.7605	4.76675	5.29644	4.66152	4.77161	4.41913	4.73231	4.72932	4.50931
ENSG00000135679 : MDM2	8.61808	8.65606	8.74733	8.90265	8.40484	8.52198	8.55139	9.01155	8.95165	8.46144	8.64013	8.95958	8.8359	9.04065	8.71423	8.38161	8.62346	9.06727	8.73608	8.63748	8.75982	8.61506	8.65977	8.76767
ENSG00000148516 : ZEB1	6.97692	6.94592	6.98981	7.10458	6.93128	6.6515	7.30415	7.13946	6.98004	6.9532	7.04178	7.31474	7.34748	7.03894	7.42281	6.82218	6.87834	7.07416	7.26896	7.09713	7.50379	7.30735	6.80959	7.39607
ENSG00000189266 : PNRC2	8.51211	8.46483	8.48154	8.68337	8.48776	8.16888	8.60114	8.55612	8.50029	8.33911	8.62494	8.55142	8.3593	8.47061	8.46535	8.22894	8.45776	8.45724	8.4543	8.40023	8.95633	8.75006	8.43994	8.77861
ENSG00000089280 : FUS	8.18874	7.90138	7.94254	7.99118	7.8487	8.33184	8.32797	8.00882	8.12076	7.97737	8.08776	8.35271	8.02789	8.14641	8.08557	7.95992	7.91295	7.99417	8.22604	8.00929	8.02238	8.17671	7.66373	8.03007
ENSG00000116830 : TTF2	4.37402	4.43841	4.49867	4.59267	4.57821	4.45741	4.93097	4.6872	4.77442	4.41896	4.64643	4.92612	4.67841	4.70596	4.74343	4.40794	4.45536	4.16939	4.72426	4.65213	5.0864	4.80905	4.10341	4.93434
ENSG00000165502 : RPL36AL	7.82843	7.48491	7.59732	7.93651	7.37142	7.48442	7.37802	7.25805	7.27128	7.46894	7.51301	7.25688	7.00287	7.05722	7.58712	7.50892	7.66261	7.19421	7.49614	7.31961	7.40184	7.6092	7.46084	7.31118
ENSG00000092445 : TYRO3	4.53861	4.45425	4.59461	4.77375	4.76896	4.97152	4.87285	4.35598	4.77448	4.62347	4.94886	5.20365	4.68206	4.51708	4.62905	4.71373	4.84176	4.77906	5.20413	4.6182	5.0818	5.09477	5.09511	4.61571
ENSG00000173581 : CCDC106	6.18511	6.05727	6.42662	6.01025	6.18557	6.62246	6.06829	5.90214	5.84807	6.3175	6.32807	5.832	5.75302	6.12452	5.91964	6.31659	6.04467	5.89115	6.02826	5.90427	5.56373	5.77431	6.3434	5.89266
ENSG00000198824 : CHAMP1	6.58235	6.23847	6.49131	6.40439	6.02629	5.78227	5.76814	6.04105	6.59525	6.18035	6.15619	6.43529	6.26829	6.57694	6.30706	6.1135	6.60814	6.57946	6.13168	6.02819	6.15545	6.11186	6.14859	6.40402
ENSG00000073578 : SDHA	9.9764	9.95721	10.1626	9.90002	9.91817	9.91556	9.6901	9.47888	9.62153	9.70755	9.703	9.26524	9.34191	9.54129	9.41004	9.7526	9.72758	9.35104	9.42529	9.76883	9.39716	9.50431	9.6772	9.34308
ENSG00000187801 : ZFP69B	4.46525	4.56436	4.27119	4.41943	4.53994	3.90488	4.4498	4.14735	4.10168	4.58211	4.72297	4.49672	4.33093	4.51682	4.33093	3.99528	4.0957	4.30811	4.38657	4.32866	4.55696	4.24949	4.07935	4.64566
ENSG00000107890 : ANKRD26	5.00745	4.91481	4.89616	4.82374	4.75872	4.73925	4.9145	5.19324	4.76463	5.30688	5.40491	4.82447	5.30008	4.80323	5.17932	5.36728	5.37085	5.03683	4.84062	5.1946	5.1345	4.83106	4.82702	5.2094
ENSG00000168116 : KIAA1586	5.69155	5.75272	5.71806	5.9031	5.55128	5.25828	5.76217	5.77434	5.45273	5.98649	5.8429	5.42227	5.49926	5.37395	5.7578	5.50341	5.70022	5.67642	5.41754	4.94426	5.68674	5.61043	5.38279	5.8893
ENSG00000114670 : NEK11	3.87765	3.55247	3.80641	3.93702	4.01986	3.65557	4.13826	3.75988	4.15728	3.7713	3.95033	4.41442	3.70945	4.03714	3.92878	3.77927	4.21925	3.99139	3.64567	3.92915	4.04163	3.48777	3.73086	3.9839
ENSG00000065600 : TMEM206	4.11077	4.3439	4.29409	4.20495	4.1761	4.15265	4.73949	4.43994	4.55391	3.9702	4.53305	4.86311	4.79657	4.69569	4.65461	4.49141	4.59866	4.42304	4.80341	4.43354	4.74563	4.3697	4.74184	4.61871
ENSG00000179583 : CIITA	5.83579	5.78428	5.71552	5.80974	5.80585	5.59118	6.25465	5.89408	5.97127	5.83503	5.88094	6.41507	5.94134	6.0212	5.957	5.75528	5.80613	5.94472	6.081	6.17952	6.65976	5.94886	5.71304	6.04543
ENSG00000120889 : TNFRSF10B	7.70379	7.58026	7.63599	7.58359	7.33088	7.52567	7.09023	7.38638	7.46316	7.15971	7.55121	7.55228	7.41847	7.35544	7.08728	7.07672	7.39998	7.55792	7.2914	7.50258	7.51278	7.23219	6.96008	7.19589
ENSG00000160447 : PKN3	5.23051	4.94062	5.19942	4.98369	5.1197	5.198	4.97266	5.06359	4.74588	4.65507	5.08409	4.65628	5.21611	4.97971	4.90126	4.82503	4.94408	5.17021	5.56674	5.04761	4.54778	4.73057	5.18551	5.11372
ENSG00000109320 : NFKB1	7.08547	7.26287	7.27389	6.92471	6.92481	6.98431	7.09339	7.09436	6.98888	6.75507	7.07627	7.09546	7.22712	6.89258	7.18856	6.71947	6.98534	6.73873	7.11321	7.19485	7.48193	7.20852	6.62169	7.27704
ENSG00000171067 : C11orf24	8.16522	7.73029	8.05636	8.0203	8.06958	7.58148	7.69067	8.05991	7.69703	7.61159	7.46392	7.42598	7.90806	7.82963	7.88891	7.61609	7.62802	8.0751	7.59689	7.51116	7.28192	7.67947	7.52219	7.82447
ENSG00000175197 : DDIT3	6.55389	6.22969	6.69577	6.34429	6.11582	5.99766	6.34037	6.21587	6.33992	6.19863	6.22336	6.25809	6.10599	5.84369	6.34235	6.22756	6.18343	5.84295	6.1688	6.01262	6.69263	6.2093	6.33851	5.71381
ENSG00000167747 : C19orf48	5.6499	5.50895	5.73255	5.42434	5.57569	5.9162	5.24872	5.17681	5.17269	5.48115	5.21742	5.32088	5.24847	5.42031	5.18474	5.46916	5.52451	5.09988	4.95553	5.34151	5.21938	5.05882	5.058	4.97141
ENSG00000181467 : RAP2B	7.24884	7.60377	7.2281	7.49517	7.08797	7.2779	7.67758	7.38271	7.67817	7.09374	7.43163	7.59574	7.59175	7.54953	7.16684	7.14292	7.33007	7.12718	7.76573	7.31405	7.76042	7.54481	7.08796	7.23695
ENSG00000140350 : ANP32A	7.63299	7.40379	7.63948	7.44838	7.76158	7.46617	7.28072	7.35761	7.21049	7.2056	7.26025	7.34035	7.04168	7.29791	7.13138	7.3037	7.17645	7.49469	7.12244	6.95374	7.39981	7.20538	7.19233	7.32884
ENSG00000198961 : PJA2	8.60265	8.26403	8.44393	8.13503	8.05477	7.92065	7.87298	8.13383	8.217	8.04197	7.97893	7.82656	8.35728	8.11684	8.05886	8.11255	8.06376	8.11652	7.75409	7.74789	8.01092	8.08201	7.9001	8.19048
ENSG00000138380 : CARF	5.26366	5.17108	5.51649	5.44286	5.1273	5.64229	5.76497	5.4964	5.26225	5.88444	5.63845	5.79724	5.00544	5.41339	5.64904	5.53324	5.66162	5.03735	5.33983	5.40603	5.67436	5.58162	5.48814	5.50794
ENSG00000171634 : BPTF	6.76555	6.56718	6.76327	6.86487	6.53458	6.66817	6.88326	7.12132	6.90662	6.79049	6.85673	7.19426	7.06346	7.05391	7.12646	6.66886	7.11555	7.00021	6.95119	6.77548	7.1453	7.38726	6.88505	7.50399
ENSG00000117115 : PADI2	5.05708	5.02908	5.02733	4.9446	5.1965	5.53906	5.40596	5.15817	5.20794	5.21122	5.08806	5.53264	5.3117	5.19916	5.0446	4.90512	5.21207	5.09841	5.35398	5.51504	6.01032	5.40771	5.10331	5.00188
ENSG00000173227 : SYT12	5.33403	5.44737	5.58105	5.54674	5.7658	5.29944	5.42982	5.17816	5.20855	5.02399	5.62782	4.93763	5.44965	5.4097	5.49906	5.36047	5.07838	5.2831	5.41744	5.12729	4.94518	5.18196	5.48914	4.80391
ENSG00000110077 : MS4A6A	7.87319	8.12162	8.0748	8.01164	8.13572	8.22411	8.24264	8.11391	8.46709	8.49959	8.14336	8.26854	8.13074	8.3031	8.33069	8.48113	8.14341	8.0674	8.29693	8.0728	8.73063	8.39344	8.23442	8.37085
ENSG00000101751 : POLI	6.50278	5.99831	6.22152	6.51233	6.23494	6.22212	6.41155	6.24175	6.44616	6.16083	6.05594	6.71005	6.59937	6.21097	6.47871	6.24882	6.09987	6.47342	6.37253	5.99252	6.49725	6.55985	5.9283	6.32141
ENSG00000163964 : PIGX	6.18849	6.10327	6.18601	5.98267	5.94948	5.93728	5.63465	5.90043	6.02673	5.97517	5.52338	5.77842	6.07789	5.66154	5.89687	5.82561	5.86643	5.88642	5.44888	5.66857	6.0307	5.76557	5.37709	5.87982
ENSG00000125449 : ARMC7	5.57021	6.01847	5.77602	5.46972	5.43326	5.12671	5.23593	5.09147	5.32132	5.02585	5.60283	5.36195	5.15858	5.23725	5.37052	5.32546	5.18131	5.08692	5.49744	5.05273	5.07435	5.17021	5.36066	5.32632
ENSG00000113580 : NR3C1	7.66362	7.33261	7.41627	7.3584	7.24752	7.07419	6.99221	6.97452	7.11869	7.07337	6.95545	7.23746	6.83912	7.10612	7.01438	7.02471	7.01405	6.75605	6.70232	7.32269	7.11607	6.91062	6.78524	6.97494
ENSG00000033627 : ATP6V0A1	8.27582	8.27351	8.086	7.95897	7.68714	7.6857	8.4442	8.64546	8.52912	8.03746	8.12287	8.25926	8.70612	8.40356	8.46516	8.12882	8.14218	8.4325	8.51229	8.26709	8.24157	8.3558	8.38236	8.23413
ENSG00000171681 : ATF7IP	8.04008	7.87745	7.94213	8.18831	7.90776	8.12126	8.33976	8.20312	8.41914	8.25138	8.09937	8.53101	8.19574	8.41691	8.16876	8.19035	8.1586	8.26735	8.10245	8.18432	8.28635	8.30398	7.9055	8.30545
ENSG00000101782 : RIOK3	7.74454	7.76659	7.41472	7.86063	7.75817	7.52894	7.17605	7.38908	7.5444	7.43439	7.49362	6.97601	7.64717	7.37938	7.44394	7.51471	7.5579	7.81445	6.9655	7.53175	7.34987	7.27295	7.24122	7.43634
ENSG00000005483 : KMT2E	7.60956	7.60768	7.45432	7.49561	7.42198	7.35904	8.02507	7.73939	7.61177	7.58251	7.70511	7.9202	7.89756	7.73706	7.97127	7.56517	7.58418	7.81716	7.73417	7.51645	8.26728	8.0482	7.49648	7.9642
ENSG00000013374 : NUB1	8.19343	7.82557	7.81826	7.89669	7.78989	7.65651	7.54394	7.80534	7.55619	7.62509	7.70646	7.87693	7.82277	7.82247	7.62824	7.3505	7.70714	7.71886	7.79762	7.97389	7.85218	7.74186	7.16898	8.10647
ENSG00000214063 : TSPAN4	7.61408	7.57572	7.88246	7.89178	7.93717	8.18465	8.09416	7.85943	7.9727	7.77249	8.07259	7.95988	7.74568	7.87094	7.92323	7.84098	8.1559	7.40575	7.967	7.96848	8.21086	7.96432	7.70412	7.70332
ENSG00000158373 : HIST1H2BD	4.51968	4.62858	4.87097	4.68664	4.27904	4.32004	4.00349	4.42974	4.40041	4.70901	4.47056	4.51789	4.40504	4.09346	4.41345	4.59361	4.30613	4.32868	4.51571	4.30443	4.77205	4.53027	4.30365	4.86056
ENSG00000140995 : DEF8	6.04524	6.40174	6.20563	6.20321	6.19151	6.51855	6.07957	5.79674	5.73877	5.76177	5.71117	6.1996	5.89645	5.86257	5.93267	5.93591	5.44415	5.79688	6.11902	5.95227	5.93733	5.78053	5.90372	5.64025
ENSG00000087995 : METTL2A	5.78572	5.78068	5.68036	5.59836	5.71941	5.74956	5.343	5.61347	5.54402	6.17562	5.73431	5.36525	5.77489	5.55079	5.6579	5.55553	5.91413	5.90445	5.51668	5.45478	5.63179	5.43171	5.56522	5.38858
ENSG00000142698 : C1orf94	3.99471	4.29978	3.52929	3.80915	3.99801	3.70542	3.9779	3.8512	3.65498	3.6717	3.80616	3.703	3.77615	4.24254	3.81945	4.21573	3.8411	4.05439	4.26633	3.63494	3.82027	3.83648	4.06663	3.68774
ENSG00000124243 : BCAS4	6.54554	6.41849	6.63006	6.7336	6.92833	6.56213	6.39545	6.37246	6.38606	6.20892	6.56416	6.42549	6.44386	6.80037	6.66824	6.37739	6.07253	6.95644	6.5207	6.38811	5.99685	6.27879	6.79393	6.43588
ENSG00000140395 : WDR61	5.98052	5.91634	5.98545	5.68035	5.724	5.78865	5.68235	5.52642	5.5033	5.92047	5.23829	5.63643	5.52968	5.29794	5.56392	5.7931	5.80785	5.39726	5.63795	5.60731	5.72098	5.68003	5.53739	5.4638
ENSG00000112029 : FBXO5	5.1088	5.00432	5.09595	5.10078	4.86741	4.68561	4.76551	5.15578	5.01023	5.14815	4.80383	5.05488	5.24425	4.90452	4.76717	4.89395	5.25603	5.11512	4.52832	4.87154	5.24414	4.53559	4.62774	5.17382
ENSG00000008283 : CYB561	5.43601	5.61275	5.50956	4.9077	5.36404	5.38352	5.0984	4.88982	4.83075	4.84535	4.5533	4.82822	5.10201	5.06701	5.03569	4.93847	4.94582	4.94176	5.21878	5.12094	5.30242	5.1513	5.23044	5.09643
ENSG00000145907 : G3BP1	8.94943	8.86041	8.97475	8.93848	8.73495	8.97747	8.923	8.90299	8.82741	8.90648	8.59218	8.77708	9.27751	8.79399	8.99886	8.92006	8.65702	9.0217	8.61107	9.0546	8.78216	8.91002	8.77594	9.04212
ENSG00000130811 : EIF3G	8.51583	8.53753	8.51199	8.52866	8.48465	8.55033	8.89089	8.48034	8.7328	8.68162	8.70248	8.68192	8.41584	8.58413	8.55422	8.66776	8.69447	8.52777	8.58842	8.6619	8.9214	8.66433	8.6608	8.4718
ENSG00000113658 : SMAD5	7.74974	7.32238	7.64072	7.29189	7.42361	7.05706	7.21976	7.71153	7.82096	7.23042	7.46972	7.39142	7.68551	7.61446	7.36856	7.03005	7.43541	7.35613	7.38664	7.37721	7.6246	7.54146	7.46098	7.76887
ENSG00000115902 : SLC1A4	5.73099	5.55542	6.03378	6.09963	5.99891	6.07567	6.20234	6.26577	6.29675	5.98761	6.01035	6.23228	6.17487	6.13398	6.16606	5.99457	5.99593	5.76021	6.31066	6.20058	6.05313	5.89459	6.12452	6.63438
ENSG00000115318 : LOXL3	4.86203	4.9888	4.71906	4.94637	5.10713	4.8065	5.28067	4.95512	5.17048	4.75998	5.1425	5.12164	5.11552	5.4222	5.01392	4.72672	4.73362	4.82535	5.46728	5.23198	5.53409	5.22011	5.14804	5.09815
ENSG00000149269 : PAK1	6.35717	6.57207	6.21128	6.61934	6.33711	6.61194	6.60622	6.5642	6.76824	6.83148	6.60315	6.92819	6.66261	6.91314	6.53371	6.60525	6.6333	6.36697	6.60719	6.78621	7.26107	6.59776	6.1159	6.72088
ENSG00000063176 : SPHK2	6.40012	6.3247	6.17694	6.32428	6.55609	6.14441	5.95054	6.00041	6.1474	6.32501	6.27013	6.17725	6.00288	6.03668	6.10564	6.20578	6.12316	6.18514	5.8739	6.47799	5.70975	5.90099	6.33722	5.91881
ENSG00000139626 : ITGB7	5.59867	5.41329	5.48589	5.33322	5.32892	5.59147	5.82992	5.4435	5.74842	5.34303	5.62913	5.87526	5.60132	5.54182	5.4408	5.52643	5.93651	5.49086	5.88239	5.83204	5.71625	5.29664	5.23734	6.02313
ENSG00000139117 : CPNE8	6.70941	6.94226	6.71747	6.53377	6.54274	6.47983	6.56694	7.2454	7.07686	6.91804	7.11763	6.95476	7.10388	7.04723	7.03357	6.96028	7.17825	7.54655	6.78284	6.97022	7.0036	6.73593	6.91859	7.02055
ENSG00000177565 : TBL1XR1	7.79756	7.57705	7.76692	7.48325	7.58452	7.23295	7.55032	7.64849	7.5373	7.6266	7.53225	7.45796	8.08692	7.66613	7.81585	7.54184	7.51095	7.54558	7.48987	7.50749	7.69218	7.57065	7.45758	7.95622
ENSG00000132467 : UTP3	6.26797	5.75165	5.91472	5.90624	5.83351	5.85054	5.277	5.58724	5.80595	5.5767	5.43916	5.35018	5.70246	5.47572	5.58127	5.45922	5.70152	5.71353	5.39926	5.40962	5.53632	5.67146	5.42686	5.52919
ENSG00000144182 : LIPT1	4.90486	4.94882	5.05348	4.79799	4.9852	4.96242	5.01123	4.84185	4.90051	5.29917	5.16682	5.37183	4.96879	4.80724	5.00192	5.13865	4.97104	5.3305	4.91145	4.771	4.98807	4.83112	4.86781	5.35777
ENSG00000116791 : CRYZ	9.92401	9.82829	9.6964	9.95614	9.85073	9.2944	9.69486	10.0236	9.99806	9.77165	10.0088	9.62346	9.81158	10.2642	10.1384	9.68445	9.86257	10.0846	9.87127	9.92981	9.18651	9.72993	9.87439	9.86089
ENSG00000206633 : SNORA80B	5.89616	6.35744	5.81498	5.76642	6.2836	6.18932	6.17526	5.99747	5.82089	5.75704	6.07781	6.01678	6.09374	6.215	6.02212	5.94573	5.85325	6.45256	6.31207	5.99088	5.53671	5.9256	6.35968	5.59389
ENSG00000146457 : WTAP	9.38871	9.02317	9.04798	8.85493	8.86808	8.74377	9.16817	9.05486	8.97442	8.89982	9.08249	9.16316	9.45385	9.23936	9.22797	8.84983	9.04798	9.05439	9.04549	9.04942	9.42018	9.05235	8.5616	9.36392
ENSG00000162441 : LZIC	6.86582	6.47028	6.45646	6.5013	6.46187	6.41516	6.23732	6.31381	6.49615	6.74378	6.45749	6.39556	6.46945	6.35935	6.26346	6.66775	6.55007	6.29904	5.95169	6.38023	6.26719	6.21702	6.25117	6.38059
ENSG00000078070 : MCCC1	7.27711	7.25904	7.26459	7.3849	7.37157	7.45573	6.61138	7.27404	7.29532	7.49572	7.48219	7.09882	7.269	7.26876	6.85711	7.28838	7.68741	7.36994	6.86717	7.16924	6.95079	7.03618	7.30542	7.06337
ENSG00000170871 : KIAA0232	6.66355	6.06172	6.35646	6.33126	6.35684	6.50876	6.33995	6.34331	6.76102	6.75009	6.88035	6.51647	6.47706	6.6206	6.51454	6.64127	7.10211	6.70876	6.34574	6.77966	6.20785	6.48142	6.3191	6.53059
ENSG00000163660 : CCNL1	7.41542	7.23074	7.45777	7.20043	6.91368	6.96121	6.88178	7.19582	7.33873	7.07145	7.54076	7.32048	7.22997	7.38479	7.09912	7.01112	7.49321	7.61114	7.09944	7.33959	7.33509	7.35385	7.15005	7.26579
ENSG00000100258 : LMF2	7.18332	7.30706	7.32121	7.63231	7.09198	7.39533	7.1879	7.01229	7.49301	7.10208	7.28054	7.0032	6.87646	7.33884	6.94497	7.05049	7.36714	7.01133	7.1511	7.41957	6.96575	7.10891	6.98934	6.97507
ENSG00000218510 : LINC00339	4.71786	4.69876	4.96692	5.40334	5.24523	5.23975	4.76578	4.7188	4.56192	4.95352	4.99501	5.03379	4.61841	4.39192	4.50266	4.88405	4.85455	4.83143	5.00748	5.0838	5.03543	4.95227	5.00784	4.81199
ENSG00000102699 : PARP4	8.41233	8.53102	8.61176	8.68829	8.66985	8.52741	8.78827	9.08312	9.00867	8.77237	8.84943	8.97866	9.11991	9.18763	8.89858	8.70359	8.89094	8.96232	8.85397	8.99073	8.81896	8.94567	8.63608	8.84903
ENSG00000214113 : LYRM4	4.82296	4.97083	5.29056	5.07863	4.85623	4.85545	4.78932	4.97041	4.68448	5.02074	4.6515	5.25061	4.96963	4.66411	5.03499	4.9086	5.22619	4.84608	4.88638	5.09883	5.5006	5.29743	4.92693	5.04887
ENSG00000278845 : MRPL45	9.20319	9.03244	9.02485	9.20532	8.97646	8.97948	8.6048	8.95688	8.56933	8.9433	8.73083	8.58926	8.81901	8.74179	8.80189	8.94745	8.93977	9.08281	8.13973	8.84841	8.61389	8.56266	8.63499	8.71762
ENSG00000112578 : BYSL	5.65977	5.95003	5.65973	5.68153	5.41203	6.15895	5.65236	5.58139	5.6798	5.30572	5.6965	5.78558	5.65104	5.5685	5.55727	5.55561	5.78487	5.57844	5.79016	5.59482	5.35518	5.79492	5.62731	5.46734
ENSG00000198894 : CIPC	6.69673	6.35332	6.66228	6.67697	6.6477	6.82904	6.42597	6.49861	6.86759	6.9319	6.98092	6.4939	6.81305	6.63352	6.44508	6.97508	7.10951	6.6388	6.43586	6.78112	6.32284	6.58011	6.54174	6.22508
ENSG00000166478 : ZNF143	5.27964	5.41236	5.19524	5.26102	5.20774	5.14082	5.10923	5.11674	5.37718	5.12	5.36223	5.38254	5.17042	5.02555	5.12918	4.96444	5.32704	4.95342	4.9442	5.13301	5.43965	5.21899	5.09268	5.74977
ENSG00000008710 : PKD1	6.03127	6.29548	6.15472	6.00462	6.28263	6.1259	5.68227	5.87073	5.95423	5.61837	5.97482	5.66673	5.72978	5.91995	6.03095	5.72368	5.84286	6.06797	5.87057	5.79412	5.345	5.52046	5.70159	5.53925
ENSG00000144381 : HSPD1	9.11797	9.21272	9.16343	8.96185	9.04919	9.0988	8.89588	9.29248	8.96754	9.15986	9.34337	8.64507	9.67854	8.80083	9.06141	9.1041	9.21792	9.37982	8.90094	9.1379	8.75919	9.0801	9.09897	8.95683
ENSG00000260596 : DUX4	5.3141	5.10617	4.8152	4.86477	4.99859	4.81961	4.72034	4.77763	4.92816	4.82591	4.56882	4.74249	5.15868	4.88127	4.62306	4.87697	4.74125	4.81771	4.98778	5.01723	4.35367	4.55746	4.65977	4.65241
ENSG00000179832 : MROH1	6.40928	6.50034	6.487	6.38375	6.33874	6.27102	6.64189	6.21067	6.15802	6.32612	6.10463	6.27941	6.17961	6.44221	6.23195	6.13837	6.25321	6.09733	6.70307	5.87954	6.02174	6.43882	6.13341	6.52629
ENSG00000182518 : FAM104B	5.41344	5.26316	5.0902	4.83284	5.23915	5.25883	4.97788	4.83452	5.0025	5.44729	5.18572	4.81972	4.88644	4.8934	4.65604	5.50787	5.33306	4.96123	4.99911	4.9729	5.02025	4.83026	5.16618	4.8942
ENSG00000172766 : NAA16	5.78976	5.4561	5.5198	5.32778	5.42084	5.31446	5.91404	5.7133	5.61343	6.0658	5.59165	5.7248	5.9701	5.56523	5.93294	5.68948	5.92496	6.01687	5.63112	5.64451	6.04721	6.00796	5.70179	5.86332
ENSG00000033178 : UBA6	7.58805	6.97688	7.18091	6.86087	6.74373	6.78553	6.99818	7.15151	7.10783	6.83282	6.82322	6.93448	7.34156	7.11905	7.0264	6.77254	6.89509	7.12723	6.73746	6.82086	7.15971	7.19392	6.75753	7.40979
ENSG00000188026 : RILPL1	5.47797	5.46371	5.65741	5.53569	5.31656	5.60116	5.95565	5.59865	5.6201	5.59021	5.49371	6.06072	5.86818	5.62484	5.7571	5.66202	5.47421	5.73666	5.84356	5.45292	5.96837	5.86055	5.69829	5.63487
ENSG00000051108 : HERPUD1	9.62866	9.63645	9.56598	9.36234	9.40968	9.54993	9.39235	9.48014	9.39891	9.24418	9.40504	9.45563	9.3435	9.23254	9.44494	9.23576	9.39662	9.46235	9.08361	9.23641	9.5972	9.79855	9.21277	9.86371
ENSG00000174446 : SNAPC5	5.79745	5.83926	6.0501	6.07679	5.94069	6.17728	5.48226	5.81958	5.94272	6.15126	6.04577	5.71289	5.59426	5.66565	5.72348	6.1764	6.11371	6.26422	5.86121	6.05096	5.90119	5.74411	6.22262	5.74411
ENSG00000182866 : LCK	5.51695	5.69106	5.70036	5.68574	5.72521	5.84915	6.09238	5.58549	5.85831	5.65442	5.83153	6.24315	5.57538	6.07321	5.94248	5.51875	5.50105	5.57015	6.14202	6.16211	6.24934	5.95202	5.7173	6.06729
ENSG00000151876 : FBXO4	5.52244	5.51689	5.43805	5.81172	5.64518	5.51347	4.91906	5.49217	5.42646	5.70356	5.62077	5.42657	5.23703	5.66989	5.61374	5.62503	5.73167	5.71256	4.87031	5.29729	5.49881	5.27862	5.28564	5.49167
ENSG00000133316 : WDR74	7.67481	7.83622	7.66694	7.94452	7.7241	7.89303	7.66375	7.38652	7.59139	7.93923	7.93372	7.68637	7.53835	7.53767	7.62717	8.02103	7.84495	7.57172	7.34997	8.0009	7.72224	7.40665	7.64025	7.31582
ENSG00000177105 : RHOG	7.71219	7.61352	7.68594	7.85963	7.6635	7.64518	8.24518	7.78034	8.22589	8.00349	8.04544	8.0249	8.03943	8.09177	8.05658	8.12721	8.01038	7.88471	8.38913	8.22688	8.5215	8.21044	8.09182	8.05391
ENSG00000171847 : FAM90A1	4.4441	4.85017	4.49558	4.56362	4.87507	4.79525	4.61539	4.93462	4.65949	4.3743	4.88703	4.77239	4.41228	4.93836	4.50669	4.57401	4.34151	4.8934	5.05884	4.72387	4.3574	4.58234	4.90218	4.74178
ENSG00000105248 : YJU2	6.52377	6.57795	6.51356	6.44675	6.40562	6.45347	6.31438	6.19245	6.41459	6.3772	6.61736	6.50212	5.90912	6.43217	6.12641	6.37905	6.47482	6.35939	6.0445	6.49309	6.31003	6.0358	6.46184	6.39597
ENSG00000198498 : TMA16	4.75579	4.60913	5.1404	4.56898	4.55987	5.03299	5.19111	5.27834	5.27759	4.85782	4.63913	5.29958	5.21209	5.20915	4.84451	5.00128	4.90135	5.12859	5.04078	5.14339	5.0857	5.11157	4.90527	4.90753
ENSG00000132475 : H3F3B	8.24732	7.72757	8.16586	8.09795	7.95679	7.90609	7.95982	7.8037	7.83464	7.8453	7.81435	8.21598	7.84515	7.93235	7.81398	7.72137	7.88169	7.53839	7.67874	7.42631	8.03494	8.11058	7.45644	7.46684
ENSG00000166595 : CIAO2B	8.4176	8.47862	8.43578	8.41141	8.36808	8.54734	8.4922	8.38573	8.70179	8.78429	8.61739	8.23102	8.20791	8.54688	8.42286	8.75711	8.71	8.27576	8.60641	8.57278	8.60304	8.37365	8.80263	8.15523
ENSG00000141655 : TNFRSF11A	4.83025	4.86758	4.82423	4.90756	4.89754	5.09607	5.39509	4.93651	5.45481	5.02399	5.38966	5.32343	5.42846	5.4812	5.20781	5.31493	5.30395	5.0264	5.44571	5.13309	5.50732	5.30118	5.09029	5.25599
ENSG00000173585 : CCR9	3.68762	3.72616	3.72089	3.54317	3.88275	4.43774	3.41325	3.92349	3.96693	3.99079	3.63519	3.82887	4.02557	4.0435	3.54278	4.03087	3.92203	3.93184	3.8373	4.30413	3.71672	4.26462	3.85938	3.80142
ENSG00000119912 : IDE	7.60076	7.43997	7.66605	7.45775	7.44043	7.48585	7.70003	7.87132	7.74503	7.60241	7.57209	7.26727	8.11051	7.58641	7.82484	7.7033	7.60947	7.9316	7.56539	7.92637	7.41009	7.6605	7.74725	7.65109
ENSG00000180914 : OXTR	4.57475	5.01839	4.91963	4.4259	4.76315	4.80377	4.9527	4.83764	4.97139	4.50767	4.93256	5.01936	4.7103	5.39164	4.99892	4.74574	4.65168	4.82935	5.01102	4.79828	4.6814	4.91682	5.08539	4.80313
ENSG00000186104 : CYP2R1	6.29083	6.17445	6.47747	6.46932	6.14448	6.23778	6.38843	6.5578	6.31291	6.79857	6.6674	6.71455	6.41692	6.64194	6.44632	6.52629	6.53405	6.16843	6.49143	6.33237	6.93008	6.13343	6.39784	6.49532
ENSG00000122783 : CYREN	6.71113	6.80763	6.83102	6.58044	6.3651	6.69945	6.50288	6.34726	6.40865	6.3567	6.06933	6.81509	6.07479	6.51576	6.56313	6.60003	6.53355	6.2801	6.53592	6.28206	6.55308	6.7723	6.44404	6.60394
ENSG00000198286 : CARD11	4.60192	4.943	5.12213	4.86264	4.91662	4.88955	5.38696	4.99027	4.96309	5.1314	5.07395	5.32696	4.84057	5.28184	5.06545	4.75573	4.73808	5.11219	5.12204	5.32797	5.21831	5.08649	5.04262	4.96477
ENSG00000187118 : CMC1	4.53232	4.84722	4.93075	4.5743	4.65158	4.8287	4.54433	4.58364	4.66139	5.08514	4.5019	4.41491	4.52557	4.39199	4.55639	5.068	4.99018	4.57471	4.93775	4.632	4.72581	4.78918	4.59755	4.7344
ENSG00000196968 : FUT11	6.61883	6.63605	6.67928	6.53468	6.42451	6.61517	6.8394	6.83566	6.89124	6.51236	6.45573	7.06958	6.95667	6.80136	6.89124	6.55779	6.68014	6.58585	6.93779	6.44588	6.94052	7.0015	6.45258	6.75551
ENSG00000116497 : S100PBP	5.87619	5.76614	5.82229	5.86454	5.67966	5.77843	6.37512	5.75491	6.31466	6.32398	6.21014	6.49016	6.09267	6.30541	6.31783	6.17451	6.15044	6.00133	6.314	6.28383	6.38699	6.42775	6.07408	6.27524
ENSG00000125514 : LINC00029	4.61557	5.02405	4.48664	4.33148	4.85123	4.84837	4.58154	4.69339	4.73285	4.73979	4.71717	4.4214	4.34874	4.78085	4.42225	4.68512	4.31359	4.69158	4.81699	4.9214	4.27768	4.50962	5.03931	4.37617
ENSG00000112200 : ZNF451	6.30569	5.98996	6.12038	6.17359	6.08651	5.86089	5.7254	6.169	6.1258	6.30134	6.01655	5.73393	6.27704	5.82546	6.15785	6.077	6.25233	6.14449	5.66695	6.03588	5.78368	6.26988	5.73729	6.28493
ENSG00000186810 : CXCR3	5.42349	5.38551	5.63908	5.37384	5.59773	5.85304	5.58357	5.58195	5.63865	5.54726	5.46638	5.76967	5.52866	5.72833	5.46373	5.3605	5.43124	5.74354	5.94152	5.95432	6.09924	5.82283	5.70557	5.99866
ENSG00000153391 : INO80C	4.32343	4.38504	4.09295	4.24287	4.27007	4.51126	4.48071	4.0752	4.29005	4.37476	4.60491	4.47628	4.60162	4.33813	4.34231	4.36894	4.45377	4.07634	4.65135	4.47111	4.75324	4.20859	4.26324	4.02292
ENSG00000110719 : TCIRG1	7.63916	7.51842	7.67845	7.27498	7.35434	7.5945	7.64438	7.15989	7.50066	7.26554	7.4626	7.54118	7.43288	7.50646	7.4002	7.36581	7.49456	6.97177	7.79828	7.71075	7.77107	7.61297	7.24849	7.71575
ENSG00000095370 : SH2D3C	6.03059	6.26499	6.23695	6.41986	6.3922	6.42785	6.96863	6.42514	6.60071	6.45271	6.51127	6.73272	6.90794	6.68301	6.84367	6.24984	6.37018	6.63129	6.90176	6.58048	6.48748	6.65936	6.37294	6.55529
ENSG00000085733 : CTTN	7.43317	7.25367	7.66109	7.34241	7.40068	7.2597	7.29166	7.17649	7.14642	7.10832	6.97065	7.23222	7.23713	6.97245	7.08657	7.06875	7.10541	6.97431	7.16911	6.95677	6.8868	7.1541	6.84483	6.95138
ENSG00000153201 : RANBP2	7.01765	6.74843	6.72954	6.83912	6.61397	6.68144	6.53691	6.7593	6.73458	6.65791	6.59645	6.59264	6.63994	6.63537	6.9304	6.49701	6.70498	6.73468	6.63597	6.46982	6.93395	7.07207	6.45698	6.8157
ENSG00000213614 : HEXA	7.25659	7.34921	7.43177	7.79034	7.50601	7.59635	7.8132	7.89104	7.63616	7.40415	7.48683	7.62838	7.57998	7.54148	7.50199	7.2591	7.41953	7.06881	7.78152	7.47459	7.74303	7.64744	7.37451	7.70551
ENSG00000103769 : RAB11A	7.51852	7.37161	7.48887	7.53077	7.35437	7.37764	7.27268	7.77649	7.44505	7.30159	7.25769	7.39624	7.34686	7.46404	7.5899	7.25047	7.38367	7.43018	7.29542	7.33633	7.42194	7.67891	7.18984	7.69725
ENSG00000093167 : LRRFIP2	7.68092	7.61818	7.63718	7.53308	7.44832	7.67563	7.18535	7.83081	7.7464	8.03933	7.72207	7.5133	7.71072	7.84233	7.58466	8.04892	7.88943	7.82326	7.34867	7.84924	7.79989	7.5716	7.62941	7.60696
ENSG00000154719 : MRPL39	7.30287	7.53994	7.5129	7.45272	7.12005	7.58282	7.06189	7.16244	7.0226	7.26435	7.18131	6.82296	6.97876	6.90803	7.00466	7.22436	7.30576	7.06564	6.76963	7.13527	7.06285	6.84873	6.92646	7.09877
ENSG00000117533 : VAMP4	6.97987	6.79208	6.68011	6.80139	6.73659	6.27898	6.57967	6.50408	6.37605	6.75926	6.22146	6.32928	6.45159	6.15388	6.59378	6.60565	6.61777	6.61509	6.30148	6.47033	6.72427	6.63382	6.26471	6.73571
ENSG00000125910 : S1PR4	5.02709	5.60308	5.34858	4.94225	5.42051	5.63166	5.6579	5.31444	5.47193	5.05909	5.18922	5.46483	5.11608	5.70976	5.42728	5.44578	4.96867	5.40114	5.57417	5.33626	5.39372	5.22705	5.18159	5.3725
ENSG00000277791 : PSMB3	8.12488	8.10337	8.4484	8.33689	8.15989	8.1054	8.02493	8.33062	8.18728	8.48227	8.46456	7.8272	7.70189	8.29155	8.08099	8.4631	8.32246	8.0836	8.06481	8.39831	8.08243	7.97532	8.15072	8.2644
ENSG00000182004 : SNRPE	6.7067	6.52913	6.6331	6.7727	6.69685	6.58109	6.23795	6.63044	6.15878	6.59258	6.49171	6.27847	5.99878	6.37882	6.65121	6.56941	6.68869	6.43197	6.18782	6.42008	6.44496	6.40694	6.42966	6.89492
ENSG00000174576 : NPAS4	4.37672	4.59639	4.40775	4.16513	4.80866	4.66166	4.26297	4.04978	4.20861	4.25222	4.29899	4.11896	4.471	4.56308	4.56967	4.52094	4.27416	4.73439	4.50489	4.53449	4.04174	3.97664	4.20567	4.47761
ENSG00000244026 : FAM86DP	5.64679	5.44797	5.37149	5.55639	5.60092	4.87078	5.3601	5.10681	5.53751	5.13303	5.21436	5.73607	5.34434	5.51813	5.50315	5.02029	5.56156	5.60208	5.51129	5.49402	5.17576	5.30346	5.18828	5.2719
ENSG00000136238 : RAC1	6.20087	6.35949	6.26261	6.35501	6.17796	6.19946	6.29927	6.40779	6.73922	6.18784	6.32857	6.57354	6.30353	6.20007	6.22489	6.09288	6.60004	5.85186	6.39668	6.28642	6.83197	6.43755	6.17779	6.46226
ENSG00000067248 : DHX29	7.24854	6.84282	7.07416	7.12844	6.9203	6.76884	6.60053	6.72891	6.94908	6.81154	6.5784	6.65055	6.89053	6.78255	6.87538	6.8785	6.83305	7.10261	6.59108	6.92136	6.91846	6.78287	6.54733	7.1006
ENSG00000122566 : HNRNPA2B1	9.14903	8.96002	9.05469	8.77661	8.76714	8.72403	9.07235	9.25463	9.03087	8.95065	9.0488	9.20821	9.38402	9.11255	9.20023	8.96071	9.01599	9.50236	9.06856	9.16742	9.10426	9.34956	8.79985	9.26028
ENSG00000128394 : APOBEC3F	6.12556	6.0436	6.16577	5.96872	6.09843	6.0313	6.16169	6.00713	6.30022	6.05954	6.317	6.44874	6.51404	6.23825	6.36187	6.20915	6.18137	6.13438	6.20064	6.34446	6.65447	6.17988	5.85398	6.74867
ENSG00000096996 : IL12RB1	5.24995	5.46024	5.18611	5.27023	5.29939	5.41399	5.47764	5.17096	5.38867	5.45764	5.31159	5.57566	5.30018	5.60928	5.22917	5.4625	5.28432	5.30722	5.59741	5.6842	6.09839	5.45835	5.50265	5.42542
ENSG00000101310 : SEC23B	7.85233	7.78781	8.03457	7.37362	7.55625	7.60689	7.59767	7.55617	7.80455	7.51807	7.08021	7.60148	7.63576	7.63574	7.55857	7.48902	7.24788	7.26182	7.60359	7.57709	7.67528	7.80707	7.44868	7.76589
ENSG00000122085 : MTERF4	5.32994	5.29163	5.03251	5.21871	5.13659	5.35995	5.14632	5.01483	4.9751	5.23955	4.77693	4.88594	5.09183	4.82999	5.10827	5.23921	5.05962	4.67005	5.22769	5.14146	5.32067	4.96191	4.89203	5.30263
ENSG00000128604 : IRF5	5.27528	5.216	4.92666	5.07412	5.10507	5.46608	5.65259	5.2138	5.41701	5.44965	5.45289	5.69934	5.33751	5.49001	5.47891	5.08267	5.52202	5.21404	5.83101	5.71156	5.4695	5.26351	5.34829	5.26008
ENSG00000137309 : HMGA1	6.00139	5.98785	5.88532	5.72241	6.32101	6.21474	6.16548	6.06457	5.89663	6.14731	6.2222	6.36204	6.02496	5.98638	5.81447	6.01948	6.11524	6.11765	6.34212	6.32871	6.58613	6.13971	6.27283	5.93596
ENSG00000101160 : CTSZ	8.84809	8.81489	8.86619	9.13847	9.05499	8.97428	9.16353	8.75806	9.034	8.71032	9.24016	8.77862	8.75239	8.90508	8.94426	8.82645	9.19709	8.77632	8.94576	9.38165	8.8079	8.84049	8.8601	9.23507
ENSG00000184451 : CCR10	5.15971	5.19623	5.06282	5.0539	5.36255	4.98905	5.27561	5.26244	5.17846	4.8344	5.24157	5.08388	5.0614	5.49826	5.31976	4.89488	4.54392	5.42508	5.36637	5.03747	5.39771	5.25723	5.55555	5.32542
ENSG00000126246 : IGFLR1	5.85146	5.89399	6.22319	6.16458	6.40301	6.06422	6.11452	6.0076	6.08917	6.1053	5.96952	5.80678	5.92467	5.89958	5.92792	6.22282	6.05713	5.87858	6.12333	6.16891	5.9549	5.8673	6.22218	6.25065
ENSG00000180902 : D2HGDH	6.75006	6.87996	6.84724	6.5865	6.77547	6.87071	6.52276	6.56218	6.57444	6.80436	7.06709	6.48263	6.41568	6.71746	6.37281	6.84941	6.89346	6.62519	6.63044	6.94215	6.35227	6.32023	6.56966	6.32896
ENSG00000092841 : MYL6	9.73651	9.89164	10.0643	9.88253	9.74223	10.2873	10.0456	10.0519	9.91537	9.83237	10.0784	10.0966	9.61379	9.89238	9.88477	9.84434	9.96969	9.49256	10.1968	10.0765	10.1786	9.98658	9.73009	9.82064
ENSG00000048392 : RRM2B	6.6658	6.71511	6.71012	6.72165	6.37502	6.27356	6.51929	6.51245	6.86307	6.33923	6.42091	6.85219	6.26309	6.75707	6.67869	6.25604	6.34061	6.71471	6.46966	6.22117	6.84989	6.52669	6.48874	6.49209
ENSG00000110047 : EHD1	5.94149	6.05916	5.97281	6.19552	6.00413	6.19799	6.05762	5.66493	5.83902	5.84816	5.60349	5.94058	5.78769	5.7359	5.75203	5.89191	5.59469	5.66558	6.07803	5.99435	5.80762	5.78123	6.01675	5.76376
ENSG00000186517 : ARHGAP30	4.79049	4.83539	4.9763	5.15538	5.06088	5.16786	5.43226	4.88153	5.30354	4.97166	4.95225	5.41938	5.07299	5.21959	4.98632	4.98895	4.97371	4.90992	5.28304	5.0843	5.63061	5.33044	4.99795	5.2837
ENSG00000196405 : EVL	6.58038	7.02438	6.99205	6.83601	6.99062	6.89469	6.92915	6.65301	6.8374	6.65117	6.50508	6.95209	6.62581	6.83879	6.81063	6.7937	6.45925	6.4941	7.11403	6.64613	7.08709	6.8091	6.82044	6.77479
ENSG00000111269 : CREBL2	7.55527	7.50908	7.32833	7.59121	7.45413	7.48277	7.31758	7.23161	7.24205	7.82374	7.47045	7.27918	7.62126	7.26763	7.37511	7.74573	7.50966	7.69128	7.02609	7.28936	7.56575	7.35843	7.14481	7.24669
ENSG00000101350 : KIF3B	6.44736	6.47776	6.25611	6.63369	6.67991	6.16931	6.32488	6.19736	6.09066	6.29338	5.95856	6.04324	5.90686	6.06444	6.31801	6.37828	5.87047	6.32959	6.10027	6.22038	5.87013	6.00794	6.17795	6.05526
ENSG00000233276 : GPX1	8.26749	8.54569	8.44871	8.44423	8.4788	8.29305	8.70615	8.47974	8.39442	8.15443	8.30938	8.58128	8.18011	8.48076	8.44959	8.22336	8.17927	8.42836	8.67833	8.33271	8.38427	8.28744	8.37642	7.94395
ENSG00000103742 : IGDCC4	4.42199	4.60124	4.51313	4.31806	4.82351	4.66463	4.85112	4.55145	4.28507	4.37027	4.67151	4.54461	4.36485	4.79268	4.70425	4.24804	4.1376	4.83005	4.42174	4.37249	4.51664	4.42977	4.44806	4.31935
ENSG00000082641 : NFE2L1	8.74663	8.68007	8.76767	9.0935	9.04679	8.81663	8.96209	9.09708	8.95751	9.08751	9.18512	8.97568	8.98576	8.94299	9.12524	9.06012	9.1425	8.90793	8.86794	9.41307	9.15024	9.01857	8.83913	9.04839
ENSG00000112697 : TMEM30A	8.75719	8.5768	8.55393	8.7829	8.50409	8.37062	8.02333	8.37981	8.09986	8.38464	8.00991	7.91376	8.06803	8.24313	8.21289	8.30692	8.12313	8.30071	8.00541	8.1611	8.3107	8.40398	8.06525	8.36841
ENSG00000196843 : ARID5A	4.97533	5.45823	5.08954	5.21105	5.17619	5.35797	5.61731	5.54412	5.70714	5.09341	5.37492	5.83073	5.18939	5.38768	5.53952	5.0907	5.39547	5.45476	5.59412	5.31045	5.42048	5.45205	5.46143	5.45133
ENSG00000135316 : SYNCRIP	7.74238	7.61178	7.68426	7.56682	7.40828	7.49652	7.8212	7.83839	7.54233	7.41447	7.7272	7.58015	7.80525	7.54446	7.65507	7.62909	7.51931	7.94015	7.73144	7.52837	7.52789	7.88375	7.73439	7.81382
ENSG00000169217 : CD2BP2	6.03447	5.98141	6.10582	5.81192	5.66737	5.87	6.03447	5.8997	5.93635	5.98367	6.03497	6.15575	5.83232	5.75268	5.85869	5.80389	6.01821	5.77513	6.23896	5.82918	6.29824	6.00021	6.0637	5.94145
ENSG00000181751 : C5orf30	4.50259	4.20837	4.48346	4.16875	4.41019	4.37734	4.48799	4.32473	4.19932	4.18637	4.37109	4.50727	4.5314	4.49484	4.52704	4.26029	4.00257	4.46637	4.57046	3.91783	4.82115	4.58447	4.38717	4.6912
ENSG00000178035 : IMPDH2	7.20855	7.23184	7.33858	7.01272	7.08144	7.54726	7.34318	7.00516	6.87274	6.94804	7.09739	7.43923	6.75368	6.70496	7.10328	7.14555	6.9638	6.69319	7.02028	6.80565	7.40156	7.03472	6.7587	6.90371
ENSG00000156876 : SASS6	4.51634	4.17924	4.2501	4.23584	4.23567	4.17125	4.46217	4.39853	4.42018	4.57501	4.54814	4.36022	4.62389	4.05533	4.22123	4.5579	4.56521	4.36326	4.31423	4.64124	4.40567	4.39302	4.13623	4.77948
ENSG00000136141 : LRCH1	6.80128	6.73966	6.46964	6.16719	6.17181	6.14733	6.63158	6.52589	6.46653	6.22276	6.64359	6.65741	6.8841	6.32133	6.63704	6.29811	6.59703	6.47438	6.82995	6.69847	6.78984	6.75706	6.27621	6.82325
ENSG00000145781 : COMMD10	5.9042	6.06208	6.20052	6.16921	6.34591	6.41229	6.51309	6.61587	6.55708	6.68279	6.43739	6.25852	6.83328	6.23141	6.32467	6.56437	6.48154	6.1186	6.34538	6.45591	6.68754	6.44538	6.29495	6.35955
ENSG00000115286 : NDUFS7	6.41888	6.72122	6.88268	6.87415	6.77571	6.97514	6.49312	6.85831	6.6481	6.79328	7.03645	6.45943	6.54024	6.70137	6.4773	6.8642	6.76803	6.67474	6.59854	6.72853	6.37124	6.37461	6.91491	6.75159
ENSG00000008988 : RPS20	10.2006	10.0276	10.368	10.2006	10.4141	10.4199	10.3532	10.1715	10.2365	10.2006	10.1246	10.3388	10.0154	9.97972	10.3513	10.2006	10.1989	9.77375	10.4479	10.0585	10.6782	10.2006	10.0655	10.1125
ENSG00000189337 : KAZN	6.11499	5.85682	6.13704	5.99766	6.01656	5.97695	5.57248	5.26409	5.60673	5.59408	5.88038	5.68474	5.44419	5.59143	5.56287	5.79273	5.5733	5.485	5.32359	5.58923	5.48157	5.62948	5.68396	5.70722
ENSG00000181038 : METTL23	7.01975	6.74181	6.83239	6.96722	6.66503	6.79537	6.2673	6.55506	6.5131	6.66901	6.70585	6.40693	6.18296	6.49535	6.26904	6.68399	6.79632	6.41328	6.3803	6.45899	6.54143	6.37429	6.49612	6.6705
ENSG00000163162 : RNF149	7.56321	7.5094	7.42774	7.22842	7.13851	7.53895	7.49623	7.53606	7.58954	7.54148	7.50498	7.57057	7.36892	7.47947	7.52785	7.54361	7.50984	7.41334	7.60223	7.37387	7.93642	7.71945	7.32582	7.48902
ENSG00000173272 : MZT2A	7.73364	7.84499	7.93062	7.78954	7.99627	7.73647	7.72868	7.65807	7.85883	7.87162	8.0802	7.51754	7.39708	7.7393	7.69559	7.97554	7.85464	7.58681	7.92623	7.67548	7.51951	7.60579	8.24877	7.53069
ENSG00000163348 : PYGO2	5.15839	5.24802	5.46465	5.53306	5.37559	4.93905	4.90706	4.91068	5.26616	5.02751	4.84547	5.26755	4.90218	5.03285	5.2222	5.28188	5.18139	5.12474	5.12959	5.12244	5.13178	5.16643	4.62988	4.99105
ENSG00000076928 : ARHGEF1	6.29039	6.26063	6.33271	6.28996	6.39023	6.60074	6.89707	6.38705	6.45127	6.32362	6.48599	6.84544	6.44225	6.38119	6.43316	6.44815	6.32114	6.29191	6.95704	6.60616	6.93735	6.60673	6.4399	6.55131
ENSG00000169813 : HNRNPF	8.2588	7.94513	8.28354	8.2019	8.30366	8.31593	8.03226	8.09209	8.18656	7.79332	8.15545	7.87057	7.97732	8.03437	7.81545	7.94515	8.14506	7.89353	8.03911	8.03226	7.75078	7.96606	8.03586	7.6467
ENSG00000106615 : RHEB	7.04437	6.96103	6.77129	6.58096	6.71286	6.61555	6.47894	6.72434	6.58767	6.86741	6.8267	6.63729	6.79939	6.5605	6.48053	6.94458	6.8832	6.66145	6.63264	6.69452	6.56733	6.65828	6.78557	6.61738
ENSG00000121274 : TENT4B	6.47138	6.3953	6.38959	6.44444	6.3782	6.15988	6.2149	6.54303	6.17938	6.44483	6.31809	6.18627	6.24623	6.11761	6.52351	6.32075	6.52491	6.56927	6.03646	6.36375	6.27983	6.29119	6.28047	6.38989
ENSG00000056558 : TRAF1	4.55357	4.6412	4.49502	4.46141	4.54912	4.74391	4.94262	4.85327	4.71834	4.6034	4.27506	5.21211	4.65807	4.72703	4.89802	4.68814	4.66259	4.80052	5.0977	4.84491	5.02504	4.71396	4.52702	4.97511
ENSG00000090924 : PLEKHG2	5.59818	5.58429	5.3611	5.53491	5.67726	5.72936	5.79899	5.879	5.7635	5.52661	5.93323	6.02105	6.05414	5.74383	5.74427	5.26605	5.62986	5.30584	6.00163	5.62731	5.99485	5.93706	5.74224	5.77628
ENSG00000166387 : PPFIBP2	7.72924	7.35612	7.62513	7.48513	7.43605	7.46087	7.23211	7.53886	7.214	7.23055	7.0379	7.1625	7.3697	7.24366	7.23948	7.18841	7.21872	7.50754	7.0112	7.03756	6.94503	6.9409	7.30964	7.35544
ENSG00000119787 : ATL2	7.46671	6.89981	7.26155	7.13204	6.99812	7.18355	6.68841	7.4021	7.12132	7.47938	7.04374	6.79698	7.16924	7.05066	6.99254	7.18176	7.30744	7.45071	6.75644	7.12145	7.04656	7.19097	7.09173	7.15219
ENSG00000100104 : SRRD	6.90792	6.58844	6.7854	6.81177	6.79758	6.73425	6.51967	6.53753	6.78001	6.71808	6.42116	6.50517	6.69228	6.35672	6.16399	6.68245	6.72312	6.23779	6.53534	6.58051	6.4483	6.43472	6.45501	6.50555
ENSG00000176840 : MIR7-3HG	4.24866	4.48872	4.17054	4.23677	4.75935	4.43054	4.4107	4.47302	4.00415	4.2855	4.36522	4.0831	4.01842	4.65313	4.47045	4.21479	4.20123	4.56749	4.56135	4.35925	4.09535	4.01789	4.5091	4.17761
ENSG00000145911 : N4BP3	4.49181	4.86238	4.70897	4.57177	4.91941	4.72469	4.64167	4.70893	4.55102	4.75185	4.86987	4.65173	4.63123	4.91687	4.72134	4.36383	4.64323	4.99098	4.73135	4.94137	4.706	4.27979	5.16903	4.50239
ENSG00000044115 : CTNNA1	7.68652	7.52834	7.72949	7.73989	7.68871	7.59478	7.90924	7.83839	8.01101	7.54489	7.77786	7.90946	8.15879	7.89169	7.94558	7.61509	7.71496	7.71952	7.85678	7.66317	8.00573	7.96974	7.70891	7.84718
ENSG00000199023 : MIR339	6.79708	7.22273	6.97272	6.79365	7.1563	7.29486	7.08986	7.1563	7.04911	6.95453	7.25164	7.15161	7.12612	7.41347	7.15717	7.18394	6.78054	7.58219	7.31776	7.20237	6.85663	7.03761	7.46851	6.7352
ENSG00000138663 : COPS4	6.76379	6.18458	6.39201	6.43071	6.19006	6.11235	6.11989	6.14244	6.30852	6.33053	6.20821	6.16749	6.39539	5.90254	6.24558	6.19727	6.41056	6.16197	5.85342	6.06281	6.36646	6.17475	6.19831	6.65787
ENSG00000146247 : PHIP	6.56186	6.30338	6.56169	6.49441	6.43638	6.43965	6.88873	6.68867	6.61069	6.52217	6.55745	6.92964	6.98836	6.70912	6.84908	6.39603	6.4017	6.68272	6.70226	6.46092	7.05182	6.98235	6.38069	6.90778
ENSG00000168522 : FNTA	7.14595	7.16442	7.05215	7.27143	7.10365	6.76529	7.05589	7.28564	7.32964	7.14909	7.31888	7.04008	7.19978	7.2831	7.19916	7.05283	7.21166	7.28319	6.93956	6.94452	7.44499	6.89342	7.05135	7.40982
ENSG00000156256 : USP16	7.51977	7.23893	7.26133	7.31899	7.08693	6.90365	6.84733	7.30931	7.04171	6.93684	7.1294	6.93942	6.76121	7.01156	7.18807	6.68631	7.00644	7.17812	6.76786	6.87891	6.97358	6.85089	6.93066	7.35118
ENSG00000144410 : CPO	3.62956	3.55601	3.63839	3.48259	3.50593	3.81664	3.87616	3.67143	3.67919	4.13594	4.13733	3.75629	3.78355	3.5521	3.46558	3.7739	3.58525	3.63839	3.63839	4.25213	3.69651	3.69357	4.03416	3.4411
ENSG00000225880 : LINC00115	6.08238	6.25106	5.99823	5.94709	6.22794	6.24884	5.91749	5.85299	5.91715	6.02929	6.16103	6.25205	5.98539	5.86477	5.99292	6.30667	6.2156	6.07756	6.15493	6.18536	6.06417	5.99311	5.90052	5.73406
ENSG00000187997 : C17orf99	5.88141	5.96321	5.70638	5.84119	5.95122	5.83306	5.3644	5.79716	5.61429	5.33005	5.81597	5.62427	5.69113	5.92985	5.76542	5.27609	5.67116	6.02374	5.97823	5.81276	5.43894	5.5041	5.93284	5.57879
ENSG00000175354 : PTPN2	6.1005	5.84406	5.88627	5.8129	5.81844	5.58315	6.15631	6.15631	6.23661	5.7889	5.882	6.24315	6.34475	6.12343	5.94145	5.85738	5.79573	5.92004	6.02484	5.83834	6.59251	6.23855	5.81808	6.28694
ENSG00000153339 : TRAPPC8	6.87541	6.75201	6.70902	6.77428	6.75345	6.56243	6.12466	6.57496	6.47201	6.8026	6.53888	6.22897	6.3296	6.41553	6.37707	6.43388	6.72295	6.6583	6.33988	6.63177	6.31802	6.41454	6.37104	6.54543
ENSG00000116062 : MSH6	5.88443	5.52278	6.03356	5.89677	5.93719	5.80767	5.78104	5.7389	5.54074	5.63162	5.62862	5.64621	5.92333	5.29064	5.57195	5.82876	5.6869	5.91736	5.30724	5.63381	5.59411	5.68949	5.71193	5.63133
ENSG00000196704 : AMZ2	7.61564	7.23967	7.1955	7.39765	7.19768	7.02319	7.25058	6.99606	6.93834	7.33894	7.11729	6.9611	7.10821	7.02222	7.18753	7.38445	7.15361	7.07934	6.95296	7.18989	7.31382	7.12186	6.85898	7.31409
ENSG00000091542 : ALKBH5	7.98226	7.92333	8.06124	7.86701	7.97365	8.00487	7.70446	7.51521	7.82194	7.68622	7.45009	7.36742	7.47853	7.39884	7.55468	7.75108	7.63262	7.4069	7.58743	7.51943	7.58509	7.51953	7.74981	7.49845
ENSG00000136451 : VEZF1	7.36545	7.20935	7.09956	7.18023	7.03273	6.88865	7.29534	7.14002	7.28497	7.04117	7.20835	7.57358	7.22258	7.20743	7.17402	7.2838	7.25288	7.36916	7.15733	7.0974	7.72576	7.41926	7.03023	7.51265
ENSG00000136802 : LRRC8A	7.66211	7.49332	7.54544	7.50468	7.12019	7.66701	7.9971	7.65617	7.77713	7.51683	7.91935	7.74599	7.70844	7.85144	7.8753	7.46629	7.57658	7.62074	7.83798	7.56318	7.71203	8.00861	7.50303	7.65244
ENSG00000116288 : PARK7	9.20096	9.19502	9.49644	9.41508	9.5332	9.49931	8.93526	9.08756	9.00189	9.20398	9.10106	9.01556	8.85312	8.88005	8.94759	9.09247	9.23518	8.93072	8.83734	9.01558	8.81959	8.93244	8.93621	9.02504
ENSG00000101126 : ADNP	7.14129	6.77753	6.82489	6.88734	6.79418	6.73435	7.01601	7.0419	6.84664	6.85773	6.78635	7.27818	7.05808	6.87772	7.10682	6.80385	7.08927	7.0186	6.83236	6.9259	6.96892	6.99348	6.63668	6.9812
ENSG00000178209 : PLEC	7.16767	7.14009	7.309	7.4444	7.53866	7.2961	7.4506	7.18811	7.08383	7.16445	7.08091	7.37979	7.04484	7.04878	7.2523	7.15974	6.93684	6.92171	7.54436	6.99121	6.83409	7.02615	7.28152	7.10385
ENSG00000203667 : COX20	6.98424	7.3417	6.98778	7.32984	6.93058	7.04025	6.50326	7.19839	6.71873	7.48541	6.91355	6.68331	6.66615	7.09735	6.97167	7.13422	6.98069	7.06148	6.73319	6.95058	6.8483	6.84996	6.89076	7.16362
ENSG00000112685 : EXOC2	6.47825	6.28894	6.66888	6.30121	6.28187	6.38352	6.77626	6.74553	6.77222	6.51912	6.39979	6.58831	7.06869	6.65346	6.85156	6.35642	6.3881	6.38461	6.63096	6.61224	6.66264	6.70227	6.40197	6.7211
ENSG00000063245 : EPN1	7.27144	7.33992	7.49498	7.71557	7.60153	7.70427	7.1323	7.19089	7.23447	7.44821	7.19808	7.18496	7.09141	7.14756	7.21282	7.42745	7.27512	7.42047	7.27985	7.43672	7.01679	6.92884	7.44072	7.10223
ENSG00000083635 : NUFIP1	6.06867	6.27217	6.30482	6.45601	6.63067	6.63737	6.188	5.83657	5.89287	6.29771	6.25907	6.40204	6.23092	6.01807	6.33311	6.23073	6.22813	6.22911	6.26503	6.38405	6.0319	6.11515	6.10919	6.19541
ENSG00000074319 : TSG101	7.44454	7.15259	7.20097	7.18995	6.98013	7.09312	7.18839	7.25412	7.26205	7.179	7.28116	7.25013	7.26814	7.26311	7.40956	7.1239	7.39538	7.23105	6.98842	7.22076	7.27372	7.21056	6.95936	7.502
ENSG00000173621 : LRFN4	4.96092	5.32165	4.8558	5.36189	5.45168	4.895	5.12437	5.20723	4.88246	4.98353	5.13661	4.60568	4.8606	5.25146	5.04022	4.87078	4.79697	5.33781	5.18211	5.09715	4.88903	4.77752	5.11625	4.96079
ENSG00000140750 : ARHGAP17	6.40409	6.16488	6.38579	6.42024	6.1053	6.25858	6.87819	6.69237	6.65005	6.41078	6.38908	6.66716	6.6076	6.59179	6.76365	6.40336	6.56401	6.24759	6.77762	6.58706	6.84896	6.73205	6.50322	6.81299
ENSG00000130305 : NSUN5	6.43188	6.51068	6.58323	6.34928	6.63909	6.36906	6.62061	6.11224	6.45696	6.25305	6.2362	6.73789	5.92544	6.49321	6.14098	6.36057	6.23782	6.20247	6.48129	6.76152	6.31596	6.0942	6.33798	6.28968
ENSG00000187833 : C2orf78	4.07906	3.89838	3.90101	4.08408	4.11455	4.15576	4.27232	4.05132	4.04569	4.26462	3.88828	3.80714	4.45538	4.04101	3.89146	4.5339	4.06865	4.23	4.22155	3.96405	4.0484	3.7313	4.5463	4.15035
ENSG00000108055 : SMC3	6.81304	6.47091	6.66338	6.68482	6.61373	6.60635	6.51002	6.6154	6.52302	6.77297	6.5163	6.87815	6.59533	6.38256	6.70738	6.44817	6.69065	6.49807	6.36898	6.65508	6.98884	6.68622	6.51664	6.95324
ENSG00000175463 : TBC1D10C	5.67248	5.90037	5.8232	5.70377	5.74547	5.95425	6.31083	5.70346	5.9068	5.63857	5.96674	6.04525	5.75326	6.09701	6.12489	5.69781	5.54438	5.84275	6.05801	6.15107	6.00866	5.92911	5.90572	5.94882
ENSG00000106399 : RPA3	5.20399	5.44818	5.59309	5.43444	5.36261	5.36538	5.1045	5.35733	4.95866	5.2279	5.22141	4.70405	5.01971	5.17216	5.05996	5.44759	5.05234	5.01703	5.05171	5.2128	4.89243	4.74777	5.18808	4.88746
ENSG00000108669 : CYTH1	7.7687	7.52874	7.71438	7.73081	7.59922	7.45303	7.69797	7.41764	7.4214	7.53464	7.29414	7.38313	7.64316	7.19204	7.33673	7.48574	7.52611	7.08517	7.38446	7.60536	7.51997	7.40797	7.12465	7.59672
ENSG00000198625 : MDM4	6.53873	6.50291	6.36325	6.23897	5.95297	6.26057	6.59483	6.64912	6.60951	6.84853	6.46393	6.69705	6.36167	6.53456	6.57838	6.84853	6.7196	6.47765	6.38643	6.46559	6.70605	6.61033	6.4203	6.93382
ENSG00000086967 : MYBPC2	3.96369	3.8836	3.92869	3.9678	4.17209	3.9678	4.0938	3.81488	3.54903	4.12644	3.97152	3.8617	3.89397	4.24335	3.85069	4.21878	3.74577	4.10088	4.12062	4.07086	3.67698	3.90559	4.4151	3.98491
ENSG00000127080 : IPPK	5.95237	6.28117	6.14341	5.94683	5.72577	5.92833	6.35572	6.12095	6.17975	5.89884	6.21252	6.08163	6.23339	6.04446	6.03973	6.13749	6.43314	6.1469	6.07973	5.64178	6.23855	6.26668	6.21438	6.02084
ENSG00000113272 : THG1L	5.80275	5.28655	5.47055	5.71017	5.82443	5.81445	5.80154	5.55956	5.76872	5.71425	6.0936	5.74867	5.63178	5.62723	5.68933	5.54742	5.95479	5.60778	5.57617	5.66782	5.72692	5.35285	5.56122	5.27468
ENSG00000128218 : VPREB3	4.6406	4.78887	4.6775	4.64279	4.64372	4.64204	4.80643	4.56383	4.475	4.48337	4.44774	4.17044	4.64778	4.71732	4.45002	4.63916	4.55963	5.04131	4.78481	4.3166	4.23221	4.48722	4.7976	4.18501
ENSG00000168310 : IRF2	8.51469	8.26247	8.30015	8.45202	8.50855	8.38294	8.27055	7.89669	8.1497	8.32349	7.99576	8.01781	8.20506	8.07392	8.04084	8.31883	7.97088	8.26433	8.0839	8.18538	8.25235	7.93253	7.80584	8.25011
ENSG00000104907 : TRMT1	6.19398	6.15014	6.28244	6.33464	6.19185	6.36887	6.37535	6.0912	6.13513	6.23839	6.01733	6.32723	6.00989	6.06523	6.10599	6.22337	6.01076	5.90847	6.30495	6.02688	6.31261	6.06771	6.07474	6.03246
ENSG00000006607 : FARP2	7.26788	7.2385	7.01099	7.15775	7.25769	7.12307	6.86262	6.95099	6.99917	7.3379	7.23703	6.97996	6.89257	7.00059	6.96723	7.12799	7.42537	7.16699	6.78108	7.05368	6.73532	6.85198	7.03188	7.04741
ENSG00000100084 : HIRA	6.94401	6.59589	6.99048	6.90878	6.91343	6.81209	6.86113	6.57693	6.73374	6.70871	6.70098	6.8525	6.40114	6.47263	6.73914	6.82653	6.66988	6.72396	6.68323	6.57341	6.56801	6.656	6.39299	6.54137
ENSG00000181026 : AEN	5.47867	5.67506	5.76066	6.21917	5.75579	5.82519	5.85192	5.78053	5.88495	5.34267	5.70407	6.10998	5.92943	5.85799	5.88311	5.38497	5.70293	6.06539	6.03581	6.03308	5.69962	5.86439	5.86391	5.75294
ENSG00000103264 : FBXO31	6.83781	6.89025	6.80239	7.01051	6.98787	7.1892	6.93194	7.20722	7.13278	7.07453	7.23275	7.01586	6.8633	7.1662	6.99078	7.12214	7.19321	6.89568	6.83848	7.26435	6.53404	6.73161	6.88684	6.73206
ENSG00000181523 : SGSH	6.7907	6.93762	6.7406	6.81472	6.52176	6.76986	7.15861	7.14051	7.17405	7.10814	7.08164	7.10145	7.32137	7.13951	7.07352	7.03716	6.93856	7.01997	7.19438	6.91456	7.02991	6.79077	7.01737	6.90493
ENSG00000180881 : CAPS2	4.10098	4.10501	4.21396	4.10135	3.89195	3.95991	4.1019	3.76225	3.7077	4.27553	3.97089	4.33327	4.18678	3.7884	4.03239	4.45908	4.29131	4.30179	3.99683	4.38519	4.21156	4.24582	4.3753	4.43343
ENSG00000136816 : TOR1B	7.03735	6.92276	7.04211	7.0042	6.94129	6.60749	6.82309	6.86736	6.92117	6.88382	6.71165	6.59521	6.60642	6.73856	6.6604	6.86854	6.82052	6.45967	6.73584	6.70437	6.43634	6.74627	7.04156	6.74066
ENSG00000085760 : MTIF2	6.30674	6.06585	6.22138	6.38957	6.1925	6.00242	5.64366	6.01962	5.89351	6.42141	6.15644	5.87805	6.13256	5.72106	6.05179	6.05461	6.23838	6.18202	5.86059	6.18649	5.8908	5.68717	6.06536	6.24285
ENSG00000185201 : IFITM2	9.60182	9.52918	9.66596	9.57132	9.62641	9.53187	9.93778	10.0901	9.97258	9.61854	9.69899	9.93447	9.9777	10.0124	10.0807	9.46684	9.65216	9.84415	9.91122	9.53695	10.0884	10.0255	9.69345	9.58628
ENSG00000087274 : ADD1	7.58332	7.23763	7.52284	7.48049	7.5576	7.74817	7.95371	7.66836	7.71537	7.60698	7.54718	7.99587	7.63507	7.62976	7.79248	7.53799	7.61696	7.22601	8.0342	7.66711	7.90178	7.86944	7.51761	7.82674
ENSG00000103351 : CLUAP1	5.23344	5.07224	5.13221	5.55313	5.31179	5.01912	5.05777	5.21381	4.9766	4.81714	5.40238	5.51659	5.06156	5.01252	5.12906	5.0244	5.1429	5.12559	4.86705	5.35796	5.13207	4.96582	4.85816	5.02685
ENSG00000196914 : ARHGEF12	9.00188	8.81823	9.05975	9.31627	9.16371	8.89206	8.53775	8.87485	8.66193	8.70016	8.61195	8.51492	8.77312	8.70629	8.85126	8.72981	8.72394	8.71292	8.51337	8.51226	8.47611	8.51492	8.67921	8.69209
ENSG00000164236 : ANKRD33B	5.97079	6.184	5.88904	6.05198	6.47227	6.49589	6.184	6.02386	6.12079	5.98854	6.14079	6.15154	5.9168	6.29118	6.30574	6.08528	6.23789	6.30018	6.42529	6.0597	6.11742	5.8884	6.43614	5.75745
ENSG00000168264 : IRF2BP2	8.17737	8.36927	8.49175	8.00461	7.91383	8.24713	8.15663	7.99651	8.32687	8.08715	8.3463	8.17152	7.89752	8.36131	7.93666	8.14976	8.39785	8.15982	8.15055	8.17337	8.11433	8.12517	8.22274	7.98484
ENSG00000070831 : CDC42	6.58844	6.69695	6.40744	6.04732	6.55883	6.25024	6.61513	6.83327	6.98616	6.39378	6.2204	6.65954	6.80634	6.52489	6.58876	6.52008	6.45121	6.67904	6.53623	6.55189	6.63127	6.73138	6.69033	6.64326
ENSG00000188811 : NHLRC3	7.20444	7.34546	7.06102	7.04624	6.86971	6.80551	6.6352	6.7172	6.82067	7.01512	6.92846	6.69243	7.19695	6.75424	6.68231	6.8984	6.83284	7.08331	6.30009	6.88182	6.83841	6.66232	6.71168	6.73311
ENSG00000103024 : NME3	6.36747	6.72221	6.71675	6.72994	6.78718	6.81413	6.47263	6.32747	6.29275	6.45101	6.52856	6.62801	6.16456	6.49674	6.26342	6.71036	6.22627	6.25862	6.5114	6.50981	6.3539	6.25471	6.55577	6.18135
ENSG00000135932 : CAB39	8.32894	8.11741	8.17753	8.03479	8.16394	7.98065	8.16879	8.27092	8.13227	8.17349	7.92419	8.22158	8.50785	8.14283	8.15708	8.14563	7.9979	8.24484	8.36824	8.15739	8.18984	8.35423	7.97831	8.2287
ENSG00000171777 : RASGRP4	4.58941	5.14976	5.08726	4.45988	4.87171	4.98114	5.32245	4.93808	5.2141	4.94509	4.95951	4.77026	4.99706	5.13743	4.9279	5.26387	4.75763	4.94865	5.20592	4.84391	4.72314	4.92794	5.15841	4.74008
ENSG00000108819 : PPP1R9B	5.93112	5.89333	5.85353	5.73547	5.92072	6.00244	5.80485	5.41905	5.48991	5.60408	5.42069	5.66613	5.37604	5.38242	5.64565	5.53716	5.39905	5.55934	5.84139	5.75883	5.61003	5.47842	5.4031	5.57561
ENSG00000117625 : RCOR3	7.01645	6.60555	6.66345	6.84393	6.70614	6.46847	6.93767	6.56112	6.90448	6.93527	6.86713	7.08904	6.90867	6.71577	6.96178	6.80908	7.0346	6.757	6.82097	6.79656	7.23583	6.9459	6.8193	6.80152
ENSG00000169169 : CPT1C	4.39678	4.58122	4.73573	4.88874	4.85424	4.87859	5.08599	5.053	5.02271	4.54426	4.836	5.26941	4.91381	4.89261	4.81374	4.66449	4.30187	4.79463	4.89117	4.65197	4.81679	4.60962	4.58488	4.49828
ENSG00000188511 : C22orf34	4.88489	4.7106	4.80145	4.63807	5.04454	5.14486	5.23963	4.88734	5.03702	4.49737	4.85553	4.8691	4.79221	5.07435	5.02367	4.37048	4.79873	4.79406	5.08109	4.66729	4.87187	4.6357	4.7937	5.25823
ENSG00000166448 : TMEM130	4.9988	5.40839	5.19461	4.86103	5.4032	5.01302	5.01506	5.23832	5.22195	4.92905	5.0914	5.50411	5.1012	5.60461	5.28528	4.84874	5.083	5.43254	5.14406	5.11023	4.87742	5.08751	5.15572	4.94786
ENSG00000135945 : REV1	6.62872	6.55348	6.40274	6.3989	6.18879	6.36574	6.14544	6.00023	6.36109	6.37841	6.18163	6.28266	6.20136	6.09237	5.89357	6.49148	6.38713	6.34059	5.8866	5.98253	6.11669	6.20853	6.12698	5.98628
ENSG00000122512 : PMS2	6.14653	6.22596	6.2218	6.21512	5.91059	5.80149	5.91415	5.93896	5.83553	6.25224	5.72858	6.15575	6.20122	5.54266	6.09371	6.05491	6.00702	5.8997	5.77271	6.19353	6.09702	5.98227	5.81408	6.16968
ENSG00000185650 : ZFP36L1	9.5901	9.33996	9.41115	9.89921	9.31109	9.655	9.28788	9.46749	9.13803	9.32634	9.38166	9.21896	9.6092	9.08505	9.17996	9.25795	9.26465	9.59538	9.0819	9.08326	9.74649	9.47259	9.46254	9.00343
ENSG00000221883 : ARIH2OS	5.97311	6.23663	6.139	5.89768	6.29024	5.87167	5.82631	5.95154	5.74735	5.80226	5.88115	5.79665	5.60727	6.14771	5.89947	5.89816	5.92312	6.17973	5.98848	6.0482	5.5428	5.71483	6.34045	5.54071
ENSG00000185808 : PIGP	5.65373	5.81395	5.86814	5.63879	5.63861	5.98279	5.38454	5.62156	5.56344	5.78728	5.41395	5.14706	5.64726	5.51653	5.51806	5.98985	5.68248	5.59337	5.15884	5.60652	5.39781	5.26466	5.50287	5.44772
ENSG00000089063 : TMEM230	8.76196	8.89909	8.97232	8.92764	8.90332	8.93471	8.53191	8.70859	8.71079	8.965	8.739	8.60104	8.81953	8.53133	8.57798	9.05927	8.89416	8.75479	8.42775	8.69665	8.40098	8.36731	8.69248	8.64459
ENSG00000129055 : ANAPC13	7.09411	7.05615	7.13973	7.0893	7.15893	6.79422	6.777	6.96478	7.21906	7.12243	7.10815	6.80354	7.0868	7.00785	6.86896	7.09819	7.00354	6.83691	6.77719	7.24193	7.0705	6.88781	7.28207	6.84015
ENSG00000165525 : NEMF	6.24402	6.08033	6.11655	5.93014	5.75533	5.74718	6.03336	6.40559	6.19993	6.27345	6.04363	6.18397	6.21558	6.25885	6.31406	6.05579	6.15278	6.36552	6.23435	6.20472	6.4234	6.43443	6.0687	6.35559
ENSG00000183621 : ZNF438	4.90102	4.94157	4.98014	5.03948	4.77495	4.95999	5.45519	5.25044	5.24068	5.26177	4.66691	5.34607	5.18543	5.09301	5.08819	4.8985	5.02962	4.88729	4.89797	5.02569	5.37104	5.1474	4.66116	5.40831
ENSG00000135535 : CD164	10.2634	10.0301	10.1352	10.2132	9.90867	9.90867	9.54566	10.1136	9.96843	10.009	9.83219	9.65112	9.73867	10.1597	10.0576	9.80506	9.87894	10.0794	9.6255	9.76121	9.90867	9.86	9.92359	10.1011
ENSG00000169220 : RGS14	6.66949	6.73633	6.83661	6.99563	7.14874	6.94411	6.39109	6.63689	6.43802	6.509	6.54992	6.62349	6.37915	6.56109	6.45274	6.62006	6.67732	6.62464	6.66618	6.41913	6.22683	6.44268	6.71549	6.4607
ENSG00000181163 : NPM1	3.84815	4.16737	3.70727	3.79778	4.30166	4.0979	4.41423	3.97782	4.32906	4.04642	4.28622	4.23891	4.21987	4.10452	3.77225	3.77806	4.17772	3.95262	4.15271	3.80435	4.3297	3.97782	4.18086	3.83944
ENSG00000169504 : CLIC4	8.99065	8.82527	8.938	9.17474	8.96186	8.86233	8.95975	8.73894	8.60618	8.71782	8.53956	8.90586	9.20012	8.52257	8.873	8.61656	8.53108	8.80047	8.84225	8.57879	9.032	8.99622	8.46614	8.99398
ENSG00000164548 : TRA2A	8.38893	8.20968	8.42646	8.29605	8.32976	8.52119	8.69136	8.64804	8.4012	8.41255	8.22807	8.67421	9.00059	8.44904	8.65307	8.41093	8.45108	8.67075	8.38035	8.58203	8.64755	8.66291	8.39187	8.66782
ENSG00000177303 : CASKIN2	6.44753	6.51871	6.4631	6.3472	6.11882	5.86585	6.21281	5.96156	6.32561	5.73295	6.11951	6.17107	5.90393	6.05788	6.32424	5.90094	6.13521	6.10328	6.43377	6.11249	5.90217	6.23803	6.55136	6.14414
ENSG00000126070 : AGO3	6.88337	6.81645	6.94793	6.69519	6.61305	6.87298	7.21277	7.06337	7.16698	7.20287	7.04736	7.12887	7.20165	6.91219	7.10699	7.13006	7.21611	7.18068	7.12963	7.09858	7.21015	7.36658	7.10252	7.12289
ENSG00000153048 : CARHSP1	7.99613	8.00071	8.02394	7.81088	7.90472	8.03095	7.5682	7.75261	7.57632	8.04969	7.93003	7.77136	7.44616	7.73615	7.73593	8.15539	8.06214	7.67735	7.64537	7.91508	7.38834	7.54205	7.99153	7.69346
ENSG00000199179 : MIRLET7I	5.55559	5.84583	5.53293	5.24616	5.73647	5.96203	5.7159	5.54548	5.34579	5.19034	5.51271	5.39955	5.62129	5.85832	5.61469	5.69915	5.39834	5.94606	5.60841	5.57864	5.22747	5.44727	5.72231	5.38458
ENSG00000108518 : PFN1	9.69122	9.66604	9.53131	9.5068	9.52264	9.37474	10.0189	9.87537	10.0048	9.55754	9.71088	9.81544	10.0888	10.0124	10.0277	9.61478	9.81346	9.96797	10.0347	9.77044	9.99643	9.84758	9.89569	10.0465
ENSG00000180011 : ZADH2	7.49544	7.27102	7.3273	7.44894	7.3842	7.46878	7.03708	7.38311	7.31196	7.34017	6.8814	7.15455	7.66044	7.19056	6.97268	7.38291	7.03105	7.44555	7.09362	7.22518	7.34289	7.00965	7.1189	6.74785
ENSG00000173889 : PHC3	8.32952	8.257	8.19396	8.38714	8.22468	8.22666	8.63779	8.54409	8.43274	8.44544	8.35043	8.72024	8.64659	8.54514	8.69871	8.37624	8.44827	8.61471	8.42515	8.39525	8.79438	8.6434	8.24551	8.86286
ENSG00000167881 : SRP68	7.87358	7.57938	7.82389	7.58021	7.72189	7.63402	7.33962	7.27405	7.53422	7.50532	7.18949	7.24208	7.44382	7.30138	7.24343	7.53995	7.37245	7.14483	7.24602	7.56403	7.58593	7.40217	7.36595	7.37214
ENSG00000184014 : DENND5A	6.61894	6.59139	6.69143	6.73553	6.45204	6.6957	6.95375	6.5304	6.61932	6.21057	6.45367	6.94639	6.49682	6.32416	6.72977	6.34699	6.44824	6.18646	6.73982	6.45899	7.03818	6.74304	6.23595	6.67653
ENSG00000107679 : PLEKHA1	8.13479	8.23654	8.02266	8.09179	7.68046	7.76978	7.74167	8.21863	7.79619	8.03152	7.77453	7.77396	7.99988	7.88175	7.92644	7.94604	8.06348	7.9444	7.70002	8.02557	7.95589	7.87452	7.78692	8.13974
ENSG00000136573 : BLK	4.81701	4.81399	4.69249	4.80731	5.18115	5.28728	5.37188	5.37359	5.14711	4.83191	5.01914	5.0884	5.13626	5.00789	5.24259	4.97237	4.90462	4.97822	5.17006	5.11912	4.75502	5.14025	4.92664	5.06596
ENSG00000156976 : EIF4A2	8.37833	8.34442	8.34663	8.45049	8.36191	8.55234	8.58166	8.49003	8.14145	8.51879	8.35832	8.28199	8.89133	8.08403	8.59626	8.43677	8.48814	8.38885	8.36655	8.36493	8.80601	8.54404	8.06779	8.31541
ENSG00000102921 :	6.4288	6.34001	6.07356	6.27021	5.93714	6.13198	6.03333	5.89153	6.12406	6.12809	6.03822	6.1514	5.97541	5.99293	5.98318	6.0718	6.02201	6.13907	5.97323	5.9405	6.28958	6.02025	5.78908	6.12856
ENSG00000183513 : COA5	6.10653	5.89157	6.10311	6.13042	5.94752	5.69971	5.69993	5.69904	5.69207	6.13037	5.36858	5.48099	5.77616	5.66444	5.92596	6.01368	5.76569	5.73673	5.63628	5.95621	5.82311	5.56817	5.43861	5.71451
ENSG00000166340 : TPP1	8.66321	8.73058	8.47356	8.64981	8.57686	8.44811	8.97799	9.00381	9.02662	8.8481	8.8481	8.69634	9.05367	9.01349	8.93813	8.87097	8.88178	8.77231	9.00389	9.01121	9.03662	8.99315	8.8481	9.13022
ENSG00000139218 : SCAF11	7.55344	7.24997	7.3723	7.3506	7.19325	6.93741	6.96506	7.55103	7.19302	7.16005	7.16002	7.34616	7.13933	7.31423	7.22484	6.99651	7.36787	7.35491	6.9185	7.08009	7.4208	7.27262	7.07894	7.30124
ENSG00000106266 : SNX8	7.10243	6.89413	6.90505	7.03091	6.85493	6.91776	6.882	6.64339	7.12279	6.72442	6.66512	6.79312	6.66231	6.89807	6.71393	7.08182	6.62472	6.81264	7.04081	6.56106	6.42261	6.67764	7.06052	6.65845
ENSG00000148300 : REXO4	4.83822	5.04911	5.09226	4.83543	4.86211	5.01356	5.05732	4.45267	4.75546	5.06473	5.00882	5.05538	4.49263	4.71349	4.75488	4.77334	4.99679	4.60958	5.10663	4.85811	4.84848	4.83488	4.59804	4.76783
ENSG00000100968 : NFATC4	5.25084	5.17222	5.21199	5.27316	5.25076	4.9043	5.50562	5.19752	5.13481	4.65739	5.17597	5.37971	5.39377	5.33679	5.44123	5.11058	4.87202	5.39039	5.52361	5.12989	5.55312	5.33729	5.36922	5.19754
ENSG00000163719 : MTMR14	6.98728	6.88575	6.89505	7.07897	6.86846	7.04157	7.01357	6.56569	6.90925	7.02516	6.81091	6.90994	6.56393	6.82473	6.66224	6.96722	6.90021	6.41217	6.7512	6.83783	7.07557	6.61653	6.68641	6.65459
ENSG00000171864 : PRND	4.56914	4.83649	4.16878	4.34511	4.63421	4.3437	4.39612	4.75868	4.90952	4.59764	4.23741	4.64932	4.5995	4.58364	4.4351	4.69678	4.47302	4.58262	4.80822	4.6209	4.20769	4.59603	4.74399	4.4958
ENSG00000064012 : CASP8	6.56751	6.79548	6.45865	6.74587	6.51576	6.60611	6.83783	6.69643	6.97459	6.63262	6.5423	7.01892	7.05238	7.02918	6.75002	6.69587	6.63976	6.62641	6.95041	6.80874	7.21118	6.93238	6.46802	7.1629
ENSG00000198874 : TYW1	5.20195	4.95128	5.73846	5.09067	5.04768	5.69356	5.14987	5.06143	5.33441	5.3495	5.21198	4.88603	5.16767	4.93916	5.10679	5.19034	5.20574	5.14041	5.22528	5.35361	4.92279	5.34924	5.17899	4.77508
ENSG00000115355 : CCDC88A	6.36043	6.14227	6.18069	6.25473	6.05024	6.06645	6.44061	6.40325	6.5454	6.19403	6.18233	6.5108	6.2747	6.40508	6.49359	6.02516	6.29502	6.12953	6.58917	6.034	6.8661	6.56213	6.17862	6.6373
ENSG00000122741 : DCAF10	7.2234	7.04225	7.09175	7.16986	7.03276	6.89547	6.36698	6.82226	6.84823	6.91576	6.67753	6.7414	6.58074	6.60498	6.63518	6.92017	6.96437	6.85679	6.59735	6.78805	6.61423	6.69736	6.88288	6.81366
ENSG00000117713 : ARID1A	7.07337	7.12344	7.09923	7.3394	7.21958	7.11374	7.56569	7.1047	7.2882	7.30511	7.23186	7.45008	7.21456	7.31411	7.47368	7.37904	7.21886	7.375	7.39589	7.24448	7.50473	7.44456	7.36845	7.43089
ENSG00000164366 : CCDC127	6.05113	5.94472	5.93497	5.97117	6.02262	5.84947	5.96147	6.03423	5.80254	6.22518	5.81214	5.7404	6.10577	5.88063	5.8931	6.00126	5.97736	5.65798	5.67087	5.81591	5.56677	5.64055	5.92188	6.05511
ENSG00000167996 : FTH1	8.41228	8.34854	8.36264	8.39773	8.21986	8.2394	8.2622	8.23722	8.13745	8.18033	7.78365	7.96438	8.11682	7.94355	8.13283	8.21116	7.6368	7.97096	8.13732	7.73659	8.36151	8.12642	8.00132	7.97086
ENSG00000119725 : ZNF410	6.30441	5.86048	6.19253	6.05814	5.57591	5.76363	5.85768	6.06853	6.23618	6.02961	5.90479	6.0951	5.7886	6.02357	5.98646	5.82532	6.10378	5.74749	5.94322	5.92968	6.35261	6.21818	6.08317	6.20647
ENSG00000102901 : CENPT	6.20529	6.14945	6.38839	6.17353	6.19173	6.27016	6.22441	5.67661	6.20051	6.02896	6.15556	6.33169	5.81891	5.91983	5.89867	6.09483	6.11584	5.68019	6.19039	6.21174	5.85772	6.15501	5.96902	6.12496
ENSG00000145715 : RASA1	6.81797	6.58754	6.63136	6.59221	6.52213	6.47282	6.85926	7.00286	7.02678	6.91397	6.78008	7.11241	7.10935	6.88346	6.98706	6.77778	6.75474	6.99208	6.78381	6.87017	7.10147	7.0247	6.43102	7.1393
ENSG00000108599 : AKAP10	5.75127	5.43521	5.93404	5.89787	5.77405	5.54369	6.15851	6.02804	6.22647	6.06065	5.92921	6.15456	6.08035	6.03993	5.9723	5.83083	6.04027	5.76865	5.99965	6.09919	6.27633	6.15217	5.72233	6.07669
ENSG00000173673 : HES3	5.06626	5.18945	4.69091	4.67474	4.97865	5.0745	4.74859	4.75546	4.57735	4.58187	4.74313	4.76773	4.93885	5.03449	4.83162	4.58294	4.57856	5.0785	4.96982	4.72687	4.35437	4.49084	5.1437	4.6943
ENSG00000152359 : POC5	5.35334	4.98581	5.20988	5.32774	5.19285	4.74005	5.32044	5.23852	5.40187	5.22592	5.30915	5.7491	5.62311	5.34294	5.2771	5.35961	5.27628	5.29146	5.20218	5.52338	5.48992	5.45247	4.98053	5.31535
ENSG00000119778 : ATAD2B	5.71391	5.5074	5.5481	5.44716	5.44168	5.28728	5.81388	5.95253	5.91397	5.84487	5.72313	6.04264	5.97524	5.78714	5.91667	5.53701	5.80234	5.86489	5.8155	5.95166	5.93197	6.16928	5.67988	5.89618
ENSG00000138756 : BMP2K	6.75793	6.74917	6.65181	6.66972	6.32714	6.39208	6.66792	6.59068	6.71649	6.62934	6.46849	6.82202	6.5317	6.51126	6.50936	6.5515	6.56512	6.29592	6.76	6.35958	6.79009	6.53411	6.34536	6.97538
ENSG00000197279 : ZNF165	4.43265	4.29416	4.49798	3.97693	4.20765	4.07294	4.25071	3.86658	3.87748	4.08759	3.81904	4.04631	3.88585	3.96135	3.96855	4.01151	3.98518	3.86264	4.16467	4.23279	3.59859	3.97815	3.88689	3.76147
ENSG00000144791 : LIMD1	7.05472	6.90547	6.9177	7.06237	7.20754	7.58513	7.21818	6.97932	7.35555	7.54372	7.19068	7.17701	6.87808	7.31227	7.36266	7.38703	7.3217	7.22372	7.1462	7.25494	7.34009	7.015	7.06332	6.97551
ENSG00000213413 : PVRIG	5.98273	6.36395	6.21685	6.3918	6.24297	6.45931	6.50384	6.32743	6.43388	6.17445	6.39954	6.78065	6.39954	6.43984	6.21625	6.32097	6.19598	6.43679	6.82823	6.41812	6.51145	6.1047	6.08212	6.39954
ENSG00000060237 : WNK1	7.87399	7.96899	7.97525	8.12078	7.8936	7.88786	8.38254	8.34775	8.15264	7.92352	8.05603	8.23283	8.29131	8.21392	8.42649	7.91961	8.1194	8.25665	8.42156	8.33452	8.26106	8.27264	8.23539	8.52598
ENSG00000108784 : NAGLU	7.36472	7.32777	7.47558	7.5036	7.34839	7.56406	7.31249	7.26344	7.40939	7.41051	7.27551	7.15735	7.10937	7.25717	7.11024	7.52727	7.37801	6.87727	7.25697	7.26947	7.11024	7.08447	7.35971	7.15847
ENSG00000115145 : STAM2	7.27097	6.88591	7.00714	7.04803	6.85237	6.71647	6.82177	7.12981	7.09029	6.94921	6.93658	6.98373	6.99799	7.04803	7.15215	6.91383	7.13755	7.0502	6.68285	7.01789	7.17028	6.96368	6.72136	7.38243
ENSG00000173465 : SSSCA1	6.83679	6.72008	6.58927	6.67537	6.51095	6.98264	6.71465	6.54351	6.70897	6.84349	6.67784	6.85588	6.26915	6.63865	6.39842	6.86321	6.71552	6.49539	6.70978	6.65641	6.53732	6.48654	6.69721	6.40639
ENSG00000138668 : HNRNPD	8.71385	8.35402	8.53129	8.53519	8.52009	8.32152	8.33807	8.34626	8.28056	8.31656	8.32393	8.46912	8.89515	8.30812	8.48322	8.25942	8.45039	8.57153	8.43947	8.3032	8.55867	8.55093	8.06332	8.53077
ENSG00000131504 : DIAPH1	8.0361	7.97024	8.01431	8.11227	8.00059	7.98936	7.50653	7.81687	7.53895	7.77114	7.63186	7.44888	7.62354	7.58554	7.65338	7.70579	7.85916	7.63489	7.54145	7.68044	7.37444	7.62966	7.77479	7.75735
ENSG00000113522 : RAD50	7.7375	7.43217	7.66994	7.53855	7.62992	7.41783	7.39629	7.59304	7.52463	7.59865	7.57622	7.67184	7.55439	7.72885	7.80887	7.42092	7.59496	7.87171	7.3492	7.53658	7.49147	7.55319	7.31725	7.64522
ENSG00000084693 : AGBL5	5.9239	5.97232	5.92253	6.0795	6.02332	6.25463	5.47287	5.54635	5.67057	5.95064	5.84834	5.65406	5.71479	5.70389	5.67543	5.92116	5.68646	5.75952	5.38672	5.66117	5.62192	5.50937	5.80012	5.63366
ENSG00000102805 : CLN5	6.7936	6.81932	6.67248	6.85684	6.42245	6.67108	6.40202	6.63216	6.50683	6.84824	6.4523	6.33757	6.74318	6.67805	6.57053	6.6792	6.6697	6.65443	6.21879	6.43656	6.75387	6.69546	6.52495	6.58398
ENSG00000104320 : NBN	6.84827	6.61491	6.60999	6.79041	6.56606	6.36278	6.36193	6.66768	6.62155	6.54217	6.51136	6.49979	6.42792	6.62665	6.61697	6.41738	6.36598	6.62448	6.33696	6.69825	6.97729	6.54767	6.36762	6.769
ENSG00000135638 : EMX1	5.9524	6.10133	6.10776	5.94346	6.3803	6.0279	6.03741	5.97308	5.91351	5.51591	5.85801	5.6037	5.73006	6.13981	6.01173	5.90245	5.89352	6.18787	6.18792	6.05709	5.58137	5.85799	6.22056	5.66464
ENSG00000102189 : EEA1	7.0202	6.65627	6.78499	7.02688	6.80534	6.2974	6.4175	6.88439	6.72652	6.80219	6.69003	6.62674	6.84158	6.67895	6.82359	6.60122	6.67588	6.99424	6.46583	6.48683	6.63447	6.74745	6.35643	6.84395
ENSG00000118197 : DDX59	4.92268	4.30771	4.56339	4.68594	4.87971	4.87462	5.17754	5.00028	4.87145	4.92088	4.96627	4.97709	5.07796	4.85502	4.79781	4.86343	5.18022	4.96906	4.5657	4.8848	5.19421	4.86103	4.91323	4.95383
ENSG00000161091 : MFSD12	6.15564	6.44053	6.53316	6.36998	6.51405	6.6819	6.65081	6.34472	6.31017	6.26959	6.56897	6.59575	6.28927	6.31597	6.31901	6.36511	6.37167	6.07766	6.85926	6.80197	6.41921	6.27482	6.53767	6.26281
ENSG00000272047 : GTF2H5	6.49115	6.43219	6.48442	6.42164	6.56387	6.5872	6.07949	6.53401	6.53556	6.59929	6.33962	6.20779	6.14119	6.08343	6.08494	6.64618	6.60184	5.91555	6.29011	6.47935	6.55252	6.43917	6.44528	6.42853
ENSG00000182923 : CEP63	5.46414	5.4653	5.79269	5.50408	5.11474	5.06169	5.22573	5.38711	5.14998	5.51722	5.1377	5.36069	5.26194	5.08825	5.32	5.20489	5.24197	5.25223	5.06109	5.21763	5.05626	5.12943	5.2828	5.1638
ENSG00000162961 : DPY30	7.5923	7.80631	7.89441	7.66979	7.82708	7.8936	7.36356	7.6756	7.47494	7.89572	7.51543	7.3633	7.21158	7.52825	7.44372	7.93636	7.8142	7.73864	7.40022	7.75172	7.44654	7.32183	7.41129	7.4486
ENSG00000125089 : SH3TC1	5.8845	6.19648	6.31937	5.78683	5.94929	6.30244	6.0289	5.98699	6.14753	5.79384	6.16685	6.08222	5.82911	6.04037	6.04488	5.8735	5.90017	6.03172	6.21555	5.79725	6.25961	6.12842	6.0189	5.7744
ENSG00000198408 : OGA	7.42152	7.17398	7.19026	7.5011	7.26091	7.02254	7.4254	7.56758	7.31825	7.45579	7.54885	7.67889	7.68184	7.44912	7.46286	7.21046	7.5195	7.42127	7.47584	7.35899	7.69798	7.72418	6.94185	7.48143
ENSG00000180787 : ZFP3	4.94078	5.42731	5.25406	5.08576	5.27718	4.89581	5.07828	4.84004	4.8984	5.14042	5.04476	5.27308	4.84049	5.04645	5.1647	4.82265	4.95111	4.64169	4.90782	5.05482	5.04026	5.37424	5.012	5.37746
ENSG00000066027 : PPP2R5A	7.44904	7.39271	7.70959	7.78915	7.57967	7.30396	7.41064	7.82482	7.63253	7.85705	7.52083	7.43447	7.92418	7.64246	7.65461	7.82937	7.67973	7.78539	7.23953	7.82477	7.58852	7.50569	7.88546	7.66276
ENSG00000233822 : HIST1H2BN	4.16391	4.38176	4.33501	4.31373	4.52269	4.44071	4.32748	4.43486	4.37433	4.66424	4.48011	4.0318	4.4047	4.41031	4.09018	4.42082	4.69016	4.47143	4.239	4.13852	4.71729	4.01184	4.48155	4.03176
ENSG00000189079 : ARID2	6.5377	6.19228	6.50786	6.46669	6.29609	6.04916	6.76879	6.46037	6.65603	6.49613	6.4782	6.88956	6.60447	6.54883	6.65646	6.42331	6.45228	6.49184	6.41518	6.57865	6.74514	6.75936	6.16362	6.8319
ENSG00000175779 : C15orf53	4.79581	4.51321	4.78145	4.83215	5.13719	4.56288	5.01753	4.92047	4.54144	4.56774	4.56391	4.80585	4.76992	4.6954	4.84241	4.7313	4.66406	4.91782	5.2556	4.93974	5.23268	4.62665	5.08549	4.79726
ENSG00000101161 : PRPF6	6.42792	6.24785	6.47593	6.67998	6.4923	6.65534	6.48562	6.27316	6.38165	6.35371	6.35124	6.52091	6.03809	6.17593	6.20999	6.28493	6.29936	5.92777	6.42426	6.36588	6.20414	6.29126	6.30745	6.25867
ENSG00000114503 : NCBP2	5.84256	5.3749	5.56023	5.57105	5.66296	5.26404	5.53789	5.32895	5.32851	5.57376	5.46784	5.37011	5.55183	5.40797	5.52625	5.57361	5.69093	5.54748	5.45017	5.43016	5.66249	5.55152	5.29938	5.34341
ENSG00000158711 : ELK4	6.81549	6.35306	6.40281	6.6073	6.50687	6.28079	6.61104	6.52091	6.59692	6.48295	6.4562	6.85839	6.7043	6.60577	6.63216	6.43046	6.50952	6.54775	6.53139	6.24317	7.0577	6.64299	6.34528	6.99004
ENSG00000251562 : MALAT1	11.607	11.4523	11.2749	11.2391	11.0975	10.9379	11.5892	11.8171	11.4303	11.3653	11.4129	11.5155	11.7422	11.4303	11.7435	11.294	11.502	11.5838	11.5851	11.4607	11.7031	11.5155	11.2052	11.6814
ENSG00000137154 : RPS6	8.89681	8.98511	9.27161	9.00786	9.23725	9.44647	9.48446	9.3526	9.1968	9.34362	9.27567	9.5923	9.22201	9.2092	9.36078	9.19133	9.21239	9.07359	9.47291	9.06564	9.54227	9.40404	9.20848	9.06644
ENSG00000198755 : RPL10A	7.56879	7.56093	7.83383	7.94502	7.51009	7.91621	7.72762	7.89557	7.36515	7.67585	7.65476	8.03249	7.16684	7.66316	7.7145	7.54737	7.63135	7.60787	7.65476	7.43677	7.91871	7.77449	7.75661	7.87678
ENSG00000166024 : R3HCC1L	5.61501	5.48393	5.5802	5.53987	5.40668	5.46769	5.85561	5.73252	6.09501	5.93026	5.77571	6.23581	6.08117	5.93034	5.81454	5.62121	5.7855	5.82548	5.99739	5.91178	6.05989	5.9584	5.7298	5.87295
ENSG00000140365 : COMMD4	6.85995	6.64197	6.77279	6.56518	6.78808	7.08387	6.63926	6.52819	6.89268	6.73337	6.884	6.5213	6.4821	6.88015	6.60229	6.97087	6.84917	6.23677	6.7146	6.74822	6.51472	6.63438	6.68902	6.39417
ENSG00000155329 : ZCCHC10	4.40836	4.49911	4.66869	4.38394	4.24942	4.35598	4.49595	4.48764	4.76043	4.57463	4.521	4.50228	4.51417	4.71438	4.57178	4.65389	4.53431	4.47718	4.40408	4.25776	4.75806	3.93325	4.40756	4.55839
ENSG00000164985 : PSIP1	5.74324	5.47249	5.48533	5.80721	5.21379	5.71987	5.7545	5.38414	5.53083	5.61369	5.44277	5.58603	5.18992	5.53728	5.43814	5.44798	5.36918	5.66092	5.48194	5.41703	5.4459	5.66741	5.22823	5.75645
ENSG00000151304 : SRFBP1	6.18389	6.07969	6.29067	6.21966	5.9892	5.85778	6.22934	6.29848	6.43924	5.89634	5.91911	6.13902	6.43332	6.19191	6.27766	6.12399	6.2162	6.42384	6.33189	6.24455	6.30365	6.35905	6.31464	6.24498
ENSG00000115446 : UNC50	5.89318	5.99599	6.14262	5.75645	5.79459	5.59184	5.7491	5.87734	5.77308	5.73047	5.61983	5.80276	5.76405	5.81385	5.65233	5.80939	5.6629	5.8617	5.69574	5.95249	5.77646	5.71467	5.54551	5.71444
ENSG00000164088 : PPM1M	5.05802	5.25052	5.14011	5.22134	5.05114	5.15708	5.60348	5.22519	5.15797	4.85228	5.16788	5.27422	5.31838	5.28439	5.16196	5.13537	4.99342	4.98262	5.57163	5.25027	5.56399	5.1453	4.73932	5.22434
ENSG00000110108 : TMEM109	8.7426	8.74993	8.86493	8.9024	8.68808	8.95502	9.23701	8.71595	8.94404	9.06708	8.90051	9.20164	8.9497	8.73627	8.96935	9.03705	8.87033	8.37404	8.92413	8.84864	9.202	9.04243	8.77433	9.0361
ENSG00000198668 : CALM1	7.79548	8.13718	8.08455	8.0053	7.99285	7.96938	7.65374	7.74844	7.78664	8.15431	7.64879	7.74992	7.56595	7.83202	7.94113	8.07754	7.80432	7.69263	7.36361	7.48907	7.7709	7.57772	7.71344	7.6421
ENSG00000172831 : CES2	9.25753	9.33825	9.30895	9.27505	9.43591	9.41952	9.11872	9.345	9.31062	9.24994	9.49252	9.22282	9.21163	9.33201	9.20518	9.22688	9.24473	9.28306	9.16162	9.60232	8.68069	9.04645	9.17221	8.87614
ENSG00000013561 : RNF14	8.32589	8.32921	8.36414	8.46695	8.09259	8.01725	7.8071	8.19883	8.09499	8.11256	8.06358	8.06369	8.11684	8.07798	7.99468	8.14145	8.09957	8.13904	7.6284	8.29073	7.66868	7.91037	7.95377	8.26698
ENSG00000185130 : HIST1H2BL	4.38864	4.50931	4.37431	4.50864	4.15168	4.3061	4.32853	4.66079	4.47518	4.24183	4.70308	4.13804	4.39711	4.63329	4.26298	4.30844	4.517	4.21531	4.58132	4.26888	3.92876	4.16281	4.50245	4.04991
ENSG00000138750 : NUP54	6.40865	5.96516	6.18587	6.5341	6.19519	6.38152	6.04314	6.12448	6.12362	6.27672	6.26351	6.20592	6.18467	6.13678	6.30432	6.07847	6.46294	6.29248	5.82296	5.84451	6.39856	6.2665	6.08481	6.32883
ENSG00000134248 : LAMTOR5	6.17793	6.02218	6.13725	6.08564	6.31386	6.09969	5.97558	6.22382	6.05599	6.15644	6.23519	5.98204	6.43214	5.89583	6.1106	6.10107	6.42773	6.10492	6.04908	6.19431	6.05909	6.08042	6.33689	6.03813
ENSG00000168003 : SLC3A2	7.89144	8.20816	8.12523	8.27301	7.92836	8.11548	7.96641	7.87726	8.08318	7.9086	8.35204	8.0655	7.61942	7.95492	7.84265	8.02487	8.19156	7.83543	8.19972	8.17366	8.11624	7.78185	7.69063	7.8951
ENSG00000173486 : FKBP2	6.25765	6.45934	6.37191	6.57576	6.4172	6.59442	6.12655	6.3071	6.19268	6.43663	6.42989	5.96072	5.9318	6.17732	6.02503	6.46341	6.39655	6.22643	6.41366	6.44296	5.86917	6.07578	6.44108	6.1675
ENSG00000172663 : TMEM134	7.23995	7.23339	7.45553	7.30679	7.27511	7.59629	6.94016	7.15962	7.29613	7.23463	7.51878	7.20352	7.07454	7.15491	7.30918	7.31572	7.2095	7.302	7.38148	7.12617	6.99473	7.10291	7.31948	7.06287
ENSG00000198089 : SFI1	5.59181	5.7877	5.57812	5.31544	5.51323	5.48503	5.93137	5.56981	5.71568	5.47619	5.6785	6.05692	5.59853	5.92747	5.71622	5.52354	5.59587	5.76989	6.06585	5.4034	5.93263	5.95201	5.63536	5.93616
ENSG00000090487 : SPG21	9.13154	9.01455	8.65826	8.86552	8.75055	8.8333	8.68494	8.68753	8.5866	8.74376	8.59747	8.60612	8.64979	8.49225	8.70658	8.64288	8.61423	8.55883	8.32633	8.4031	8.7914	8.51767	8.66835	8.64723
ENSG00000143033 : MTF2	6.556	6.19695	6.44372	6.35592	5.97642	6.20364	6.27687	6.25638	6.33976	6.33378	6.32404	6.61465	6.70884	6.03978	6.11921	6.28084	6.07647	6.28192	6.01416	6.27472	6.6406	6.36569	6.03854	6.33296
ENSG00000175756 : AURKAIP1	7.49365	7.59039	7.5858	7.52771	7.60534	7.75519	7.11662	7.31307	7.31798	7.47573	7.43056	7.21869	7.12848	7.24028	7.08924	7.48636	7.44675	7.19726	7.31884	7.29967	6.97837	7.09353	7.63309	7.06717
ENSG00000100445 : SDR39U1	6.09389	6.12052	6.47463	6.2585	6.04332	6.56287	5.96202	6.05506	6.35341	6.46443	6.14855	6.0962	5.97699	6.0578	5.80236	6.2551	6.13433	5.80972	6.08465	6.22464	6.17464	6.04804	6.3799	5.90056
ENSG00000130590 : SAMD10	6.20618	6.2927	5.93895	5.82109	6.16132	5.81402	6.01038	6.2032	6.13575	5.73331	5.7183	5.78052	6.0054	6.13928	6.12034	5.77091	5.91694	6.42392	6.16322	6.0884	5.54718	6.05312	6.13069	6.06436
ENSG00000143799 : PARP1	7.20442	7.00461	7.28891	7.48449	7.23495	7.15611	7.15387	6.97636	7.22203	6.95571	6.74799	7.10841	6.81206	7.16401	7.00201	7.00382	6.97409	7.02211	6.77923	7.03591	7.01147	6.94041	6.7734	7.31716
ENSG00000087008 : ACOX3	7.40224	7.31068	7.24251	7.14619	7.17964	7.31979	7.30505	6.99363	7.07023	7.30115	6.96768	7.00465	7.00693	6.88126	7.20347	7.06926	7.12745	6.83049	6.85581	6.96481	6.7729	6.79182	6.86243	7.07626
ENSG00000122482 : ZNF644	6.88024	6.73204	6.88828	6.98872	6.65782	6.33712	6.49706	6.9397	6.71707	6.69513	6.95276	6.70254	6.95669	6.91347	6.73656	6.6848	6.97671	6.9436	6.4914	6.87034	6.67682	6.71872	6.66745	7.02485
ENSG00000113845 : TIMMDC1	8.58028	8.39218	8.42165	8.37592	8.26604	8.14597	8.31236	8.45466	8.54616	8.7201	8.41652	8.2862	8.4098	8.34484	8.48506	8.67539	8.64133	8.50327	8.02839	8.63091	8.54859	8.53482	8.35306	8.57256
ENSG00000074071 : MRPS34	7.06203	7.32582	7.26609	7.30768	7.09664	7.2643	7.12427	7.06328	7.0922	7.50568	7.28618	6.89978	6.7538	6.93027	6.95473	7.32202	7.28906	6.99818	7.20186	7.16304	6.98416	6.90414	7.29723	6.92792
ENSG00000178105 : DDX10	5.00849	5.17522	5.41201	5.01358	5.05223	5.32172	5.50474	5.32184	5.21089	5.22919	5.22282	5.35378	5.48337	5.27855	5.42579	5.19585	5.07173	5.45278	5.40135	5.46408	5.52194	5.66791	5.15622	5.33731
ENSG00000171115 : GIMAP8	5.90371	5.83269	6.21153	6.14104	6.19114	5.87124	6.17875	6.00467	5.91577	6.14581	5.42417	5.90899	5.74781	5.84133	6.11977	6.07585	5.65461	5.87013	6.0962	6.00288	5.98227	6.04661	5.87073	5.9014
ENSG00000198815 : FOXJ3	8.17165	7.91081	8.16052	8.20146	7.79414	7.89204	8.15206	8.27222	8.18394	8.35816	8.17968	8.37705	8.59627	8.2922	8.35402	8.28894	8.27912	8.45675	8.12139	8.29165	8.50275	8.42582	8.21893	8.46146
ENSG00000185736 : ADARB2	4.77588	5.04753	5.29054	4.9603	5.07125	5.01429	5.08795	4.96887	4.77082	4.88609	5.0553	4.94512	4.66407	5.22867	5.44096	5.16574	4.68353	5.19361	4.99512	4.90374	4.80548	4.90207	5.30391	4.90299
ENSG00000163528 : CHCHD4	4.31844	4.65635	4.78052	4.58916	4.28291	4.30466	4.32484	4.25885	4.54418	4.63328	3.97071	4.45122	4.37921	4.06853	4.37474	4.18281	4.33139	4.42843	4.31829	4.6547	4.52818	4.23619	4.46418	4.32938
ENSG00000233927 : RPS28	11.2926	11.4899	11.274	11.5481	11.0181	11.5336	11.6723	11.3734	11.6822	11.7211	11.6321	11.8401	11.3387	11.7091	11.5557	11.7761	11.6123	11.6641	11.466	11.6222	11.9629	11.411	11.7291	11.6903
ENSG00000149435 : GGTLC1	5.37121	5.43306	5.33372	5.12618	5.42351	5.50807	5.07363	5.23289	5.40777	5.40075	5.55968	5.19228	5.46189	5.41739	5.17194	5.3411	5.74169	5.37782	5.53678	5.63141	5.25241	5.62748	5.68497	5.24467
ENSG00000118292 : C1orf54	3.98054	3.95976	3.96255	3.87348	3.85596	3.84704	4.10991	3.93692	3.97065	4.10002	4.14605	4.23436	4.0511	4.1442	3.89167	4.15022	4.19273	3.84418	3.91989	4.34001	4.30308	4.17404	4.16381	3.91808
ENSG00000151849 : CENPJ	4.75332	4.80244	4.74241	4.7529	4.33353	4.89369	5.12774	5.06891	4.63833	4.82821	4.8431	5.08478	5.13719	4.75861	4.84696	4.91501	4.49092	4.81423	5.13215	4.86051	5.18918	4.67522	4.6278	4.73111
ENSG00000198818 : SFT2D1	6.17873	5.91748	5.92355	5.95984	5.67193	5.56105	5.92317	5.8918	5.99672	5.96098	5.82042	5.85985	5.88832	5.72184	5.86243	5.82123	6.14809	5.78181	5.57022	5.68503	6.24595	6.1459	5.55748	6.02227
ENSG00000114316 : USP4	7.48979	7.36168	7.59392	7.40852	7.26076	7.57137	7.901	7.75848	7.80299	7.31529	7.52318	7.82839	7.8094	7.45167	7.73424	7.50689	7.65085	7.42274	7.71504	7.5453	7.89694	7.79322	7.31735	7.66354
ENSG00000143669 : LYST	6.45523	6.19047	6.38283	6.09936	6.14031	6.3552	6.751	6.69864	6.58575	6.60827	6.31684	6.76059	6.64424	6.61069	6.75084	6.4843	6.42251	6.41105	6.45202	6.42367	6.61765	6.62542	6.39828	6.87158
ENSG00000107175 : CREB3	7.18575	6.88088	7.07327	6.85788	6.84944	6.66803	7.03751	6.66016	6.78905	6.76617	6.86695	6.66723	6.61334	6.64795	6.89416	6.85122	6.718	6.5018	6.56259	6.66111	6.82225	6.78371	6.69	7.05803
ENSG00000160791 : CCR5	3.85545	4.1601	3.9403	4.05366	3.85296	4.05787	4.09518	3.95326	4.22305	4.01053	3.66837	4.33162	3.62915	3.90262	3.64735	3.95726	3.89898	3.87723	4.14867	3.91825	4.04562	4.02691	4.00091	3.97501
ENSG00000253276 : CCDC71L	6.44772	6.65816	6.70248	6.4343	6.49399	6.91293	6.49433	6.46965	6.82723	6.63307	6.70644	6.49629	6.24916	6.6309	6.44972	6.53186	6.40959	6.6211	6.52307	6.59409	6.77905	6.6603	6.85243	6.58893
ENSG00000115875 : SRSF7	7.60669	8.0055	7.61348	7.36181	7.31392	7.49309	7.59767	7.39008	7.18293	7.60376	7.46932	7.13986	7.55429	7.22784	7.43776	7.51666	7.23656	7.2678	7.45441	7.40636	7.70393	7.48134	7.04851	7.20791
ENSG00000185627 : PSMD13	6.62668	6.51386	6.85662	6.6713	6.66764	6.86238	6.77112	6.60652	6.59882	6.74647	6.45779	6.4945	6.31	6.55576	6.385	6.54021	6.68744	6.20645	6.90771	6.60407	6.78852	6.65354	6.64726	6.66654
ENSG00000115525 : ST3GAL5	6.93264	6.87048	6.63187	6.80098	6.65843	6.53653	6.57235	6.50604	6.63411	6.66345	6.6747	6.30143	6.63187	6.46399	6.40665	6.90741	6.72193	6.34473	6.81204	6.28255	6.3834	6.41061	6.27809	6.34126
ENSG00000267855 : NDUFA7	7.38159	7.52158	7.50922	7.44783	7.60542	7.69086	7.34586	7.45833	7.74753	7.91651	7.82447	7.47551	7.38203	7.82688	7.47022	8.01577	7.78627	7.70391	7.56672	7.69754	7.5306	7.50356	7.95238	7.58239
ENSG00000064601 : CTSA	9.95056	9.85053	9.69653	9.85573	9.93741	9.74006	10.4237	10.1254	10.0822	9.81681	10.0236	10.0199	9.93741	9.93741	10.3003	9.81628	9.85901	9.90121	10.2409	10.1022	10.1997	10.1831	9.94261	10.2014
ENSG00000181222 : POLR2A	7.14244	6.94126	7.24718	7.21725	7.11462	7.23809	7.58373	7.15612	7.3147	6.89053	6.94518	7.31913	7.21234	7.18541	7.50053	7.1037	7.0236	7.24718	7.27515	7.20773	7.28701	7.31288	6.97847	7.15948
ENSG00000121741 : ZMYM2	8.08708	7.86357	7.91063	7.72103	7.74606	7.46425	7.76948	7.79758	7.87808	7.67585	7.76095	8.05573	7.82938	7.84011	7.89003	7.55187	7.84294	7.98045	7.69507	7.55359	8.08217	7.97982	7.65514	8.22045
ENSG00000164975 : SNAPC3	7.77312	7.71014	7.83917	7.84644	7.73204	7.52744	8.19091	7.96691	7.72239	7.73352	7.97756	8.05904	8.08231	7.83258	8.12312	7.78074	7.98296	8.01858	7.91384	7.88491	8.1525	8.06105	7.71981	8.00218
ENSG00000005007 : UPF1	6.96362	7.02718	7.14233	7.21286	7.21795	7.55839	7.02713	7.1356	7.08953	7.23728	7.20593	6.97767	7.00328	7.03873	6.92073	7.11803	7.21716	7.03296	6.92713	7.25336	7.05057	7.12021	6.88488	6.99934
ENSG00000205744 : DENND1C	5.20058	5.35103	5.32017	5.48836	5.13421	5.21186	5.37735	5.3988	5.19501	5.0057	5.22906	5.54129	5.4093	5.58939	5.35155	5.15853	5.17794	5.14409	5.59886	5.49586	5.54403	5.31689	5.1222	5.44147
ENSG00000155957 : TMBIM4	8.61566	8.51771	8.68316	8.38253	8.71249	8.39675	8.2462	8.36233	8.38814	8.37765	7.91159	8.09535	8.34622	8.49853	8.48429	8.42429	8.39073	8.30147	8.30541	7.95466	8.06778	8.35138	8.28931	8.20832
ENSG00000173473 : SMARCC1	7.35737	6.98425	7.02797	7.31637	7.17793	7.11775	7.21407	7.47223	7.297	7.03906	7.30927	7.58174	7.42075	7.32957	7.22813	7.10097	7.35564	7.5814	7.13771	7.0631	7.33652	7.35151	6.9725	7.43066
ENSG00000140400 : MAN2C1	7.60802	7.68669	7.77387	7.82048	7.69671	7.84799	7.32376	7.49434	7.40535	7.41876	7.25769	7.58148	7.2187	7.31463	7.32833	7.46141	7.15303	7.36089	7.40942	7.67207	7.38666	7.32104	7.41756	7.31814
ENSG00000136111 : TBC1D4	6.5579	6.81393	6.61582	6.70599	6.87726	6.92516	7.00714	6.99582	6.97082	6.92594	6.6057	6.40472	6.78964	7.01192	6.92315	6.94493	6.37836	6.67739	7.11773	6.95511	6.75428	6.62357	6.6217	6.73986
ENSG00000184635 : ZNF93	4.32272	4.13408	4.35081	4.14312	4.41993	4.16254	4.16349	4.21286	4.5741	4.49324	4.48749	4.44719	4.16853	4.32653	4.31804	4.31191	4.10672	3.81673	4.27565	3.97425	4.6309	4.34828	4.07268	4.50535
ENSG00000154710 : RABGEF1	6.36679	5.98167	6.10166	6.04344	5.82961	5.69955	5.96795	6.06113	6.10853	6.24443	6.19982	6.04344	5.95673	5.9489	5.92901	6.04344	6.12299	5.71487	6.19788	5.82165	6.25291	6.30726	5.95644	6.29873
ENSG00000118816 : CCNI	9.55198	9.52122	9.49589	9.70305	9.41066	9.61044	10.1456	9.66232	9.64061	9.6622	9.69343	10.0438	9.63367	9.62681	10.0689	9.6478	9.63359	9.81125	9.7448	9.6573	10.1554	9.95736	9.6613	9.79419
ENSG00000172175 : MALT1	6.41596	6.2332	6.11474	5.9194	5.98936	5.88362	5.96253	6.26114	6.24792	6.38312	6.40987	6.106	6.221	6.35989	6.05646	6.27699	6.34413	6.24409	5.92418	6.51839	6.4165	6.28063	6.27823	6.39809
ENSG00000157219 : HTR5A	4.07167	4.05339	4.10724	4.13935	4.30907	4.55208	4.36598	4.10651	4.0393	3.98815	4.431	4.04938	4.01048	4.28677	4.18121	4.19176	4.27047	4.49487	4.11709	4.34074	3.78416	3.98481	4.30159	3.66349
ENSG00000165417 : GTF2A1	7.04513	7.1719	7.16717	7.21552	6.9632	7.01429	7.08013	7.10161	6.9852	7.03214	7.10122	6.9758	7.2439	7.14277	7.27749	6.99536	7.2659	7.23227	6.7396	6.96167	7.17158	7.05811	6.84179	7.31763
ENSG00000158417 : EIF5B	6.62153	6.48037	6.64264	6.73044	6.78706	6.43354	6.6387	6.67715	6.636	6.60706	6.39218	6.57108	6.80787	6.44377	6.73965	6.474	6.42924	6.82722	6.66135	6.70367	6.56833	6.68394	6.46884	6.86183
ENSG00000167196 : FBXO22	7.10446	7.06899	7.14953	7.0629	6.87192	6.81765	6.8606	6.9658	6.97176	6.88382	6.50137	6.94657	7.10359	6.73544	7.00018	6.82579	6.71298	7.11231	6.81172	6.74081	6.82875	6.76906	6.86988	6.94074
ENSG00000184897 : H1FX	6.50901	6.61542	6.54496	6.52782	6.79369	6.87524	6.03111	6.28513	6.38992	6.36711	6.45933	6.25732	5.91566	6.45429	6.21488	6.50912	6.35744	6.34087	6.3296	6.247	6.12659	6.37493	6.28995	6.44147
ENSG00000122406 : RPL5	10.9307	10.9853	10.9118	11.0556	10.8445	10.9108	11.046	10.9521	10.7191	10.8445	10.7964	11.0488	10.5976	10.9098	11.1418	10.814	10.9157	10.9321	10.814	10.6518	11.194	11.032	10.6266	11.2478
ENSG00000174791 : RIN1	5.29885	5.7635	5.31048	5.14277	5.47975	5.55608	5.76851	5.52381	5.56311	5.12871	5.44074	5.57898	5.68282	5.61867	5.42493	5.40282	5.2848	5.42183	5.393	5.59315	5.49813	5.30828	5.50155	5.0241
ENSG00000167371 : PRRT2	5.39286	5.57797	5.21869	5.56889	5.58331	5.39182	5.66244	5.56499	5.45318	5.10828	5.5907	5.72191	5.73974	5.61057	5.65825	5.66086	5.42094	5.57352	5.38959	5.42367	5.40674	5.55672	5.57668	5.3906
ENSG00000120685 : PROSER1	6.62264	6.69401	6.95764	6.88867	6.54668	6.64573	6.86858	6.68544	6.83175	6.83239	6.54872	7.05967	6.93183	6.71838	7.01611	6.67313	6.61147	6.61737	6.79851	6.75106	7.08265	6.82515	6.57034	7.01098
ENSG00000173614 : NMNAT1	4.36667	4.09355	4.30055	4.54753	4.37298	4.14631	4.0531	4.31779	3.94848	4.55234	4.41247	4.44777	3.96205	4.21701	4.19217	4.17799	4.5406	4.35853	4.2308	4.31395	4.07148	4.43927	4.25245	4.5787
ENSG00000129993 : CBFA2T3	5.40542	5.72257	5.52148	5.5327	5.82738	5.64965	5.68168	5.33307	5.06546	5.47774	5.47055	5.35423	5.36942	5.50094	5.56069	5.53226	5.41514	5.69338	5.57581	5.50791	5.18071	5.26126	5.72069	5.32219
ENSG00000088727 : KIF9	3.75116	4.46152	4.06609	3.81378	3.93979	4.14455	3.85715	3.81404	3.92444	3.86576	3.70475	4.1442	4.14829	3.92106	4.2138	4.07982	3.79977	4.06634	3.68028	3.93764	3.67791	3.7861	4.24386	4.0832
ENSG00000189007 : ADAT2	5.81548	5.98795	5.54729	5.42658	5.76811	5.35311	5.64754	5.71796	5.77441	5.66814	5.49416	5.95828	5.85379	5.74571	5.75576	5.78449	5.49951	5.82332	6.11698	5.29453	5.52367	5.72972	5.80964	5.47034
ENSG00000162959 : MEMO1	6.24271	6.1544	6.25622	6.00431	6.11897	6.10959	5.62072	6.19417	6.12999	6.24819	5.96247	5.95087	6.12698	6.05973	6.03728	6.20546	6.13102	5.90868	5.98472	6.01049	5.86608	5.79378	6.1094	6.20126
ENSG00000055609 : KMT2C	7.81386	7.8027	7.81814	7.85909	7.83113	7.79782	7.83748	7.93337	7.88293	7.81926	7.77181	8.08607	7.94678	7.93597	7.93931	7.69147	7.87085	7.97602	7.83094	7.82392	7.95161	7.97863	7.79287	8.00147
ENSG00000139641 : ESYT1	7.93548	7.71495	7.81893	8.02886	7.77012	7.68165	7.88195	8.01971	8.12825	7.80876	7.8999	7.73303	7.86956	7.89625	8.01683	7.85777	8.04476	7.6473	8.04612	8.06832	7.84627	7.99669	7.79626	7.96942
ENSG00000142794 : NBPF3	5.39724	4.95432	5.20344	5.04334	4.98472	5.08349	5.20214	5.09748	5.21501	5.18939	5.25769	5.3052	5.07378	5.4104	5.37462	4.76797	5.1191	5.39085	5.13658	5.50183	5.21627	5.12145	5.4754	5.17907
ENSG00000164896 : FASTK	7.24432	7.06063	7.33663	7.13394	7.13399	7.3765	6.95206	6.85478	7.05762	6.88242	7.00026	7.14622	6.90763	6.98893	6.75024	7.15036	7.16866	6.80428	6.99775	7.20668	6.94268	6.73451	7.11221	6.85309
ENSG00000083312 : TNPO1	7.47471	7.54294	7.49351	7.64315	7.57589	7.30678	7.82984	7.79463	7.77879	7.49489	7.57015	7.8755	7.83235	7.58873	7.84833	7.33243	7.58231	7.78922	7.72115	7.48728	7.89587	7.63894	7.59126	7.94022
ENSG00000178403 : NEUROG2	3.9709	4.07994	3.80143	3.83134	4.18926	3.99352	3.6024	3.96676	3.6939	4.14429	3.72249	3.71077	3.9709	3.99164	3.80423	3.8407	3.7746	4.13836	4.12305	4.08319	3.90829	3.60754	4.29366	3.71603
ENSG00000196591 : HDAC2	6.64311	6.69532	6.50514	6.30368	6.28911	6.20893	6.67479	6.56257	6.38758	6.53887	6.42634	6.61472	6.71051	6.56908	6.64205	6.16897	6.53852	6.70724	6.2157	6.3496	6.68465	6.55737	6.24111	6.7833
ENSG00000198837 : DENND4B	6.77892	6.84694	6.84453	6.5829	6.73964	6.86587	6.86731	6.54977	6.50171	6.60273	6.53151	6.92275	6.75781	6.63193	6.86009	6.64422	6.58369	6.50943	6.77157	6.62337	6.74262	6.6415	6.47971	6.64345
ENSG00000101017 : CD40	5.41013	5.51003	5.55812	5.79821	5.55274	5.56789	5.5382	5.86933	5.60092	5.92727	5.44352	5.20264	5.5745	5.5753	5.43626	5.84833	5.75174	5.1649	5.43494	5.95453	5.50436	5.41844	5.57713	5.68821
ENSG00000124486 : USP9X	8.55697	8.37864	8.34972	8.21204	8.03782	8.08259	7.85515	8.27176	8.3585	8.20332	8.14929	7.716	8.10121	8.31704	8.19022	8.14327	8.29228	8.17811	8.01253	8.14014	7.95592	8.15737	8.26392	8.18152
ENSG00000058091 : CDK14	7.10978	7.19062	7.16515	7.08903	7.06696	7.39433	7.0174	7.19683	7.1413	7.40971	7.05697	7.15744	7.18559	7.18814	7.08873	7.36555	7.23362	7.18622	6.82317	6.81136	6.96375	6.93107	7.05514	7.25922
ENSG00000092201 : SUPT16H	7.13382	6.73872	7.0053	7.18813	6.87481	6.91178	7.08056	6.67797	6.9651	7.12691	6.82934	7.13679	7.11118	7.06922	7.01393	6.88718	6.95857	6.8416	6.69125	7.07823	7.12843	6.95751	6.74647	6.95386
ENSG00000186625 : KATNA1	5.38671	4.81664	5.30756	5.31682	5.0401	4.579	4.84407	4.94119	5.05574	4.96231	4.90562	5.14964	4.85	4.88599	4.97469	4.58636	5.07266	5.01666	4.98845	4.85388	4.99463	5.04818	4.76541	4.9832
ENSG00000008516 : MMP25	5.49571	5.55463	5.45167	5.49797	5.90654	5.93673	5.5752	5.29441	5.25833	5.54895	5.55538	5.71913	5.36746	5.50565	5.69711	5.39895	5.54966	5.93855	5.45387	5.39579	5.34406	5.33366	5.58546	5.4872
ENSG00000170315 : UBB	11.9073	12.1369	12.2361	12.188	12.1623	12.1549	11.711	12.0085	11.5816	11.9321	11.9073	11.5955	11.7451	11.7457	11.9073	11.9876	12.0537	11.7982	11.882	11.9702	11.5098	11.7159	11.7828	11.5783
ENSG00000162399 : BSND	3.89689	4.12862	4.31243	4.20248	4.31163	4.43084	4.06658	4.07204	4.08085	4.00017	3.91486	3.9112	4.03675	4.23972	4.18796	4.02475	3.85949	4.35032	4.15426	4.32965	3.93754	4.19304	4.36461	3.98866
ENSG00000130592 : LSP1	5.73633	6.28943	6.12644	5.89542	6.01512	6.18159	6.44052	6.22135	6.33896	5.91459	6.2104	6.36246	6.05092	6.60101	6.02893	5.95716	6.02366	6.0769	6.20812	6.34862	6.2135	6.128	6.33722	6.12715
ENSG00000111731 : C2CD5	6.75544	6.44737	6.75837	6.75145	6.58076	6.60771	7.00857	6.88654	6.96599	7.05784	6.64731	7.14486	6.79171	7.055	7.0689	6.82545	6.80998	6.86434	6.85736	6.94259	7.25858	7.03156	6.77597	7.09134
ENSG00000176473 : WDR25	5.92603	5.99823	5.98491	6.0423	5.83683	6.0826	5.86065	5.70348	5.4382	5.53821	6.03053	5.68359	5.78073	5.83666	5.89821	5.82743	5.70054	5.98688	5.70967	5.88173	5.58649	5.80209	5.54145	5.67149
ENSG00000115268 : RPS15	9.16861	9.17877	9.11549	9.13593	9.02715	9.35154	9.56095	9.32413	9.52418	9.31463	9.31463	9.59121	9.14222	9.42448	9.5141	9.31463	9.31381	8.85056	9.35765	9.08814	9.76323	9.52985	9.35629	9.19545
ENSG00000081014 : AP4E1	5.15009	4.97866	4.79179	4.9291	4.49873	4.64886	5.10349	5.05878	5.15022	4.83297	4.76298	5.05462	4.9426	4.77018	5.20485	4.9177	5.00645	4.81338	4.99286	5.16763	5.22152	5.16951	4.83331	5.23977
ENSG00000137185 : ZSCAN9	4.99701	4.75245	5.02791	5.23972	4.95943	4.86944	5.0844	4.88619	5.25918	4.93356	4.91005	5.26572	4.88055	4.96025	4.8646	4.97584	4.94342	4.58886	5.29612	4.78685	4.85306	5.25557	4.64832	5.10818
ENSG00000188290 : HES4	6.42678	6.69449	6.55579	6.5146	6.81328	6.56687	6.76454	6.58229	6.57072	6.39725	6.79561	6.61395	6.41403	6.74828	6.63037	6.63832	6.24198	6.78133	6.79454	6.65165	6.16024	6.65548	6.83868	6.4645
ENSG00000118454 : ANKRD13C	6.58989	6.38227	6.4738	6.49456	6.40956	6.47204	6.5942	6.53069	6.44703	6.76421	6.50191	6.35097	6.97035	6.45795	6.55258	6.5521	6.66117	6.44179	6.48638	6.5363	6.82054	6.54668	6.1635	6.48638
ENSG00000169682 : SPNS1	7.52104	7.71428	7.55026	7.62407	7.55945	7.66225	7.6784	7.53329	7.55759	7.72998	7.64663	7.69884	7.44811	7.47194	7.26091	7.7135	7.54606	7.41975	7.66737	7.79607	7.43024	7.30166	7.51591	7.31183
ENSG00000196865 : NHLRC2	7.89338	7.74351	7.77304	7.83069	7.58317	7.66159	7.53898	7.81901	7.7934	7.91375	7.74265	7.66552	7.66409	7.89194	7.86633	7.70669	8.03792	7.85778	7.21149	7.75054	7.55478	7.59866	7.59069	7.68636
ENSG00000160172 : FAM86C2P	5.38621	5.32694	5.15493	5.26692	5.51817	5.43789	5.00864	5.19946	5.45799	5.66198	5.29389	5.55255	4.88835	5.51349	5.20592	5.51318	5.55229	5.42329	5.36556	5.33172	5.26585	5.18471	5.38296	5.15322
ENSG00000136100 : VPS36	7.21907	6.92928	7.06845	7.1592	7.1294	6.9153	7.07913	7.32127	7.04068	7.25892	6.98463	7.24866	7.12777	7.12369	7.42792	7.08225	7.18898	7.17418	7.04359	7.23147	7.22293	7.34058	6.83798	7.1037
ENSG00000140157 : NIPA2	7.3432	7.18868	7.10407	7.18137	6.98997	6.59518	7.01255	6.92145	6.97951	6.98251	6.85673	6.92716	6.64576	6.95107	6.97372	6.8662	7.03238	6.93623	6.95357	6.87715	6.96253	7.06703	7.07809	7.1383
ENSG00000170633 : RNF34	6.22412	5.91799	6.32312	6.33196	6.09753	6.08293	6.44994	6.01425	6.64088	6.1082	6.32735	6.47983	6.43049	6.32527	6.25474	6.08024	6.4553	6.18099	6.2206	6.29192	6.37168	6.4885	6.17596	6.5377
ENSG00000096264 : NCR2	5.0384	5.21005	4.9676	5.00547	5.35384	5.30479	4.94865	4.97159	5.17982	4.72917	5.17236	5.10488	5.16287	5.27785	4.97865	5.08561	4.75155	5.39013	5.27537	5.13744	4.78854	4.97442	5.1927	4.81193
ENSG00000158113 : LRRC43	3.46582	3.96269	3.51947	3.30776	3.80891	3.73825	3.84876	3.8335	4.04417	3.79742	3.80611	3.79277	3.968	4.01854	3.54922	3.57375	3.77973	4.02107	3.85159	4.1555	3.59532	3.9126	3.89329	3.8529
ENSG00000173545 : ZNF622	5.50252	5.38316	5.54933	5.32605	5.4314	5.70249	5.1402	5.06892	5.39939	5.32447	5.13512	5.41762	5.46671	4.99423	5.02541	5.19853	5.30854	5.29839	5.27068	5.41069	5.29475	5.16202	5.32645	5.08248
ENSG00000166948 : TGM6	4.8253	4.56463	4.46401	4.75429	4.79608	4.93441	4.40872	4.74192	4.81555	4.76135	4.53854	4.67251	4.66391	4.75656	4.42887	5.081	4.63418	4.94884	4.75815	4.88858	4.3315	4.5627	4.83076	4.30642
ENSG00000143337 : TOR1AIP1	8.54644	8.62435	8.42005	8.74894	8.40489	8.52761	8.12891	8.34808	8.28052	8.66182	8.48308	8.29534	8.42963	8.37737	8.27593	8.6247	8.61531	8.45755	7.99237	8.44237	8.45098	8.24255	8.13266	8.36168
ENSG00000125726 :	4.00205	4.20877	3.82394	4.07707	4.15627	4.14786	4.14586	4.11715	4.17336	3.93031	4.0096	4.22173	4.18443	4.24646	3.68778	4.38859	3.97284	4.09355	4.19826	4.39752	4.04451	4.22426	4.39027	3.99214
ENSG00000089094 : KDM2B	5.79485	5.69109	6.02956	5.89959	5.63821	5.81216	5.78067	5.72278	5.61446	5.6299	5.68464	5.45067	5.73243	5.47678	5.82563	5.9916	5.58896	5.84377	5.63385	6.05299	5.40537	5.53609	5.46713	5.54383
ENSG00000188373 : C10orf99	4.86238	5.04943	4.71451	4.92888	4.98944	5.0343	4.53835	4.71658	4.87186	4.60119	4.61832	4.64293	4.63046	4.80432	4.88591	4.7569	4.65584	5.16522	4.78578	4.83224	4.34688	4.75284	4.77429	4.5341
ENSG00000197818 : SLC9A8	7.1898	7.32889	7.44368	7.2142	7.36738	7.28337	7.3036	7.32377	7.64096	7.74409	7.34307	7.19706	7.20109	7.63487	7.31236	7.497	7.40215	7.39578	7.09779	7.40758	7.25634	7.02862	7.29393	6.99405
ENSG00000103522 : IL21R	4.4656	4.72565	4.3931	4.505	4.69636	4.61231	4.99656	4.61006	4.83015	4.56713	4.73269	4.78871	4.79014	4.74905	4.53023	4.60684	4.4425	4.67386	4.90042	4.96831	4.93793	4.79389	4.67202	4.95136
ENSG00000171862 : PTEN	9.47295	9.34271	9.29161	9.51397	9.37216	9.0602	9.21881	9.29757	9.12176	9.14527	9.32889	9.33375	9.35233	9.05583	9.31157	9.13966	9.12383	9.14834	9.27845	9.11584	9.64576	9.53815	9.11818	9.13049
ENSG00000166226 : CCT2	6.70164	6.69293	6.72395	6.5663	6.54049	6.7592	6.51428	6.75083	6.6518	6.38072	6.54343	6.73273	6.65815	6.54449	6.69979	6.67396	6.76851	6.65323	6.60515	6.69841	6.6422	6.75795	6.47804	6.68017
ENSG00000136758 : YME1L1	8.96474	8.84639	8.99766	8.85843	8.91664	8.74794	8.53808	8.80137	8.4916	8.66168	8.55974	8.47569	8.53578	8.53943	8.60436	8.69342	8.83503	8.81573	8.34156	8.64961	8.77856	8.74876	8.53636	8.74211
ENSG00000170017 : ALCAM	8.87851	8.49713	8.38013	8.7032	8.47288	8.39834	8.31851	8.70912	8.55599	8.38929	8.38336	8.72235	8.77786	8.78999	8.55797	8.33446	8.33265	8.65413	8.36023	8.43887	8.69361	8.40968	8.26293	8.7152
ENSG00000162066 : AMDHD2	6.65147	6.62585	6.43176	6.71469	6.76137	6.74889	6.36242	6.49191	6.48484	6.50791	6.46475	6.52361	6.33464	6.50343	6.17128	6.56269	6.26864	6.33364	6.56426	6.45113	6.10613	6.06039	6.38576	6.23864
ENSG00000188886 : ASTL	4.75798	5.05175	4.86051	4.61119	5.15217	4.87504	4.74547	4.79534	4.85846	4.64465	5.22366	4.92372	4.91926	5.17623	4.75205	5.03881	4.78582	5.10751	4.8999	4.88421	4.46625	4.82175	5.02018	4.62653
ENSG00000103657 : HERC1	6.93918	6.62029	6.91012	6.61684	6.56978	6.92334	6.94433	6.59675	6.75081	6.76534	6.63765	6.91172	6.78202	6.77818	6.86899	6.68262	6.7616	6.44021	6.83255	7.02411	6.9579	6.97818	6.53415	6.87682
ENSG00000100304 : TTLL12	6.93087	7.02305	7.04011	7.10273	7.11849	7.07375	6.74153	7.03796	6.77538	7.05467	6.68694	6.73081	6.76461	6.76864	6.7965	7.12989	6.74642	6.90952	6.8355	6.89057	6.42263	6.83078	6.85066	6.65952
ENSG00000140006 : WDR89	6.41646	6.34424	6.43121	6.16843	6.05846	6.09452	6.1218	6.02523	6.21723	5.97524	6.04259	6.39592	6.16156	6.05921	6.21343	5.85784	6.08333	6.15838	5.84456	6.15696	6.20044	5.98968	5.81348	6.09416
ENSG00000077721 : UBE2A	7.17666	6.93938	6.89605	6.7839	6.77953	6.6602	7.10793	7.05228	7.06971	6.98561	6.80229	7.07213	7.35214	7.175	7.07713	6.87433	7.1204	7.14745	6.84578	7.1355	7.17879	7.09746	6.8471	7.41197
ENSG00000105771 : SMG9	5.83923	5.994	5.77531	5.85768	5.79258	5.84775	6.35167	6.11785	6.31593	5.80967	6.19957	6.25219	6.11884	6.07084	6.27324	6.01206	6.11697	6.15499	6.29343	6.14886	6.33452	6.22455	5.84116	6.2897
ENSG00000005102 : MEOX1	4.66535	4.43931	4.9767	4.86243	5.19849	5.02027	4.9562	4.87941	4.94386	5.02983	4.99173	4.73874	5.21594	5.12501	5.01307	4.6401	4.66823	5.04624	4.95606	4.81784	4.87889	4.60279	4.91207	4.83075
ENSG00000177374 : HIC1	5.86612	6.16399	5.73095	5.85106	6.10845	5.82372	6.01974	5.79627	5.60673	5.62515	5.74691	5.62484	5.72	6.01613	5.8499	5.61548	5.60147	5.98045	6.09098	5.66306	5.51529	5.98583	6.0315	5.73274
ENSG00000180828 : BHLHE22	5.05942	5.04381	5.0333	5.12296	5.08157	4.82327	5.29547	5.34673	4.98697	4.82041	4.97411	5.27504	5.50607	5.16415	5.24744	4.93902	4.96348	5.11957	5.24341	4.62094	5.35756	5.3327	5.04353	5.21903
ENSG00000182670 : TTC3	7.39486	7.29338	7.50138	7.40612	7.22911	6.96672	7.07324	7.27926	7.26167	7.39217	7.10378	7.30809	7.19377	7.12121	7.41533	7.05442	7.25763	7.28248	7.29302	6.8974	7.27604	7.16838	7.08931	7.3295
ENSG00000165806 : CASP7	6.45872	6.00896	6.20387	5.74999	6.07718	5.90449	6.02966	5.91264	6.04267	6.38836	6.15963	6.04791	6.18933	6.0202	5.99165	6.26308	6.05868	5.85394	5.96032	6.15082	6.48817	5.95236	6.27098	6.10796
ENSG00000221949 : LINC01465	5.24315	5.03703	4.89381	5.25214	5.16488	5.01239	4.67895	4.96596	4.75074	4.8012	4.78526	4.6437	4.82331	5.11931	4.93979	5.17498	4.9185	4.99099	5.0642	4.70092	4.74801	4.71101	5.11867	4.85972
ENSG00000168036 : CTNNB1	9.97515	9.73476	9.82444	9.74783	9.66593	9.6792	9.70498	9.88194	9.54248	9.68219	9.50126	9.69211	10.0668	9.56083	9.65266	9.64598	9.48248	9.60663	9.4654	9.70584	9.56551	9.7515	9.30175	9.56126
ENSG00000100099 : HPS4	5.90585	5.71375	5.67121	5.68655	5.76213	5.91782	5.41473	5.62839	5.74004	5.62766	5.37751	5.65041	5.65071	5.41849	5.58543	5.61928	5.56806	5.68499	5.4995	5.52619	5.73087	5.42038	5.59612	5.71375
ENSG00000007312 : CD79B	4.95651	4.93233	5.11353	5.22415	5.03373	5.43264	5.70722	5.1632	5.06406	5.04284	4.96666	5.0858	5.1773	5.14785	5.18884	5.06968	5.04111	5.40576	5.27358	5.14785	4.92522	5.07742	5.15347	5.19009
ENSG00000267534 : S1PR2	6.37658	6.5398	6.23559	6.48803	6.57478	6.49144	6.44731	6.20787	6.27255	6.01742	6.72184	6.25166	6.19296	6.51695	6.38499	6.3854	6.20905	6.40078	6.64657	6.38079	6.06315	6.23808	6.52881	6.13033
ENSG00000136731 : UGGT1	7.82472	7.57589	8.05456	7.60429	7.69149	7.4889	7.81543	7.73402	7.74914	7.4148	7.41706	7.65256	7.76571	7.63083	7.82018	7.40108	7.43666	7.54565	7.67851	7.85581	7.32388	7.90761	7.66289	7.98218
ENSG00000131400 : NAPSA	4.10281	4.48544	4.4974	4.30055	4.45363	4.57144	4.15806	4.16312	4.39344	4.38009	4.51088	4.21958	4.30927	4.28296	4.22293	4.44346	4.34253	4.33655	4.35252	4.50399	4.0368	4.12245	4.688	4.20249
ENSG00000196576 : PLXNB2	8.89238	8.92601	8.93261	9.35619	8.90194	8.89521	8.70871	8.96639	8.65669	8.77203	8.59613	8.76976	8.73797	8.79912	8.73511	8.74212	8.61577	8.51668	8.82621	8.71113	8.80577	8.55364	8.69573	8.58598
ENSG00000144579 : CTDSP1	7.91535	7.77465	7.81126	7.75584	7.70991	7.94485	7.58228	7.52438	7.56511	7.70721	7.4612	7.49148	7.44929	7.41993	7.49395	7.79724	7.48164	7.34617	7.60024	7.6534	7.42088	7.50868	7.75399	7.43644
ENSG00000102898 : NUTF2	8.94209	8.94147	9.07221	8.95201	8.98588	9.35131	9.35645	9.12662	9.29866	9.2513	9.36867	9.47236	9.22288	9.29701	9.10915	9.1459	9.26979	9.26454	9.46012	9.29463	9.4	9.15946	9.41413	9.03757
ENSG00000145782 : ATG12	5.87596	5.87244	5.87906	5.84074	5.88264	5.93563	5.94405	6.02457	6.32219	6.29916	6.14855	5.85554	5.81582	6.13731	5.74083	6.12107	6.09641	5.79057	5.80327	6.39118	5.86621	5.90123	5.92002	5.93354
ENSG00000121067 : SPOP	7.12108	7.07705	6.88501	6.88663	6.91765	6.99373	6.81532	6.87174	7.04085	7.09466	6.98403	7.00957	6.87772	6.90365	6.77832	7.01963	6.93164	6.89327	7.10408	7.05796	7.21892	6.8897	7.0853	6.83592
ENSG00000165733 : BMS1	6.32981	5.96044	6.4055	6.16284	6.19367	6.36736	6.68939	6.35713	6.24948	6.42604	6.42473	6.35713	6.57883	6.31637	6.35921	6.30255	6.20997	6.50799	6.48654	6.55399	6.40501	6.36978	6.55508	6.35713
ENSG00000134250 : NOTCH2	8.19483	8.3682	8.2457	8.32741	8.2918	8.50637	8.31996	8.21321	8.27169	8.13087	8.35254	8.64095	8.14156	8.29116	8.31012	8.04006	8.42875	7.96085	8.24471	8.36714	8.26784	8.148	7.94732	8.08203
ENSG00000105523 : FAM83E	5.94167	6.2748	5.92776	5.84656	6.32531	5.80701	5.96469	5.9814	5.74314	5.81017	6.06248	5.66026	5.85311	6.2804	5.85315	5.92607	5.82554	6.1373	6.04665	5.99793	5.85935	5.74329	6.29696	5.74952
ENSG00000167658 : EEF2	10.6973	10.4984	10.8108	10.9042	10.8235	10.8569	10.6493	10.4984	10.4243	10.4774	10.3453	10.6478	10.2653	10.3468	10.4984	10.5927	10.5194	10.3097	10.5347	10.3738	10.4193	10.4534	10.4984	10.3664
ENSG00000104903 : LYL1	5.89147	6.19837	6.04882	5.9447	6.26844	6.07344	6.27192	5.89921	5.85577	5.87776	6.2043	5.77606	6.33444	6.21994	6.12581	6.0088	6.06379	6.43226	6.0064	6.30617	5.85569	6.05749	6.32515	5.95027
ENSG00000114544 : SLC41A3	6.30619	6.16356	6.63592	6.57195	6.37906	6.55024	6.75268	6.30653	6.61728	6.6517	6.60666	6.959	6.3724	6.51764	6.62574	6.74184	6.52927	6.35071	6.60037	6.34111	6.64147	6.64578	6.19055	6.50601
ENSG00000106603 : COA1	7.94761	7.83968	8.06713	7.7489	7.65231	7.95162	8.05272	7.79255	7.80745	8.20124	7.56628	7.92741	8.0211	7.65998	7.95241	8.03037	7.57004	7.82863	7.6376	8.05626	7.85086	7.82405	7.62754	7.9724
ENSG00000156966 : B3GNT7	5.52556	5.75925	5.38933	5.39914	5.58853	5.94246	5.53114	5.14323	5.60114	5.45236	5.61965	5.33406	5.54492	5.60114	5.34936	5.64245	5.48691	5.64582	5.78184	5.39153	5.56369	5.35367	5.61902	5.45207
ENSG00000228300 : C19orf24	7.24214	7.25984	7.24214	7.33744	7.32599	7.62682	7.01679	7.1651	7.15582	7.24214	7.13969	6.93471	6.99852	7.11937	7.05909	7.34225	7.26572	7.10419	7.24187	7.20213	6.81918	6.97336	7.51149	7.07935
ENSG00000103353 : UBFD1	6.70764	6.5297	6.72967	6.31487	6.58559	6.44561	6.48293	6.71688	6.39621	6.28092	6.1875	6.57007	6.70524	6.39523	6.41587	6.35193	6.33017	6.37528	6.61159	6.60935	6.09521	6.45226	6.13487	6.17693
ENSG00000179262 : RAD23A	7.43074	7.32914	7.48785	7.42846	7.48193	7.56243	7.39121	6.94353	7.33715	7.60483	7.33692	7.11796	7.1707	7.18357	7.34789	7.58117	7.43024	7.31577	7.13748	7.61118	7.37225	7.12826	7.32899	7.29029
ENSG00000164031 : DNAJB14	5.53436	5.21467	5.55217	5.52988	5.35157	5.15006	5.43742	5.72737	5.78516	5.51226	5.79123	5.80687	5.70162	5.80686	5.8207	5.54091	5.45737	5.63413	5.5977	5.82794	6.01292	5.647	5.56651	5.5097
ENSG00000168944 : CEP120	6.7327	6.5808	6.68742	6.91326	6.50927	6.93559	6.94667	6.76149	6.74562	7.03044	6.76854	6.96256	6.9233	6.57712	6.7361	6.8309	6.64595	6.63522	6.77371	6.72027	7.25926	6.95004	6.597	6.7152
ENSG00000166197 : NOLC1	6.86237	6.68204	6.99182	6.90132	6.65475	6.45045	6.64783	6.54319	6.67254	6.4932	6.45485	6.68366	6.57473	6.47866	6.55687	6.44565	6.77283	6.71275	6.43134	6.61191	6.58195	6.60901	6.52747	6.75251
ENSG00000114686 : MRPL3	7.70181	7.57759	7.95211	7.54507	7.55839	7.59173	7.38553	7.55891	7.49187	7.44167	7.51725	7.41765	7.21745	7.53134	7.38711	7.60741	7.51145	7.55435	7.32047	7.44369	7.4797	7.46042	7.71471	7.4186
ENSG00000143486 : EIF2D	6.59543	6.68067	6.78199	6.76966	6.75406	6.81089	6.59532	6.42527	6.10185	6.63918	6.47196	6.64444	6.29801	6.22114	6.61923	6.66577	6.72861	6.37367	6.29746	6.50981	6.44716	6.4195	6.34404	6.40871
ENSG00000106305 : AIMP2	7.01326	6.97622	7.23016	7.14561	7.07733	7.07559	7.00977	7.11827	7.29476	6.97443	7.06748	6.78564	7.05261	6.9059	6.97289	6.98868	7.19034	7.14041	6.92502	7.42743	7.0145	6.97406	7.15572	7.08563
ENSG00000184056 : VPS33B	5.20343	5.12188	5.4126	5.31375	5.40198	5.42246	5.46202	5.21394	5.37159	5.52846	5.05547	5.59418	5.12837	5.28398	5.31543	5.24003	5.13652	4.80967	5.39975	5.13134	5.42322	5.25801	5.04024	5.03482
ENSG00000113368 : LMNB1	5.20694	5.02263	5.06331	5.33662	4.96591	5.28728	5.13061	5.05038	4.98642	4.82283	5.16599	5.22257	4.99907	4.87815	5.0058	4.98477	5.24197	5.09199	5.16894	4.96147	4.7162	4.77055	4.79297	5.25375
ENSG00000070495 : JMJD6	6.14115	6.23472	6.15087	6.20699	5.89245	6.11578	6.32341	6.20934	6.48616	6.12439	6.50516	6.17585	6.23149	6.2196	6.25889	6.09952	6.49748	6.27449	6.18186	6.29599	6.17405	6.39411	6.27098	6.20071
ENSG00000196890 : HIST3H2BB	4.47546	4.71163	4.1632	4.2703	4.38857	4.1953	4.82633	4.42995	4.05378	4.23842	4.25418	4.32713	4.23653	4.31057	4.65907	4.43167	4.24446	4.24728	4.4556	4.24276	4.39504	4.45366	4.35334	4.03458
ENSG00000162623 : TYW3	6.40149	6.21997	6.35395	6.32827	6.44805	6.40671	5.91819	6.30977	5.99575	6.42246	6.27837	6.19088	6.2803	5.99002	6.12802	6.38897	6.40202	6.32704	5.97456	6.20721	6.17777	6.28031	6.19534	6.3243
ENSG00000125898 : FAM110A	5.59561	5.85229	5.64801	5.52988	5.89407	5.65371	5.89124	5.70901	5.78519	5.53047	5.97244	5.87363	5.58928	5.78913	5.79074	5.52508	5.31779	5.78491	5.93007	5.63712	5.71735	5.52819	5.76975	5.55129
ENSG00000135482 : ZC3H10	5.01468	4.93293	5.02815	4.70062	5.17094	4.97147	4.9611	4.95583	4.76614	4.93555	4.92535	5.04883	4.46495	5.05444	5.03863	5.0979	4.7903	5.12328	5.07035	5.07378	4.77189	4.71123	5.03611	4.79268
ENSG00000135452 : TSPAN31	8.78043	8.51866	8.80725	8.89075	8.71916	8.69558	8.62004	8.46454	8.72697	8.91767	8.62003	8.70036	8.37886	8.63406	8.67899	8.93858	8.83738	8.34148	8.55796	8.68347	8.77532	8.71148	8.615	8.50716
ENSG00000139722 : VPS37B	6.17514	6.15203	6.06679	5.94922	6.16036	6.38073	5.91141	5.78385	5.90135	6.10109	6.06918	6.17722	5.62726	5.91192	5.79618	6.09845	5.9332	5.77639	5.64358	5.98494	6.17677	6.2318	5.97315	6.36029
ENSG00000119760 : SUPT7L	7.22305	7.21776	7.32651	7.24827	6.96723	7.03151	7.20858	7.38677	7.41219	7.29717	7.15277	7.3744	7.61232	7.38414	7.41496	7.24684	7.27717	7.28204	7.30145	7.39284	7.39785	7.21151	6.90914	7.39333
ENSG00000080822 : CLDND1	8.61694	8.40652	8.37691	8.29753	8.32336	8.39581	8.52248	8.66053	8.55751	8.51725	8.65943	8.57446	8.48723	8.62777	8.74963	8.36855	8.58674	8.50768	8.48723	8.40592	8.96711	8.78067	8.25477	8.68749
ENSG00000101342 : TLDC2	5.02408	4.96209	4.78346	5.11171	5.32157	5.01119	5.1104	4.95869	5.11246	5.08241	4.94391	4.90187	4.9646	5.15525	5.16177	4.90867	4.91298	5.23819	5.43045	5.17474	4.77551	4.78617	5.17014	5.10965
ENSG00000140521 : POLG	6.12427	6.09138	6.14514	6.03982	6.0658	6.16181	6.01379	5.98464	5.73241	6.02572	5.98597	6.09694	5.77822	5.64655	5.95199	5.83664	5.9526	5.65679	6.01558	6.055	5.97229	5.73725	5.87914	5.57304
ENSG00000145349 : CAMK2D	7.53276	7.50104	7.5499	7.81984	7.64435	7.54104	7.16975	7.64062	7.35184	7.80993	7.39681	7.68353	7.36543	7.63071	7.49106	7.71017	7.73113	7.71926	7.30906	7.42223	7.73606	7.45752	7.21674	7.59654
ENSG00000142252 : GEMIN7	5.19891	5.12545	5.39539	5.12746	5.24659	5.55932	5.52008	5.29671	5.20268	5.18069	5.26502	5.38329	4.95057	5.08698	5.17383	5.20554	5.28891	5.16793	5.30943	5.4959	5.38326	5.21363	5.23311	5.15459
ENSG00000174579 : MSL2	8.62226	8.62927	8.61789	8.63902	8.53121	8.46686	9.02346	8.77193	8.80913	8.79872	8.70894	8.93269	8.94794	8.76837	8.87705	8.82177	8.69124	8.91631	8.68631	8.72214	9.06082	8.9947	8.6032	8.77184
ENSG00000142583 : SLC2A5	4.63658	4.78806	4.50173	4.70825	5.00118	4.67809	4.91425	4.70736	4.80158	4.62477	4.9114	4.86437	4.66324	5.0305	4.79381	4.40278	4.60109	4.96711	4.90007	4.78231	5.2183	4.69069	4.79795	4.86766
ENSG00000107020 : PLGRKT	4.86013	5.15728	4.71988	5.10509	4.6498	4.72504	5.12227	5.14644	5.18817	5.10304	5.10091	4.84858	4.98931	4.84463	5.05524	5.02932	5.17436	4.48403	4.98383	4.91086	4.84559	4.78432	5.18834	4.94602
ENSG00000090447 : TFAP4	5.54908	5.56779	5.39101	5.37738	5.63627	5.62793	5.36463	5.26296	5.33222	5.54533	5.41803	5.37908	5.45319	5.22867	5.21613	5.24602	5.36874	5.35218	5.46153	5.16741	5.30721	4.84196	5.28751	5.03848
ENSG00000167550 : RHEBL1	3.89836	4.13164	3.79349	3.93457	3.97105	3.90031	3.66745	3.82744	3.81881	3.51334	3.50878	3.85014	3.96763	4.0493	3.86165	3.998	3.69762	3.89116	3.96536	4.00546	3.96683	3.81048	4.1631	3.70124
ENSG00000100154 : TTC28	6.69602	6.34165	6.53146	6.66853	6.47227	6.57979	6.79322	6.82211	6.89768	6.70953	6.57542	6.95512	6.81215	6.86027	6.94355	6.69387	6.69254	6.94735	6.67097	6.55494	6.85446	6.80566	6.45847	6.46599
ENSG00000128915 : ICE2	6.58516	6.50742	6.79336	6.85929	6.55211	6.93047	6.46414	6.65002	6.4014	6.66286	6.52906	6.69721	6.51464	6.26449	6.52089	6.55864	6.6612	6.80673	6.21811	6.55025	6.40818	6.55509	6.21947	6.51358
ENSG00000184465 : WDR27	5.35905	5.38868	5.32271	5.08216	5.05282	5.41477	5.45141	5.40368	5.6253	5.65238	5.19057	5.37852	5.54329	5.31968	5.47053	5.61475	5.40902	5.37552	5.37664	5.18584	5.30118	5.4577	5.45019	5.12773
ENSG00000084754 : HADHA	9.31062	9.55768	9.48145	9.29671	9.30237	9.32407	9.06474	9.44278	9.52647	9.52286	9.40016	9.2222	9.25239	9.54252	9.15989	9.53944	9.48893	9.44208	9.11013	9.51988	9.17737	9.23645	9.58795	9.33005
ENSG00000140795 : MYLK3	4.58796	4.94652	4.64005	4.70102	5.05885	4.78667	5.00837	4.61658	5.00999	4.70948	4.94213	4.4342	4.72224	4.96685	4.79902	4.884	4.70719	5.01708	5.04059	4.93807	4.90206	4.60317	5.13444	4.69066
ENSG00000138442 : WDR12	5.96433	6.06247	6.18365	6.06788	6.19993	6.07945	6.10048	6.00015	5.82498	6.07695	5.82972	5.85918	5.91437	5.58904	5.96008	5.91204	5.82907	6.0691	5.83448	6.03773	5.9712	5.67412	5.6775	5.71204
ENSG00000142634 : EFHD2	6.20638	6.35983	6.24482	6.32152	6.06318	6.49381	6.42358	6.13855	6.27735	6.26107	6.20292	6.47915	6.3998	6.19222	6.1922	6.29705	6.37531	5.9255	6.38375	6.26938	6.71422	6.25842	6.07152	6.29967
ENSG00000144524 : COPS7B	6.32454	6.08507	6.39901	6.26688	6.05866	5.80845	6.36012	6.06982	6.04421	6.30264	6.00197	6.23294	6.18072	5.83487	6.09813	6.3592	6.09469	6.18063	6.05219	6.35766	6.34112	6.08848	6.05276	6.19808
ENSG00000196116 : TDRD7	5.4945	4.8487	5.33669	5.22968	5.13685	5.20567	5.47049	5.61562	5.53909	5.36199	5.37055	5.54482	5.73688	5.48889	5.38774	5.31913	5.39764	5.37216	5.51717	5.37785	5.59777	5.46781	5.15943	5.63431
ENSG00000118260 : CREB1	7.65026	7.5822	7.67214	7.62779	7.35457	7.57441	7.92687	7.68778	7.75177	7.62754	7.67214	8.06704	7.76931	7.62556	7.80509	7.66278	7.66287	7.63587	7.65601	7.72033	8.07923	7.93699	7.41987	7.92248
ENSG00000172987 : HPSE2	3.84528	4.05817	3.74642	4.0542	4.15093	3.9533	3.92545	3.91635	3.85382	4.00703	4.05678	3.82532	3.7617	3.97192	3.89231	3.62465	3.88234	3.97985	4.14658	3.72083	3.75155	3.90956	4.03359	3.71161
ENSG00000204852 : TCTN1	6.32315	6.34075	6.41202	6.30767	6.60738	6.39343	6.18705	6.4193	6.56538	6.61715	6.11565	6.69618	6.44301	6.44868	6.41584	6.47736	6.48866	6.44659	5.96405	6.32988	6.4189	6.26986	6.08716	6.55745
ENSG00000085274 : MYNN	5.93939	5.73085	5.93913	5.83144	5.65007	5.66082	5.18763	5.54988	5.65419	5.58695	5.49872	5.47854	5.35694	5.38355	5.57225	5.55331	5.78345	5.49481	5.45961	5.51083	5.48999	5.61606	5.33024	5.50892
ENSG00000127720 : METTL25	5.32848	5.24022	5.64558	5.6554	5.455	5.56537	5.59932	5.59812	5.61734	6.07703	5.55639	5.7176	5.84926	5.65416	5.64305	5.86036	5.43316	5.63165	5.7811	5.47924	5.64987	5.61323	5.61785	5.68452
ENSG00000160613 : PCSK7	6.51188	6.55104	6.78422	6.61613	6.68393	6.8299	6.79028	6.65953	6.47203	6.44226	6.46068	6.77669	6.40333	6.51671	6.4435	6.396	6.38878	6.24039	6.84685	6.60378	6.91138	6.70218	6.32469	6.6588
ENSG00000137218 : FRS3	5.61392	5.57315	5.7127	5.7048	5.76406	5.79086	6.01801	5.59632	5.83753	5.98378	5.80444	5.87763	5.80536	5.78757	5.84193	5.99639	5.82431	5.79223	5.80516	5.93691	5.76029	5.59186	5.85754	5.5291
ENSG00000075399 : VPS9D1	5.82308	5.94513	5.92954	5.78659	5.85034	6.18736	5.87431	5.53055	5.86019	5.80039	5.88714	5.79501	5.54432	5.56178	5.67943	5.91701	5.9731	5.59563	5.92877	5.79986	5.71038	5.53198	5.98478	5.71906
ENSG00000146063 : TRIM41	5.85071	5.91378	6.01018	5.58669	5.79892	5.74017	5.90625	5.67192	5.88614	5.90818	5.89488	5.75361	5.56332	5.63298	5.7122	5.79697	5.90332	5.98057	5.64443	5.94593	5.67034	5.51685	5.82285	5.55547
ENSG00000087088 : BAX	6.99302	7.10859	7.02214	7.13294	7.14006	7.13435	7.28324	7.14276	7.1795	6.75873	7.01721	7.53439	7.09427	7.36567	7.18454	6.89603	6.92288	7.09669	7.56801	7.04872	7.35124	7.02411	7.09898	7.07165
ENSG00000258890 : CEP95	6.60207	6.42072	6.65574	6.76135	6.33087	6.70541	6.58879	6.87938	6.66056	6.81154	6.86712	6.91061	6.78403	6.67864	6.80094	6.83531	6.72358	6.82684	6.53088	6.66357	7.01778	6.63957	6.44982	6.74247
ENSG00000130724 : CHMP2A	10.0607	9.98619	10.1562	10.0917	10.0946	10.1245	10.0691	9.80346	9.98464	10.1029	10.0585	9.85354	9.89237	9.82006	9.99952	10.157	10.112	9.73004	9.78974	10.1777	10.0072	9.94119	9.93019	9.95635
ENSG00000136628 : EPRS	6.97663	6.64834	6.99348	6.64816	6.45875	6.68227	6.72491	6.69668	6.68582	6.74129	6.49185	6.73019	6.90466	6.60601	6.93293	6.55739	6.59927	6.73397	6.70316	6.83528	6.83415	6.82549	6.44627	6.81772
ENSG00000125255 : SLC10A2	4.41203	4.50092	4.29456	4.18712	4.74492	4.09402	4.58115	4.25124	4.21638	4.53179	4.21263	4.39553	4.53331	4.48399	4.417	4.52771	3.93844	4.60854	4.43356	4.4455	4.29387	4.19964	4.36307	4.20802
ENSG00000215397 : SCRT2	5.20464	5.17139	5.12045	5.23613	5.39337	5.39924	4.88428	5.12682	4.94284	5.11332	5.1816	4.85975	5.19483	5.2294	5.07454	5.51804	4.89638	5.243	5.14055	5.30075	4.95505	4.91813	5.50163	4.83158
ENSG00000184281 : TSSC4	5.38607	5.42359	5.54559	5.36064	5.596	5.70198	5.20238	5.438	5.3201	5.38746	5.37373	5.20477	5.18882	5.15913	5.18582	5.27971	5.2284	5.55596	5.24849	5.53678	4.9818	5.13283	5.49467	5.12014
ENSG00000167604 :	6.11612	6.0823	5.99094	5.72098	5.75061	5.596	5.95524	5.58775	5.71861	5.5824	6.02681	5.78864	6.04602	5.77469	5.85243	5.67501	5.74427	5.74954	5.99704	5.78542	6.31352	5.86546	5.84937	6.0431
ENSG00000179119 : SPTY2D1	5.08088	4.38201	4.72327	4.54363	4.44572	4.72504	4.59028	4.48501	4.62247	4.24359	4.60345	4.45659	4.82383	4.28968	4.47505	4.8167	4.54541	4.63588	4.4682	4.65616	4.36301	4.44394	4.28474	4.43433
ENSG00000100941 : PNN	7.56856	7.25981	7.46789	7.29263	7.29549	7.27119	7.31495	7.48484	7.4361	7.37975	7.40892	7.38659	7.56566	7.48238	7.34622	7.29561	7.46773	7.5952	7.45862	7.71858	7.22521	7.51988	7.19232	7.62956
ENSG00000129493 : HEATR5A	6.72674	6.48905	6.80417	6.58352	6.60714	6.24653	6.74068	6.71568	6.85057	6.62373	6.24238	6.6858	6.69042	6.60544	6.85029	6.51882	6.31311	6.32972	6.60375	6.39118	6.71342	6.76442	6.62311	6.78368
ENSG00000155849 : ELMO1	7.42397	7.4299	7.41512	7.29184	7.35156	7.71603	7.75669	7.54566	7.66586	7.85659	7.70082	7.71628	7.53627	7.89756	7.59124	7.72508	7.66639	7.61969	7.79765	7.67786	7.70126	7.55589	7.33828	7.56462
ENSG00000178927 : CYBC1	6.75405	6.61126	7.00734	6.8132	7.02486	6.94632	7.01498	6.73603	6.72933	6.5657	6.63919	6.74557	6.54804	6.81351	6.83093	6.68409	6.47493	6.80825	7.03855	6.7521	6.61219	6.66516	6.85119	6.66952
ENSG00000147443 : DOK2	5.51163	5.87407	5.61401	5.60238	5.44625	5.44055	5.78013	5.39748	5.62017	5.49286	5.77272	5.73685	5.56583	5.78936	5.6006	5.58262	5.49951	5.45457	5.78556	5.85028	5.59346	5.49259	5.86586	5.67376
ENSG00000171222 : SCAND1	5.75735	5.9933	6.26761	6.0532	6.01514	6.17835	5.76177	5.89144	5.91716	5.9157	6.04732	5.77518	5.63741	5.75092	5.79889	5.96162	5.85102	5.61655	5.82134	5.82723	5.85483	5.5791	6.13548	5.52767
ENSG00000163636 : PSMD6	5.9048	5.78393	5.81883	5.74803	5.74952	5.86752	5.75919	5.59158	5.72559	5.58763	5.6038	5.43484	6.32372	5.58922	5.50401	5.64971	5.70169	5.90483	5.73128	5.80316	5.64983	5.63836	5.43666	5.48965
ENSG00000196456 : ZNF775	6.38533	6.3419	6.31695	6.13722	6.48007	6.59475	6.35346	6.43184	6.35936	6.37625	6.69214	6.39994	6.38266	6.3432	6.17879	6.46903	6.28257	6.33446	6.49883	6.42629	6.05057	6.34564	6.82622	6.13363
ENSG00000111640 : GAPDH	11.6407	11.6543	11.7453	11.6938	11.7611	11.3166	12.0761	11.949	12.0363	11.5748	11.6932	11.7568	11.7855	11.9687	11.8531	11.6409	11.7027	11.7525	11.8744	11.7568	11.7303	12.0029	11.9312	11.9545
ENSG00000136950 : ARPC5L	4.91024	4.91002	5.04477	4.87776	5.06488	5.02896	4.73481	4.79648	5.276	4.89537	4.85201	4.7478	4.73054	4.7915	4.80603	4.86342	5.07542	4.68778	5.04061	5.20023	4.4377	4.95882	5.12537	4.77
ENSG00000002016 : RAD52	6.72239	6.54303	6.16378	6.23714	6.54096	6.3348	6.53347	6.41699	6.2606	6.55732	6.51525	6.74565	6.52837	6.35052	6.32473	6.57537	6.40239	6.08074	6.54442	6.68312	6.66184	6.43412	6.31295	6.15326
ENSG00000185338 : SOCS1	5.69661	5.99754	5.54763	5.74167	5.97036	6.14984	6.19429	5.95668	5.89403	5.86875	5.94183	5.91114	6.04906	5.82766	6.03741	5.94925	5.94051	6.05395	6.00793	6.07118	6.01412	5.82133	6.24664	6.15412
ENSG00000129197 : RPAIN	6.75231	6.63125	6.99265	6.70431	6.5013	6.97156	6.66411	6.62429	6.61358	7.07553	6.79649	6.61488	6.62263	6.37432	6.67704	6.93309	6.91427	6.5956	6.44241	6.85716	6.75162	6.51588	6.75666	6.33395
ENSG00000170581 : STAT2	7.8881	7.77906	7.8834	7.91383	7.81906	7.46169	7.86415	8.27783	7.8793	8.02212	7.63561	7.63739	8.01316	7.8598	7.98068	7.97629	7.74776	7.45624	7.81231	8.09282	7.92445	7.9105	7.89006	7.94454
ENSG00000164327 : RICTOR	7.04438	6.75147	6.98148	7.09306	6.86132	6.91214	6.84171	7.17866	7.09722	7.16347	7.12306	6.9487	7.23055	7.18871	7.00726	6.97691	7.24689	7.0926	6.81302	7.00611	7.25066	7.02515	6.88001	7.05322
ENSG00000171914 : TLN2	4.77465	4.44677	4.87986	4.9697	4.79594	4.63932	4.75813	4.56356	4.72462	4.52544	4.6699	4.98926	4.79094	4.60153	4.56846	4.47767	4.48744	4.83197	4.78207	4.42378	4.92155	4.88674	4.63866	5.01208
ENSG00000104812 : GYS1	5.80925	5.82998	5.92975	6.06382	5.95501	5.98311	6.1101	5.8511	6.05486	5.95925	5.90916	6.03259	5.90924	5.92768	5.87838	6.02373	5.79437	5.93133	6.13217	5.8218	6.28611	6.08343	5.94224	5.93213
ENSG00000151461 : UPF2	6.38841	5.98616	6.20844	6.58684	6.22785	6.14874	6.23327	6.29241	6.53078	6.35281	6.5005	6.48531	6.51745	6.47281	6.22104	6.46374	6.64855	6.59309	6.37253	6.48609	6.24978	6.2327	6.27896	6.7065
ENSG00000126524 : SBDS	8.87994	8.81606	8.95563	8.95339	9.07129	9.13008	8.99606	8.77448	9.03474	8.83617	8.972	8.90074	9.2272	8.87388	8.91214	8.96786	8.86056	9.11154	9.03811	9.19124	9.15061	9.11363	8.82219	8.53867
ENSG00000164253 : WDR41	7.02158	6.84336	6.79001	6.71564	6.64543	6.77716	6.99168	6.81753	6.88453	6.88094	6.8794	7.09288	6.82813	6.75557	6.99632	6.63941	6.85575	6.87975	6.84612	6.69919	7.16265	7.14153	6.95763	7.24535
ENSG00000110330 : BIRC2	7.42429	7.27935	7.16306	7.09327	7.07477	7.10835	6.9815	7.51136	7.29513	7.38614	7.38056	7.17596	7.37189	7.32723	7.3861	7.1093	7.47767	7.36331	6.96383	7.1961	7.10692	7.11209	7.07827	7.44964
ENSG00000109572 : CLCN3	7.15908	6.73717	6.93926	6.76939	6.61246	6.6701	6.69504	6.88439	6.93307	6.84681	6.53326	6.70744	6.83361	6.68506	6.63171	6.82493	6.67225	6.52186	6.65314	6.80834	6.80898	6.82678	6.53526	6.66214
ENSG00000170956 : CEACAM3	5.38381	5.6676	5.54438	5.44246	5.81888	5.68521	5.57148	5.6216	5.59037	5.44176	5.55087	5.50797	5.47821	5.91811	5.57475	5.54312	5.49105	6.02098	5.61843	5.54043	5.40744	5.30745	5.49783	5.4534
ENSG00000124575 : HIST1H1D	4.7278	5.08253	5.14171	4.7468	4.94586	5.16032	4.99365	4.86461	5.11647	4.84742	4.84919	5.17424	4.94377	4.91771	4.78402	4.77308	4.92685	4.92605	5.24186	4.95741	5.38782	4.7945	5.05991	4.62148
ENSG00000160948 : VPS28	7.98792	8.14524	8.23915	8.47195	8.14949	8.44912	8.15311	7.99955	8.18402	8.28472	8.40324	8.15833	7.78782	8.21776	7.87594	8.26942	8.27547	7.89515	7.99547	8.08697	8.16602	8.00484	8.1762	7.90305
ENSG00000141503 : MINK1	7.25174	7.17784	7.24292	7.12575	7.00868	7.12361	7.36449	7.09586	7.26787	6.94329	6.89433	7.26174	7.17952	7.03162	7.0699	7.1613	7.12637	6.90139	7.36446	7.21213	7.45362	7.34696	7.14127	7.30968
ENSG00000122335 : SERAC1	4.9282	4.9591	5.02845	4.8731	5.02713	5.00062	5.26826	5.0681	5.13885	5.07772	5.02845	4.72842	5.31371	4.7437	4.98985	5.07977	5.14713	4.67149	4.85016	4.85464	5.32995	5.07761	5.3711	5.25232
ENSG00000119004 : CYP20A1	7.10955	6.84486	6.7213	6.93727	6.54449	6.56224	6.56917	6.72955	6.62852	6.89947	6.34171	6.64301	6.54172	6.56438	6.78245	6.73793	6.6002	6.6043	6.3025	6.50273	6.50673	6.49065	6.463	6.74852
ENSG00000256525 : POLG2	5.13914	5.13914	4.93492	5.22838	4.69885	5.20826	5.0405	4.9394	4.97731	5.20576	4.80811	5.03581	5.36953	4.59545	4.88291	5.07411	5.03112	4.81368	5.01297	5.08165	5.09393	4.9145	4.86755	4.77657
ENSG00000104517 : UBR5	6.74649	6.44496	6.59186	6.64175	6.66917	6.50385	6.71394	6.76016	6.58423	6.54353	6.52392	6.64398	6.82412	6.54109	6.64642	6.44575	6.70095	6.44114	6.69636	6.46082	6.93569	7.00463	6.50439	6.77398
ENSG00000132819 : RBM38	6.03101	6.39262	6.00978	5.67092	5.55013	6.07358	6.1647	6.01108	5.89919	5.73775	6.11236	6.09136	5.82334	6.03165	5.99466	5.93763	5.98251	6.00228	6.0328	6.00744	5.96081	6.03138	6.15662	5.9735
ENSG00000174915 : PTDSS2	6.06356	6.21144	6.41402	6.22412	6.28446	6.25024	6.12834	5.99534	5.88453	5.83254	6.00258	5.98634	5.83417	5.91233	6.03688	5.95309	5.83431	5.88986	6.16068	5.90436	5.67724	5.88044	6.19658	5.93886
ENSG00000187609 : EXD3	5.68613	6.01765	5.68885	5.71953	6.11367	5.95534	5.64571	5.80802	5.60119	5.76394	5.71483	5.81441	5.63141	6.10211	5.90103	5.70889	5.69892	6.12583	6.0117	5.79821	5.50307	5.80679	6.06022	5.63587
ENSG00000029725 : RABEP1	7.08256	7.00148	6.92344	6.89145	6.85777	6.82113	6.86195	6.89933	7.0711	6.90578	6.78599	6.93075	6.8995	6.98586	6.99564	6.8666	7.00955	7.15069	6.61843	6.93309	6.78488	6.62004	6.84298	7.158
ENSG00000156232 : WHAMM	6.1477	6.23931	6.26321	6.13836	5.8799	6.13932	6.31558	6.0739	6.16113	6.06759	5.83507	6.16251	6.09166	6.06589	6.03289	6.00479	5.95976	6.33325	6.28005	6.38504	6.25439	6.17398	6.43797	6.15425
ENSG00000138794 : CASP6	5.23388	5.19759	5.22281	5.31341	5.27924	5.36268	5.14079	5.07639	5.03621	5.382	5.24566	4.98398	4.96181	5.18849	4.90018	5.24318	5.3957	5.04737	5.14079	5.44095	5.10507	4.86724	4.96181	4.984
ENSG00000105204 : DYRK1B	6.31815	6.12949	6.19757	6.10439	6.29253	6.49155	6.60121	6.26633	6.33373	6.21873	6.2589	6.45908	6.35571	6.45711	6.36786	6.33106	6.01617	6.37577	6.42592	6.29771	6.27069	6.07688	6.26735	6.17407
ENSG00000135898 : GPR55	4.28659	4.46281	4.39585	4.05459	4.479	4.19282	4.3474	4.34698	4.49825	4.23321	4.08422	4.32051	4.46092	4.39081	4.47161	4.29043	3.85969	4.45799	4.50326	4.46378	4.359	4.29594	4.75007	4.36649
ENSG00000075568 : TMEM131	7.35135	7.03814	7.3686	7.47082	7.08057	7.23008	7.29942	7.45066	7.31705	7.24328	7.15469	7.20316	7.54328	7.17754	7.43505	7.12869	7.28741	7.28013	7.173	7.13562	7.54795	7.34368	7.17413	7.48822
ENSG00000167670 : CHAF1A	5.33543	5.48702	5.46606	5.55163	5.50592	5.54003	5.20219	5.44758	5.45661	5.26415	5.38396	5.54217	5.46035	5.56854	5.40515	5.56395	5.50592	5.41149	5.57226	5.26415	5.28539	5.17396	5.60775	5.40683
ENSG00000079134 : THOC1	6.68258	6.68271	6.53554	6.47492	6.16621	6.21786	6.51342	6.60603	6.67776	6.64588	6.74799	6.63476	6.62347	6.5687	6.70579	6.50788	6.75361	6.80455	6.51315	6.6614	6.75759	6.42288	6.36052	6.82048
ENSG00000179148 : ALOXE3	4.39935	4.24095	4.05114	4.12106	4.62794	4.25659	4.34629	4.2574	4.43347	4.28208	4.4627	4.20406	4.14402	4.49492	4.22895	4.30018	4.25734	4.45681	4.4053	4.31593	3.94014	4.05865	4.56792	4.11322
ENSG00000130598 : TNNI2	5.03997	5.38751	5.16596	5.03981	5.39517	5.09812	5.3164	5.0456	5.06868	4.96427	5.46239	5.12985	5.23345	5.40938	5.07234	5.11003	4.98	5.2456	5.49356	5.35109	4.8967	5.20121	5.44242	5.23305
ENSG00000170242 : USP47	6.58277	6.34306	6.42165	6.43898	6.37949	6.29888	6.12454	6.30726	6.41787	6.49468	6.37762	6.14554	6.35032	6.01691	6.26942	6.33635	6.37269	6.35308	6.09507	6.30873	6.33447	6.42806	6.25712	6.31559
ENSG00000171206 : TRIM8	7.75863	7.48996	7.76503	7.88885	7.72513	7.53218	7.63007	7.68599	7.47549	7.40242	7.48015	7.85036	7.54242	7.62804	7.68974	7.3861	7.48822	7.68055	7.86483	7.43769	7.74763	7.56505	7.27722	7.55325
ENSG00000104921 : FCER2	4.12041	4.14746	4.25053	4.28915	4.34529	4.29454	4.54978	4.34331	4.23015	4.16104	4.46956	4.27378	4.20888	4.07062	4.38626	4.31838	4.39498	4.30101	4.25308	4.55878	4.07458	4.29778	4.51092	4.14468
ENSG00000093183 : SEC22C	6.52071	6.2019	6.47956	6.63849	6.2467	6.31326	6.36018	6.41512	6.3583	6.34273	6.06555	6.32556	6.6646	6.08305	6.43817	6.33331	6.25068	6.18879	6.31941	6.13412	6.70362	6.62908	6.27061	6.34542
ENSG00000091831 : ESR1	4.06007	4.07668	4.11357	4.12146	4.0218	4.04226	4.32185	4.122	3.99458	4.17225	4.18114	4.22175	4.36842	3.96128	4.28176	4.26197	4.00579	4.27876	4.33283	4.33944	4.22175	4.07135	4.11146	4.09667
ENSG00000184708 : EIF4ENIF1	6.17079	6.07325	6.20789	6.21015	6.06134	5.91685	6.22267	6.08027	6.10986	6.11331	6.18764	6.56851	6.14736	5.96106	6.04678	5.99182	6.12957	6.11415	6.45512	6.31201	6.27274	6.15595	5.94185	6.04623
ENSG00000141510 : TP53	7.1587	7.04605	7.246	7.43288	6.87543	7.00582	7.40582	7.10046	7.23055	6.83282	7.13248	7.35722	7.3246	7.13917	7.27416	6.96511	7.13406	7.17223	7.28064	6.98573	7.37966	7.00746	7.13008	6.99098
ENSG00000143621 : ILF2	8.90534	8.85737	8.99414	8.6083	8.65479	8.75997	8.93967	8.77884	8.95383	8.46819	8.68835	8.98677	8.84226	9.00925	8.88861	8.5096	8.73886	8.80175	8.65708	8.74162	9.20477	9.00597	8.66157	8.86138
ENSG00000196378 : ZNF34	4.87913	4.80508	4.83995	5.06447	4.83178	4.76047	4.93626	4.91568	5.15285	5.19701	5.04721	4.67223	4.90319	4.80315	5.06423	5.14078	5.13975	4.86353	4.97054	4.88244	5.16929	4.80917	5.02275	4.88878
ENSG00000104472 : CHRAC1	7.25921	7.14369	7.24602	7.22028	7.22823	7.29129	7.15892	7.18814	7.46809	7.41437	7.58699	7.17998	7.50424	7.26336	7.23617	7.34553	7.44426	7.12968	7.28317	7.05626	7.43631	7.13865	7.02049	7.20321
ENSG00000166946 : CCNDBP1	5.9581	5.71067	6.11284	5.93851	5.71249	5.8971	6.17874	6.08064	5.92509	5.86533	5.93899	6.06683	5.83875	5.96633	6.02597	5.93523	6.07417	5.96117	5.93888	5.91935	6.38762	6.0617	5.49649	6.05591
ENSG00000132963 : POMP	8.37713	8.31579	8.28795	8.19712	8.15117	8.0347	8.22652	8.5006	8.00987	8.18497	8.09613	7.90752	8.44214	8.25193	8.20489	8.0884	8.34766	8.30278	8.11926	8.24201	8.21913	8.26019	8.06998	8.42091
ENSG00000055070 : SZRD1	8.01255	7.72925	7.98435	7.99514	7.97202	7.89975	7.80727	7.73087	7.4602	7.72217	7.65473	7.55799	7.68992	7.51149	7.80656	7.68467	7.53487	7.38967	7.62848	7.65767	7.63541	7.64873	7.52912	7.95038
ENSG00000011590 : ZBTB32	4.72881	4.89599	4.73329	4.76133	5.13229	5.09948	4.89992	4.74817	4.78541	4.79134	5.02173	4.89738	4.64062	4.99451	4.93549	4.96331	4.74223	5.16648	4.96946	5.11687	4.9236	4.76136	5.30674	4.93771
ENSG00000130066 : SAT1	10.1121	10.218	10.0302	10.0748	9.98696	10.0284	9.9042	10.2347	9.94007	10.0345	9.84301	9.80366	10.2753	9.95219	10.1087	10.0917	10.1161	9.97909	9.88854	9.91239	10.358	10.1147	10.2053	10.121
ENSG00000005810 : MYCBP2	6.77535	6.64709	6.58535	6.79799	6.74883	6.89807	7.13723	6.97433	7.08285	7.0269	6.83138	6.96401	6.98659	6.71551	6.93831	6.96652	7.07236	6.66915	6.92664	6.57682	7.08779	7.1922	6.93834	7.12951
ENSG00000136527 : TRA2B	8.14544	8.11895	8.11131	8.09561	8.06709	8.09745	7.92511	8.03566	8.11302	8.06758	8.13231	8.15092	7.97832	8.18488	8.06659	7.97657	8.22664	8.11823	7.98073	8.09611	8.23584	8.17245	7.88321	8.05418
ENSG00000119559 : C19orf25	6.33686	6.36363	6.41816	6.39448	6.52537	6.29842	6.15546	6.08252	6.13306	6.07322	6.08558	6.07194	6.14365	6.3884	6.24291	6.09231	6.17304	6.32406	6.33946	6.30309	5.88945	6.10524	6.29143	6.24734
ENSG00000125753 : VASP	6.64016	6.83844	6.84051	6.72018	6.77822	6.70909	6.99284	6.74258	6.83325	6.60174	6.98173	6.75617	6.70642	6.93386	6.84589	6.72554	6.75791	6.69805	7.08897	6.70629	6.67381	6.95224	6.89942	6.83606
ENSG00000110801 : PSMD9	5.62212	5.64328	5.63618	5.54299	5.57202	5.55477	5.79289	5.79077	5.95295	5.75739	5.69138	5.59421	5.97793	5.64392	5.79389	5.68825	5.83912	5.63973	5.69747	5.62035	5.62864	5.61955	5.62064	5.68347
ENSG00000006695 : COX10	6.84745	6.77782	6.68245	6.68323	6.68996	6.85225	6.86947	7.0408	6.87354	6.92713	6.93707	6.84745	7.26147	6.80957	6.92438	7.10409	6.87088	7.21666	6.72722	7.15534	6.97788	6.97719	6.76589	6.75202
ENSG00000198382 : UVRAG	6.9051	6.86754	6.85663	7.02584	6.80841	6.84937	7.31325	7.01276	7.05469	7.03762	7.01458	7.28398	7.11227	7.01619	7.20169	6.97265	7.09735	6.87789	6.9973	7.16469	7.61074	7.01538	6.87888	7.34866
ENSG00000155561 : NUP205	5.82384	5.85741	6.01633	5.96131	5.83212	5.81159	6.03289	6.08712	5.98587	5.98878	5.74208	6.1072	5.99234	5.76445	6.00843	5.84268	6.018	5.66972	6.02433	5.80526	6.27798	6.15136	5.82322	6.11599
ENSG00000174574 : AKIRIN1	7.88115	7.81299	7.91308	7.71303	7.41281	7.30735	7.67364	7.59499	7.76949	7.50834	7.6929	7.71202	7.87105	7.70771	7.81417	7.42541	7.7612	7.8879	7.85504	7.7144	7.57202	7.78254	7.86426	7.75766
ENSG00000186153 : WWOX	6.06675	6.03485	5.9707	6.07504	6.13452	5.9466	6.08355	6.20846	6.26323	6.5206	6.22751	6.24171	6.05197	6.20116	5.96023	6.13484	6.4024	6.25018	6.11979	6.12064	5.93818	5.942	6.14958	6.14656
ENSG00000137177 : KIF13A	6.65536	6.33178	6.50579	6.75353	6.46885	6.16185	6.8299	6.55437	6.61556	6.28499	6.49483	6.66036	6.7498	6.44998	6.7726	6.47422	6.4739	6.58093	6.60466	6.54387	6.46814	6.37834	6.29508	6.52883
ENSG00000132003 : ZSWIM4	5.10368	5.42775	5.35771	5.19369	5.34345	5.03297	5.65462	5.25128	5.27017	5.14087	5.40038	5.15709	5.24058	5.37301	5.3751	5.10886	5.20803	5.48303	5.4208	5.36043	5.58829	5.21432	5.35166	5.38562
ENSG00000107938 : EDRF1	5.94655	5.79212	5.94956	5.90312	5.73399	5.87261	6.16371	5.81932	5.7077	5.87355	5.68083	6.05152	5.94892	5.88798	5.95007	5.82271	5.6355	5.91696	5.91004	5.92899	5.85555	5.89869	5.56003	5.92009
ENSG00000107036 : RIC1	6.49155	6.19501	6.37617	6.40968	6.01194	6.01312	6.39649	6.43202	6.66657	6.44473	6.18407	6.50978	6.23539	6.37254	6.39633	6.39176	6.34558	6.14324	6.24752	6.26885	6.54634	6.57072	6.2513	6.75272
ENSG00000138435 : CHRNA1	4.19879	4.57165	4.14187	4.22602	4.25374	4.38806	4.34129	4.14172	4.32484	4.37354	4.18183	4.33858	4.37313	4.25135	4.26538	4.49324	4.15498	4.0381	4.44479	4.52973	4.60776	4.03682	4.26567	3.89943
ENSG00000105983 : LMBR1	7.85846	7.40807	7.77736	7.4249	7.50257	7.40192	7.46266	7.39086	7.49218	7.42905	7.59496	7.48672	7.59084	7.48329	7.47445	7.4183	7.71096	7.72909	7.1356	7.24854	7.2918	7.52293	7.47504	7.58005
ENSG00000155111 : CDK19	6.27517	6.02809	6.27444	6.35093	6.27962	6.39002	6.55197	6.48721	6.59115	6.67999	6.60115	6.48033	6.64647	6.45105	6.53545	6.49798	6.44497	6.45323	6.33612	6.55189	6.64838	6.2121	6.34593	6.40593
ENSG00000207768 : MIR188	4.73537	5.02364	4.50596	4.90188	4.87171	4.74427	5.00041	4.95453	4.84234	4.90793	5.20768	4.97105	5.10596	4.80158	4.75048	5.05423	4.88072	5.19583	4.9996	5.34807	5.07233	4.96926	4.9335	4.6216
ENSG00000269404 : SPIB	4.7311	4.70037	4.61386	4.71435	4.93708	4.99052	5.06222	4.67263	4.60673	4.87886	5.08706	4.98133	5.07965	4.74432	4.66044	4.99799	4.76088	4.97558	4.71719	4.61454	4.70169	4.7882	5.01476	4.39689
ENSG00000198276 : UCKL1	6.73177	6.90324	6.82073	6.83976	6.77196	7.12071	6.65439	6.66947	6.83568	7.07369	6.99324	6.71534	6.74049	6.85234	6.56679	7.14829	6.92041	6.65472	6.71223	6.96383	6.74996	6.666	6.90783	6.53035
ENSG00000064703 : DDX20	5.73544	5.71421	5.67366	5.78887	5.45259	5.31175	5.45991	5.50303	5.41368	5.50906	5.5793	5.57862	5.52876	5.45131	5.41334	5.19981	5.34359	5.48167	5.34736	5.46209	5.81435	5.45543	5.31402	5.57398
ENSG00000197063 : MAFG	5.24	5.50089	5.27807	5.09313	5.31268	5.45163	5.45613	5.04173	5.32009	4.90336	5.16872	5.30742	5.32433	5.12803	5.25005	5.27727	5.00501	5.42247	5.54353	5.34218	5.2529	5.08779	5.31966	5.06156
ENSG00000166949 : SMAD3	7.33484	7.36775	7.11594	7.05706	7.05778	6.97647	7.27675	7.13237	7.14049	7.11437	7.24104	7.38171	7.322	7.03219	7.04737	7.1902	7.04455	6.96624	7.32079	7.15836	7.07697	7.03457	7.0744	6.90027
ENSG00000085719 : CPNE3	8.93813	8.5816	8.63166	8.7001	8.45158	8.35208	8.3236	8.75542	8.52764	8.51736	8.49404	8.47291	8.71146	8.44613	8.58401	8.66892	8.52109	8.5918	8.30292	8.62784	8.47512	8.46314	8.41269	8.75284
ENSG00000088179 : PTPN4	5.68448	5.49696	5.62483	5.58565	5.30472	5.48032	5.45965	5.69721	5.44302	5.61677	5.43075	5.7149	5.27651	5.48803	5.523	5.52573	5.51448	5.53146	5.24303	5.57313	5.24468	5.58452	5.54435	5.62186
ENSG00000140455 :	7.76176	7.58195	7.72736	7.63623	7.57336	7.45259	7.90597	7.65465	7.75973	7.56442	7.7476	7.94815	7.99202	7.79435	7.76574	7.6081	7.67135	7.62401	7.65725	7.54002	8.22307	7.87496	7.58385	7.89093
ENSG00000177613 : CSTF2T	6.21573	6.05398	6.24142	6.3856	6.07615	6.08673	6.04029	5.86013	6.06097	6.09285	5.85961	6.02077	5.82909	6.02223	6.00156	5.96002	5.88318	5.92387	5.7852	6.01607	5.85262	5.86617	5.6782	5.9139
ENSG00000117222 : RBBP5	6.28754	6.14637	6.11584	6.42436	6.2276	6.07049	6.14243	6.00712	6.19341	6.35743	5.88517	6.05681	6.13481	5.93381	6.05907	6.10496	5.97311	5.98178	5.9729	6.4261	6.07677	6.02609	5.89995	5.94838
ENSG00000151465 : CDC123	7.4662	7.39826	7.55337	7.46054	7.40477	7.35445	7.35861	7.35344	7.08091	7.32891	6.98631	7.12474	7.44488	7.20566	7.2829	7.35395	7.57781	7.35589	7.20078	7.15771	7.28772	7.15822	7.0344	7.34085
ENSG00000151651 : ADAM8	5.46805	5.49238	5.66136	5.28955	5.54026	5.93158	5.61493	5.54709	5.47722	5.48422	5.44162	5.54273	5.62032	5.49508	5.56434	5.54663	5.44487	5.73095	5.49104	5.4566	5.61681	5.52089	5.54876	5.31968
ENSG00000182087 : TMEM259	9.05917	9.05317	9.1731	9.01351	9.01864	9.12168	8.79132	8.59719	8.90458	8.80114	8.86479	8.76342	8.60004	8.77139	8.73049	8.8081	8.84031	8.71001	8.91757	8.9765	8.74041	8.74896	8.91039	8.68958
ENSG00000168137 : SETD5	8.14453	7.9596	8.11124	7.9443	7.96472	8.05198	8.15603	8.12468	8.21106	8.08703	8.13328	8.32142	8.25089	8.16461	8.27069	8.10922	8.18871	8.24307	8.25566	8.13005	8.24851	8.29362	8.12556	8.34936
ENSG00000124193 : SRSF6	8.64462	8.58403	8.58189	8.31638	8.04475	8.64039	8.29504	8.40823	8.57517	8.46543	8.47183	8.75287	8.38673	8.43068	8.48173	8.38022	8.44746	8.48441	8.5036	8.66029	8.38473	8.46002	8.48262	8.47259
ENSG00000142599 : RERE	7.16283	7.09207	7.20434	7.16041	7.13767	7.23154	7.29895	7.11294	7.18686	7.15822	6.98237	7.43986	7.15405	7.18789	7.16041	7.18583	7.05393	7.17191	7.38744	6.97764	7.54227	7.36508	6.96373	7.33741
ENSG00000062194 : GPBP1	7.44943	7.35857	7.37589	7.34286	7.22986	7.18506	7.04303	7.33619	7.00443	7.48155	7.29278	7.28921	7.10241	7.17066	7.32295	7.35751	7.23554	7.20418	6.84436	7.27179	7.51459	7.35788	6.84802	7.43981
ENSG00000196388 : INCA1	5.32936	5.43246	5.32354	5.39871	5.60908	5.48993	5.10792	5.19784	5.23497	5.32645	5.3706	5.0244	5.05995	5.37068	5.12021	5.25446	5.14323	5.45754	5.21794	5.3706	5.12645	5.1332	5.30502	5.06377
ENSG00000148824 : MTG1	6.95021	6.92249	7.2011	6.90788	6.80245	7.18421	6.68505	6.68575	6.72464	6.84873	6.91204	6.77286	6.60815	6.61762	6.61461	6.69149	6.86537	6.73424	6.74749	6.89378	6.70484	6.70442	6.88377	6.91594
ENSG00000153487 : ING1	5.86677	5.77557	5.83788	6.04579	6.17973	6.00136	5.67572	6.00755	5.91698	6.18514	5.95406	5.81598	5.94814	5.93427	5.89383	6.2025	5.95974	6.01209	5.82216	5.92566	5.89157	5.76149	5.90231	5.65687
ENSG00000132676 : DAP3	6.08724	6.34728	6.42827	6.49449	6.52002	6.26687	6.08759	6.2673	6.15815	6.40032	6.24636	6.1464	6.24283	6.18516	6.07164	6.1366	6.40233	6.30511	6.31914	6.37631	6.26773	6.18727	6.11249	6.29266
ENSG00000142002 : DPP9	7.3659	7.16026	7.31152	7.18122	7.19111	6.87568	7.35634	7.18835	7.39568	7.29061	7.30083	7.22811	7.31407	7.28392	7.27557	7.24475	7.26655	7.11451	7.50677	7.63739	7.15357	6.98986	7.57477	7.36417
ENSG00000109689 : STIM2	6.07047	5.75592	5.72316	5.90409	5.9143	6.01102	6.1533	5.97179	6.21499	5.8527	5.73576	6.1714	6.21335	6.0527	5.96914	5.93179	5.92518	5.73225	6.03209	6.00789	6.28507	6.06226	5.53355	6.05979
ENSG00000160877 : NACC1	6.83817	6.87786	6.72354	6.67725	6.85147	6.71223	6.89622	6.74402	6.69237	6.61063	6.57506	6.53334	6.89135	6.48143	6.59518	6.63462	6.56773	6.67775	6.8377	6.51074	6.52057	6.58437	6.7887	6.80989
ENSG00000144233 : AMMECR1L	6.2232	6.24574	6.5434	6.21692	5.8766	6.23429	6.09207	6.20088	6.12695	6.32311	6.16609	6.04497	6.19179	5.82628	6.19613	5.9962	6.4001	6.04282	6.09384	6.15193	6.19573	6.1604	5.93663	6.1564
ENSG00000160326 : SLC2A6	5.672	5.75862	5.53908	5.39916	5.7037	5.83108	5.78298	5.43275	5.56052	5.52797	5.46228	5.64421	5.74918	5.50395	5.45197	5.2039	5.37268	5.29974	5.91618	5.60727	5.74387	5.62327	5.61501	5.32931
ENSG00000250317 : SMIM20	5.9149	6.28382	6.23323	6.30405	6.0415	6.05643	6.09525	6.12624	6.04622	6.27653	6.05873	5.724	6.05832	5.98748	5.97819	6.24051	6.3796	5.91092	5.93462	5.83116	6.0864	6.14009	6.45121	6.02237
ENSG00000124422 : USP22	8.10594	8.13989	8.16869	8.27562	8.07073	8.12336	8.19865	7.99583	8.09856	7.86349	7.72205	8.26301	7.70346	8.08424	8.14095	7.89824	7.83844	7.96916	8.17944	7.80396	8.0778	8.03113	7.80215	8.17564
ENSG00000221821 : C6orf226	5.32602	5.2478	5.11823	5.1173	5.37119	5.36259	5.05956	5.01736	5.13138	5.20284	5.46055	5.15666	5.03826	5.2314	4.95577	5.28332	5.25617	5.13453	5.0361	5.36653	4.87675	4.68876	5.03634	5.0791
ENSG00000230124 : ACBD6	4.40657	4.04292	4.18508	4.11759	4.297	4.10227	4.50987	4.20867	4.13777	4.53865	4.14904	4.66596	4.18635	4.17465	4.13323	4.34065	4.45054	4.23686	4.44075	4.23445	4.51711	4.40894	4.25411	4.62511
ENSG00000187049 : TMEM216	4.33471	4.59804	4.60074	4.29934	4.41641	4.44841	4.45067	4.1246	4.52279	4.45815	4.61041	4.39656	4.30171	4.41652	4.51795	4.42525	4.16116	4.09462	4.43831	4.37677	4.73458	4.57418	4.65426	4.415
ENSG00000108798 : ABI3	5.89231	6.15132	5.99941	6.13318	5.99273	6.02078	6.38232	6.14895	6.37471	6.39369	6.07738	6.37265	6.10191	6.48676	6.19129	6.38875	6.18666	6.16266	6.30364	6.47938	6.18666	6.24764	6.29185	6.34036
ENSG00000184574 : LPAR5	5.87524	6.01041	5.89437	6.02343	6.04253	5.83563	6.21781	6.19434	6.06452	6.10106	5.97876	5.78318	6.05695	6.28564	6.16603	6.00986	5.75169	6.26611	6.12563	6.15686	6.2112	6.02456	5.99261	6.05753
ENSG00000091527 : CDV3	8.81857	8.76932	8.56166	8.72101	8.64854	8.36602	8.68044	8.63432	8.6066	8.39006	8.66781	8.60062	8.52146	8.66529	8.71827	8.52848	8.62164	8.73379	8.74128	8.52139	8.70313	8.7491	8.51555	8.85709
ENSG00000130741 : EIF2S3	9.07517	8.8706	8.71682	8.88309	8.58175	8.78022	9.05951	8.83462	8.89663	8.97873	8.85631	8.79686	8.92347	9.00216	8.86659	8.87493	8.91084	8.82842	9.11221	8.91934	9.21132	9.10179	8.78588	8.68676
ENSG00000178252 : WDR6	7.66578	7.54688	7.74519	7.53027	7.61693	7.81039	7.74667	7.54148	7.62643	7.51168	7.60787	7.74563	7.39751	7.68393	7.64417	7.64806	7.62616	7.30739	7.95017	7.74831	7.66035	7.78384	7.65914	7.74032
ENSG00000166747 : AP1G1	8.65977	8.39781	8.52309	8.41704	8.35696	8.18259	8.10542	8.50835	8.43071	8.27119	8.23777	8.18225	8.36205	8.35901	8.42882	8.21052	8.45072	8.51378	8.11765	8.3549	8.33038	8.25129	8.08303	8.53736
ENSG00000244537 : KRTAP4-2	5.87517	6.09645	5.92548	5.88115	5.95455	5.94682	6.00317	5.93953	5.93928	5.61825	5.71727	5.83306	5.80991	6.16733	6.07966	5.79878	5.98891	6.21363	5.82008	5.67905	5.66718	5.73228	5.86855	5.81454
ENSG00000168348 : INSM2	4.62002	4.9018	4.5964	4.80673	5.05062	4.54571	4.54879	4.78784	4.81161	4.77649	4.86381	4.71238	4.80536	5.04235	4.84928	4.84264	4.66076	4.85206	4.9679	4.85896	4.54702	4.71756	4.8776	4.72385
ENSG00000274641 : HIST1H2BO	4.00518	4.59669	4.64291	4.31351	4.36704	4.68918	4.27328	4.353	4.39471	4.5078	4.45604	4.32157	4.74521	4.25668	4.27909	4.45145	4.46444	4.38797	4.64706	4.64099	4.44326	4.57211	4.58795	4.25037
ENSG00000114648 : KLHL18	5.6684	5.71702	5.60881	5.50017	5.37536	5.5087	5.98556	5.46187	5.69568	5.62736	5.51472	5.92234	5.67084	5.58717	5.80511	5.51753	5.5703	5.61446	5.87295	5.62506	5.85472	5.87754	5.8787	5.64583
ENSG00000115760 : BIRC6	7.84807	7.69004	7.82486	7.90627	7.81659	7.75786	7.75878	7.78862	7.77559	7.95663	7.72841	7.78971	7.72844	7.75084	7.79043	7.85409	7.80693	7.70986	7.61534	7.5748	7.65242	7.7571	7.60716	7.7234
ENSG00000130479 : MAP1S	5.7928	6.15221	5.91587	5.84027	5.89372	6.06595	6.04732	5.94386	6.21976	5.87808	6.27659	6.33392	6.23257	6.18578	6.1441	5.93602	6.0228	6.18353	6.34256	6.20685	6.19003	6.10652	6.19002	6.05539
ENSG00000041515 : MYO16	5.19813	5.33196	5.31189	5.49823	5.49404	5.57778	5.21568	5.14424	5.14717	5.20619	5.22847	5.02609	5.3131	5.1935	5.05918	5.41116	5.20881	5.56365	5.04616	5.40274	5.01975	5.00395	5.30368	4.99652
ENSG00000174840 : PDE12	5.53854	5.37122	5.59343	5.4554	5.27189	5.29004	4.96783	5.3922	5.34043	5.40407	5.30811	5.13604	5.04199	5.23902	5.34086	5.25047	5.47083	5.23319	5.25427	5.25553	5.18917	5.51496	5.39731	5.51015
ENSG00000146054 : TRIM7	4.03793	4.04802	4.14163	4.01077	4.37555	4.15579	4.24517	4.12559	4.02972	3.97993	4.34308	4.18329	3.99962	4.23836	4.14774	4.08737	4.24925	4.17895	4.24798	4.245	4.22289	4.12843	4.16693	3.73544
ENSG00000152193 : RNF219	4.75926	4.32031	4.69891	4.62301	4.5685	4.41781	4.65896	4.64338	4.55399	4.79525	4.50667	4.93211	4.47136	4.64909	4.76663	4.66982	4.51254	4.62158	4.59543	4.80624	5.01352	4.8625	4.38687	4.54545
ENSG00000160602 :	5.23553	5.80463	5.49938	5.44087	5.61397	5.38496	5.55915	5.25037	5.58702	5.30452	5.60386	5.52811	5.27867	5.50776	5.49243	5.32935	5.41412	5.60583	5.60841	5.42034	5.24435	5.30772	5.5027	5.22215
ENSG00000189308 : LIN54	6.54787	6.41266	6.56885	6.54872	6.51204	6.24627	6.30486	6.34377	6.30924	6.39804	6.25453	5.9663	6.4044	6.26942	6.25099	6.39187	6.27398	6.18163	6.13491	6.01795	6.41266	6.19374	6.20572	6.39194
ENSG00000150991 : UBC	12.0468	12.0235	12.1183	12.1055	11.8714	11.8682	12.0009	11.9633	12.0831	11.6861	12.1057	11.9477	11.8651	12.0265	11.8755	11.6883	11.9863	11.6539	11.8535	11.9833	12.1836	12.0414	11.9363	11.8766
ENSG00000225921 : NOL7	6.53346	6.37947	6.43968	6.36175	6.27574	6.33046	5.97035	6.29301	6.00081	6.25275	6.06068	5.9171	6.0851	6.08397	6.27557	6.07488	6.28973	6.08826	6.10952	6.09478	6.07768	6.06402	6.02253	6.37237
ENSG00000144736 : SHQ1	6.22853	6.29448	6.35405	6.37591	6.20732	6.23378	6.16103	6.25257	6.53109	6.37912	6.02636	6.44571	6.63095	6.38542	6.33228	6.1979	6.26255	6.26637	6.16244	6.55651	6.03285	6.29925	6.07457	6.30979
ENSG00000131470 : PSMC3IP	3.76562	3.90862	3.66835	3.97299	3.88144	3.98249	3.92469	3.80255	4.02296	3.89711	4.04034	4.05817	4.12219	4.00604	3.78415	3.5764	3.84247	4.12093	4.03886	3.98317	3.86374	3.92515	4.15249	3.92515
ENSG00000272886 : DCP1A	6.90836	6.80874	6.95382	6.90051	6.58441	6.86833	7.14114	7.01371	6.92856	7.04138	7.14687	7.11026	7.04412	7.06818	6.92422	7.02586	7.1318	7.15478	6.928	6.96259	7.27741	7.09464	6.96136	7.13138
ENSG00000108788 : MLX	7.79398	7.83557	7.67689	7.8229	7.97943	7.65803	7.44312	7.57335	7.87445	7.66231	7.62348	7.30473	7.5252	7.84301	7.54329	7.71052	7.78653	7.79922	7.55496	7.74367	7.58758	7.56807	7.74627	7.58983
ENSG00000189180 : ZNF33A	6.88687	6.87862	6.72241	6.76459	6.64259	6.69303	6.33898	6.7289	6.73566	6.83333	6.61057	6.93816	6.75671	6.8118	6.9312	6.78622	6.59645	6.87413	6.46858	6.64667	6.78622	6.46916	6.58917	6.97159
ENSG00000175283 : DOLK	6.43371	6.60507	6.41752	6.29538	6.26747	6.38515	6.54707	6.30258	6.47263	6.30588	6.22681	6.4384	6.25145	6.49571	6.4269	6.0515	6.054	6.13093	6.33395	6.38411	6.10848	6.33095	6.36353	6.33051
ENSG00000113282 : CLINT1	9.24014	9.20107	9.1395	9.06537	9.02576	8.84937	8.73852	9.04921	8.86322	9.12181	9.00908	8.92143	9.0547	9.10694	9.075	9.06729	8.97683	9.25877	8.67614	9.01865	8.95704	8.90921	8.89736	9.19947
ENSG00000145996 : CDKAL1	6.89518	6.57239	6.6264	6.80477	6.54568	6.52183	6.92215	6.89134	6.91531	6.80554	6.98953	6.80897	6.82095	6.86613	6.93109	6.76867	6.80621	6.80166	6.54406	6.84172	7.09497	6.95628	6.59106	7.00763
ENSG00000072121 : ZFYVE26	6.20766	6.24283	6.19407	6.2759	6.17623	6.18583	6.51725	6.25711	6.3275	6.19068	6.21036	6.45036	6.43811	6.36809	6.40612	6.15732	6.19148	6.00099	6.52227	6.2619	6.45234	6.30348	6.00832	6.29591
ENSG00000149403 : GRIK4	4.65161	4.72295	4.7497	4.5461	4.86149	4.70289	4.66042	4.56984	4.62125	4.56992	4.55381	4.57327	4.52023	4.6503	4.62129	4.77062	4.65705	4.72139	4.61742	4.26158	4.05472	4.49171	4.80035	4.52776
ENSG00000140988 : RPS2	10.1198	10.194	10.1801	10.2964	10.3378	10.385	10.4909	10.3446	10.1859	10.1001	10.3236	10.5011	10.2377	10.1635	10.3857	10.1702	10.3339	10.0346	10.4307	9.95037	10.4332	10.3697	10.1867	10.073
ENSG00000170142 : UBE2E1	6.91046	7.09241	7.02947	7.1454	6.90385	7.07679	7.17729	7.28876	7.04911	6.99037	7.13339	7.26998	6.9935	7.00605	6.858	6.97362	7.17575	7.0786	7.18078	6.99971	7.29992	7.27668	6.85153	7.1725
ENSG00000135249 : RINT1	5.92865	5.60881	5.61211	5.58849	5.36612	5.38009	5.47447	5.46845	5.63189	5.8583	5.41932	5.53601	5.34694	5.35409	5.62773	5.72722	5.59665	5.41932	5.38858	5.64975	5.4923	5.56101	5.81372	5.70713
ENSG00000127022 : CANX	11.1795	11.0359	11.1134	11.035	11.0265	10.838	11.0069	11.1591	10.9389	10.7481	10.8985	10.835	11.0898	11.0556	11.2126	10.703	10.9043	11.1369	10.9297	10.9197	10.9247	11.0591	10.8996	11.2301
ENSG00000166925 : TSC22D4	5.38669	5.75381	5.60086	5.34349	5.48404	5.60396	5.93319	5.47518	5.77301	5.47094	5.66926	5.6384	5.48248	5.69341	5.5216	5.28685	5.68228	5.49635	5.69691	5.67029	5.71653	5.74225	5.59221	5.50089
ENSG00000213638 : ADAT3	6.1603	6.28716	5.94918	5.99914	6.10823	5.98321	5.96215	5.99334	5.99307	5.99236	6.21746	5.85239	5.91177	6.36489	5.92075	5.78195	5.80226	5.9932	6.24475	6.04882	5.89374	5.87333	6.44529	5.93174
ENSG00000162676 : GFI1	5.07145	5.09565	4.81217	4.94543	5.06845	4.94626	5.08319	4.93363	5.28814	4.90068	5.19655	5.30796	4.95493	5.21534	5.15909	5.29949	4.97353	5.22697	5.39244	5.28768	5.16866	5.37001	5.10802	5.09206
ENSG00000163468 : CCT3	7.37587	7.46391	7.7315	7.46906	7.62471	7.64187	7.63598	7.75599	7.7346	7.56883	7.56975	7.67712	7.58493	7.6632	7.63028	7.65438	7.55234	7.41393	7.75156	7.84346	7.58285	7.52121	7.4012	7.56957
ENSG00000198176 : TFDP1	8.249	8.12763	8.45504	8.05878	8.20007	8.17948	8.12398	7.93766	8.10644	8.15195	8.09695	8.14633	8.07902	7.95186	8.06648	8.07211	8.22576	8.22974	8.05726	8.17864	7.97616	7.99534	8.06784	8.2357
ENSG00000120616 : EPC1	6.78308	6.51554	6.47938	6.66759	6.56662	6.6541	6.91981	6.86529	6.75364	6.79815	6.7815	6.96508	6.7713	6.93976	6.78981	6.69909	6.81334	6.9539	6.58688	6.75885	6.96374	6.79317	6.77362	6.82564
ENSG00000033030 : ZCCHC8	6.98079	6.84812	6.6921	6.66388	6.68325	6.50759	6.40011	6.41743	6.59704	6.58944	6.82114	6.45119	6.4526	6.40385	6.45518	6.71899	6.80193	6.61606	6.3148	6.59261	6.67701	6.45002	6.38237	6.53697
ENSG00000125084 : WNT1	6.10014	6.07999	6.07182	5.97818	6.29232	6.40277	6.06199	5.92784	5.917	6.17082	6.24355	6.11527	6.10218	6.2992	6.08609	6.3014	5.99582	6.27421	6.31891	6.35883	6.06398	6.04733	6.40012	5.98125
ENSG00000188282 : RUFY4	4.82101	4.59148	4.53054	4.46554	4.82154	4.71715	4.52395	4.74454	4.43908	4.73531	4.72909	4.66609	4.61862	4.79881	4.6174	4.85672	4.40003	4.84095	4.96318	4.97508	4.62066	4.66146	4.81967	4.53202
ENSG00000260903 : XKR7	4.79911	5.01333	4.77587	4.85241	5.1582	5.2473	4.94865	4.92927	4.9624	4.90095	5.13851	4.90915	4.7695	5.01494	4.76016	4.8768	4.97999	5.24851	5.13337	5.01719	4.85134	4.92107	5.22732	4.74074
ENSG00000166526 : ZNF3	6.58877	6.40975	6.7461	6.66177	6.28455	6.34111	6.4196	6.26807	6.48477	6.41908	6.37237	6.54752	6.18383	6.32956	6.43637	6.4775	6.59033	6.36142	6.19641	6.79883	6.46631	6.29122	6.28547	6.36548
ENSG00000100227 : POLDIP3	7.03349	7.00183	7.26027	7.08702	7.01198	7.14741	7.02935	6.87724	6.79957	6.98458	6.78146	7.02305	6.91852	6.7839	7.02292	7.08345	6.8519	6.58175	6.97918	7.0134	6.95923	6.97281	6.86156	6.99196
ENSG00000120709 : FAM53C	6.08564	5.8753	6.05123	6.02546	5.77873	6.0715	5.91041	5.85912	5.82628	5.98561	5.95319	6.0006	5.79777	5.78586	6.03569	6.03131	5.95514	5.66921	5.83738	6.11193	6.37342	5.8786	5.94953	5.91682
ENSG00000167566 : NCKAP5L	5.52634	5.43417	5.49808	5.3587	5.51516	5.66667	5.52361	5.41875	5.65365	5.20173	5.44493	5.64108	5.49758	5.49763	5.41667	5.77284	5.40653	5.64799	5.59759	5.46349	5.46411	5.60818	5.59862	5.34217
ENSG00000101216 : GMEB2	6.13917	6.23414	6.25644	6.05055	6.21343	6.36718	5.93797	5.95537	6.28658	6.26263	6.27776	5.87859	6.00647	6.25455	5.96854	6.261	6.20608	6.04334	6.07428	6.23124	5.97076	5.79916	6.3469	5.90121
ENSG00000162783 : IER5	6.14478	6.14479	6.06287	6.01024	6.26889	6.50718	6.3587	6.20968	6.21352	6.15121	6.20024	6.32594	6.31667	6.43381	6.13912	6.40282	6.0586	6.23771	6.34591	6.14889	6.24827	6.14647	6.31429	6.17169
ENSG00000175573 : C11orf68	6.26068	6.13537	6.17359	6.13746	6.21436	5.99989	6.186	5.97725	6.12246	5.9346	6.24042	6.29774	5.94813	6.12513	6.33908	6.05905	5.66053	5.97006	6.01399	5.87438	6.25247	5.94907	6.34693	5.98762
ENSG00000143373 : ZNF687	6.52275	6.30406	6.50509	6.48644	6.38257	6.47762	6.24387	6.10959	6.16349	6.25872	6.07598	6.37636	6.09089	6.19906	6.00562	6.30218	6.38152	6.26003	6.21841	6.43746	6.21608	6.03697	6.29573	6.09824
ENSG00000135018 : UBQLN1	8.69818	8.63886	8.59895	8.57755	8.61378	8.54419	8.43913	8.66599	8.412	8.38172	8.38205	8.09421	8.52504	8.38384	8.55973	8.35947	8.3694	8.72508	8.34561	8.41398	8.38372	8.49158	8.34515	8.69109
ENSG00000110844 : PRPF40B	4.90226	5.03391	5.11765	5.1557	5.33744	5.33946	5.00434	4.80297	5.33247	5.02936	5.23105	5.01838	4.82096	5.2784	5.03852	5.21147	5.02816	5.06515	4.94637	4.95825	4.97754	4.93346	5.40591	5.01857
ENSG00000119318 : RAD23B	8.21489	8.20611	8.28806	8.22258	8.28158	8.24542	8.04791	8.1706	8.27012	8.04297	8.28169	8.07309	8.28334	8.40959	8.19975	8.04038	8.29989	8.45768	8.05423	8.19065	7.88485	7.90633	8.0593	8.12259
ENSG00000099840 : IZUMO4	5.16537	5.20699	5.03163	5.05508	5.42975	5.29061	5.03041	5.15528	4.9715	5.00624	5.19805	5.0883	5.03697	5.28007	5.12913	5.1957	4.89346	5.47068	5.20076	5.10782	4.71506	4.97557	5.28398	4.87121
ENSG00000127666 :	6.02506	6.03085	5.85738	5.73363	5.84312	5.88712	6.03722	6.00639	6.11841	5.76968	6.10998	6.06811	6.04588	6.07638	5.90583	5.90805	5.81423	6.24981	6.28878	5.79338	6.08861	5.87209	6.1163	5.78387
ENSG00000112282 : MED23	7.1924	7.16474	7.13558	7.12823	6.95471	6.85844	7.20059	7.29901	7.05865	7.06423	6.88778	7.29846	7.29699	7.22125	7.14727	7.03658	7.02954	7.16158	6.83252	7.15702	7.22413	7.1353	6.72938	7.08979
ENSG00000136247 : ZDHHC4	7.59823	7.60815	7.8521	7.63654	7.58999	7.76655	7.54907	7.53165	7.44731	7.73339	7.71211	7.44044	7.38904	7.511	7.72087	7.79081	7.575	7.66235	7.29837	7.80965	7.42478	7.31643	7.6468	7.54523
ENSG00000151923 : TIAL1	6.81828	6.64012	6.83327	6.79883	6.70958	6.81237	6.5449	6.69026	6.49433	6.76506	6.7355	6.65429	6.77136	6.53841	6.71349	6.70257	6.89885	6.82117	6.64098	6.7481	6.81132	6.73753	6.40504	6.84378
ENSG00000135372 : NAT10	6.55153	6.50787	6.55684	6.49353	6.26788	6.41107	6.75385	6.37887	6.34677	6.12088	6.37702	6.62129	6.07752	6.32546	6.558	6.33795	6.55921	6.11577	6.40132	6.54505	6.52131	6.52845	6.23475	6.38617
ENSG00000158483 : FAM86C1	5.951	6.01757	5.82422	5.66766	5.90952	5.4994	6.02693	5.70106	5.75585	5.74128	5.60649	5.52102	5.57521	5.79303	5.79789	5.91181	5.50582	5.66543	5.72337	5.84804	5.84326	5.71956	5.68028	5.67424
ENSG00000064687 : ABCA7	5.19373	5.42079	5.17625	5.16736	5.32169	5.26775	5.5072	5.13191	5.13139	5.20567	5.33288	5.49315	5.39068	5.29487	5.22238	5.00744	5.18368	5.15846	5.53068	5.38039	5.38048	5.35771	5.44435	5.43551
ENSG00000166734 : CASC4	7.82245	7.6528	7.75511	7.89251	7.744	7.4547	7.48735	7.73503	7.51332	7.57601	7.42242	7.45719	7.50616	7.4718	7.73601	7.47873	7.46102	7.54011	7.47759	7.49284	7.42793	7.52489	7.42764	7.63982
ENSG00000141380 : SS18	6.9042	6.69695	6.75777	6.78623	6.646	6.55657	6.59801	6.95976	6.84795	6.80143	6.69951	6.43909	6.88912	6.73244	6.76265	6.62223	6.74679	6.86379	6.62168	6.6392	6.80199	6.88108	6.50297	7.0126
ENSG00000166166 : TRMT61A	5.37063	5.40306	5.43046	5.52785	5.70627	5.4536	5.45966	5.20945	5.25809	5.3214	5.45427	5.24805	5.28473	5.42568	5.47696	5.51652	5.33203	5.64877	5.60461	5.47331	5.10085	5.29073	5.65958	5.3344
ENSG00000134108 : ARL8B	7.80492	7.67797	7.39018	7.71906	7.48601	7.43752	7.47827	7.75236	7.68088	7.61885	7.70765	7.7018	7.91878	7.69857	7.89438	7.42507	7.76888	7.42147	7.48572	7.77299	7.88466	7.75641	7.55947	7.78997
ENSG00000168488 : ATXN2L	6.76706	6.76035	6.81685	6.60552	6.46037	6.6382	6.89108	6.77762	6.75158	6.37743	6.67942	6.90159	6.74828	6.78994	6.77427	6.64938	6.72469	6.97329	6.7249	6.91749	6.94023	6.74344	6.59758	6.87633
ENSG00000175104 : TRAF6	7.09535	6.68562	6.71158	6.49327	6.72479	6.76033	6.87944	6.87019	7.12844	7.08276	6.83541	6.88181	7.078	6.79184	6.85306	7.05822	6.88372	6.6942	6.73639	6.74984	6.8835	6.7258	6.94754	6.71487
ENSG00000154328 : NEIL2	5.19559	5.36763	5.22656	5.14092	5.41351	5.20934	4.99681	5.16188	5.12054	5.1581	5.28589	4.95025	5.10091	5.19928	5.04891	5.21946	5.07956	5.2695	5.36057	5.26318	4.78629	5.13641	5.37159	4.90495
ENSG00000133997 : MED6	5.99014	5.75565	6.01349	6.16585	5.87722	5.86361	5.77385	5.94425	5.81435	6.14594	5.75995	5.92926	5.98402	5.76792	5.9207	5.93997	6.03942	5.7373	5.55631	5.91971	5.9882	5.89154	5.75481	6.00252
ENSG00000131188 : PRR7	6.31356	6.49293	6.32547	6.49509	6.65037	6.46207	6.1742	6.44088	6.28383	6.10777	6.38793	6.3251	6.21525	6.61477	6.431	6.35277	6.18835	6.69915	6.62422	6.21625	6.14895	6.48051	6.42725	6.17748
ENSG00000107341 : UBE2R2	8.22191	8.19135	8.0456	8.13345	8.15461	7.94014	7.8368	8.10744	7.98083	8.00201	7.93729	7.88029	7.98847	8.03299	7.81754	7.81603	8.13725	8.24169	7.97799	8.00597	7.95948	7.95069	8.00985	8.02413
ENSG00000172354 : GNB2	7.43437	7.37731	7.72658	7.64843	7.74551	7.64811	7.50562	7.36989	7.2722	7.33558	7.35571	7.32628	6.98781	7.49346	7.36778	7.47146	7.28546	7.22436	7.52956	7.26301	7.46246	7.41115	7.42117	7.22283
ENSG00000126461 : SCAF1	6.08058	5.95727	5.81823	6.087	6.32258	6.2594	5.90688	5.83552	5.88234	5.89234	5.91796	5.88719	5.87263	6.00049	5.89405	6.15401	6.06034	6.08201	6.18235	6.01811	6.03969	5.90894	6.10149	5.67262
ENSG00000092931 : MFSD11	6.33315	6.33597	6.24949	6.29575	6.01513	6.13564	6.35886	6.22347	6.52998	6.37562	6.4858	6.1696	6.31161	6.24916	6.18931	6.53881	6.47835	5.95053	6.17517	6.22095	6.27978	6.42409	6.0995	6.52441
ENSG00000171469 : ZNF561	5.99194	5.8484	5.96123	6.04028	5.69512	5.75836	6.02414	5.9728	6.05199	6.03311	5.87291	5.97372	5.86676	5.94935	6.30362	5.89105	6.10894	6.01631	5.70831	6.0191	5.98331	5.847	5.70849	5.85155
ENSG00000247077 : PGAM5	7.21145	7.20498	7.30364	7.03668	7.08206	6.95467	7.16352	7.01534	7.07424	6.8759	7.00533	6.86855	6.81297	7.04447	7.08605	6.98841	7.06981	7.12542	7.30957	7.17617	6.8369	6.94278	7.27038	7.14695
ENSG00000172006 : ZNF554	4.17561	4.23852	4.15664	4.17202	4.3228	4.02699	4.15754	4.11736	3.9372	4.10882	4.26744	4.1561	4.09267	4.07255	4.24421	4.32657	4.25002	4.08351	4.34804	4.29772	4.01493	3.96494	4.53581	4.06151
ENSG00000240505 : TNFRSF13B	6.38098	6.5187	6.37364	6.22582	6.61877	6.60243	6.68375	6.39909	6.51704	6.3885	6.58984	6.542	6.46039	6.70043	6.5152	6.35855	6.54365	6.81689	6.65759	6.62828	6.42381	6.53513	6.76668	6.33776
ENSG00000168010 : ATG16L2	6.06488	6.1691	6.16231	5.98189	6.01562	6.28459	6.18666	5.78898	6.06093	6.04501	6.02278	6.15976	6.01596	6.00807	5.90225	6.06966	6.00975	5.87803	6.21996	6.23264	6.16483	5.97931	6.01238	6.08718
ENSG00000177479 : ARIH2	7.28832	7.16616	7.25127	7.19307	6.92695	7.11524	7.1534	6.93543	7.07619	7.07526	6.74312	7.03307	7.24622	6.74089	7.04936	7.10973	7.14772	6.84468	6.91115	7.07433	7.00345	7.14234	6.85832	7.03204
ENSG00000157212 : PAXIP1	6.00577	6.12573	6.16495	5.90463	5.80914	6.12415	5.76177	6.09659	6.0007	6.07947	6.1217	5.7962	6.17983	6.0426	5.957	6.02717	6.16846	6.12684	5.87648	6.17359	5.93701	5.79947	6.06295	5.84439
ENSG00000188603 : CLN3	7.05014	6.83694	6.89089	7.00784	6.91937	6.92746	6.8413	6.93236	6.8266	6.94671	7.04292	6.80866	6.69947	6.8314	6.70374	6.97311	6.88232	6.76314	6.92713	6.92124	6.65958	6.78325	6.7538	6.79201
ENSG00000207703 : MIR7-2	4.07111	4.21988	4.09122	3.96816	4.01799	4.50292	4.00552	4.05373	4.09983	4.1294	3.87658	3.73914	3.99792	3.96271	4.06174	4.25724	4.31341	4.04346	4.11052	4.1753	3.9272	3.84811	3.94083	3.84244
ENSG00000010310 : GIPR	5.73621	5.69535	5.50811	5.57105	5.7393	5.63796	5.80017	5.53256	5.69122	5.46236	5.62492	5.82823	5.36285	5.88132	5.75205	5.71659	5.41357	5.45376	5.92966	5.76848	5.82857	5.75527	5.82126	5.69361
ENSG00000100263 : RHBDD3	6.1359	6.19701	6.01471	5.96177	6.2322	5.93855	6.12069	5.94361	5.95986	5.85039	6.03226	5.97898	5.78324	6.04931	6.03432	5.92504	5.80299	6.10725	6.00601	5.98785	5.59715	5.80667	6.24504	5.74915
ENSG00000170684 : ZNF296	6.19406	6.20551	6.13323	6.00773	6.15412	6.33754	6.21179	6.16466	6.13238	6.1593	6.25142	5.80849	6.20122	6.08898	6.14929	6.12988	6.05254	6.15434	6.42107	6.22735	5.85963	5.88295	6.29869	6.00986
ENSG00000135930 : EIF4E2	7.34612	7.32039	7.49167	7.48292	7.4022	7.58288	7.45726	7.22042	7.35457	7.3583	7.17476	7.19234	7.3962	7.13935	7.09604	7.46353	7.25529	7.0973	7.08639	7.43742	7.17114	7.27171	7.18254	7.18129
ENSG00000169919 : GUSB	8.19199	8.2858	8.23996	8.42807	8.25954	8.33485	8.15585	8.33566	8.30458	8.36738	8.29534	7.92501	7.84125	8.21904	8.19717	8.23056	8.33451	7.97784	8.17703	8.07878	8.02017	8.04299	8.22059	8.04787
ENSG00000135363 : LMO2	5.25275	5.67235	5.67183	5.61898	5.75032	5.68815	5.66568	5.68973	5.50793	5.34834	5.47748	5.71601	5.51304	5.70865	5.52378	5.90064	5.57119	5.51934	5.60288	5.75554	5.52796	5.52496	5.70082	5.43783
ENSG00000100147 : CCDC134	5.74889	6.18795	6.0224	6.024	6.01816	5.89567	5.89663	6.08103	6.2855	6.33657	6.01844	6.22077	5.86837	6.08853	6.02187	6.22542	6.02561	6.11227	6.01009	6.24953	6.01795	5.79042	5.98708	6.1683
ENSG00000172932 : ANKRD13D	5.68471	5.43379	5.62151	5.74703	5.6835	5.61728	5.86866	5.42814	5.84762	5.61823	5.70852	5.91608	5.693	5.79045	5.83181	5.8342	5.36683	5.6036	5.99682	5.60822	5.81658	5.89314	5.52308	5.61058
ENSG00000178764 : ZHX2	7.19557	7.2358	7.16802	7.13089	7.02116	7.03698	7.22846	6.98461	7.11335	6.9538	7.01497	7.31637	7.20474	7.06664	6.91631	7.16792	7.04823	6.94251	7.05455	7.13861	7.03925	7.11691	7.02208	7.01431
ENSG00000141985 : SH3GL1	7.17148	7.07242	7.2002	7.11861	7.15493	7.00502	7.38162	7.05925	7.21579	6.90773	7.31016	7.23222	7.01372	7.1209	6.91632	7.00795	7.05046	7.04232	7.41193	7.18795	7.28195	7.08319	7.15817	6.96525
ENSG00000122565 : CBX3	6.99697	6.92816	6.93086	6.92638	7.11532	7.01961	6.96022	6.82572	6.86606	7.11947	7.12251	6.79477	6.94207	7.01807	6.98369	7.06182	7.04182	7.16963	6.96977	7.05124	7.08725	7.0379	6.86306	6.85961
ENSG00000184007 : PTP4A2	9.46659	9.56871	9.65907	9.62004	9.56062	9.54532	9.52191	9.43692	9.39076	9.39705	9.28564	9.2576	9.5516	9.41775	9.34343	9.49677	9.22501	9.59093	9.4904	9.42523	9.43731	9.56404	9.22525	9.35002
ENSG00000105323 : HNRNPUL1	8.2513	8.00802	8.19132	8.4466	8.25336	8.14207	8.10087	8.01465	8.04769	8.04263	7.93171	8.13048	8.07205	7.99834	8.12814	7.92867	8.0971	8.22923	7.99182	7.9858	8.30824	8.09659	7.8238	8.27264
ENSG00000117751 : PPP1R8	6.66694	6.74517	6.72241	6.72238	6.74361	6.88359	6.90849	6.75216	6.99811	6.85271	6.94476	6.83913	7.10113	6.70954	6.68043	7.01159	6.94807	6.74597	6.62385	6.84563	6.65359	6.82617	6.64306	6.76629
ENSG00000157017 : GHRL	5.00109	5.45477	5.19208	5.38104	5.37318	5.07531	5.00153	5.07995	5.01317	5.17048	5.36788	5.34401	5.33232	5.36379	5.06397	5.14203	5.20897	5.16828	5.29207	5.40918	5.03661	5.14523	5.32623	5.03403
ENSG00000136699 : SMPD4	7.1278	7.11588	7.05954	7.14939	7.11971	7.06754	7.16076	6.91636	7.14909	7.20086	6.99928	7.2229	6.70922	6.90801	7.00441	7.06127	7.07544	6.76283	6.96099	7.13205	7.18241	6.85735	6.97962	7.17268
ENSG00000165891 : E2F7	4.11427	4.24079	4.16565	4.20466	4.26748	4.30195	3.97344	3.96717	3.98719	4.12382	3.87106	4.05878	4.20688	4.50847	4.0452	4.13781	3.92572	4.28608	4.48701	4.3204	4.11984	3.9932	4.21715	4.12822
ENSG00000100823 : APEX1	9.08981	9.41565	9.18578	9.27864	9.20554	9.26679	9.02034	8.98942	9.21231	9.09402	9.16767	9.34258	8.9611	9.15649	9.02941	9.171	9.23447	9.16317	8.92235	9.08981	9.08981	9.02801	9.07738	9.04509
ENSG00000136938 : ANP32B	7.34224	7.22512	7.17518	7.4915	7.33331	7.27707	7.3515	7.10148	7.00587	7.33327	7.20142	7.31938	7.32341	6.96711	7.21308	7.0821	7.33003	7.13772	7.02711	7.11154	7.60312	7.24776	7.22953	7.21489
ENSG00000156959 : LHFPL4	5.55342	5.72076	5.54592	5.42476	5.54458	5.82799	5.55666	5.72052	5.42763	5.51985	5.66222	5.57652	5.72596	5.78668	5.62815	5.59449	5.39961	5.89916	5.71867	5.48326	5.49898	5.51038	5.82657	5.47604
ENSG00000132780 : NASP	5.78148	5.60144	5.84529	5.56047	5.70113	5.81068	5.79921	5.50717	5.61699	5.68254	5.80711	5.65177	5.93169	5.47804	5.5639	5.71349	5.86636	5.65342	5.5026	5.66193	5.7987	5.53086	5.36737	5.66538
ENSG00000132661 : NXT1	5.84654	6.16071	5.89925	6.00622	5.99884	6.39777	6.08252	5.94799	5.93519	5.78775	6.11818	5.85151	5.9338	5.97423	6.00332	5.90968	6.04624	6.02679	6.15213	6.09112	5.69809	5.93558	6.22983	5.90323
ENSG00000176912 : TYMSOS	5.83167	5.7235	5.55424	5.71909	5.67087	5.85466	5.57191	5.58376	5.7138	5.50572	5.7439	5.64011	5.55649	5.78824	5.56385	5.37796	5.45419	5.92612	5.72475	5.65032	5.46196	5.47849	5.81596	5.43007
ENSG00000137522 : RNF121	5.52669	5.50379	5.87627	5.60724	5.68893	5.51695	5.51007	5.59216	5.62238	5.59865	5.43721	5.64249	5.3107	5.66659	5.51957	5.50318	5.6771	5.57281	5.53274	5.46838	5.37415	5.58299	5.58568	5.6318
ENSG00000132004 : FBXW9	5.54962	5.76194	5.64375	5.55805	5.78522	5.97386	5.49276	5.50957	5.54826	5.51269	5.7153	5.62071	5.61055	5.68847	5.73849	5.55235	5.52942	5.68769	5.66154	5.66136	5.3004	5.54797	5.86637	5.4486
ENSG00000128886 : ELL3	4.06945	4.29076	4.11237	4.17797	4.3263	4.27475	4.06527	4.17696	4.10016	4.0193	4.25727	3.79898	4.21627	4.04135	4.2058	3.99869	3.73819	4.13495	4.09824	4.21318	4.08305	3.93088	4.22776	3.89377
ENSG00000112078 : KCTD20	7.09315	6.86891	7.13825	7.16554	6.89652	7.06253	6.91908	7.34656	7.16366	6.83282	6.94261	6.93574	7.2422	7.05195	7.0984	6.86476	7.11585	7.09109	6.96893	6.78999	6.86719	6.99384	6.91852	7.03437
ENSG00000047249 : ATP6V1H	5.52078	5.56824	5.64088	5.45696	5.34041	5.5115	5.72275	5.57101	5.55796	6.06828	5.7321	5.61167	5.70861	5.56951	5.64869	5.89298	5.69415	5.56484	5.70721	5.75511	5.74601	5.65443	5.40353	5.52844
ENSG00000082701 : GSK3B	6.95732	7.06387	7.04895	7.00772	6.85072	6.81251	6.79311	6.97408	7.00808	6.80157	6.76178	6.97948	6.72372	6.90395	6.90893	6.82878	6.79488	6.80723	6.97694	6.85093	6.917	6.94296	6.58807	6.99844
ENSG00000133059 : DSTYK	4.40432	4.43333	4.5186	4.60639	4.68005	4.10587	4.77672	4.49512	4.53696	4.54258	4.49988	4.8189	4.48722	4.61534	4.74252	4.68335	4.28189	4.40941	4.53135	4.34075	4.61233	4.48773	4.62372	4.44356
ENSG00000174177 : CTU2	5.82293	5.87345	5.94645	5.93056	5.97209	5.73781	5.65841	5.90313	5.76158	5.73214	5.95281	5.94065	5.82641	5.91071	5.86983	5.84177	5.9043	5.93007	5.91739	5.66625	5.50165	5.70214	6.04514	5.45847
ENSG00000164151 : ICE1	5.86964	5.89295	5.74061	5.71051	5.53844	5.47881	5.85019	5.82672	5.77694	5.58852	5.50324	5.81266	5.70854	5.63851	5.93941	5.72721	5.79722	5.87423	5.81717	5.76347	5.8962	5.77035	5.69429	6.00061
ENSG00000141279 : NPEPPS	8.03298	7.86633	8.00455	7.95981	7.75007	7.73575	7.9457	7.76132	8.0203	7.95877	7.8187	8.03398	7.80526	7.91004	8.00885	7.93953	8.01367	7.87164	7.73864	7.91477	8.08662	7.91238	7.8442	8.11361
ENSG00000146676 : PURB	7.16426	7.0413	7.17193	7.06033	7.10548	6.80313	6.89085	6.91992	6.89622	6.92024	6.95698	7.06718	6.92415	6.94824	7.00185	6.89138	7.13699	6.85262	6.91561	6.69429	6.76095	7.02027	6.69481	7.01635
ENSG00000148399 : DPH7	5.25188	5.51429	5.46842	5.26171	5.27383	5.33886	5.45247	5.17663	5.1794	4.96574	5.23151	5.32979	5.0791	5.12111	5.25377	5.09626	5.24231	5.16317	5.37122	5.29732	5.44406	5.05834	5.30074	5.19482
ENSG00000180891 : CUEDC1	6.2488	5.85824	6.01368	6.11784	6.26699	6.2681	6.26924	5.85703	6.24209	5.91321	6.22507	6.20322	6.18605	6.214	6.17526	6.17727	5.95224	6.23828	6.2856	5.91371	6.2707	6.04233	6.27232	6.14164
ENSG00000196498 : NCOR2	6.55296	6.64574	6.64708	6.7724	6.7431	6.8356	6.97658	6.64149	6.55836	6.5482	6.57174	6.81079	6.58997	6.46442	6.64398	6.57034	6.33308	6.60214	6.85689	6.57567	6.77243	6.7047	6.61166	6.60843
ENSG00000163374 : YY1AP1	7.50855	7.38629	7.45363	7.51942	7.40476	7.26401	7.56656	7.52114	7.39822	7.61457	7.68615	7.69411	7.44295	7.41249	7.49649	7.66735	7.71311	7.60354	7.53132	7.28835	7.66117	7.57113	7.399	7.76577
ENSG00000145495 : MARCH6	8.94757	8.81314	8.72298	8.83868	8.73044	8.62912	8.57711	8.61716	8.71369	8.69286	8.46006	8.69443	8.65318	8.51861	8.61601	8.67587	8.66906	8.59153	8.3922	8.43965	8.62371	8.71022	8.55085	8.61901
ENSG00000089902 : RCOR1	7.33183	7.33978	7.17533	7.00289	6.97115	7.00139	7.07956	7.185	7.40391	7.13942	7.06672	7.08613	7.42618	7.27576	7.08931	7.28239	7.37757	7.22349	7.29123	7.30153	7.1922	7.31645	7.09147	7.11747
ENSG00000054967 : RELT	5.52606	5.50002	5.46565	5.5466	5.87033	5.67735	5.86051	5.55727	5.57399	5.53582	5.61091	5.80001	5.81836	5.69035	5.58992	5.54923	5.40391	5.56468	5.98992	5.82265	5.8862	5.57988	5.75641	5.6878
ENSG00000186583 : SPATC1	4.91376	5.27256	4.9895	4.95411	5.26518	5.23675	5.08938	5.19636	5.22509	5.06794	5.13858	5.15236	5.01921	5.34715	5.26196	5.11539	4.93947	5.37182	5.37956	5.15228	4.98558	4.95382	5.19726	5.08498
ENSG00000175182 : FAM131A	4.74565	4.85665	4.67864	4.64849	4.6019	4.70354	4.87672	4.72939	4.70871	4.55964	4.7409	5.03123	4.82798	4.68606	4.80424	4.67683	4.78295	4.72481	4.60873	4.89587	4.84638	4.86435	4.94393	4.87901
ENSG00000165097 : KDM1B	6.05477	6.06511	6.09666	6.20454	6.03585	6.2384	5.97494	5.95137	6.25366	6.07422	5.83968	6.04531	5.69083	6.17984	5.98658	6.23844	6.03557	6.0003	6.07525	6.30073	6.14401	5.82946	6.09119	5.75612
ENSG00000163781 : TOPBP1	6.32108	6.15013	6.29648	6.20901	6.16034	6.26141	6.46507	6.42905	6.34597	6.45172	6.23392	6.44919	6.76583	6.28531	6.44963	6.28305	6.31093	6.33813	6.27408	6.35952	6.57653	6.20265	6.13276	6.59179
ENSG00000178691 : SUZ12	7.56067	7.36703	7.50458	7.255	7.27099	7.35347	6.94643	7.1754	7.29978	7.40238	7.17558	7.20005	7.0782	7.17014	7.26924	7.14166	7.25982	7.20187	7.18713	7.23439	7.3042	7.24379	7.01319	7.26798
ENSG00000187514 : PTMA	4.75823	4.83403	4.83504	4.70227	4.93325	4.90857	4.88865	4.74654	4.84182	4.56358	4.70086	4.73236	4.88143	4.61492	4.84338	4.84377	4.80079	4.86517	4.92888	4.54909	4.86496	5.08164	5.0082	4.75915
ENSG00000133114 : GPALPP1	6.07387	5.82691	5.97186	6.04882	6.05861	5.94715	5.79173	5.87084	5.81843	6.06113	5.92283	6.07562	5.88132	5.77718	5.88178	5.96982	6.20432	5.9723	5.61325	5.79698	5.75345	5.62284	5.73857	5.92097
ENSG00000135736 : CCDC102A	5.22357	5.38861	5.22482	5.12131	5.35001	4.99926	5.29991	5.22146	5.07554	5.24411	5.28374	5.3695	5.2283	5.23721	5.20053	5.44589	4.99896	5.3548	5.21702	5.33126	5.06367	5.25289	5.47834	5.06144
ENSG00000134046 : MBD2	7.2971	7.14041	7.23421	7.41772	7.25155	7.09749	7.21588	7.36123	7.18953	7.21718	7.02699	7.29695	7.39447	7.17151	7.37272	6.98041	7.04076	7.39102	7.18797	7.02645	7.49598	7.38152	7.02784	7.36513
ENSG00000004487 : KDM1A	6.49791	6.36736	6.59453	6.54245	6.46927	6.57443	6.34129	6.36275	6.44472	6.44924	6.42117	6.51356	6.40381	6.24466	6.22014	6.30785	6.52348	6.20202	6.23472	6.44504	6.47309	6.46861	6.16347	6.39933
ENSG00000151092 : NGLY1	6.71239	6.6399	6.7799	6.45267	6.56807	6.58082	6.73303	6.90304	7.0706	6.88168	6.80932	6.76355	6.79749	6.75366	6.75176	6.80423	7.03122	6.87568	6.81523	6.83213	6.81028	6.80883	6.74803	6.92068
ENSG00000125633 : CCDC93	6.62524	6.50381	6.42555	6.59961	6.37348	6.45651	6.75913	6.7579	6.60657	6.47422	6.48712	6.87525	6.94724	6.40161	6.55697	6.43363	6.64319	6.65286	6.70045	6.52507	6.83737	6.67286	6.45193	6.64848
ENSG00000138279 : ANXA7	7.63898	7.61689	7.63329	7.76459	7.57639	7.5834	7.29246	7.71846	7.60324	7.76619	7.54725	7.29438	7.58426	7.69307	7.7015	7.62097	7.61529	7.76723	7.46861	7.80545	7.68026	7.62445	7.55811	7.63735
ENSG00000141337 : ARSG	5.27232	5.31955	5.41061	5.36948	5.45707	5.46152	5.68635	5.3617	5.39694	5.48682	5.54568	5.56827	5.21794	5.53562	5.36563	5.36377	5.34658	5.34523	5.53088	5.19206	5.32644	5.56774	5.34846	5.18745
ENSG00000198113 : TOR4A	5.54922	5.52909	5.59376	5.25771	5.46591	5.60087	5.64534	5.58181	5.45871	5.37069	5.36782	5.59665	5.38984	5.49288	5.73118	5.5911	5.49256	5.59361	5.88286	5.65476	5.58181	5.38981	5.80298	5.37667
ENSG00000178199 : ZC3H12D	6.41959	6.41971	6.43308	6.18986	6.41908	6.40628	6.69543	6.36291	6.52805	6.29386	6.44128	6.43522	6.327	6.56734	6.34682	6.27196	6.23666	6.22309	6.70087	6.50085	6.4299	6.30991	6.5968	6.46605
ENSG00000198522 : GPN1	5.84021	5.8964	6.10351	5.98774	6.07907	5.9958	5.93935	5.71243	5.97152	6.23469	6.03944	6.05185	5.95004	5.91075	5.92305	6.03483	5.95744	5.84431	5.63748	6.13248	5.82528	5.80155	5.6674	5.72503
ENSG00000221978 : CCNL2	7.6136	7.54042	7.5541	7.36628	7.22994	7.40376	7.59669	7.64851	7.4726	7.36628	7.39952	7.47772	7.85231	7.50467	7.36628	7.39147	7.44986	7.36312	7.67872	7.42823	7.57726	7.69445	7.26739	7.41967
ENSG00000115839 : RAB3GAP1	6.67412	6.6138	6.76996	6.85919	6.774	6.56485	6.7747	6.99333	6.67175	6.79695	6.62626	6.80561	6.90267	6.68817	6.82721	6.7154	6.96648	6.56378	6.58348	6.88203	6.88187	6.90965	6.63216	6.95283
ENSG00000173575 : CHD2	7.63249	7.45039	7.47081	7.47748	7.40603	7.43212	7.31231	7.66602	7.54443	7.52765	7.7195	7.59395	7.65723	7.66745	7.40301	7.57914	7.7165	7.62256	7.43589	7.50924	7.67742	7.59163	7.31308	7.76367
ENSG00000017260 : ATP2C1	6.48416	6.42415	6.54042	6.23969	6.24083	6.20061	6.38729	6.45961	6.20476	6.32376	6.29367	6.52202	6.43264	6.35928	6.49975	6.27464	6.3825	6.22081	6.25104	6.31026	6.36882	6.63273	6.07662	6.46653
ENSG00000157778 : PSMG3	6.18983	6.40979	6.38344	6.09751	6.20834	6.11621	6.4175	6.22021	6.50529	6.13171	6.31538	6.46354	5.86517	6.2889	6.28146	6.17781	6.24084	6.32426	5.98151	6.30905	6.12129	6.14425	6.32267	6.29638
ENSG00000141499 : WRAP53	5.39882	5.35045	5.50816	5.34854	5.50153	5.52622	5.22584	5.05305	5.28881	5.42529	5.17819	5.36535	5.32365	5.2486	5.15066	5.32985	5.25964	5.40686	5.15207	5.40632	5.06183	4.94131	5.33738	5.1455
ENSG00000187912 : CLEC17A	5.42424	5.27438	5.2025	5.08435	5.26363	5.13029	5.33388	5.13332	5.38577	5.26973	5.28173	5.34399	5.4167	5.43159	5.41785	5.19227	5.22815	5.32717	5.35742	5.33392	4.86502	5.31321	5.40405	5.0025
ENSG00000119321 : FKBP15	6.85483	6.78931	6.82372	6.99902	6.7135	6.56346	6.99812	6.90234	7.02366	6.89901	6.8636	6.90516	6.99454	7.04058	6.93066	6.91079	6.87979	6.63269	7.05739	7.02394	7.09301	6.84028	6.59675	7.0205
ENSG00000139719 : VPS33A	6.11103	5.92448	5.9444	6.06536	5.96468	5.85773	6.00516	5.87395	6.08321	5.90786	5.83905	5.87028	5.67972	5.85012	5.91586	5.88407	5.98134	5.88991	6.01938	5.91972	5.9075	5.86459	5.69482	5.878
ENSG00000156304 : SCAF4	7.80171	7.55656	7.56131	7.63179	7.27596	7.38506	7.58148	7.46647	7.5682	7.42429	7.71113	7.55503	7.56165	7.53876	7.6353	7.48752	7.84457	7.83422	7.42302	7.60905	7.51583	7.5637	7.49501	7.5885
ENSG00000152601 : MBNL1	8.79299	8.86663	8.80076	8.79936	8.87348	8.73753	9.14874	9.02039	9.101	8.88122	8.85559	9.21671	8.86642	9.08245	9.1214	8.72348	8.81013	8.83297	9.01106	8.88122	8.88122	9.11106	8.7264	9.10783
ENSG00000100650 : SRSF5	8.85196	8.94457	8.84428	8.92154	8.96744	9.03216	8.9345	9.03347	8.91529	8.98428	8.96086	9.22709	9.46103	8.99558	8.86683	8.9021	8.99439	9.10638	9.0179	8.95826	9.06947	9.11509	8.80585	8.94501
ENSG00000021776 : AQR	7.39464	7.21803	7.28302	7.42666	7.15327	7.10541	7.19666	7.18917	7.212	7.07395	7.06683	7.34898	7.24554	7.20923	7.24984	7.10202	7.23352	7.27585	7.01049	7.2639	7.31334	7.21934	6.99555	7.31252
ENSG00000103356 : EARS2	6.53875	6.82157	6.71661	6.49924	6.73643	6.73681	6.59043	6.54751	6.72454	6.41936	6.40322	6.42394	6.42492	6.40356	6.55943	6.56285	6.5496	6.63573	6.59043	6.56114	6.22968	6.44773	6.75414	6.39685
ENSG00000184602 : SNN	6.82422	6.81041	6.88468	6.43366	6.79824	6.92873	6.77046	6.79669	7.0798	6.82632	6.80242	6.83098	6.8486	6.76943	6.55507	6.90633	6.66329	6.61174	6.83157	7.00019	6.77016	6.85618	6.66638	6.80001
ENSG00000123091 : RNF11	6.3564	6.44556	6.61244	6.53558	6.63942	6.48634	6.47528	6.59554	6.40056	6.48933	6.49232	6.28724	6.40739	6.19726	6.51977	6.67661	6.56424	6.62492	6.35144	6.76017	6.54181	6.52811	6.30749	6.42862
ENSG00000184730 : APOBR	5.31065	4.96269	4.99699	5.15226	5.29082	5.19316	5.07119	4.94024	4.84185	4.833	5.08167	5.00039	5.2533	5.181	5.07122	5.00314	4.82351	5.11728	5.26615	5.02303	4.95683	5.10009	5.1705	4.92722
ENSG00000145191 : EIF2B5	5.88747	5.87991	5.86792	5.67485	5.75722	5.95627	5.8159	5.78909	5.70605	5.88755	5.71957	5.74398	5.58263	5.63928	5.93472	5.91623	5.65708	5.53891	5.8379	5.79971	5.77808	5.79394	5.72331	5.65648
ENSG00000188486 : H2AFX	6.16338	6.25552	6.04642	6.10065	6.15694	6.03125	6.27868	6.04329	6.12876	5.84538	6.29745	5.97103	6.16509	6.25568	6.13105	6.0226	6.12985	6.37029	6.38157	6.25568	5.91808	6.16302	6.40709	6.22902
ENSG00000186364 : NUDT17	5.119	5.26914	5.10357	4.90656	4.98993	5.31017	5.01607	5.26717	4.92255	5.35184	5.29917	5.01283	5.26185	5.15653	5.13856	4.91793	5.104	5.12878	5.181	5.37775	5.248	5.23984	5.0037	5.08532
ENSG00000146834 : MEPCE	6.52802	6.38043	6.5091	6.39288	6.43043	6.70647	6.37067	6.23392	6.40694	6.42646	6.35374	6.42051	6.20722	6.27444	6.301	6.5336	6.35543	6.22924	6.34764	6.30919	6.25362	6.21659	6.37021	6.1918
ENSG00000135924 : DNAJB2	5.94653	6.02947	6.11077	5.99371	6.07328	6.09429	5.87428	5.99	5.73019	5.83404	6.02107	5.77579	5.82817	5.88158	5.80831	5.97429	5.68745	5.68515	5.89935	5.83942	5.60203	5.79646	5.9739	5.67828
ENSG00000165915 : SLC39A13	6.35912	6.16196	6.31145	6.28876	6.26291	6.30495	6.46144	6.32209	6.32752	6.32048	6.31615	6.61702	6.21297	6.36738	6.33868	6.30743	6.18491	6.30246	6.45661	6.24876	6.49592	6.27125	5.97788	6.21393
ENSG00000068697 : LAPTM4A	10.9513	10.84	10.8237	10.7689	10.7651	10.6208	10.8472	11.0497	10.8717	10.7721	10.6233	10.8526	10.9028	11.0285	11.0091	10.6105	10.7893	10.9907	10.9072	10.8652	10.9996	11.0919	10.8872	10.9626
ENSG00000135457 : TFCP2	5.7724	5.88519	5.77957	6.1015	5.66967	5.80645	5.94418	5.80395	6.09563	5.71516	5.68494	6.17106	5.89478	5.74489	5.71647	5.71479	5.92347	5.94646	5.91491	5.67472	6.02166	5.9104	5.62688	5.89683
ENSG00000188747 : NOXA1	7.04981	7.11991	6.91292	6.77316	7.05821	7.10307	6.86272	6.94566	6.92047	6.97347	7.1789	6.8698	6.78625	7.12635	6.77322	7.01187	6.97085	6.78708	6.78517	6.99601	6.62802	6.81086	7.15179	6.8536
ENSG00000182173 : TSEN54	6.24369	6.17091	6.35876	6.30436	6.06245	6.30083	6.10728	6.26916	6.14034	5.99005	6.0005	6.22448	6.06259	6.25991	6.19307	6.15653	5.97483	6.0348	6.39272	6.06592	6.08504	6.14281	6.36744	6.0963
ENSG00000169398 : PTK2	7.30031	7.01854	7.2367	7.27688	7.27674	7.40906	7.24772	7.2347	7.2086	7.40316	7.16262	7.52489	7.51179	7.18999	7.30831	7.3938	7.19698	7.21292	7.09202	7.20627	7.5191	7.51706	7.07121	7.31358
ENSG00000048405 : ZNF800	7.23854	7.17465	7.17498	7.2625	7.14956	6.9136	7.05095	7.26358	7.24246	6.94637	7.10987	7.13444	7.16467	7.21303	7.19118	7.02464	7.20623	7.37137	7.0661	7.11988	7.01245	7.13316	7.04701	7.07932
ENSG00000116754 : SRSF11	9.35045	9.28673	9.23308	9.19777	9.15425	9.31874	9.33334	9.47427	9.18536	9.2402	9.29513	9.4928	9.43191	9.3065	9.36578	9.10676	9.37625	9.57983	9.35216	9.3073	9.40153	9.44373	9.06282	9.39446
ENSG00000075618 : FSCN1	7.08613	7.13179	7.26544	7.22323	7.18118	6.97601	7.07344	6.84814	6.94381	6.90569	6.80439	7.06748	6.74448	7.12719	7.06553	6.89436	7.15172	6.88286	7.16849	6.98959	6.97041	6.89021	7.08486	6.97051
ENSG00000168883 : USP39	6.27614	6.20549	6.39199	6.36489	6.21069	6.07222	6.42509	6.2423	6.15264	6.2615	6.22234	6.31347	6.0934	6.16102	6.16102	6.12703	6.23404	6.01689	6.16102	6.22548	6.36781	6.22355	6.08776	6.12642
ENSG00000134308 : YWHAQ	9.57146	9.72332	9.686	9.47911	9.46456	9.58141	9.68457	9.69425	9.66277	9.39423	9.63861	9.73337	9.64501	9.8307	9.70166	9.52645	9.55943	9.82688	9.49019	9.6822	9.83106	9.68433	9.392	9.68036
ENSG00000197774 : EME2	5.9477	6.16584	5.94176	5.79927	6.0928	6.0546	5.9424	5.89514	5.76327	6.04716	6.04593	6.03645	5.9263	6.20029	6.21819	5.95733	5.91944	6.06916	6.20202	5.9944	5.84011	5.87708	6.27303	5.95895
ENSG00000128585 : MKLN1	7.72657	7.58562	7.52803	7.87305	7.72384	7.67628	7.55126	7.81828	7.84819	7.81947	7.66	7.72161	7.83042	7.84696	7.61281	7.76165	7.72929	7.87283	7.46916	7.65451	7.61956	7.77474	7.49514	7.66509
ENSG00000087086 : FTL	11.3876	11.391	11.3572	11.3834	11.2848	11.1477	11.3398	11.5082	11.1677	11.3398	11.4368	10.9045	11.3427	11.3301	11.312	11.2752	11.3398	10.9405	11.5189	11.3395	11.4053	11.236	11.4014	11.2563
ENSG00000185896 : LAMP1	9.10001	9.15302	9.12808	9.21927	9.1405	9.18453	9.25751	9.19833	9.00128	8.90543	8.91532	8.89117	8.90156	9.10412	9.04231	8.86948	8.96465	9.23831	9.31378	9.10348	9.0747	9.26502	9.04203	9.14065
ENSG00000100030 : MAPK1	9.00691	8.92718	8.91905	8.90705	8.87629	8.79996	9.18112	9.07171	9.28362	8.92451	8.87919	9.04055	9.25798	9.29656	9.19814	8.97279	8.9329	9.16802	9.05116	9.00855	9.18189	9.26465	8.98646	9.18798
ENSG00000159079 : CFAP298	6.18671	6.0951	6.23465	5.95118	5.94957	6.16188	6.09374	5.86192	5.90379	5.98757	5.89114	5.98041	6.1158	5.67859	5.98643	6.08742	5.9369	6.01801	5.76619	5.98403	5.93006	5.97743	5.89306	5.80123
ENSG00000145982 : FARS2	6.54468	6.39083	6.639	6.52288	6.50243	6.54174	6.46051	6.37497	6.23153	6.51702	6.43565	6.54095	6.38215	6.41222	6.39083	6.50451	6.60576	6.15895	6.18851	6.37088	6.51886	6.34613	6.25412	6.21608
ENSG00000105063 : PPP6R1	7.06735	7.03278	7.20808	7.24175	7.02545	7.33193	7.19186	7.0581	6.96925	6.91316	6.961	7.23623	7.16693	7.08242	7.04968	6.96474	6.86637	7.0458	7.29822	7.1569	6.98998	7.05314	6.9452	7.10824
ENSG00000139990 : DCAF5	8.65563	8.47294	8.43354	8.31627	8.45157	8.34496	8.41959	8.29168	8.44591	8.46669	8.2638	8.48256	8.35403	8.37248	8.38423	8.3595	8.23477	8.38639	8.40466	8.48663	8.30386	8.40812	8.35221	8.47809
ENSG00000198492 : YTHDF2	6.66438	6.57733	6.62267	6.33002	6.58311	6.31295	6.53433	6.35119	6.50171	6.28144	6.40538	6.60886	6.42095	6.51305	6.67512	6.44649	6.6002	6.40584	6.66595	6.71529	6.29044	6.64125	6.41085	6.6002
ENSG00000137090 : DMRT1	4.09162	4.00183	4.10143	3.85469	4.09868	4.03529	4.01312	4.09	3.92292	3.98543	3.96179	3.92292	4.11126	4.10477	4.1391	3.83419	3.74033	4.02441	4.05587	4.23029	3.84649	3.64392	4.15432	3.91937
ENSG00000135002 : RFK	7.04547	6.88215	7.0625	6.90879	6.90735	6.69618	6.81935	6.7831	6.67573	6.82857	6.8452	6.4371	6.91287	6.81579	6.85445	6.87111	6.77972	7.00379	6.72064	7.0179	6.58464	6.76206	6.98195	6.85213
ENSG00000160050 : CCDC28B	4.76551	4.7207	4.75659	4.66485	4.6658	4.65423	4.74248	4.42423	4.76312	4.53382	4.65954	4.69756	4.67807	4.53001	4.5926	4.64204	4.7092	4.74662	4.81702	4.77728	4.54398	4.53767	4.839	4.49054
ENSG00000179271 : GADD45GIP1	6.42971	6.49743	6.54733	6.48246	6.67107	6.60656	6.51345	6.28928	6.40623	6.36197	6.5733	6.52419	6.33087	6.58099	6.35267	6.65262	6.47092	6.56879	6.69861	6.59737	6.25413	6.35411	6.60149	6.21591
ENSG00000084093 : REST	6.76234	6.62679	6.67983	6.68085	6.65008	6.4815	6.65355	6.73556	6.7206	6.53943	6.63416	6.66256	6.71396	6.62959	6.82065	6.56259	6.60351	6.67462	6.68251	6.60408	6.58503	6.67173	6.78425	6.65477
ENSG00000205208 : C4orf46	5.00534	5.05073	4.67256	4.90282	5.17064	5.22042	4.9677	4.94455	5.00534	4.83923	4.95263	5.0161	4.91024	4.75861	4.91849	4.9912	4.61064	5.0193	4.89391	5.00534	5.05015	5.13031	5.04532	4.93623
ENSG00000166428 : PLD4	5.52905	5.73225	5.54678	5.54924	5.68831	5.63676	5.7292	5.92208	5.65605	5.74176	5.59222	6.01104	5.64627	5.77015	5.7353	5.94324	5.64267	5.90634	5.94726	5.83714	5.71994	5.73574	5.8125	5.66445
ENSG00000141858 : SAMD1	5.81603	5.92476	5.73289	5.69384	5.97402	5.98928	5.62824	5.67545	5.75826	5.50479	5.67068	5.75885	5.85155	5.80186	5.86232	5.62913	5.52284	5.97227	5.87704	5.6567	5.5599	5.68837	5.96083	5.82948
ENSG00000104859 : CLASRP	6.02109	6.07631	6.11303	5.90219	6.14273	6.19113	5.95637	5.74695	5.9237	6.04803	5.93351	5.91354	6.00724	5.84231	5.76466	5.92138	6.08018	6.12492	6.06269	6.01764	5.91354	5.7559	6.064	5.73408
ENSG00000166167 : BTRC	6.26874	6.07365	6.26871	6.2948	6.06163	6.08827	6.37347	6.46829	6.2235	6.39563	6.18306	6.2134	6.4285	6.12255	6.24309	6.21765	6.1862	6.35606	6.23391	6.29377	6.22643	6.17367	6.01016	6.31988
ENSG00000167987 : VPS37C	6.06929	6.15943	6.08809	6.15669	6.11749	5.92169	6.45179	6.15694	6.10062	6.00734	6.17087	6.17197	6.03295	6.1735	6.25484	5.87374	6.0483	6.254	6.27917	6.03745	6.27621	6.10966	6.17128	6.15115
ENSG00000072803 : FBXW11	6.697	6.61585	6.56996	6.38284	6.57255	6.42812	6.61505	6.63864	6.84713	6.50017	6.68849	6.671	6.84337	6.76575	6.71695	6.50848	6.74575	6.69794	6.61811	6.5354	6.86437	6.78431	6.35957	6.68958
ENSG00000156261 : CCT8	6.00751	5.84058	5.8145	5.97325	5.71294	5.93094	5.94461	5.92502	5.78663	6.00139	6.13242	5.8525	6.02495	5.85369	5.79804	5.70943	5.96797	6.10694	5.94329	5.88527	5.83037	5.89433	5.92723	5.808
ENSG00000068305 : MEF2A	7.64321	7.43001	7.41073	7.55769	7.72417	7.39193	7.43017	7.59544	7.527	7.63315	7.70913	7.56778	7.64098	7.65849	7.55034	7.47442	7.58785	7.45011	7.41572	7.37391	7.4576	7.55518	7.52624	7.65243
ENSG00000025770 : NCAPH2	5.67637	5.62708	5.60065	5.62851	5.66312	5.95551	5.36211	5.40215	5.71414	5.54944	5.66174	5.58443	5.32433	5.38786	5.39143	5.53442	5.45229	5.59017	5.48894	5.56939	5.43386	5.4031	5.41225	5.31306
ENSG00000181045 : SLC26A11	6.0146	6.15992	6.22621	5.9788	6.01989	6.16822	6.20892	6.08146	6.04022	6.1605	6.15679	6.16933	6.06281	6.06392	5.95639	5.97602	6.23522	5.86081	6.29637	6.10034	6.18665	5.96685	6.12631	5.95932
ENSG00000131669 : NINJ1	8.3701	8.35613	8.24869	8.35323	8.26104	8.08935	8.36048	8.34904	8.38054	8.08178	8.26047	8.20493	8.16605	8.49258	8.31276	8.18718	8.22447	8.36012	8.37205	8.31375	8.26089	8.16996	8.42288	8.34137
ENSG00000175193 : PARL	6.13986	6.13005	6.23627	6.22574	6.29735	6.23296	6.09239	6.04145	6.17521	6.16599	6.11068	6.14761	5.96732	6.00035	6.20835	6.06447	5.89452	6.14796	5.96381	6.17196	6.26261	6.04352	6.15953	5.84381
ENSG00000138629 : UBL7	6.92774	6.8063	6.97585	6.97524	6.80815	6.90605	7.30896	6.94245	6.99429	6.80663	6.89116	7.17572	6.83865	6.92895	7.01083	6.9666	6.91627	6.6706	6.86766	7.08595	6.98265	6.8754	6.94228	7.03984
ENSG00000182307 : C8orf33	6.32434	6.246	6.34594	6.43746	6.22073	6.50923	6.10111	6.17359	6.20863	6.20894	6.18013	6.1567	6.27972	6.18075	6.18506	6.30313	6.20648	6.06292	6.30398	6.32307	6.07316	6.1537	6.16219	5.87149
ENSG00000137955 : RABGGTB	6.85154	6.64198	6.79346	6.6428	6.47891	6.49574	6.40504	6.45399	6.60739	6.54298	6.50888	6.58297	6.41077	6.51586	6.60444	6.42823	6.51237	6.566	6.38136	6.63281	6.64082	6.43396	6.52538	6.83453
ENSG00000090372 : STRN4	6.85327	6.72481	6.96641	6.75079	6.85095	7.00674	6.98918	6.6956	6.78113	6.64328	6.83301	6.89066	6.73412	6.68272	6.70037	6.69364	6.69348	6.69917	6.994	6.63032	6.85542	6.83706	6.74697	6.81852
ENSG00000179632 : MAF1	6.5383	6.43508	6.56777	6.68131	6.43462	6.67326	6.66121	6.50542	6.38482	6.61248	6.62569	6.7683	6.38422	6.55157	6.50539	6.56561	6.50468	6.40827	6.5122	6.52803	6.6244	6.49342	6.53375	6.61641
ENSG00000095787 : WAC	8.25106	8.1625	8.16753	8.19954	8.1703	7.98914	8.14562	8.283	8.15778	8.26231	8.17653	8.26555	8.41292	8.16598	8.31419	8.11896	8.24021	8.25811	8.21699	8.19366	8.48226	8.305	8.02732	8.51789
ENSG00000100083 : GGA1	6.63059	6.63674	6.66974	6.53688	6.59217	6.69986	6.57012	6.42046	6.57831	6.65998	6.5672	6.58845	6.50303	6.58131	6.47159	6.6669	6.53835	6.49668	6.60201	6.49556	6.57973	6.30642	6.52825	6.48817
ENSG00000138081 : FBXO11	6.94519	6.81071	6.93058	6.76863	6.70063	6.59994	6.73599	6.63153	6.64907	6.72786	6.77279	6.76608	6.6528	6.6372	6.73382	6.46402	6.77693	6.70583	6.60029	6.61234	6.86164	6.90836	6.58604	6.87368
ENSG00000115966 : ATF2	8.54923	8.49052	8.58649	8.38963	8.42362	8.44012	8.52218	8.52171	8.37058	8.49311	8.40906	8.47934	8.55744	8.43952	8.49592	8.41536	8.36332	8.53576	8.40763	8.42685	8.51468	8.41182	8.18799	8.44074
ENSG00000144401 : METTL21A	5.77834	5.75141	5.89987	5.62145	5.56364	5.80196	5.96429	5.80582	5.84591	5.90884	5.88502	6.16963	5.75211	5.65414	5.77621	5.98285	5.93316	5.80504	5.82084	5.91224	5.76127	5.72163	5.81826	5.76566
ENSG00000173113 : TRMT112	9.60916	9.72063	9.60349	9.69018	9.5304	9.70417	9.73562	9.65885	9.40398	9.62091	9.60775	9.65841	9.52048	9.57162	9.55483	9.61307	9.57873	9.36071	9.33761	9.57399	9.71917	9.41346	9.40077	9.39167
ENSG00000205937 : RNPS1	7.90845	7.92159	7.97821	7.85647	7.69963	8.04002	8.02864	7.94397	7.97067	7.7692	8.05135	8.06747	7.83392	8.01395	7.76414	7.83507	7.98462	7.798	8.00312	8.07205	8.2287	7.99936	7.84269	7.81105
ENSG00000108106 : UBE2S	5.11872	5.20697	5.19231	5.00254	5.15238	5.20891	5.29288	5.17367	5.2576	4.78342	5.30547	5.02071	4.88649	5.06262	5.00781	5.06791	5.2936	5.18937	5.26829	5.17561	5.15238	5.10694	5.15525	5.25129
ENSG00000198399 : ITSN2	6.8024	6.47919	6.73018	6.71024	6.65998	6.51741	6.8662	6.87264	6.75187	6.567	6.7714	6.79089	6.76831	6.73679	6.81875	6.53843	6.8006	6.63402	6.77072	6.7675	6.84597	6.8503	6.44165	6.82191
ENSG00000141367 : CLTC	8.58456	8.57322	8.66144	8.47571	8.4942	8.50068	8.48392	8.66247	8.67645	8.41311	8.34626	8.44277	8.64458	8.49992	8.61297	8.36209	8.3972	8.47064	8.63995	8.48036	8.33593	8.6588	8.34931	8.60224
ENSG00000095319 : NUP188	6.14745	6.17144	6.28386	6.12847	5.96982	6.11598	6.42142	6.08585	6.24075	6.05801	6.22664	6.31307	6.11675	6.07704	6.27083	6.12271	6.24932	5.93482	6.34885	6.14129	6.28652	6.26454	6.01685	6.18692
ENSG00000100949 : RABGGTA	6.56921	6.2506	6.48622	6.41671	6.38197	6.51283	6.48799	6.43097	6.54147	6.73944	6.40069	6.41101	6.55974	6.3329	6.3635	6.70482	6.37653	6.2359	6.47907	6.57761	6.43222	6.27248	6.42051	6.41442
ENSG00000105127 : AKAP8	6.83822	6.56184	6.72686	6.8411	6.69899	6.82549	6.75511	6.66324	6.8621	6.86336	6.77912	6.85204	6.67083	6.80633	6.50343	6.75302	7.00503	6.82858	6.80566	6.90544	6.91663	6.69482	6.77386	6.58226
ENSG00000174276 : ZNHIT2	5.5371	5.3762	5.42241	5.36029	5.57228	5.32787	5.43087	5.47086	5.48776	5.13659	5.47184	5.47086	5.21997	5.39809	5.50421	5.3108	5.3324	5.41048	5.35567	5.46478	5.17277	5.43783	5.39473	5.24779
ENSG00000177192 : PUS1	5.79362	5.90578	5.80175	5.67693	5.723	5.51632	5.73411	5.64562	5.79162	5.61107	5.65253	5.76928	5.67402	5.85745	5.79484	5.56646	5.62285	5.93235	6.01875	5.77103	5.49581	5.61836	5.83141	5.77835
ENSG00000181027 : FKRP	5.65832	6.05	5.78774	5.88296	5.84937	5.99628	5.7792	5.93584	5.92463	5.89993	6.11554	5.72359	5.79337	5.90549	5.80964	6.04975	5.86856	5.96799	5.85641	6.01436	5.59546	5.71563	5.8643	5.59525
ENSG00000171456 : ASXL1	6.63803	6.60592	6.69928	6.64898	6.51539	6.78845	6.66347	6.69701	6.6554	6.76655	6.77412	6.90318	6.49852	6.57807	6.53331	6.71105	6.7444	6.54667	6.6728	6.48344	6.93111	6.74381	6.64935	6.61721
ENSG00000124641 : MED20	6.06998	6.15956	6.13397	6.01468	6.07488	6.01015	5.83613	5.90278	6.07366	6.1191	5.80725	6.24406	6.14613	6.02155	6.02905	5.90238	6.05207	6.1241	6.18186	6.18936	5.75203	6.01569	5.81958	6.0594
ENSG00000106299 : WASL	8.29539	8.2225	8.10232	8.24055	8.11461	8.208	8.14639	8.14088	8.24552	8.29866	8.36508	8.22819	8.17744	8.11368	8.36867	8.1359	8.26921	8.58289	8.06729	8.182	8.2311	8.11215	8.21776	8.06069
ENSG00000071564 : TCF3	6.17807	6.21848	6.25278	6.36547	6.33966	6.54349	6.56158	6.25303	6.26507	6.30116	6.35811	6.54662	6.37336	6.31383	6.26584	6.48303	6.38528	6.41298	6.54087	6.17007	6.45748	6.35101	6.4936	6.30245
ENSG00000110768 : GTF2H1	6.70039	6.63599	6.48853	6.94054	6.79021	6.71857	6.68792	6.80665	6.64791	6.71216	6.75016	6.6962	6.73146	6.69995	6.81548	6.50955	6.85418	6.68385	6.55421	6.56275	6.72676	6.63038	6.66424	6.85887
ENSG00000142632 : ARHGEF19	4.86166	5.11915	4.99438	4.85402	5.14103	5.02214	5.11965	4.80264	4.96069	4.95937	5.09595	4.99625	4.95209	5.2004	5.15361	5.05086	5.09656	5.06166	5.25044	5.00107	5.03331	4.92752	5.30154	4.88926
ENSG00000055813 : CCDC85A	4.30679	4.42735	4.27736	4.59135	4.31655	4.55197	4.43926	4.38124	4.54079	4.40257	4.44525	4.37377	4.30285	4.2222	4.35789	4.21371	4.42299	4.35875	4.47508	4.11095	4.14419	4.32012	4.41984	4.25957
ENSG00000182944 : EWSR1	6.92089	6.79553	6.80417	6.79496	6.77662	6.75417	6.92453	6.75909	6.79976	6.68157	6.64579	6.89433	6.6472	6.72301	6.82978	6.72437	6.67383	6.58952	6.96602	6.87	6.56778	6.71945	6.8929	6.87027
ENSG00000177548 : RABEP2	5.21986	5.25898	4.99825	5.17912	5.11214	5.20736	5.26005	5.00659	5.29191	5.04972	5.12865	5.20075	5.17282	5.19292	5.13706	5.03266	5.05985	5.33955	5.36823	5.32793	5.1917	4.9965	5.40355	5.11178
ENSG00000158717 : RNF166	6.0762	6.18672	6.24923	6.37756	6.28268	6.33488	6.16463	6.05971	6.09886	6.16174	6.06388	6.39639	6.00329	6.14192	6.09367	5.97004	6.07932	6.0096	6.15845	6.21924	6.28133	6.14285	6.16418	6.08454
ENSG00000172531 : PPP1CA	8.44615	8.49408	8.52863	8.69588	8.44194	8.51483	8.58609	8.55495	8.44164	8.4848	8.56064	8.31115	8.26024	8.69269	8.40919	8.66971	8.60167	8.25055	8.57184	8.59257	8.39621	8.36651	8.53381	8.32573
ENSG00000144468 : RHBDD1	8.34316	8.13779	8.21358	8.38606	8.27387	8.22005	8.37992	8.29105	8.4044	8.38684	8.21469	8.10375	8.25223	8.2888	8.3039	8.27963	8.07646	8.09719	8.13823	8.24743	8.63263	8.35966	8.17251	8.41798
ENSG00000158805 : ZNF276	6.03347	6.13743	6.20911	5.98021	6.20289	6.22941	6.09545	6.01659	6.02193	5.97565	6.05615	6.15563	5.91699	5.9952	6.14108	5.89291	6.04086	6.20891	6.21494	6.21453	6.02752	6.02359	6.10937	6.13938
ENSG00000206418 : RAB12	6.15294	6.13657	6.32064	6.36769	6.3629	6.33355	6.18214	6.05326	6.20191	6.27477	6.12829	6.17049	6.23365	6.12213	6.22683	6.13059	6.32157	6.23847	6.16836	6.37562	6.356	6.09698	6.17929	6.30666
ENSG00000063177 : RPL18	11.0298	11.1294	11.0989	11.2058	11.157	11.1294	11.3253	11.1376	11.028	11.0886	11.265	11.2994	10.8967	11.1151	11.1883	11.1381	11.214	11.2039	11.1294	10.9861	11.4253	11.2214	11.0972	11.1298
ENSG00000185104 : FAF1	7.21687	7.17241	7.45305	7.31107	7.279	7.27806	7.30662	7.36097	7.38211	7.4012	7.28775	7.19153	7.13627	7.18307	7.18021	7.50628	7.52203	7.14716	7.10178	7.17098	7.30897	7.27555	7.29895	7.23092
ENSG00000167377 : ZNF23	4.31617	4.49005	4.25481	4.43063	4.44336	4.35487	4.43298	4.49611	4.37124	4.17253	4.45175	4.34358	4.55045	4.39583	4.39583	4.52432	4.23313	4.39269	4.52521	4.4782	4.18626	4.40798	4.39583	4.23627
ENSG00000100918 : REC8	5.45594	5.56306	5.55863	5.53797	5.5369	5.61879	5.44469	5.55176	5.61879	5.48928	5.59544	5.5104	5.61041	5.73818	5.57697	5.64151	5.68855	5.55658	5.85921	5.68475	5.75529	5.71162	5.62835	5.70135
ENSG00000165219 : GAPVD1	6.48273	6.39707	6.51224	6.37011	6.34451	6.3467	6.59367	6.57891	6.419	6.51299	6.29767	6.47333	6.53906	6.24014	6.37664	6.45092	6.37013	6.26651	6.45583	6.47857	6.44557	6.61963	6.38533	6.30195
ENSG00000145743 : FBXL17	6.40458	6.37532	6.4979	6.29677	6.52406	6.53979	6.47285	6.36948	6.32208	6.43293	6.56595	6.39314	6.30664	6.52029	6.41511	6.58715	6.4062	6.6892	6.56865	6.4048	6.26639	6.34862	6.44159	6.345
ENSG00000173812 : EIF1	10.6438	10.5124	10.5204	10.5932	10.6434	10.5249	10.8541	10.513	10.7403	10.6671	10.8494	10.7334	10.621	10.7019	10.7567	10.5853	10.8664	10.6278	10.6884	10.7185	10.8708	10.7528	10.6431	10.616
ENSG00000110104 : CCDC86	6.11719	6.13485	6.14561	5.95394	6.12131	5.71503	6.1776	6.01942	6.19022	6.01541	6.28161	6.07658	6.10061	6.01095	6.3585	6.14656	6.16637	6.14252	6.12748	6.22682	6.10953	6.03998	6.09747	6.04094
ENSG00000186187 : ZNRF1	5.61074	5.50095	5.5923	5.47655	5.53374	5.65093	5.50496	5.52864	5.62349	5.59261	5.63959	5.59335	5.46563	5.53288	5.3943	5.63539	5.35152	5.70737	5.53761	5.64975	5.37169	5.27865	5.3715	5.49648
ENSG00000215717 : TMEM167B	7.7069	7.5881	7.70391	7.87528	7.78294	7.72772	7.73964	7.61424	7.76845	7.86229	7.7316	7.50547	7.6334	7.57879	7.58476	7.64979	7.87577	7.71012	7.47423	7.72959	7.87631	7.6246	7.61804	7.71333
ENSG00000266173 : STRADA	5.80598	5.7123	5.63524	5.50162	5.60379	5.44134	5.69822	5.44568	5.82805	5.67023	5.38977	5.74303	5.53417	5.67237	5.70579	5.75221	5.75851	5.67329	5.56274	5.70882	5.78943	5.59878	5.68055	5.77287
ENSG00000176915 : ANKLE2	6.76822	6.87799	6.8375	6.8068	6.7594	6.99519	6.94342	6.77528	6.88415	6.61023	7.01633	7.04496	6.93264	6.87797	6.8534	6.85583	6.9666	6.79144	6.92326	6.79758	6.85347	7.039	6.86303	6.88132
ENSG00000171163 : ZNF692	6.87636	6.9319	7.06695	6.78709	6.75468	7.10569	6.95878	6.81648	6.96737	7.17069	6.87053	6.96736	6.93461	6.79402	6.87744	7.10189	6.96253	6.79974	6.98385	6.91421	7.0403	6.79146	6.80858	6.76112
ENSG00000177383 : MAGEF1	7.08213	7.17568	7.23548	7.23259	7.20622	7.50948	7.16143	7.08861	7.08287	7.05803	7.30342	7.10098	7.32782	7.11146	7.10307	7.17762	7.14176	7.35249	7.16712	7.17374	7.05894	7.03554	7.30594	7.07803
ENSG00000140612 : SEC11A	6.36454	6.52479	6.37938	6.4947	6.57075	6.723	6.70246	6.61461	6.5335	6.41659	6.62977	6.52457	6.51723	6.40927	6.55351	6.49276	6.47827	6.62887	6.51448	6.55379	6.86162	6.62384	6.6701	6.55244
ENSG00000114982 : KANSL3	6.42058	6.35844	6.42475	6.51542	6.41866	6.5897	6.53357	6.29819	6.42065	6.40203	6.4205	6.59459	6.44291	6.41432	6.45694	6.337	6.19959	6.35522	6.5007	6.40888	6.53647	6.34492	6.29954	6.43302
ENSG00000175130 : MARCKSL1	7.81015	7.88739	7.86193	7.88173	8.11577	7.98127	7.93126	8.13201	8.14202	7.97754	8.06352	8.1284	8.06707	8.13255	8.07742	8.12907	7.9531	7.97414	8.20745	8.10855	8.04589	8.10509	8.09506	8.04672
ENSG00000125148 : MT2A	12.6454	12.5975	12.6636	12.6636	12.5798	12.8344	12.5856	12.7329	12.7938	12.669	12.7977	12.648	12.837	12.7471	12.6623	12.6483	12.6823	12.9288	12.7575	12.6636	12.596	12.6829	12.6959	12.3875
ENSG00000161547 : SRSF2	7.9907	7.96981	8.01992	7.85262	7.81143	7.83775	7.96348	8.02568	7.95752	7.85951	7.95424	7.88686	7.868	8.1107	7.96908	7.88209	8.00738	8.0021	8.01345	8.02059	8.0408	8.04573	7.92795	7.96354
ENSG00000142453 : CARM1	7.12879	7.02346	7.1225	7.1221	7.04526	7.032	7.34665	7.07593	7.2135	7.04214	6.99818	7.07643	6.91565	7.19731	7.00873	7.07137	7.03926	6.99533	7.0874	7.07672	7.1424	7.02388	7.04552	7.02831
ENSG00000136490 : LIMD2	6.69484	6.7412	6.68951	6.57053	6.63472	6.80882	6.72536	6.4837	6.68372	6.6575	6.61753	6.66867	6.68299	6.82097	6.64941	6.56976	6.60659	6.57913	6.84769	6.72278	6.59807	6.51655	6.74058	6.56584
ENSG00000198355 : PIM3	6.18387	6.35466	6.16869	6.28792	6.30774	5.99607	6.21863	6.15605	6.11243	6.04842	6.24281	6.16646	6.10459	6.31005	6.23562	6.17045	6.27909	6.35047	6.24354	6.13668	6.21831	6.26353	6.41106	5.94857
ENSG00000086730 : LAT2	5.43881	5.56882	5.48693	5.49884	5.6184	5.60367	5.72373	5.48538	5.54787	5.55774	5.67734	5.64354	5.60625	5.69266	5.50704	5.51733	5.38135	5.37117	5.74925	5.68512	5.55887	5.42921	5.724	5.62096
ENSG00000176155 : CCDC57	5.55664	5.55317	5.4801	5.54111	5.6219	5.75251	5.59755	5.43582	5.53601	5.39221	5.49581	5.6294	5.41331	5.66093	5.66038	5.43131	5.49633	5.78744	5.74184	5.48721	5.61452	5.56139	5.52096	5.56919
ENSG00000065883 : CDK13	7.98573	7.71842	7.84222	7.77602	7.71876	7.63933	7.85424	7.83713	7.84359	7.80241	7.77724	7.9102	7.81478	7.94117	7.90607	7.86253	7.82835	8.01632	7.82472	7.76471	7.73552	7.79462	7.76865	7.92289
ENSG00000120029 : ARMH3	7.45817	7.31934	7.40472	7.42602	7.33972	7.30206	7.50816	7.48396	7.6545	7.43464	7.55864	7.53973	7.52117	7.56888	7.40056	7.4063	7.51811	7.32367	7.51104	7.75405	7.59518	7.54536	7.53475	7.56108
ENSG00000179526 : SHARPIN	7.27187	7.31486	7.24525	7.25879	7.29895	7.3823	7.31057	7.18067	7.37315	7.40457	7.38661	7.19402	7.24013	7.35296	7.21642	7.49694	7.33363	7.32274	7.38077	7.39608	7.21417	7.23677	7.39631	7.2432
ENSG00000185475 : TMEM179B	9.04332	8.94511	8.97198	9.0737	8.86708	9.00757	8.95138	9.02437	9.17474	9.1512	9.03783	8.95398	9.147	9.12381	8.97578	9.19282	9.11619	8.98665	8.83634	9.21346	9.08183	9.03835	8.99391	9.06289

## Sheet: CBX2
	Healthy1	Healthy2	Healthy3	Healthy4	Healthy5	Healthy6	AILD1	AILD2	AILD3	AILD4	AILD5	AILD6	AILD7	AILD8	AILD9	AILD10	AILD11	AILD12	AILD13	AILD14	AILD15	AILD16	AILD17	AILD18
ENSG00000115380 : EFEMP1	5.27369	5.85813	5.88661	7.37096	5.33561	5.28741	9.74451	8.65134	8.07774	6.03287	7.56635	9.51885	9.33553	7.14715	9.67199	5.84945	7.02906	6.80975	9.02141	6.02626	9.29573	9.16443	6.26022	8.5844
ENSG00000133048 : CHI3L1	9.67782	9.69952	8.34588	9.57943	8.18882	6.66646	10.8241	7.26169	9.39851	5.71922	6.65424	8.43781	6.93297	8.29209	10.2368	5.74366	6.62669	7.53416	9.99854	7.56333	9.61462	10.7367	7.68581	8.17243
ENSG00000118785 : SPP1	5.79575	5.25318	6.97703	6.41535	6.23986	6.13123	8.64538	9.98791	8.23051	5.93996	7.15531	9.75455	10.1226	8.57206	8.17956	7.20273	6.56018	7.63252	8.73628	5.95682	9.18947	8.72865	6.96359	7.37913
ENSG00000038427 : VCAN	4.82526	5.42279	5.45403	5.17344	4.75752	5.53435	8.64523	7.61606	7.75188	5.25356	6.67109	9.12397	8.47971	7.20872	8.36584	5.0948	5.65759	5.9058	7.88307	4.76918	7.26727	8.19659	5.00403	7.03118
ENSG00000173702 : MUC13	2.81956	2.61077	2.18946	2.64777	2.62775	2.61587	4.99651	6.09265	3.43132	2.73314	2.75247	3.06445	6.16324	3.42744	3.82213	3.84096	2.77065	2.85137	5.42533	2.86562	4.86708	7.27131	3.63444	6.59195
ENSG00000121966 : CXCR4	5.64073	4.97469	5.81284	4.96198	4.97738	6.46175	8.42915	7.53878	7.76417	6.74095	7.69069	8.83864	7.95049	8.02266	7.805	6.56315	7.14023	6.75763	8.11775	7.56028	8.86929	8.86285	6.52946	8.3492
ENSG00000242265 : PEG10	7.29611	6.32315	5.50679	4.26031	4.29154	5.267	4.84141	4.31638	5.03846	5.14274	4.65281	4.76224	4.43245	4.69063	4.37922	5.35351	4.81364	4.45228	3.92536	5.80293	5.26506	4.72305	4.59661	7.66123
ENSG00000079931 : MOXD1	3.82851	4.01041	3.80656	4.39111	4.08833	3.96745	7.2045	6.17272	5.90048	4.01059	5.04086	7.34265	6.85289	5.78971	6.75548	4.11404	4.13816	4.62594	6.64742	4.67925	6.21668	6.49273	4.01949	6.15992
ENSG00000145423 : SFRP2	3.71359	3.82003	3.68632	4.40504	3.82849	3.71199	3.90212	4.58654	9.34923	3.70667	4.6696	5.70629	3.73867	3.90212	6.59909	3.75728	4.58705	3.7872	4.0105	4.11895	5.14942	5.72451	3.76139	3.90212
ENSG00000137077 : CCL21	6.4067	6.37665	6.49281	7.18691	7.01608	6.54938	9.85995	8.60099	7.87145	7.48815	8.6791	9.64321	8.68735	7.61816	9.39174	7.29798	7.90194	7.48373	9.70866	8.25576	9.75294	8.96868	6.97569	8.86426
ENSG00000147257 : GPC3	4.1013	5.19531	4.71254	6.11639	4.49484	4.53562	7.52033	6.00075	6.30413	4.6548	6.00019	7.79567	6.35467	5.54472	7.08719	5.10563	5.34335	5.09933	6.487	4.44435	7.35896	7.64349	6.15173	7.48878
ENSG00000127324 : TSPAN8	5.8482	6.5791	5.95165	6.64136	5.14109	5.76048	5.48819	5.5402	5.26436	5.46627	5.70302	4.09544	5.95286	4.76625	5.29146	5.57251	6.40305	3.69435	3.76121	3.30651	6.09884	5.91639	6.03553	7.15597
ENSG00000226306 : NPY6R	4.2894	5.34079	6.24525	4.73488	6.37077	5.4463	3.61941	4.54885	5.26872	4.02472	5.30879	5.29227	4.95042	4.89306	3.74606	3.98127	5.57365	6.11637	3.72685	3.96159	3.50379	3.81759	3.43967	4.03771
ENSG00000111859 : NEDD9	6.29499	6.30041	5.96778	5.71319	5.71439	6.97604	7.93992	8.22575	8.29685	7.02719	7.82503	7.96429	8.20307	8.32599	7.87886	7.02934	7.64459	7.75551	7.57655	7.30121	8.72336	8.4694	7.90839	8.43785
ENSG00000170509 : HSD17B13	10.76	10.826	10.4716	10.7835	10.4343	10.3249	9.54499	7.83091	9.70519	10.5168	9.59236	8.8517	5.85324	9.09361	10.039	10.0995	10.0837	10.2173	8.30454	8.23324	9.24277	8.82143	10.1153	9.13349
ENSG00000150656 : CNDP1	9.81279	9.56782	9.77618	9.60549	9.6056	9.38549	6.77909	8.379	8.67809	9.71116	8.74339	7.07	7.90989	7.80214	7.50864	9.76605	9.44516	8.71236	7.29535	8.74162	6.49488	6.96428	7.77475	7.55653
ENSG00000186340 : THBS2	6.29433	6.38618	6.39481	7.44807	6.41512	6.35959	9.31549	8.20653	8.18624	6.12311	7.18069	9.603	8.55784	7.80948	8.95465	6.07132	6.90998	7.20577	8.65402	6.9791	8.44845	8.82553	6.26726	7.83946
ENSG00000164171 : ITGA2	3.68949	3.12442	3.65753	4.30847	3.9629	3.9568	5.97897	5.13277	5.22926	4.14722	4.36769	6.87911	5.56657	5.56524	5.59089	4.08774	4.48929	4.42691	6.08918	3.97022	6.61293	6.63506	4.53733	5.38532
ENSG00000146038 : DCDC2	4.8845	5.80939	5.25112	4.71183	4.9089	4.53554	6.27021	6.63459	6.88031	4.93427	6.16273	8.38006	6.56345	7.20364	6.4896	4.6443	5.84067	6.26185	5.80558	5.60096	7.44755	7.5179	5.41754	7.35072
ENSG00000057657 : PRDM1	5.36498	5.2128	5.3941	5.32457	4.69231	5.85435	7.26369	6.55835	7.06561	6.13736	6.66848	7.3705	6.86072	6.91097	6.77426	6.24242	6.44073	6.08077	7.11563	6.89656	7.96069	7.92567	6.21721	7.9771
ENSG00000134531 : EMP1	6.14962	6.44743	5.87545	6.11745	5.37578	6.43793	7.80988	6.86179	7.4058	4.92384	6.35578	7.81724	7.02449	6.74021	7.37536	5.23459	5.80638	5.76051	7.05195	5.81467	8.16819	8.639	5.67386	7.58403
ENSG00000134339 : SAA2	8.00306	6.94666	9.27501	7.71951	8.70465	6.55392	9.70683	8.59003	6.61993	6.80853	7.48205	6.44466	8.31431	7.81186	9.94951	7.02615	7.7347	6.5546	8.86214	7.15073	7.79891	8.43579	9.02512	6.97626
ENSG00000062282 : DGAT2	9.84033	9.72984	9.15764	9.60266	9.63751	9.62559	7.40145	7.97938	7.89231	9.35499	7.97947	7.23236	7.66163	7.66474	7.3761	9.294	8.1867	8.1197	7.74193	7.98606	6.87644	7.01243	8.01161	7.45988
ENSG00000166211 : SPIC	4.76068	7.3655	6.03879	5.82024	5.91442	5.96978	4.88098	6.06733	7.3453	7.45444	6.69065	5.20404	5.77635	7.03458	5.83841	7.60944	7.36607	5.6567	6.20619	6.90068	6.45851	6.17245	7.4382	6.93087
ENSG00000103196 : CRISPLD2	6.01709	6.22194	6.61191	6.40146	5.6871	6.12652	8.2283	6.80947	7.49386	6.04316	6.66282	7.94849	7.21098	6.73969	7.65724	5.67992	6.33629	5.83714	7.91641	6.30007	8.37604	8.79171	5.93025	7.86786
ENSG00000169604 : ANTXR1	6.18694	5.88004	6.39967	7.34694	6.33443	6.15329	8.82672	7.69726	7.63881	6.13957	7.06809	9.11055	8.26471	6.88851	8.47208	6.09345	6.63373	6.49051	7.79186	6.37308	8.09403	8.51119	5.88953	8.03436
ENSG00000083857 : FAT1	6.83436	6.96194	6.09296	6.50002	5.62561	5.89506	8.56815	8.34473	8.00975	5.4395	7.63647	8.40911	8.37591	8.14588	8.80923	5.52797	6.97343	7.88056	8.34577	7.53011	7.91634	8.27839	7.58703	7.73105
ENSG00000174946 : GPR171	3.0929	3.24108	3.11384	3.16254	2.97153	3.81563	4.65805	4.09748	4.45648	3.56945	4.47728	4.93622	4.57753	4.62442	4.31726	3.74444	3.34426	3.42271	5.14951	4.71587	6.40853	5.97812	3.66313	5.21792
ENSG00000164089 : ETNPPL	8.34253	8.75692	8.37214	9.00527	7.62675	7.49985	6.8603	6.98329	7.02764	8.08673	7.23521	5.30134	6.80107	6.46885	7.33774	8.06942	7.72478	7.14241	6.1162	7.39236	6.53234	7.77259	7.63167	7.88445
ENSG00000067082 : KLF6	7.5744	7.22252	7.88004	7.69083	7.15808	8.21834	7.69083	8.0945	8.30804	7.50901	8.70676	8.21629	8.17996	8.64696	7.20678	7.30513	8.33741	8.54102	7.51577	8.36716	8.54325	8.02535	8.59365	7.63347
ENSG00000174348 : PODN	6.50969	6.41706	6.82305	7.6387	6.62387	6.4685	9.33751	7.80966	7.88826	6.29072	7.31176	8.65447	8.3558	6.93891	8.9628	6.34992	6.92364	6.60715	8.287	6.72914	8.49812	8.58203	6.84927	8.09935
ENSG00000135373 : EHF	5.0242	4.11243	5.07973	5.32308	5.08882	4.58118	4.82018	5.93812	5.30003	5.12877	5.54556	6.80855	5.38853	5.17047	5.34679	5.85114	5.56553	4.47787	4.95186	4.59411	7.65759	6.85201	4.43476	7.08875
ENSG00000140092 : FBLN5	7.5116	7.55969	8.31452	8.89772	7.4863	7.71776	9.8724	8.14575	8.42193	7.4754	8.38321	9.73644	8.96425	7.71985	9.4897	7.35458	7.98599	7.58619	9.56142	7.74179	9.91225	9.81425	8.05339	9.73274
ENSG00000171954 : CYP4F22	7.41122	7.68499	6.82444	6.15035	6.58275	6.42741	6.53595	4.83925	5.38021	6.05125	5.27444	5.21117	5.03702	5.14358	6.23372	5.96638	5.2379	5.14226	5.24631	5.25125	5.55321	5.15146	5.57671	4.93752
ENSG00000087258 : GNAO1	8.97949	7.90581	8.58275	9.02793	8.99577	8.5198	6.68482	7.39243	7.14857	8.27098	7.10299	6.85319	7.00545	6.55264	6.74468	7.99184	7.73772	7.98648	6.54166	6.59843	6.27346	6.68896	7.43111	7.1393
ENSG00000112394 : SLC16A10	7.53095	7.79245	7.92664	8.00802	7.77031	8.04248	5.56657	6.72871	6.76563	8.35998	7.15498	6.06144	6.61538	6.46036	5.30939	8.25041	7.51686	7.03022	6.28434	6.39089	6.1431	6.39949	7.27133	6.62336
ENSG00000138119 : MYOF	5.59103	5.51531	5.60598	6.10742	5.08037	5.63736	7.8647	6.95878	6.89861	5.93638	5.97272	7.69149	7.52256	6.43899	7.57991	5.8895	5.93552	5.76555	7.41861	6.43355	8.04968	7.85096	5.97502	6.85664
ENSG00000164120 : HPGD	9.61908	9.44898	9.44963	8.8464	9.52183	8.68527	8.29973	8.78689	8.22103	8.96747	8.13257	6.31384	8.40982	8.12798	9.3	8.98855	8.54241	7.71521	7.38822	8.6408	8.49564	6.57032	8.80113	7.7083
ENSG00000112936 : C7	8.57139	8.39017	8.94983	9.89331	8.90002	8.55428	10.8003	9.66906	9.51714	9.10025	9.78407	9.28991	9.92356	9.12232	9.28991	8.98997	9.51555	8.98678	10.6349	8.8222	10.9912	11.0857	9.38227	10.693
ENSG00000152977 : ZIC1	5.91326	5.39004	5.91089	6.10406	5.73681	5.63331	3.80478	5.23775	4.82971	4.58848	4.87324	5.24833	5.13106	5.02438	4.40448	4.49095	4.96581	5.52469	4.23742	4.94983	4.70619	3.79064	4.5927	4.77283
ENSG00000138795 : LEF1	3.91963	4.44522	3.90665	4.51569	4.19138	4.38561	6.62492	5.61754	5.21415	4.69874	5.40475	6.30714	6.1112	4.98517	6.03468	4.81424	4.42883	4.65118	6.43786	5.61281	6.27406	6.28862	4.18096	6.00703
ENSG00000163393 : SLC22A15	4.25811	3.96724	4.39904	4.33146	4.47793	4.59454	6.08311	5.97179	6.6363	4.42347	4.3095	5.76761	6.17492	6.01164	6.10609	4.7049	4.65369	4.73541	6.2904	4.61051	6.00868	6.55331	6.1514	5.60238
ENSG00000163032 : VSNL1	8.60892	8.43371	8.137	8.42042	8.19553	8.22526	6.41284	7.80759	7.04803	8.55085	7.51441	6.96328	7.72833	7.13181	6.47686	8.57305	7.76329	8.29912	5.99007	6.76551	6.00312	6.17732	7.88013	7.35838
ENSG00000162614 : NEXN	4.43533	4.41699	4.83017	5.38145	4.27969	5.23128	6.52248	5.73405	5.73542	5.32701	5.88786	6.31152	5.75433	4.94937	6.53272	5.21976	5.25319	4.48659	5.92399	4.46636	7.0913	6.92449	5.55783	6.29725
ENSG00000090376 : IRAK3	5.15445	5.23237	5.42621	5.39141	4.58709	6.03639	7.03044	6.71893	6.63851	6.05335	6.28756	6.74267	6.70941	6.28708	7.24493	6.12659	6.46432	6.05544	6.90981	5.7445	7.80863	7.49046	6.08639	6.90852
ENSG00000133794 : ARNTL	4.20202	4.8503	5.53611	5.52783	4.71641	5.46962	6.50899	5.85378	5.81453	6.07986	5.71249	6.10339	5.97455	5.39369	6.91646	5.99149	6.43671	6.79777	6.37278	7.34731	6.78585	6.79875	7.1939	6.69975
ENSG00000143546 : S100A8	5.31591	6.34798	5.67184	4.32101	5.31693	7.74812	6.91243	5.89162	5.8521	5.71348	5.45398	6.46831	5.46765	6.44973	7.1306	5.41152	6.18178	6.32924	5.73959	5.39158	6.03939	6.17995	5.98974	6.65283
ENSG00000205978 : NYNRIN	8.17994	7.44677	5.55361	7.95934	6.73187	6.14044	5.93421	5.53991	5.89194	6.17986	5.74657	6.10163	5.6629	5.62044	5.64869	6.30777	5.95678	5.66315	6.30642	5.87861	5.98175	6.1786	5.76953	5.90686
ENSG00000134363 : FST	9.09373	7.68008	9.49578	9.03358	8.89253	8.37424	7.15383	7.99696	7.81731	8.15038	8.86795	6.83258	8.19384	7.9192	6.94376	8.21307	8.25266	7.46164	6.50894	7.75302	7.56255	7.06226	7.99536	6.54651
ENSG00000019549 : SNAI2	6.79509	7.64137	7.64489	8.4066	8.39989	7.90385	9.18348	8.72289	9.58002	8.98602	9.34295	9.5252	9.23212	9.53956	8.95598	8.54552	9.33803	9.44583	8.9477	8.71819	9.46598	9.39754	8.91475	9.13728
ENSG00000105855 : ITGB8	4.37697	4.13072	4.96322	4.83496	4.18886	4.2978	5.05572	4.82781	5.35689	4.62254	5.05411	6.57062	5.47633	4.74232	5.13017	4.569	4.67715	4.30684	4.1478	4.19372	7.03903	6.09177	4.64819	5.96709
ENSG00000157551 : KCNJ15	5.15022	4.3016	4.65454	5.27232	5.14252	5.63054	4.84687	5.95058	5.30421	5.71986	5.73919	5.34877	6.13822	4.92635	5.11715	5.90873	5.88018	4.61598	4.43663	4.66401	7.81375	6.23775	5.08485	6.57385
ENSG00000146776 : ATXN7L1	6.82965	6.60339	6.8889	6.89499	6.99444	8.01152	7.42591	8.70456	8.63517	8.99062	8.38556	8.03064	8.83262	8.76137	7.59152	8.8566	8.72413	9.13329	7.60663	9.24775	8.06735	8.26644	7.48623	7.87353
ENSG00000138772 : ANXA3	4.94423	4.18187	4.97899	4.74002	4.44392	4.42993	4.98756	4.68721	5.77461	4.43382	5.20122	6.84452	4.8922	5.86274	5.32175	4.51318	4.87889	4.49747	5.01671	4.17643	7.09767	6.02468	4.94377	5.76146
ENSG00000123358 : NR4A1	6.76246	6.45965	7.27013	6.00078	5.99094	6.71079	7.00597	7.00777	7.14842	6.26354	7.50999	6.99771	7.2329	6.70957	6.87907	6.49124	7.03222	6.34887	6.64357	6.47608	7.67732	7.95638	6.65163	7.56925
ENSG00000112186 : CAP2	6.04253	5.65482	5.67545	6.42589	5.99751	5.93869	7.78087	7.21402	7.71646	6.35674	7.34152	7.9544	7.85229	7.86849	7.6281	6.37893	6.62675	7.82132	7.52641	8.19067	7.17011	6.79737	6.54981	6.69104
ENSG00000110436 : SLC1A2	6.4581	6.2806	7.01438	8.04406	6.80158	7.57971	6.14948	8.07873	7.64935	8.00402	7.88186	7.0549	7.81824	7.74884	7.14078	8.01039	8.34342	7.93598	6.59704	8.02924	6.07374	7.02848	6.98371	7.1234
ENSG00000118777 : ABCG2	7.13942	7.12869	7.23188	7.36726	7.27222	7.12289	5.8805	5.64369	5.89448	7.48286	6.64665	5.62028	5.39602	6.0069	6.3184	7.28247	7.12104	6.51766	5.02988	5.98348	5.68993	4.96571	6.60396	5.59023
ENSG00000163710 : PCOLCE2	5.62239	6.24803	5.18019	6.16355	6.56995	6.67693	4.5201	4.65923	4.98499	6.45245	5.4213	4.74907	4.61103	5.18509	4.54579	5.85058	5.9411	5.60679	4.27576	5.7642	4.38556	4.23228	5.55235	4.3929
ENSG00000157404 : KIT	4.17776	3.36004	4.38718	4.21532	3.70995	4.31938	5.95181	5.21343	5.42222	3.35922	4.90445	5.21368	5.34245	4.46266	5.84435	4.42552	4.61077	3.86515	4.91261	4.30735	5.45117	5.73745	4.78469	4.80039
ENSG00000140835 : CHST4	4.97952	4.63163	5.35365	5.22568	5.04613	4.98038	4.50806	5.67029	5.62608	5.17416	5.16278	6.53688	5.1296	5.78158	5.40077	5.07849	5.53557	5.16278	4.96811	4.37754	7.76749	5.16278	5.53761	6.77924
ENSG00000079156 : OSBPL6	6.55072	5.6855	5.78432	6.28119	5.66933	6.60001	4.29914	4.65809	5.04748	5.28736	5.24295	4.51941	4.73003	4.73553	4.34875	5.17588	5.46392	4.79343	4.72725	4.69587	5.18856	4.68752	5.19445	4.38675
ENSG00000197614 : MFAP5	3.71465	3.49828	3.49675	4.12561	3.7585	3.05901	4.41596	5.11326	6.10647	3.75303	3.89811	4.48046	5.08717	5.09231	3.86464	3.52567	4.0318	4.23943	4.68745	3.80566	4.3048	5.16569	3.91597	5.27845
ENSG00000173166 : RAPH1	8.92893	9.29081	8.90512	8.57846	8.75547	8.83045	7.41056	7.94406	8.19527	8.54754	8.08569	7.39272	7.80973	7.81291	7.79702	8.53033	8.24853	8.28104	7.57353	7.64502	7.25876	7.55143	8.26569	7.77695
ENSG00000145623 : OSMR	7.00302	7.11587	7.16622	7.01764	7.53533	6.40229	8.55641	8.26168	8.00518	6.91316	7.22556	7.80402	8.39841	7.82397	8.49035	6.91167	7.02368	7.3633	8.39324	7.01494	8.50912	8.60912	7.59708	8.09139
ENSG00000154553 : PDLIM3	5.27683	5.22198	5.55281	5.28171	4.45781	5.83039	6.49047	5.33664	5.63521	4.80134	5.89811	6.63852	5.89376	5.54731	6.24301	4.83243	5.0384	5.15576	6.0217	5.00433	6.68332	6.49551	4.75421	6.19839
ENSG00000099860 : GADD45B	7.33345	7.63875	8.20473	8.00263	7.54329	8.38125	7.51756	8.20067	8.53928	8.17076	8.74344	7.88652	7.9171	8.53863	7.60764	8.10694	8.69431	8.29477	7.45801	7.96047	8.38761	8.14692	8.5936	7.57276
ENSG00000173391 : OLR1	3.92515	3.94677	3.87995	4.01669	3.69148	3.35104	5.58882	4.89032	4.86224	3.82765	4.56556	5.46671	4.23366	5.08856	4.83345	3.55122	4.11649	4.00687	5.06473	4.44606	5.87436	4.70696	3.94407	4.03423
ENSG00000049768 : FOXP3	5.85401	5.52372	6.06634	5.88657	5.77149	5.68787	7.18253	6.95045	6.24286	5.46011	6.87766	6.53436	7.63716	6.52561	7.57724	5.7667	6.16653	7.38764	6.70464	7.83717	6.28352	6.87577	5.94507	6.20286
ENSG00000175471 : MCTP1	4.55166	4.82627	4.90322	4.78616	4.60442	4.57948	6.61552	6.27463	5.82272	5.31033	5.37235	5.55221	6.6482	5.54587	6.50408	4.94069	5.35257	4.43622	6.17692	5.24491	5.16711	6.22136	5.0893	6.10998
ENSG00000163171 : CDC42EP3	5.71109	5.43591	5.36479	5.88272	4.99165	6.51092	7.10223	6.72631	6.54574	6.1332	6.58709	7.12725	6.89162	6.28334	7.03252	5.94198	6.35209	5.82426	6.8435	6.14738	7.77234	7.617	6.66196	6.89431
ENSG00000196935 : SRGAP1	4.86669	4.93459	5.66034	4.75803	4.64543	4.93174	6.56428	5.99505	6.45113	5.05799	5.88859	6.70319	6.39639	6.47688	6.28732	4.93242	5.59353	5.525	6.20832	5.72943	6.84372	6.66802	5.66178	5.6589
ENSG00000150347 : ARID5B	6.40222	6.6503	6.98502	6.58809	6.11995	7.34046	7.85804	7.14881	7.50841	6.77255	7.11603	7.69402	7.46616	7.27032	6.87056	6.80534	6.93578	7.10332	7.37787	6.65356	8.24627	8.21625	6.61496	7.8408
[truncated: 792 more rows]

## Sheet: CBX8
	Healthy1	Healthy2	Healthy3	Healthy4	Healthy5	Healthy6	AILD1	AILD2	AILD3	AILD4	AILD5	AILD6	AILD7	AILD8	AILD9	AILD10	AILD11	AILD12	AILD13	AILD14	AILD15	AILD16	AILD17	AILD18
[truncated: 876 more rows]

[truncated: 13 more sheets: CEBPZ, CREBBP, ESRRA, IKZF1, MEF2C, NCOR1, NR2C2, POLR3A, SREBF1, SREBF2, SUPT20H, ZNF217, ZNF274]
