# Supplementary material for: Familiarity Breeds Strategy: In Silico Untangling of the Molecular Complexity on Course of Autoimmune Liver Disease-to-Hepatocellular Carcinoma Transition Predicts Novel Transcriptional Signatures
Source: Cells. 2021 Jul 29;10(8):1917. doi: 10.3390/cells10081917 (PMC8394127; doi:10.3390/cells10081917)
Supplement: Supplementary file 1 [file cells-10-01917-s001.zip › Supplementary Files/Table S7. Expression profiles of key transcriptional modules in HCC.xlsx]

## Sheet: BCL11A
	Nontumor1	Nontumor2	Nontumor3	Nontumor4	Nontumor5	Nontumor6	Nontumor7	Nontumor8	Nontumor9	Nontumor10	HCC1	HCC2	HCC3	HCC4	HCC5	HCC6	HCC7	HCC8	HCC9	HCC10	HCC11	HCC12	HCC13	HCC14	HCC15	HCC16	HCC17	HCC18	HCC19	HCC20	HCC21	HCC22	HCC23	HCC24	HCC25	HCC26	HCC27	HCC28	HCC29	HCC30	HCC31	HCC32	HCC33	HCC34	HCC35	HCC36	HCC37	HCC38	HCC39
ENSG00000181656 : GPR88	9.47978	8.07682	8.2854	8.224	8.01681	8.46761	8.36632	8.53916	8.34873	8.47168	2.80735	3	2.58496	2.58496	9.76487	2.80735	4	9.17742	3.45943	2.80735	10.4168	7.13955	9.65821	4.24793	3	9.05257	7.62936	9.47371	11.6961	9.14466	2.58496	10.5285	2.58496	4.85798	10.8611	9.17991	3	2.58496	8.26209	10.1662	8.7039	8.33092	8.21917	3	6.93074	8.12412	7.9542	7.91289	7.57743
ENSG00000125398 : SOX9	5.88264	5.45943	6.50779	6.90689	5.64386	6.62936	6.44294	6.22882	5.52356	5.52356	11.4466	11.2592	10.2574	9.12928	9.42836	9.8857	11.2533	8.18982	10.7279	10.4073	7.35755	8.95128	9.14211	9.97871	9.99294	8.33539	8.36632	8.55075	4.75489	6.94251	8.11894	8.43045	11.4372	10.4605	9.47168	8.09276	9.69	8.08215	8.53916	3.16993	8.74147	9.19229	2.80735	7.42626	8.76155	5.55459	10.3465	8.53528	8.5157
ENSG00000158104 : HPD	13.1504	12.8765	12.7033	12.6669	12.7398	13.0755	13.0244	12.794	12.6673	12.9469	8.74819	7.62205	8.7039	4.24793	11.697	8.98299	6.62936	13.1596	9.8933	12.1777	12.478	9.82337	10.2656	6.6865	4.75489	12.318	12.1241	10.809	11.7	9.83447	5.04439	12.5988	9.73471	12.6502	7.02237	13.2512	9.26679	10.8361	11.5113	9.50184	3.58496	9.16742	12.7545	13.2845	12.4934	13.0447	12.2583	12.8886	12.851
ENSG00000066468 : FGFR2	8.49185	8.82972	8.45533	8.46761	8.72451	8.38802	8.40088	8.54303	8.37504	9.01681	10.6952	9	9.31288	10.5641	8.17493	10.3208	11.0888	10.0954	9.65642	10.2252	6.96578	4.9542	9.25267	10.3848	11.3106	9.50184	7.45943	9.783	8.12928	5.83289	10.4073	8.54303	6.30378	7.22882	7.27612	3.90689	8.86419	10.8025	4.32193	9.93074	9.32643	7.47573	5.64386	8.46352	8.09803	6.70044	8.31741	7.17991	7.83289
ENSG00000140465 : CYP1A1	8.97441	9.01959	8.88874	8.83289	8.8009	10.3465	10.3794	8.76155	8.46352	8.58496	4.64386	4.75489	5.08746	6.32193	5.93074	12.8609	5.04439	5.85798	4.85798	5.49185	5.64386	7.18982	5.04439	4.85798	4.39232	8.12412	5.2854	6.45943	5.08746	4.80735	4.45943	6.79442	5.08746	9.48985	5.78136	9.89026	6.42626	4.64386	4.70044	9.45121	4.39232	5.58496	5.2854	6.16993	6.18982	8.76487	8.09803	7.30378	6.96578
ENSG00000136231 : IGF2BP3	3.70044	4.08746	3.45943	3.45943	3.32193	3.80735	3.45943	3.58496	3.80735	3.58496	3.16993	3.45943	4.39232	9.97011	8.84549	5.32193	8.58496	5.12928	3.70044	8.94544	8.77808	8.60363	5.78136	4.70044	9.16491	7.90689	4.45943	4.08746	3.70044	4	3.70044	6.85798	9.78627	3.70044	4.58496	4.32193	4.16993	5.67243	10.0028	8.08215	9.86573	7.98868	5.49185	3.32193	3.45943	3.70044	4	4.75489	3.70044
ENSG00000111341 : MGP	6.59991	7.2384	8.01123	7.70736	6.16993	5.83289	6.18982	7.66534	7.42626	6.94251	10.9491	12.2079	6.87036	4.58496	8.37069	10.5304	6.78136	8.86109	6.55459	9.24317	6.37504	6.9542	7.73471	4.9542	6.40939	9.33762	9.99577	4.39232	6.62936	9.00843	7.74819	5.58496	3.32193	9.57175	3.70044	5.12928	4.45943	9.13443	7.76818	5.12928	4.52356	10.7381	5.20945	7.30378	9.65642	7.43463	9.42417	9.01402	9.03617
ENSG00000106688 : SLC1A1	9.30378	8.79442	10.2276	10.1137	10.6978	9.98726	9.98584	9.37069	9.02514	9.32867	5.32193	4.32193	3.45943	3.80735	6.06609	3.58496	8.64746	4.85798	6	5.2854	10.4062	7.16993	9.68124	9.42836	8.88874	8.93369	8.02237	9.14975	8.99435	7.61471	8.99152	6.78136	3.45943	8.17991	7.66534	6.40939	9.41151	7.07682	7.87652	9.03892	8.45943	8.92778	2.80735	10.3163	10.2479	8.72792	8.26209	10.0389	9.92778
ENSG00000134365 : CFHR4	11.6764	11.3191	12.1199	12.1183	12.3715	11.4152	11.3426	11.4404	11.4964	11.5527	7.37504	5.08746	10.3696	4.85798	9.9629	8.91588	6.94251	11.4189	10.8154	7.32193	7.42626	8.80413	9.03067	7.9542	7.78136	10.8502	11.5793	11.5459	11.7108	11.5527	10.9607	11.6402	4.32193	6.56986	10.0362	7.76818	11.9758	5.75489	10.7082	11.0396	9.06609	10.0417	10.3072	10.0417	10.9578	11.1124	12.2986	9.90689	11.5661
ENSG00000091831 : ESR1	8.90388	9.0634	9.13699	9.0634	9.00843	8.64024	8.55459	8.94251	8.84235	8.85487	3.90689	5.16993	3.90689	3.45943	5.12928	3.80735	3.32193	3.90689	3.32193	4	3.70044	3.90689	8.26209	3.16993	3.32193	7.14975	4.85798	6.37504	7.26679	5.97728	4.70044	5.61471	4.32193	6.30378	4.45943	6.44294	5.2854	3.90689	4.70044	3.58496	5	4.39232	4.52356	4.16993	6.97728	9.31741	5.08746	6.79442	8.43045
ENSG00000090104 : RGS1	7.80735	5.39232	8.20457	7.81378	7.22882	8.86109	8.81378	7.07682	7.19967	8.24793	6.50779	9.36851	8.14466	5.72792	6.90689	6.50779	7.71425	7.85798	4	8.01681	8.37504	8.08215	5.24793	5.75489	6.74147	9.32643	9.14466	5.70044	5.12928	8.29921	7.77479	5.39232	10.0755	7.58496	6.10852	7.17991	9.21675	7.65821	6.89482	6.65821	10.8956	7.83289	2.80735	5.78136	9.23601	4.24793	6.70044	7.39232	7.75489
ENSG00000151012 : SLC7A11	3.45943	3.16993	3.45943	3.16993	3.16993	3.32193	3.45943	3.45943	3.58496	3.45943	4.58496	3.80735	4.32193	4.58496	6.72792	3.58496	3.90689	4.45943	3.16993	3.80735	7.59246	6.40939	4.64386	4.58496	3.90689	3.45943	6.47573	4.16993	3.32193	4.45943	3.32193	4.24793	4.64386	5.32193	5.24793	8.30378	5.72792	6.22882	8.45533	4.08746	4	7.07682	6.75489	3.58496	5.80735	3.70044	3.58496	5	3.58496
ENSG00000162692 : VCAM1	8.67596	7.91886	8.10329	7.88874	7.99435	8.03342	7.7879	8.14466	7.85798	8.68299	6.96578	8.30378	9.84235	9.0954	9.75989	8.77808	8.90989	10.4073	9.80735	8.41363	7.62205	11.4152	9.52552	10.0821	6.35755	8.81057	9.67596	7.89482	7.37504	7.43463	9.51964	10.0607	6.96578	7.53916	7.48382	7.67243	7.33092	8.29921	8.79766	5.9542	8.90087	10.403	4.24793	7.49985	9.35755	6.55459	8.7879	8.26209	8.04439
ENSG00000065833 : ME1	6.56986	7.41785	6.58496	6.47573	6.2854	6.42626	6.59991	6.30378	6.39232	6.42626	6.30378	7.66534	6.24793	8.53138	9.27146	6.16993	7.3837	7.98299	4.39232	6.67243	9.86419	9.40727	8.74483	8.32643	9.56986	7.86419	9.11374	8.55842	6.44294	8.27612	7.72792	4.85798	7.91289	8.3966	5.9542	5.04439	9.09276	6.61471	11.3242	7.92481	9.06609	10.2691	4.52356	6.14975	10.6156	9.80252	8.33539	8.53138	8.93074
ENSG00000168389 : MFSD2A	9.37504	9.19722	8.21917	7.90689	8.48382	9.67419	9.58684	9.51373	9.21432	9.89178	4.9542	4.90689	4.9542	4.85798	5	5.08746	4.90689	4.85798	5.04439	4.9542	6.70044	4.75489	7.22882	5.52356	5.32193	7.22882	7.5157	7.29462	8.09803	10.5177	7.50779	5.97728	4.90689	6.49185	5.9542	5.16993	7.70044	5.24793	7.59991	5.80735	5.42626	6.14975	4.85798	5.9542	5.97728	9.45121	5.16993	9.32418	7.54689
ENSG00000272602 : ZNF595	4.75489	4.16993	3.70044	4.24793	5.49185	4.70044	5.08746	4	3.80735	4.90689	3.58496	3.58496	3.90689	3.80735	7.74147	3.16993	7.5157	3.45943	4.08746	3.16993	6.16993	4.85798	6.44294	5.83289	3.90689	4.32193	3.45943	7.30378	8.16993	9.38586	3.90689	5.04439	6.49185	5.24793	7.90087	7.03342	3.58496	3.32193	3.32193	8.68299	8.20457	3.58496	6.71425	3	4	3.70044	4.70044	4.32193	3.90689
ENSG00000005471 : ABCB4	9.42417	10.0098	9.56415	9.3015	9.88722	10.6375	10.4615	9.67772	9.30834	10.268	8.50383	3.58496	9.14211	5.58496	9.23122	6.33985	7.87652	7.30378	8.08746	6.52356	8.45121	8.50383	10.5275	9.16993	4	12.0014	11.0755	9.93958	10.1586	11.1917	9.69349	10.3432	6.89482	9.17243	9.50383	9.94105	10.2854	5	8.90989	9.07682	5.93074	8.98868	8.93369	10.9476	10.1712	11.9392	9.86573	9.76984	10.6064
ENSG00000138685 : FGF2	3.16993	3.70044	4.08746	4.32193	4.08746	3.80735	3.90689	3.32193	3.70044	3.45943	3.45943	3.45943	3.32193	3.45943	3	3.16993	3	3.45943	3.45943	3.32193	3.32193	3	3.45943	3.16993	6.32193	3.45943	3.32193	3.45943	3.32193	3.45943	3.16993	3.45943	4.9542	3.80735	3	6.04439	6.18982	3.16993	3.32193	3.58496	3	3.45943	3	3.32193	3.45943	8.27612	3.45943	3.90689	3.70044
ENSG00000023445 : BIRC3	5.24793	5.90689	6.26679	6.12928	5.9542	6.06609	6.02237	6.71425	6.88264	5.72792	6.20945	6.59991	7.93074	4	8.14466	6.08746	7.21917	7.31288	5.45943	5.80735	7.57743	7.01123	7.09803	8.13443	11.8884	7.21917	9.16993	8.01123	4.32193	5.80735	9.25503	8.41363	8.23362	7.91886	9.18982	8.75489	6.53916	9.36413	9.65464	5	10.8803	9.68124	5.12928	5.52356	8.7039	5.42626	9.33092	8.224	8.2854
ENSG00000008517 : IL32	8.08215	6.65821	6.94251	7.03342	7.16993	7.35755	6.89482	9.0634	8.64746	8.98014	7.67243	11.0217	10.5708	6.35755	10.4727	9.55651	8.87344	11.1235	6.87036	10.6537	11.7826	11.3465	10.7237	8.17991	10.4645	11.0914	12.9088	10.9069	7.96	9.78627	10.5641	11.9348	9.37504	11.1472	10.0526	10.4263	9.57743	10.4939	10.891	8.94251	11.6013	12.1273	10.6935	10.2503	12.2444	7.93664	12.1696	11.7427	11.8242
ENSG00000163687 : DNASE1L3	10.9672	9.97011	10.0821	9.64566	10.1948	9.80574	9.49586	10.1254	9.93074	10.5038	5.49185	6.53916	8.26209	5.20945	6.93074	6.62936	6.70044	9.08746	5.83289	7.49985	5.49185	6.96578	7.9542	4.80735	6.96578	9.40088	7.70044	5.80735	6.87036	5.88264	6.47573	7.15987	5.52356	7.39232	4.80735	6.6865	4.64386	7.56986	6.02237	4.70044	5.58496	6.89482	6.40939	7.57743	7.43463	9.83289	4.90689	8.11374	7.14975
ENSG00000125148 : MT2A	13.1016	12.7211	13.6026	13.6272	13.5824	12.92	13.1021	13.2578	13.316	12.8992	8.21917	9.92481	10.3998	9.60733	10.9307	8.65464	10.0795	11.3619	8.67948	8.75154	11.7254	10.102	12.944	10.9241	9.48583	12.0681	11.1793	9.74147	10.032	9.48382	9.01402	9.79928	11.0492	12.8975	9.04712	11.6078	10.7977	8.64746	12.2998	7.86419	10.2456	12.1456	12.2685	10.3072	12.6664	11.3476	10.6528	13.0333	12.9753
ENSG00000183549 : ACSM5	10.2312	11.5226	10.8925	11.0498	11.1137	10.8665	10.7731	10.9396	10.7756	10.9024	5.52356	5.88264	6	5.78136	9.77149	7.12928	5.72792	8.75489	8.224	7.9542	9.3966	9.77643	9.50779	6.84549	4.9542	9.77314	8.13955	9.52748	8.10329	10.4798	8.11894	6.49185	6.37504	7.8009	9.38586	10.7056	7.03342	9.47573	7.99435	8.86728	8.35755	9.46352	7.20945	9.9571	10.2992	11.6234	9.32193	10.0647	10.3848
ENSG00000123689 : G0S2	11.5483	8.20945	9.37069	9.49985	9.24555	7.87036	7.78136	9.58496	9.56605	9.67066	5.67243	8.02791	7.37504	8.02791	8.08215	8.29002	6.42626	7.01123	4.90689	7.63662	11.0614	6.20945	10.3072	10.4868	10.5594	9.83289	8.64746	9.58684	8.75489	11.7952	10.8202	9.54496	9.17991	8.61839	9.96	8.61839	10.3465	4.9542	9.56986	8.26209	6.24793	7.57743	9.40088	6.9542	8.88264	10.6366	7.2384	8.46352	9.13443
ENSG00000135914 : HTR2B	4.45943	3.90689	4	3.70044	4	4.16993	4.16993	4.16993	4.16993	4.90689	3.90689	8.86728	3.32193	3.16993	4	5.2854	3.80735	5.64386	7.63662	4.32193	2.80735	3	4	3	3.32193	6.6865	5.58496	3.58496	3.45943	5.39232	3.32193	4.80735	3.16993	4.16993	3.70044	6.37504	4	4.39232	3.45943	3.45943	3.16993	5.58496	3	8.65105	6.24793	4.16993	4.80735	5.64386	6.2854
ENSG00000173702 : MUC13	5.39232	5.04439	5.24793	5.35755	5.20945	5.04439	5.08746	5.2854	5.2854	4.58496	4.85798	9.76155	5.72792	4.80735	5.42626	6.90689	6	7.69349	5.04439	6.89482	6.80735	5.80735	9.75489	5.20945	6.65821	7.15987	7.58496	7.86419	6.32193	6.06609	8.71425	8.83289	6.18982	5.75489	5	4.9542	8.16993	8.40939	8.20457	5.08746	9.84392	10.5343	5.12928	5.2854	5.85798	5.08746	7.9542	8.31741	7.06609
ENSG00000137731 : FXYD2	6.45943	7.03342	8.05528	7.88264	8.37504	6.33985	6.70044	6.56986	6.40939	6.18982	9.74315	6.82018	9	7.84549	7.01123	7.02237	9.94105	11.1228	8.42626	9.17742	5.20945	9.89785	5.12928	8.92778	5.35755	6.20945	8.28077	5.52356	5.35755	5.04439	5.39232	5.85798	6.75489	6.59991	5.39232	5.39232	5.93074	10.0389	5.39232	5.08746	4.9542	6.39232	5.64386	5.32193	8.92184	5.20945	7.96	5.97728	5.12928
ENSG00000187772 : LIN28B	2.80735	3.32193	3.16993	3	3	3.16993	3	3	3.16993	2.80735	3	3	3.32193	3.16993	8.93958	3	3	3	3.16993	2.80735	3	3.16993	3.16993	3.32193	3.16993	3.16993	3	3.45943	4.16993	6.45943	2.80735	4.24793	10.0741	3.32193	7.75489	8.76155	3.16993	3	5.08746	5.97728	8.28077	3	3	3.16993	3.16993	3	3.16993	3.16993	3
ENSG00000184292 : TACSTD2	6	6.40939	6.79442	6.58496	5.90689	7.02237	7.25739	4.75489	5.04439	4.64386	4.08746	5.90689	3.32193	3.32193	3.58496	3.45943	3.32193	3.45943	3.16993	4.24793	4.16993	3	4	3	4.45943	5.85798	4	7.44294	4.90689	4.39232	3.45943	3.58496	3.32193	6.61471	3.16993	3.80735	3.32193	3.45943	4.39232	4.08746	3.45943	10.4798	3.16993	3.90689	4.9542	3.58496	3.58496	4.08746	3.70044
ENSG00000106025 : TSPAN12	8.19476	8.57365	8.34873	7.76155	8.43879	8.45533	8.48382	8.05528	8.02791	8.55075	8.97441	6.33985	7.7879	7.78136	7.94837	5.55459	9.65464	6.72792	4.08746	8.10329	8.29921	6.87036	9.42417	8.19476	8.73471	8.62205	6.44294	7.69349	7.42626	7.05528	7.90689	7.49985	4	6.83289	6.14975	4.64386	7.46761	6.18982	8.18488	3.90689	7.84549	6.98868	3.45943	8.27146	8.64024	4.08746	8	7.64386	7.57743
ENSG00000105810 : CDK6	7.05528	7.52356	7.57743	7.33985	7.98299	7.12928	6.62936	7.36632	7.14975	7.57743	8.81698	7.30378	8.41785	9.77149	8.45533	9.37504	6.58496	7.02237	8.71425	9.33985	5	8.73132	6.98868	4	3.90689	8.2854	7.6865	7.37504	4.9542	5.70044	5.04439	7.78136	9.83447	8.08215	8.36194	10.6502	6.40939	5.2854	9.19229	3.90689	6	8.65105	8.96	9.24555	7.87036	7.98868	7.46761	7.33985	8.07146
ENSG00000167766 : ZNF83	4.16993	4.24793	4	3.58496	3.70044	3.80735	3.58496	3.90689	3.45943	4	7.13955	7.62936	6.82018	6	6.24793	7.37504	3.58496	4.85798	3	4.39232	6.2854	6.59991	3.80735	3	3.16993	4.85798	4.80735	7.70736	6.2854	6.91886	3.16993	6.24793	6.35755	4	7.36632	6.45943	3.32193	3.80735	3.16993	5.16993	7.19967	5.70044	3.32193	3	4.24793	4.80735	3.45943	4.39232	4.75489
ENSG00000143228 : NUF2	2.58496	2.80735	2.80735	3	2.80735	3	3	2.80735	2.80735	2.80735	5.64386	4.16993	5.24793	7.97154	6.71425	6.2854	5.85798	3.80735	6.10852	6.72792	5.08746	4.52356	3.45943	5.08746	4.64386	3.16993	4.39232	4.24793	6.71425	6.80735	7.59246	4.75489	7.76818	3.45943	7.11894	5.85798	6.61471	6.20945	5.61471	6.72792	8.71768	5.72792	6.10852	4.16993	3.70044	2.58496	3.58496	2.80735	3.80735
ENSG00000121966 : CXCR4	7.72792	4.80735	7.93664	7.76818	6.96578	8.51175	8.39232	6.56986	6.22882	8.05528	9.23122	9.0954	7.77479	7.64386	7.98299	7.57743	8.90689	8.80735	5.61471	8.64024	8.07146	8.11894	6.39232	5.49185	8.33985	8.91588	9.91886	6.02237	8.37938	7.49185	7.78136	6.90689	8.89482	8.67948	5.61471	7.76155	7.62936	9.49785	7.56224	6.22882	9.7039	9.15987	5.2854	6.50779	9.22882	5.04439	8.11894	8.83289	8.99718
ENSG00000118004 : COLEC11	10.3242	9.59246	9.90989	9.76155	9.72451	9.89482	9.77479	10.2131	9.93958	10.0444	8.74483	10.7448	7.14975	10.8994	9.7211	8.74819	9.87036	8.66178	9.47168	9.10329	6.50779	5.9542	8.11374	6.2854	7.16993	10.1649	8.42626	10.599	7.18982	8.85798	8.04439	5.93074	6.30378	9.54496	7.94251	9.05528	5.49185	6.33985	8.26209	7.03342	5.52356	9.09011	7.26679	6.59991	9.05799	8.60733	8.36632	8.86728	8.87652
ENSG00000142583 : SLC2A5	4	4.58496	4	4.32193	4	4.08746	4.39232	4	4.45943	4.08746	3.58496	4.16993	4.16993	3.45943	3.58496	3.70044	3.70044	3.70044	3.80735	3.80735	9.01959	3.70044	7.65821	3.90689	3.58496	4.16993	4.52356	3.80735	4.08746	5.20945	3.80735	3.58496	5.04439	7.41785	4.39232	3.70044	7.94837	4.24793	7.82018	3.90689	6.96578	7.22882	3.80735	3.70044	5.67243	3.90689	3.80735	3.80735	3.90689
ENSG00000179750 : APOBEC3B	3.70044	4	3.45943	3.90689	3.58496	3.90689	3.80735	3.32193	4	3.80735	3.45943	7.39232	5.35755	3.80735	7.54689	5.08746	5.9542	5.90689	4.80735	7.03342	7.88874	9.96434	5.80735	5.16993	5.67243	5.52356	5.83289	6.20945	4.80735	7.19967	5.39232	6.44294	5.88264	6.90689	9.13955	7.07682	6.71425	8.19967	7.50779	6.24793	6.82018	5.80735	7.04439	3.58496	5.72792	4	5.55459	4.32193	5.61471
ENSG00000175329 : ISX	4	3.80735	3.58496	4.08746	3.45943	4.08746	4.16993	3.90689	4.70044	3.70044	3.58496	3.45943	6.04439	6.37504	5.55459	5.55459	4.24793	8.01123	7.07682	7.31288	4.32193	7.98299	7.02237	7.01123	3.70044	3.70044	3.32193	3.70044	6.14975	3.70044	3.58496	3.70044	5.32193	3.32193	6.12928	3.58496	3.90689	8.06609	4	3.58496	3.32193	3.45943	3.70044	3.70044	4.58496	3.45943	3.90689	3.45943	3.58496
ENSG00000180596 : HIST1H2BC	5.78136	5.58496	5.9542	5.67243	5.32193	5.16993	5.16993	4.45943	4.70044	4.58496	6.55459	6.65821	8.19476	5.80735	5.16993	4	6.2854	7.17991	6.02237	4.16993	5.61471	8.37069	5	8.24317	5.61471	5.58496	9.01681	8.25267	5.75489	4	5.55459	7.33092	6.62936	5.32193	4.39232	5.42626	5.20945	4.39232	7.40939	4.80735	4.52356	4.45943	6.12928	3.70044	6.94251	5.2854	6.40939	8.48784	5.9542
ENSG00000144837 : PLA1A	7.17991	7.67243	8.77808	8.40514	8.73471	8.98584	8.98299	8.51175	8.31741	8.75822	4.16993	5.52356	7.07682	6.56986	8.09276	4.64386	6.79442	8.08746	7.45121	7.22882	7.91886	8.47978	8.78463	5.39232	5.55459	8.62936	7.65821	8.9629	5.67243	6.42626	4.16993	7.32193	8.04439	8.32193	10.5718	8.76487	10.1472	7.76155	6.65821	6.79442	8.98299	7.46761	7.26679	4.64386	9.22882	7.80735	7.26679	7.43463	9.30834
ENSG00000171903 : CYP4F11	8.24793	7.70044	7.58496	7.60733	8.14466	7.93074	7.76818	7.90087	7.48382	8.03892	3.90689	4.16993	6.74147	3.90689	6.82018	5.39232	5.9542	6.32193	5.45943	4.08746	9.5216	6.88264	9.2384	6.65821	5.72792	7.98299	5.49185	7.97154	9.21432	9.09011	7.6865	6.9542	3.90689	8.25267	7.44294	6.55459	7.49985	6.52356	8.46761	8.49586	6.55459	7.9542	7.73471	7.35755	8.91886	8.75822	7.56224	9.07146	8.53916
ENSG00000144476 : ACKR3	6.24793	5	6	5.67243	5.35755	5.35755	5.20945	5.85798	5.93074	4.90689	8.50383	7.9542	7.49985	7.04439	7.62936	6.14975	8.59619	7.07682	8.87344	6.45943	9.33539	6.65821	6.6865	8.27612	7.98868	8.16993	7.43463	8.19476	8.61102	8.2854	6.18982	7.2384	5.75489	7.15987	5.16993	6.12928	8.82018	8.56986	6.16993	5.97728	6.62936	7.42626	6.30378	5.88264	8.05528	9.75656	7.40088	7.71425	6.88264
ENSG00000168405 : CMAHP	6.94251	7.34873	6.2854	6.20945	6.85798	4.90689	4.70044	7.32193	7.29462	7.33092	5.9542	6.67243	6.6865	3.80735	6.52356	6.64386	4.32193	5.08746	7.18982	4.39232	5.49185	4.90689	6.06609	3.45943	5.08746	6.93074	6.16993	8.36632	6.83289	9.31515	6.87036	7.14975	6.42626	4.70044	4.24793	4.39232	4.08746	3.90689	4.16993	4.16993	7.06609	6.74147	7.5157	4.32193	5.20945	5.80735	3.90689	5.55459	7.52356
ENSG00000155307 : SAMSN1	5.90689	5.64386	6.83289	6.35755	6.06609	5.93074	6.10852	5.70044	5.52356	6.12928	5.61471	6.93074	6.49185	3.80735	6.22882	4.75489	5.39232	7.2384	3.58496	5.85798	5.04439	5.75489	5.67243	3.16993	4.58496	7.12928	7.24793	4.08746	4.64386	5.70044	5.24793	4.90689	8.35315	5.80735	6.04439	6.30378	6.61471	6.35755	5.88264	4.75489	9.64386	7.09803	3.45943	5.88264	6.33985	4.24793	4.39232	5.97728	7.47573
ENSG00000072694 : FCGR2B	8.2384	6.97728	6.84549	6.76818	6.62936	6.80735	7.02237	6.40939	6.84549	7.22882	4.32193	7.05528	4.58496	4.45943	4.75489	5.04439	4.52356	4.32193	3.58496	5.45943	4.39232	5.04439	5.35755	4	3.80735	7.37504	6.74147	6.55459	5.83289	10.6339	3.90689	4.90689	5.70044	5.39232	5.67243	4.08746	6.78136	4.32193	5.52356	4.16993	4.39232	5.64386	4.08746	4.16993	5.12928	7.62205	4.24793	6.22882	5.9542
ENSG00000204604 : ZNF468	4.75489	4.64386	4.64386	4.16993	4.45943	4.90689	5	3.45943	3.80735	3.45943	7.82655	7.45943	7.08746	7.16993	6.84549	6.12928	7.2854	5.64386	4.08746	6.62936	5.70044	7.56224	5.52356	5.85798	6.40939	4.75489	4.75489	5.72792	6.18982	7.58496	3.32193	4.75489	7.52356	6	7.66534	7.16993	6.08746	4.24793	4.24793	7.05528	8.01123	7.40939	3.32193	3.32193	4.45943	6.44294	4.08746	4.80735	4.24793
ENSG00000196352 : CD55	8.44708	7.46761	7.34873	7.13955	7.43463	8.224	8.08746	7.25739	6.78136	7.2854	5.83289	6.58496	6.74147	5.35755	6.02237	5.9542	6.74147	5.39232	4.64386	6.44294	7.77479	4.75489	7.64386	4.24793	8.74147	6.97728	8.12928	7.88264	5.97728	5.58496	6.65821	6.82018	6.12928	7.94837	6.61471	7.88874	8.15987	7.36632	6.98868	8.84862	6.02237	9.49386	4.24793	7.27612	7.3837	8.95128	6.10852	7.46761	6.85798
ENSG00000187837 : HIST1H1C	9.37069	8.78463	8.18488	7.92481	8.11894	8.13955	8.04985	8.36632	8.10329	8.66888	8.08215	8.75154	11.4645	8.85487	8.3443	7.57743	8.55842	9.33316	9.72622	6.44294	9.46352	9.68299	9.12153	10.4522	8.26209	8.93958	11.3095	11.2906	10.9873	5.78136	11.1415	9.85643	10.584	9.04439	8.53138	10.8842	7.7879	6.98868	10.0741	9.49386	10.0084	7.61471	8.81057	6.20945	9.98014	10.3185	8.62571	10.8455	8.9571
ENSG00000176890 : TYMS	5.2854	5.70044	4.80735	4.58496	5.20945	6.26679	6.55459	5.80735	5.61471	6.02237	8.85175	8.6865	8.40939	10.0471	9.10066	9.20945	9.43045	8.60363	9.89785	9.36851	8.54689	9.13186	7.93074	9.30378	7.67948	8.02237	7.60733	6.24793	10.2958	10.2348	9.45943	8.00562	9.42206	9.40514	9.07414	9.31061	9.82814	8.70736	9.42417	9.66888	10.1997	8.43045	9.64024	7.91289	7.92481	6.80735	7.01123	6.30378	7.48382
ENSG00000139289 : PHLDA1	8.87036	8.05528	8.7039	8.73809	8.32193	9.78463	9.62205	8.43879	8.37069	6.74147	8.47168	8.55842	7.85175	7.22882	8.90689	7.04439	8.52748	7.62205	9.33762	7.29462	7.88264	7.82018	6.85798	5.64386	7.35755	8.55075	7.44294	8.53138	6.33985	6.12928	5.58496	7.84549	8.40514	8.04985	5.75489	10.2021	7.91886	6.91886	8.53528	3.90689	8.04985	7.85175	9.01123	6.2854	7.79442	7.55459	7.29462	7.80735	7.09803
ENSG00000153234 : NR4A2	6.89482	6.33985	6.9542	6.82018	6.02237	9.39874	9.34873	6.61471	6.61471	6.14975	5.12928	6.20945	6.98868	5.16993	4.9542	5.45943	5	5.12928	4.24793	5.04439	6.82018	4.80735	5.12928	5.2854	7.33985	6.42626	6.26679	4.90689	5.64386	6.44294	10.6573	4.85798	5.80735	4.85798	4.16993	7.24793	5.75489	5.2854	4.52356	6	8.633	5.49185	5.16993	5.35755	5.88264	5.35755	7.39232	6.39232	5.58496
ENSG00000026751 : SLAMF7	4.75489	4.75489	5	5.16993	5.04439	5.04439	5.24793	4.85798	4.85798	5.04439	5.88264	5.2854	7	4.39232	5.24793	4.45943	5.08746	5.88264	4.16993	5.45943	4.80735	5.08746	5.64386	4.39232	4.39232	5.70044	8.84235	4	4.39232	4.45943	5.08746	4.75489	10.0755	5.93074	3.90689	6.52356	4.58496	6.04439	5.16993	4.39232	10.4564	5.67243	3.70044	5.70044	6.94251	4.16993	4.80735	4.75489	5.24793
ENSG00000144642 : RBMS3	7.82655	7.3837	7.96	7.67243	7.25739	6.97728	6.89482	7.91289	7.56986	7.25739	7.19967	8.7879	6.18982	4.9542	6.16993	6.82018	6.18982	7.33985	5.24793	6.40939	5.16993	5.70044	6.2854	3.45943	4.45943	7.98299	6.9542	6.24793	6.45943	6.90689	6.24793	5.55459	3.45943	7.53138	3.45943	4.58496	5.49185	6.37504	5.16993	4.70044	3.58496	7.62205	4.90689	5.32193	7.13955	6.18982	6.9542	7.55459	7.36632
ENSG00000054219 : LY75	4.16993	3.80735	4.24793	4	3.80735	4.32193	4.58496	4.32193	4.24793	4.80735	5.12928	5.90689	6.16993	5.12928	5.20945	4.16993	4.64386	7.09803	4	4.64386	6.90689	6.80735	5.16993	3.16993	3.80735	5.49185	7.47573	4	6.06609	4.32193	4.58496	4.08746	7.35755	6	5.52356	5.20945	4.58496	4.70044	4.85798	3.58496	8.30834	5.2854	3.32193	4.80735	6.35755	3.32193	4.24793	5.35755	5.75489
ENSG00000019582 : CD74	10.1586	9.33762	10.196	10.7134	10.7985	10.4471	10.3061	10.69	10.4157	10.6321	10.2958	11.9723	11.375	9.07146	10.4838	10.1787	10.6211	11.2473	8.31741	9.98584	10.7993	10.8533	11.2228	7	8.71768	11.3559	12.2802	10.0362	9.49586	10.1098	9.70736	10.1241	12.0721	10.8353	12.3081	12.4841	11.0077	11.0389	10.5216	9.57175	13.5545	11.8842	8.30378	10.4388	11.5953	9.10852	10.3163	11.3146	12.3769
ENSG00000110848 : CD69	4.08746	3.45943	4.45943	4.45943	4.08746	5.97728	6.20945	4.08746	4.32193	6.37504	3.70044	5.04439	4.80735	2.80735	4.16993	4.39232	3.58496	6.35755	2.58496	4.64386	5	4.16993	3.70044	2.80735	3.58496	5.58496	7.35755	3.16993	3	3.16993	4.39232	4.08746	5.32193	4.45943	2.80735	4.16993	3.32193	4	3.58496	2.58496	6.67243	5.42626	2.58496	3.80735	6.30378	2.80735	2.80735	5.58496	4.58496
ENSG00000145476 : CYP4V2	9.69523	10.543	9.64386	9.41363	9.87652	10.5137	10.4157	9.60363	9.61839	10.1573	8.09803	8.07682	6.64386	7.62936	8.78136	8.61471	5.64386	9.64926	7.7879	8.30834	10.0728	6.30378	7.96578	9.11374	7.98868	8.99152	8.33539	9.15987	9.50383	10.1215	7.2854	8.54303	7.20945	8.66178	7.32193	8.06609	9.13186	9.60177	8.92778	8.50779	8.38802	6.79442	8.14466	9.94691	9.76653	11.4163	7.11894	9.73471	8.67243
ENSG00000188676 : IDO2	5.49185	5.42626	6.20945	6	6.84549	5.55459	6.12928	6.14975	6.12928	6.2854	3.16993	2.80735	3	2.80735	3.16993	2.80735	3	3	3	3	5.45943	2.80735	4.45943	3	3.16993	3.45943	3.70044	2.80735	7.15987	3.32193	3	3.32193	3.32193	3.32193	3.32193	3	3.16993	2.80735	3.32193	3	3.16993	3.16993	3	3	3.70044	3	3.16993	4.45943	3
ENSG00000138061 : CYP1B1	7.62936	6.61471	7.65821	7.48382	7.2854	6.24793	6.20945	6.55459	6.39232	6.56986	6.98868	9.98584	5.04439	5.32193	7.18982	9.92035	4.75489	8.77808	4.9542	6.58496	8.24793	5.80735	6.39232	6.58496	5.61471	7.21917	9.49185	6.80735	7.42626	9.09276	7.19967	6.72792	6.93074	8.42626	8.04985	7.94837	8.86728	5.20945	6.90689	7.53916	8.35315	9.10329	7.93074	6.52356	8.23362	7.2384	8.23362	8.82018	7.7879
ENSG00000178075 : GRAMD1C	7.91289	8.18982	8.25267	7.59246	8.44294	8.35755	8.34873	7.63662	7.54689	8.27612	6.22882	4.64386	6.40939	3.90689	6.78136	6.42626	5.9542	4.80735	6.14975	5.83289	7.97728	6.10852	7.79442	6.12928	4.70044	7.41785	5.64386	6.40939	6.32193	7.10852	6.65821	7.39232	3.58496	5.90689	5.45943	5.64386	6.49185	4.75489	6.26679	6.88264	7.05528	4.85798	6.14975	7.93664	7.16993	7.14975	4.90689	6.65821	7.70736
ENSG00000109861 : CTSC	8.82018	8.02791	7.69349	7.46761	7.75489	7.56986	7.66534	8.33539	8.26679	8.86419	8.17493	9.46964	8.34873	7.80735	9.17493	7.50779	9.19229	9.42836	5.42626	7.69349	8.75822	8.7879	9.5216	8.20945	6.12928	9.10066	9.48985	7.83289	8.45533	8.16491	7.8009	8.75822	10.3117	8.43463	9.36413	8.86728	8.7211	8.90689	9.10329	8.42206	11.1529	9.88722	5.39232	6.59991	8.98868	5.78136	7.74147	8.74147	9.34651
ENSG00000106483 : SFRP4	4.08746	4	3.80735	4.24793	4.08746	3.90689	3.90689	4.08746	4.08746	4.08746	5.97728	7.7879	4	4	4.32193	6.90689	4	3.70044	3.70044	4.75489	3.80735	3.90689	4.08746	4.08746	4.08746	6.59991	7.5157	3.90689	3.70044	5.58496	4	4.16993	3.90689	6.82018	3.58496	3.90689	3.90689	3.58496	6.61471	3.80735	3.58496	8.74819	3.80735	3.90689	6.45943	4.24793	6.56986	5.72792	5.32193
ENSG00000143248 : RGS5	8.56986	9.42417	9.43671	9.33092	9.32193	9.17742	9.01681	10.0196	9.8933	9.70044	12.0203	11.3515	10.8416	8.90087	10.3783	10.0821	10.7936	11.5836	10.2312	10.7305	9.98299	10.5068	10.5236	9.5216	9.35315	8.53528	9.85798	9.29692	11.7665	11.4984	10.6528	8.96867	5.80735	10.3576	7.48382	9.7211	8.47573	11.825	8.59991	8.16491	4.90689	10.6411	10.5058	9.92778	10.9181	9.32643	10.2992	11.2228	10.3998
ENSG00000092421 : SEMA6A	6.93074	6.47573	6.20945	6.10852	6.22882	6.20945	6.12928	6.75489	6	6.55459	7.08746	9.4818	6.70044	4.24793	5.61471	5.55459	7.67948	6.62936	4.70044	6.79442	5.64386	10.2656	6.16993	5.78136	4.16993	5.88264	5.42626	6.76818	5.12928	4.9542	6.22882	4.70044	3.70044	7.7211	8.69	5.04439	7.88874	5.80735	7.45121	4.45943	7.36632	7.94251	4.90689	4.90689	7.22882	6.40939	5.70044	6.64386	5.45943
ENSG00000166927 : MS4A7	7.24793	7.97728	7.2384	7.25739	7.65105	7.64386	7.41785	8.29462	8.15482	8.84549	6.84549	9.29232	6.53916	5.24793	7.55459	7.35755	6.74147	8.08215	4.9542	7.30378	6.55459	7.32193	7.81378	4.70044	6.65821	8.65821	8.01681	6.59991	6.64386	7.33985	7.75489	6.65821	7.41785	7.32193	8.01123	7.64386	7.75489	8.69	6.35755	6.22882	9.88417	8.25739	5.75489	7.21917	8.00562	5.83289	6.58496	7.7879	9.64205
ENSG00000108375 : RNF43	6.24793	5.35755	5.42626	4.75489	5.64386	6.32193	6.14975	6.16993	6.06609	5.67243	8.2854	5.72792	6.80735	7.46761	6.45943	6.75489	6.26679	5.61471	8.12928	7.17991	6.83289	7.56986	6.08746	6.04439	4.80735	6.18982	4.9542	6.16993	6.30378	5.85798	4.90689	6.30378	8.01123	8.46352	6.55459	9.48583	6.78136	4.9542	6.64386	4.70044	4.64386	5.2854	5.80735	6.18982	5.70044	6.20945	6.42626	6.06609	6.16993
ENSG00000116701 : NCF2	5.32193	4.58496	5.39232	5.39232	4.58496	5.08746	5.20945	4.9542	4.52356	5.04439	5.04439	6.82018	6.42626	4	6.10852	6.42626	7.25739	6.06609	4.85798	5.88264	5.72792	5.12928	5.35755	4.39232	4.75489	6.08746	8.59619	7.06609	4.52356	5.20945	4.64386	5	7.33092	6.18982	4.80735	4.90689	6.02237	5.80735	6.47573	4.64386	8.25739	6.59991	4.08746	5.12928	6.94251	4.24793	5.16993	6.65821	6.72792
ENSG00000197442 : MAP3K5	7.64386	7.97728	7.85798	7.56224	7.49985	8.24793	8.31741	7.30378	7.30378	7.22882	5.61471	7.29462	6.79442	4.45943	5.93074	6.79442	4.85798	7.97154	4.45943	5.64386	8.97154	6.22882	8.63662	4.08746	8.00562	7.97728	8.15987	7.37504	8.0607	9.23362	8.91588	7.54689	6.65821	7.98299	6	6.12928	8.65105	7.31288	7.46761	8.65105	9.68825	7.93074	6.30378	6.37504	6.98868	7.09803	7.98299	8.85175	8.06609
ENSG00000162772 : ATF3	9.57932	8.79116	7.22882	7.18982	6.64386	9.18982	8.90989	8.5812	8.58871	8.52356	6.24793	7.57743	8.53916	6.64386	7.56224	6.30378	7.72792	5.9542	6.39232	7.59991	9.27612	6.94251	4.70044	6.39232	10.7566	7.93664	7.56224	5.93074	6.39232	7.74147	8.86419	6.32193	6.84549	7.85798	6	8.58871	7.17991	7.06609	7.54689	6.74147	8.32643	7.41785	8.75154	5.52356	7.96	8.99435	7.36632	7.73471	7.93074
ENSG00000165272 : AQP3	10.4242	10.0808	10.5736	10.3869	10.3837	10.5699	10.4676	9.99859	9.89026	10.4808	8.56605	10.102	9.68825	8.87344	8.84235	8.25267	10.9607	10.3072	8.93958	10.1472	9.42417	9.83763	9.81218	8.62571	10.0056	10.0224	9.41363	8.91289	6.72792	7.81378	7.99435	9.60363	10.0375	8.55842	6.39232	5.64386	9.02791	9.89785	8.32643	7.67243	8.76818	9	8.64746	9.20212	9.67948	7.05528	9.93074	10.927	9.72622
ENSG00000185905 : C16orf54	3.80735	4	4.24793	3.80735	3.45943	3.70044	3.70044	3.58496	3.70044	3.80735	4	4.80735	5.32193	2.80735	3.80735	4	3.45943	6.52356	3	4.52356	3.32193	4.58496	4.75489	2.80735	3.45943	5.64386	6.52356	3	3.90689	3.70044	4.16993	4.24793	7.35755	4.24793	3	4.24793	3.70044	3.16993	3.90689	3.90689	7.01123	5.64386	2.80735	4.70044	5.16993	3.45943	2.80735	4.16993	4.32193
ENSG00000099860 : GADD45B	10.3837	9.52356	10.0954	9.98584	10.3399	9.99859	10.1189	10.207	10.2432	9.65284	7.26679	8.46352	7.67243	8.27146	7.50779	6.72792	7.62205	7.39232	5.85798	8.03342	8.56605	6.18982	7.54689	7.90689	9.57743	9.0954	8.73471	7.39232	9	8.54689	11.2668	7.54689	8.18488	7.49185	6.58496	9.87498	8.5157	7.19967	6.82018	8.23362	8.57365	8.7879	7.52356	6.90689	9.10591	9.40301	9.45327	9.00282	7.66534
ENSG00000105699 : LSR	8.97441	8.90388	9.28309	9.47168	9.36194	9.20212	9.20945	9.69523	9.3015	9.0954	9.92926	10.2644	10.0647	9.47573	9.46352	10.7756	10.3072	8.96867	9.75322	9.67772	8.74819	9.87652	10.0888	10.2058	10.2107	9.77972	8.43879	10.0056	9.15735	8.60733	10.2119	9.52943	7.19967	9.04985	9.75822	5.39232	9.80252	8.47168	9.10591	7.56224	8.2384	6.37504	9.10066	9.30378	9.18982	8.87036	9.55075	9.52356	9.11894
ENSG00000125735 : TNFSF14	6.02237	5.04439	5.32193	5.52356	5.75489	5.32193	5.78136	6.20945	6.16993	5.70044	5.20945	4.70044	5.72792	4.75489	6.85798	4.9542	5	5.42626	5.20945	4.90689	5.90689	5.16993	5.83289	6.42626	6.61471	7.79442	8.96	5.72792	5.42626	6.02237	7.01123	7.91886	5.64386	5.52356	5.64386	5.67243	5.35755	5.35755	5.52356	4.9542	5	6.35755	7.84549	5.12928	5.78136	6.35755	9.3015	8.12928	8.10329
ENSG00000115419 : GLS	6.32193	6.40939	6.42626	6.42626	6.02237	5.97728	5.93074	6	6.16993	6.20945	7.32193	8.40088	7.45121	7.61471	7.94251	8.98868	8.31741	6.96578	7.43463	9.43045	9.09011	8.21917	9.59059	9.04985	10.1624	8.61839	8.14975	7.78136	7.2854	8.66178	8.96	8.62571	7.06609	6.40939	6.93074	5.52356	9.11634	7.3837	7.01123	7.66534	6.90689	8.78136	9.49985	7.62936	6.94251	7.41785	8.14975	8.97728	6.52356
ENSG00000107968 : MAP3K8	4.90689	5.42626	4.70044	4.58496	4.45943	4.52356	4.45943	5.2854	5.24793	4.32193	5.75489	4.9542	5.85798	4	5.49185	6.08746	4.08746	4.45943	5.55459	4.08746	6.18982	4.52356	4.08746	3.58496	7.01123	5.20945	5.64386	5.90689	3.58496	5.32193	4.16993	5.12928	5.93074	5.45943	4.58496	7.47573	6.30378	4.52356	4.80735	3.80735	5.42626	6.42626	4.16993	5.58496	5.2854	3.80735	4.90689	4.9542	5.35755
ENSG00000117586 : TNFSF4	5.08746	4.32193	3.90689	4.45943	4	4.64386	5.12928	4.32193	4.32193	4.39232	7.61471	8.5157	7.2854	6.64386	4.64386	4.45943	9.31741	6.65821	7.30378	7.88264	6.44294	4.90689	4.58496	8.11374	7.41785	7.49185	5.2854	6.42626	4.32193	5.55459	7.88264	6.62936	5.78136	4.58496	4.90689	5.20945	4.52356	5.2854	6.80735	5.80735	6.20945	5.49185	6.62936	4.80735	4.75489	4.64386	5.20945	4.45943	4.52356
ENSG00000138166 : DUSP5	8.3966	7.14975	7.2854	7.08746	7.04439	7.82655	7.82018	7.8392	7.34873	7.93664	5.88264	7.53916	6.67243	7.02237	6.04439	5.78136	11.3966	6.45943	7.57743	6.85798	8.98299	6.55459	6.47573	5.93074	7.76155	7.04439	7.04439	6.58496	5.75489	5.42626	5.85798	4.39232	6.84549	6.40939	5.16993	5.88264	7.8009	6.42626	6.75489	4.9542	7.29462	8.10329	6.33985	7.67243	6.83289	7.16993	6.22882	8.01123	6.42626
ENSG00000110077 : MS4A6A	9.56796	8.64746	8.83289	8.52356	8.97154	9.09803	8.86419	9.06878	9.00562	9.35535	6.44294	9.46557	7.3837	5.49185	7.76818	7.91289	7.20945	8.50383	5.80735	7.81378	6.65821	7.77479	8.19476	5.45943	6.2854	8.95128	8.8392	6.53916	6.82018	6.78136	6.94251	7.19967	7.06609	7.91886	7.72792	6.53916	8.06609	7.91886	7.70044	6.64386	9.67948	8.88264	6.22882	6.65821	8.28077	7.80735	7.11894	8.40939	9.73471
ENSG00000168685 : IL7R	5.85798	5.58496	6.35755	6.47573	5.90689	6.37504	6.26679	6.39232	6.16993	6.61471	5.85798	7.14975	6.97728	5.2854	6.49185	7.08746	6.2854	8.94544	5.20945	7.29462	5.9542	7.10852	6.14975	5.45943	6.6865	7.84549	9.25503	4.75489	5.24793	5.75489	6.72792	6.74147	6.6865	6.55459	5.12928	5.04439	5.12928	5.55459	6.58496	4.64386	7.07682	8.31741	5.35755	7.31288	7.49185	5.16993	5.49185	7.67948	7.33092
ENSG00000115165 : CYTIP	5.08746	4.70044	5.67243	5.58496	5.52356	6.22882	5.88264	4.90689	4.9542	5.39232	4.80735	5.2854	5.93074	4	4.80735	4.85798	4.80735	7.22882	3.90689	5.52356	4.70044	5.20945	5.20945	3.70044	4.70044	6.35755	7.49985	4.16993	4	4.64386	5	4.64386	8.43045	5.08746	3.58496	5.2854	5.04439	4.52356	4.80735	4.08746	7.88874	6.02237	4.08746	5.58496	6.35755	3.90689	3.90689	6.08746	5.08746
ENSG00000105835 : NAMPT	10.2703	10.2912	10.8297	10.6321	10.9241	10.6211	10.445	10.6294	10.7125	10.1059	7.31288	7.8009	7.70736	7.37504	9.55267	7.58496	8.43879	8.99718	7.26679	8.22882	11.1299	7.7211	10.4491	7.93664	10.8258	8.96867	10.4273	9.64926	9.44501	10.3287	11.0694	9.47573	8.54689	8.94837	9.72451	9.28309	9.68475	8.20945	11.2461	8.70736	9.56796	10.7381	9.03617	9.76487	10.875	10.6978	10.0715	10.7372	9.51964
ENSG00000102524 : TNFSF13B	6.37504	6.06609	6.71425	6.12928	6.2854	6.10852	6.16993	6.64386	6.18982	6.39232	6.12928	8.76487	6.80735	4.80735	6.52356	6.59991	6.18982	8.99152	4.16993	6.33985	6	7.10852	6.90689	6.58496	5.35755	7.35755	8.87344	5.42626	5.49185	6.80735	5.64386	6.12928	8.00562	7.11894	5.61471	7.09803	6.78136	7.03342	7.16993	5.04439	9.53722	8.16993	5.20945	5.83289	7.80735	5.78136	6.33985	7.90689	8.24317
ENSG00000162511 : LAPTM5	8.8392	8.17991	9.03617	8.97728	9.1472	8.81378	8.62205	9.21432	8.91289	9.06609	8.50779	10.8178	10.2444	8.25267	9.79442	9.24555	9.48583	10.1111	7.3837	9.7039	8.90388	9.50779	9.68299	6.96578	8.01681	9.98157	11.1861	8.02791	8.52356	9.34207	8.99152	8.82972	10.6707	9.98726	9.65821	9.14466	9.74651	10.1886	10.1849	7.7879	11.8162	10.4136	7.67243	8.38802	10.1497	7.35755	8.99718	9.93074	10.6707
ENSG00000060982 : BCAT1	3.90689	4	4.16993	4	3.90689	3.80735	4	4	4.52356	3.90689	5.80735	6.53916	5.80735	6.12928	6.22882	4.80735	6.59991	5.32193	4.39232	7.09803	4.45943	7.41785	4.64386	4.08746	4.32193	5.55459	8.80413	5.16993	5.42626	6.59991	4.80735	5.83289	6.67243	6.75489	5.12928	5.64386	6.76818	5.70044	8.27612	5.12928	7.89482	6.30378	4.39232	3.90689	6.62936	4.45943	5.35755	6.33985	6.87036
ENSG00000180573 : HIST1H2AC	9.28771	9.15735	7.70736	7.58496	7.83289	7.62936	7.74147	8.69	8.71425	9.29232	10.4868	10.3663	10.9837	9.92333	9.16993	8.49185	9.91588	9.97871	10.1984	8.33985	9.71081	10.4949	9.69697	10.2408	7.71425	9.23362	10.4336	11.1997	8.81378	6.24793	9.67066	10.7474	10.0014	9.62936	8.61471	9.68825	9.01123	7.32193	10.2396	8.27612	9.39232	8.18488	8.84235	5.61471	10.4522	9.33539	9.43879	10.0674	9.4818
ENSG00000277075 : HIST1H2AE	4.9542	4.24793	3.70044	3.70044	3.58496	4	4.16993	4.58496	4.45943	4.32193	4.45943	5.75489	3.70044	5	4.75489	3.90689	4.85798	4.58496	5.72792	4.16993	5.2854	6.50779	3.80735	4.90689	4.52356	4.16993	5.2854	4	7.22882	3.58496	6.08746	4.52356	6.72792	6.04439	4.32193	6.18982	4.39232	3.80735	6.49185	3.80735	4.85798	3.90689	4.39232	3.32193	5.35755	5.24793	4.58496	6	3.70044
ENSG00000160255 : ITGB2	6.55459	6.20945	6.6865	6.70044	6.40939	6.62936	6.90689	6.85798	6.44294	6.97728	6.42626	7.83289	8.45533	5.64386	7.31288	6.80735	6.6865	7.59246	4.90689	6.74147	6.12928	7.09803	7.69349	5.2854	4.9542	7.79442	9.65464	6.06609	5.35755	6.12928	6.30378	6.59991	9.3015	7.42626	6.40939	6.89482	7.81378	7.20945	8.14975	5.97728	10.23	7.62205	5.55459	7.04439	8.33092	5.49185	5.88264	7.61471	8.51964
ENSG00000090339 : ICAM1	6.79442	7.39232	7.20945	7.19967	7.18982	7.17991	6.80735	8.73132	8.32643	7.2384	6.62936	7.40939	8.04439	7.40939	8.22882	6.72792	8.28077	6.97728	4.75489	6.14975	7.63662	6.24793	6.32193	6.42626	10.7356	8.42626	9.66888	9.40301	5.55459	7.67243	6.18982	7.41785	8.04439	7.21917	8.3966	7.42626	9.32193	7.82655	9.17991	7.7211	9.33985	9.10591	7.42626	7.04439	8.29921	8.29462	9.11374	8.37938	9.2854
ENSG00000171703 : TCEA2	7.67948	8.70736	7.21917	7.29462	6.88264	7	7.10852	7.37504	7.17991	8.0607	6.98868	6.83289	7.33985	6.04439	6.04439	6.49185	6.62936	7.13955	6.45943	6.96578	8	5.55459	9.10066	7.98299	6.70044	8.20945	7.67243	7.04439	7.24793	8.82655	8.66178	6.89482	4.45943	7.59991	6.67243	4.75489	7.11894	6.35755	6.39232	7.70044	6.16993	6.80735	8.5157	7.98299	7.78136	10.0512	7.20945	8.20945	8.83289
ENSG00000169413 : RNASE6	5.70044	5.12928	6.39232	6.14975	5.88264	5.88264	5.58496	4.70044	5	5.20945	5	7.85798	6.55459	4.45943	6.32193	6.16993	6.39232	7.16993	3.90689	5.9542	5.67243	6.50779	6.24793	4.39232	5	7.44294	7.81378	5.20945	5.42626	5.49185	5.70044	5.9542	6.89482	6.39232	6.06609	5.52356	6.75489	7.07682	6.61471	5.58496	7.88264	7.49985	5	5	7.12928	4.32193	5.72792	6.79442	7.77479
ENSG00000140379 : BCL2A1	3.70044	3.70044	5.35755	4.58496	4.32193	4.39232	4.08746	4.08746	4.08746	3.80735	3.45943	3.45943	5.24793	3.32193	4.70044	3.32193	4.32193	5.08746	2.80735	4	3.58496	3.80735	4.16993	3	4	3.90689	8.01681	3.58496	3.32193	5.20945	3.45943	3.90689	6.2854	4.52356	3.45943	4.58496	4	4	4.39232	4.58496	8.01123	5.08746	3	4	5.39232	3.16993	3	6.32193	3.80735
ENSG00000251562 : MALAT1	11.6013	11.0272	11.3123	9.55267	9.90989	10.0112	7.94251	11.8408	10.1007	10.0768	12.0802	12.8773	12.0838	10.8234	12.1994	12.1251	11.8388	10.4305	12.5515	11.7549	11.3376	12.0792	11.6257	13.1738	11.9751	11.825	12.3301	9.37938	12.9602	12.8702	11.7574	10.4315	11.8769	12.6799	12.8999	9.98299	11.6225	11.7515	11.3134	12.1193	12.5859	11.8033	11.3896	10.8796	9.90238	11.8922	12.9887	12.7908	12.7973
ENSG00000078081 : LAMP3	4	4.08746	4.08746	4.52356	3.80735	3.90689	4.64386	4.16993	4.52356	4	4.52356	5.12928	8.08215	3.58496	6.06609	6.14975	6.24793	7.14975	4.08746	4.80735	5.39232	4.85798	4.45943	3.70044	3.70044	4.75489	6.9542	3.80735	3.90689	4.08746	5.72792	5.67243	7.90689	4.58496	5.39232	6.83289	5.70044	6.56986	5.75489	4.64386	8.54303	5.49185	6.42626	5.2854	5.75489	4.16993	3.80735	4.9542	4.52356
ENSG00000107796 : ACTA2	8.81698	10.0389	10.0661	9.92926	9.75656	9.25974	9.13443	9.97441	9.5812	9.56605	11.2946	11.9567	9.93221	9.60733	9.29462	10.128	9.86728	9.65284	8.65105	11.1053	9.29462	9.63844	8.96578	9.20945	8.76487	10.9851	10.9241	8.26209	9.19229	9.94983	9.81698	9.22641	7.12928	11.3581	7.57743	8.48784	7.71425	10.7781	9.65105	7.73471	7.17991	11.9604	9.60548	8.3966	10.7194	8.20945	10.8611	10.8033	8.98868
ENSG00000184678 : HIST2H2BE	6.39232	5.61471	5.2854	5.45943	5.12928	5.67243	5.70044	5.52356	5.75489	6.32193	7.64386	7.8009	7.77479	8.00562	5.93074	5.75489	7.41785	5.55459	8.79766	6.08746	6.52356	7.37504	6.02237	8.43463	7.39232	5.67243	9.34873	6.83289	7.61471	5.42626	7.63662	6.58496	6.47573	5.72792	6.59991	7.01123	7.01123	4.75489	7.64386	5.67243	6.37504	6.24793	6.89482	4	5.83289	6.55459	6.08746	7.10852	6.14975
ENSG00000100814 : CCNB1IP1	9.77643	9.10066	8.98868	8.91588	9.35975	9.45533	9.44915	8.92481	8.7039	9.05528	8.90689	7.5157	9.39232	10.3977	8.77479	8.38802	8.57743	8.43879	9.21432	9.03067	9.93811	9.09011	8.45121	8.33539	4.9542	7.73471	8.54689	8.91588	8.15987	6.87036	7.55459	7.93074	9.62205	8.56986	7.03342	8.59246	7.66534	8.06609	8.82018	9.21917	7.25739	7.37504	8.67948	10.7781	8.60363	5.49185	8.26679	8.25267	8.02791
ENSG00000145730 : PAM	7.85798	7.19967	7.44294	7.40088	7.22882	6.85798	6.78136	7.48382	7.15987	7.53138	8.21917	9.76321	8.53528	6.06609	7.98299	7.80735	7.3837	8.09276	6.06609	7.40088	7.53138	7.8392	9.73132	4.64386	6.83289	8.46352	8.16993	8.53528	7.49185	7.8009	6.42626	9.24793	6.88264	8.65105	7.72792	5.9542	7.55459	7.46761	9.28077	5.72792	7.04439	8.32643	5.88264	5.97728	7.92481	9.17742	7.55459	8.24793	7.76818
ENSG00000163565 : IFI16	7.89482	6.84549	7.86419	7.37504	7.8009	7.01123	7.16993	7.17991	7.29462	7.30378	7.70044	9.04985	7.75489	6.45943	7.97154	7.45121	7.42626	8.64024	6.02237	7.53138	6.75489	7.40939	7.33985	4.90689	6.79442	8.48784	8.69	6.61471	7.33985	8.30834	6.83289	7.85798	9.49185	7.91289	6.88264	9.93811	7.71425	7.94837	7	5.75489	10.4094	8.85175	6.42626	6.74147	8.18488	6.35755	7.24793	8.66178	9.04439
ENSG00000171227 : TMEM37	7.40088	7.94837	8.84235	8.40939	9.08746	8.21917	8.07682	7.70044	7.35755	8.10852	8.79442	5.85798	9.39446	7.43463	8.5812	7.79442	8.67243	8.52356	7.07682	8.13955	8.72792	9.45738	8.43463	4.58496	5.04439	7.99435	9.02237	8.14466	8.41363	8.55075	5.2854	8.32643	7.3837	6.44294	9.2503	8.6865	9.7039	8.33092	7	9.17243	6.32193	8.58871	7.58496	8.29921	9.06609	5.16993	7.35755	8.44294	8.51175
ENSG00000135185 : TMEM243	5.80735	5.80735	6.40939	6.62936	6.16993	6.26679	6.10852	5.75489	5.90689	5.80735	5.55459	6.58496	5.42626	5.04439	6.24793	5.24793	6.32193	7.10852	4.52356	5.67243	7.07682	6.82018	7.74819	4.24793	4	6.58496	6.50779	7.31288	6.26679	7.35755	4.39232	6.91886	9.34207	7.19967	7.13955	7.60733	6.39232	5.42626	7.87036	6.83289	7.89482	6.62936	4.39232	5.20945	5.93074	4.85798	4.75489	5.80735	6.35755
ENSG00000138119 : MYOF	5.75489	6.06609	6.37504	6.40939	5.90689	5.52356	5.55459	6.64386	6.78136	6.42626	7.72792	9.19967	7.29462	6.61471	6.49185	7.15987	6.74147	6.80735	5.64386	6.65821	6.40939	6.58496	6.52356	4.16993	5.90689	8.31288	9.01123	6.30378	7.01123	7.59246	6.16993	6.16993	7.85175	7.67243	5.20945	6.52356	7.19967	7.05528	6.80735	5.2854	8.82337	8.51175	5.2854	5.61471	8.14975	3.90689	7.34873	8.04985	7.79442
ENSG00000136111 : TBC1D4	6.96578	7.65821	7	6.42626	7.31288	6.80735	6.76818	6.89482	6.67243	7.16993	8.24317	6.22882	8.01123	7	7.57743	6.37504	8.87036	7.12928	7.61471	5.93074	6.96578	7.3837	6.72792	4.85798	4.58496	7.87652	6.88264	7.53916	5.32193	7.26679	7.40088	7.22882	7.9542	6.42626	6.78136	5.32193	7	5.58496	7	8.14466	7.31288	7.11894	5	6.65821	7.47573	7.45121	6.67243	7.02237	7.18982
ENSG00000239713 : APOBEC3G	5.70044	5.80735	6.10852	5.93074	5.24793	5.55459	5.52356	5.67243	6.08746	6.18982	6.32193	7.26679	7.3837	4.90689	6.39232	5.75489	6.6865	7.70736	6.42626	7.08746	7.90689	6.44294	6.78136	4.58496	4.80735	7.30378	8.224	5.32193	5.58496	5.49185	5.67243	6.02237	8.79116	5.9542	5.9542	7.07682	6.42626	7.69349	6.85798	4.70044	8.61102	7.05528	4.85798	6.59991	7.10852	5.24793	5.75489	6.18982	7.24793
ENSG00000135842 : FAM129A	4.58496	5.45943	6.10852	6.30378	5.04439	4.58496	5.12928	5.9542	5.80735	5.58496	7.45121	8.90087	7.06609	4.70044	6.30378	6.44294	6.64386	7.39232	5.20945	6.91886	5.58496	6.06609	5.93074	4.52356	6.62936	7.63662	8.43463	6.2854	6.58496	5.80735	6	6.84549	7	7.50779	5.88264	5.72792	8.64746	6.52356	6.50779	5.78136	7.74147	7.81378	6.30378	5.93074	7.17991	4.58496	6.72792	7.29462	6.87036
ENSG00000147650 : LRP12	3	3.16993	3.16993	3.32193	3.32193	3.16993	3.32193	2.80735	3.16993	3.16993	3.16993	5.04439	3.58496	3.45943	5.04439	3.16993	3.58496	3.16993	2.80735	3.58496	4.39232	6.72792	4.58496	3.80735	5.90689	3.32193	3.90689	4.08746	5.12928	3.90689	4.16993	3.32193	3.16993	4.08746	5.9542	5.61471	3.58496	6.85798	7.15987	3.32193	4.64386	7.30378	3	2.80735	4	3.32193	3.16993	4.16993	3.32193
ENSG00000054983 : GALC	6.6865	6.61471	6.64386	6.2854	6.42626	6.62936	6.83289	6.62936	6.49185	7	7.40088	8.29002	7.46761	6.53916	6.33985	5	7.43463	6.14975	3.90689	6.24793	6.44294	6.62936	6.83289	6.78136	7.07682	6.49185	6.52356	6.61471	6.55459	7.57743	7.12928	4.90689	5.64386	6.94251	4.58496	7.45943	7.04439	5.12928	7	7.84549	8.71081	7.12928	4	4.32193	5.9542	6.65821	4.64386	7.61471	6.87036
ENSG00000158373 : HIST1H2BD	10.3208	9.52748	8.83289	8.8392	9.1267	8.54303	8.41785	9.59805	9.26679	9.89026	10.0014	10.242	10.1523	9.7364	9.18488	7.87036	10.1176	9.64386	10.1649	8.01123	9.55651	9.81378	9.5157	11.1079	8.67948	9.49386	10.3264	11.6457	9.26444	6.24793	10.3542	9.81698	10.8941	9.86264	9.53916	10.6366	8.52356	8.39232	10.8033	8.39232	9.82177	8.00562	8.48382	6.02237	10.2491	9.68825	9.13699	10.4105	9.64024
ENSG00000073754 : CD5L	7.6865	6.97728	7.59246	7.60733	7.64386	7.24793	7.42626	7.62936	7.48382	7.98299	4.32193	4.64386	5.08746	5.16993	5.64386	4.70044	4.75489	4.80735	4.70044	5.49185	4.45943	4.45943	5.67243	4.64386	6.10852	6.89482	5.20945	4.58496	4.9542	4.85798	5.04439	5.04439	5.04439	5.72792	5.42626	6.71425	4.58496	7.78136	5.04439	5.04439	5.9542	4	4.70044	6	4.75489	6	4.85798	5.83289	5.70044
ENSG00000105855 : ITGB8	3.45943	4.45943	5.83289	4.24793	3.45943	4.58496	4.32193	3.16993	3.16993	2.80735	2.58496	5.90689	2.58496	2.80735	3	2.58496	3.16993	2.80735	2.32193	3.70044	2.80735	5.55459	5.39232	2.80735	2.58496	4.80735	2.58496	3.45943	5.49185	5.49185	2.58496	3.32193	2.58496	3.32193	2.32193	2.58496	2.58496	3	3	2.58496	2.80735	5.61471	2.58496	2.58496	2.80735	2.58496	3.70044	2.58496	2.58496
ENSG00000168038 : ULK4	7.5157	5.58496	4.80735	4.45943	4.64386	5.04439	4.80735	5.32193	5.39232	5.24793	4.90689	4.70044	4.85798	4.16993	4.52356	4.58496	4.64386	4.52356	5.16993	4.39232	6.47573	4.24793	4.58496	5.16993	7.33092	4.90689	5.32193	6.40939	6.70044	6.14975	4.9542	4.85798	5.2854	4.85798	4.9542	6.56986	5.83289	4.58496	4.80735	5.90689	4.58496	5.32193	7.65821	5.12928	4.70044	5.90689	4.32193	8.27612	5.24793
ENSG00000189337 : KAZN	8.46761	7	7.45943	7.47573	7.33092	7.27612	7.21917	8.23362	8.15987	7.90087	5.67243	7.61471	5.42626	5.49185	5.24793	5.39232	4.70044	5.49185	4.32193	5.93074	4.64386	5	5.45943	6.08746	6.35755	7.03342	5.75489	4.16993	4.90689	5.45943	4.75489	4.39232	5.90689	6.30378	4.39232	4.70044	4.24793	5.75489	4.75489	4.39232	5.35755	6.37504	4.58496	5.04439	5.52356	6.50779	5.39232	6.44294	5.97728
ENSG00000142494 : SLC47A1	9.97154	10.5411	10.3276	10.3038	10.4041	10.1163	10.0553	10.0348	9.8857	10.0566	10.043	4.45943	9.94837	8.90689	8.79116	9.5411	8.13955	9.44294	9.18488	9.81698	11.3004	9.26444	9.224	9.14466	9.2854	9.41574	9.01123	8.62571	8.34873	8.40088	9.30606	10.0566	8.02791	9.77808	8.45533	9.26913	9.43254	7.99435	7.04439	8.25267	6.65821	8.53528	10.8194	9.224	9.47978	8.54303	9.00282	9.26679	8.98584
ENSG00000172831 : CES2	11.6689	11.5108	11.5157	11.528	11.5727	11.3923	11.2633	11.9516	11.6861	11.6978	9.20701	11.4661	9.65642	7.40939	10.4502	10.7855	7.78136	10.7004	10.4502	10.3387	11.5289	11.5182	12.0123	9.68124	9.00562	11.7797	11.0795	12.0351	12.1768	11.5892	10.1861	11.9844	8.64746	11.4247	9.67243	11.2674	11.6216	8.86419	11.0802	9.93517	8.97728	11.1699	12.0768	10.8781	11.3912	11.4969	12.0468	11.5416	11.7419
ENSG00000011600 : TYROBP	7.41785	6.89482	7.59246	7.29462	7.46761	7.41785	7.29462	7.75489	7.17991	7.62936	6.37504	8.61102	8.11374	6.08746	7.82655	7.29462	7.34873	7.76818	5.04439	7.49185	6.71425	7.42626	8.07682	5.2854	5.97728	8.33092	9.22159	5.97728	6.76818	6.90689	6.75489	6.71425	8.19476	7.93074	7.76155	7.2854	8.49985	7.99435	7.98868	6.75489	10.0888	8.18488	5.85798	6.50779	8.17493	6.06609	6.91886	7.91289	8.87344
ENSG00000101384 : JAG1	7.76818	8.24793	8.69	8.47168	8.12928	7.40939	7.26679	8.53138	8.64386	8.16993	11.3581	11.8861	9.26679	9.33539	8.98014	9.66711	11.007	9.61655	10.6008	9.09276	8.44708	8.46761	8.3966	9.36632	11.188	9.47978	9.76321	8.07682	9.25267	9.56986	8.33539	8.29002	7.96	9.63662	6.39232	8.23362	8.14975	9.62936	8.59991	7.43463	7.30378	10.1033	8.13443	8.45943	9.66534	7.59246	9.48382	9.99152	9.02237
ENSG00000147168 : IL2RG	5.58496	5.35755	5.58496	5.52356	5.52356	5.93074	6.16993	5.85798	5.42626	5.45943	6	6.44294	7.46761	5.24793	6.06609	5.88264	6.44294	7.62936	4.9542	5.78136	5.85798	6.26679	7.14975	5.39232	5.08746	6.83289	8.17991	5.55459	5	5.42626	5.72792	7.30378	7.69349	6.08746	5.70044	6.85798	6.87036	9.95855	6.71425	5.2854	8.66888	9.33762	5.12928	6.70044	7.26679	5.42626	5.61471	6.47573	6.20945
ENSG00000122884 : P4HA1	10.9189	10.3565	9.85175	9.47978	9.85331	9.54689	9.24555	9.11374	8.84862	8.96867	8.35755	7.88874	10.4252	8.00562	9.59432	7.70736	8.72451	9.52943	8.7879	8.2384	8.52356	9.37938	9.30606	6.35755	7.09803	9.69523	9.92184	7.90087	9.96434	6.26679	9.0954	8.93369	9.31741	8.70736	8.14466	8.24317	8.93664	7.2384	8.15987	8.24793	8.76818	8.86109	8.19476	10.668	10.5157	10.0348	8.45533	9.56224	9.02237
ENSG00000122862 : SRGN	10.1911	9.9901	11.1649	10.9009	10.7515	10.4656	10.2866	10.2842	10.102	10.3038	9.783	11.0728	10.4838	8.55075	10.4041	9.69697	9.28309	10.2935	8.16491	10.102	9.72281	9.13443	9.81858	7.24793	9.68299	10.5878	11.1805	8.19967	9.69174	9.30834	9.15987	8.73809	11.3044	10.1383	9.6987	10.1098	10.1799	9.85487	10.2992	8.63662	12.1463	10.9001	7.75489	9.24793	10.5594	8.81698	8.93958	10.5934	10.7356
ENSG00000103264 : FBXO31	7.66534	7.46761	7.49185	7.57743	7.33092	7.9542	8.01681	7.56224	7.44294	7.3837	7.19967	6.83289	6.96578	7.93074	6.93074	7.05528	5.78136	7.22882	8.79116	7.59991	6.67243	8.61839	6.87036	6.53916	6.75489	7.52356	7.87036	7.74819	6.83289	6.42626	6.12928	7.74147	7.91886	8.79116	6.97728	9.72622	7.59991	6.71425	6.67243	7.40939	6.24793	7.12928	8.29002	7.07682	7.85175	8.59619	7.64386	7.48382	8.18982
ENSG00000123104 : ITPR2	8.57743	9.11114	8.59246	8.20945	9.19476	8.80735	8.69349	8.48382	8.46761	9.10591	8.224	7.06609	8.64746	9.12412	8.10329	8.67596	6.82018	9.38586	9.3443	8.33985	8.29002	9.13443	8.66534	7.03342	6.50779	8.51964	7.69349	7.55459	8.23362	8.92481	8.12928	8.84862	8.6865	8.74819	6.40939	10.5603	8.11894	6.53916	6.12928	7.81378	6.61471	7.42626	7.91289	9.73132	8.97441	9.11114	8.02237	7.73471	8.73471
ENSG00000089472 : HEPH	5	4.32193	5.08746	4.70044	4.16993	4.39232	4.24793	4.16993	4.08746	4.52356	6.18982	7.73471	4.52356	3.70044	4.90689	5.61471	4.64386	6.26679	4	5.58496	4.90689	4.45943	5	3.16993	3.58496	7.11894	5.64386	3.32193	4.16993	5.20945	4.08746	4.24793	3.45943	5.9542	3.32193	3.80735	3.45943	5.67243	4.45943	3.16993	3.32193	6.88264	3.90689	3.45943	5.93074	4.08746	6.02237	6.35755	5.42626
ENSG00000103490 : PYCARD	6.06609	6.06609	6.30378	6.42626	5.88264	6.47573	5.88264	6.62936	5.83289	6.33985	5.9542	7.71425	6.88264	6.75489	7.32193	7.41785	7.45121	6.87036	6.82018	7.05528	6.76818	6.14975	7.93664	5.75489	5.2854	7.37504	7.21917	5.2854	6.10852	7.62936	6.02237	5.93074	6.83289	8.25267	8.62936	5.70044	6.82018	8.41363	7.97728	6.08746	8.29921	9.51373	7.5157	6.06609	7.67948	5.61471	6.6865	7.7211	7.53916
ENSG00000164330 : EBF1	3.90689	4.16993	4.80735	4.90689	3.70044	3.80735	3.80735	4.64386	5.08746	4.39232	7.72792	7.32193	6.89482	6	6.20945	6	6.22882	6.70044	5.93074	6.08746	5.64386	5.88264	5.61471	4.9542	6.35755	5.2854	7.85798	5.24793	6.70044	6.47573	5.88264	5.12928	4	6.14975	4.52356	5.61471	7.9542	7.25739	4.16993	5	3.70044	6.89482	5.75489	5.61471	6.87036	5.64386	5.90689	6.70044	5.85798
ENSG00000164070 : HSPA4L	4.58496	5.20945	5.24793	5.16993	4.80735	5.2854	5.24793	4.32193	3.90689	4.58496	6.22882	3.16993	4.32193	5.52356	5.58496	4.58496	6.89482	6.79442	5.39232	5.04439	5.61471	6.49185	6.18982	5.45943	7.40088	6.08746	6.83289	4.9542	5.45943	6.45943	6.84549	6.16993	5.49185	6.16993	6.35755	6.53916	7.14975	5.2854	6.83289	7.19967	5.64386	6.30378	7.46761	3	6.32193	4.85798	5.90689	6.70044	5.55459
ENSG00000277443 : MARCKS	8.87344	7.93074	8.24317	8.01681	8.11374	8.22882	7.8392	8.59619	8.20457	8.87958	10.2107	11.268	9.99294	10.7789	10.5736	9.65284	10.69	10.5536	10.0417	10.2167	10.3966	10.0821	10.5167	7.88874	10.5708	10.2808	9.64926	8.40514	9.51964	9.44294	9.73809	9.24555	11.0272	10.4584	8.74483	10.1254	10.0941	10.1072	11.2198	10.1459	11.3376	10.4325	8.95128	8.84235	9.97441	7.61471	9.39874	9.69697	10.0768
ENSG00000203666 : EFCAB2	5.49185	5.93074	5.72792	5.72792	5.55459	6.56986	6.12928	6.40939	5.58496	5.39232	4.08746	6.06609	5.83289	5.58496	6.71425	5.24793	6.45943	6.16993	7.24793	6.33985	5.16993	4.80735	5.75489	6.30378	5.35755	5.16993	4.52356	11.3021	7.21917	6.79442	5.55459	5.20945	6.02237	4.9542	5.32193	6.64386	7.34873	7.16993	6.37504	9.67772	6.02237	6.08746	6.91886	5.64386	5.67243	6.42626	7.17991	5.67243	6.89482
ENSG00000197629 : MPEG1	7.47573	6.85798	7.53916	7.67948	7.2854	7.19967	7.2384	7.39232	7.05528	7.43463	6.6865	8.35315	7.56224	5.35755	7.54689	7.19967	7.04439	8.38802	4.9542	7.14975	6.33985	7.17991	7.40088	4.90689	5.20945	8.57365	8.48382	6.26679	6.22882	6.44294	6.76818	6.56986	8.10852	6.97728	7.2384	6.74147	6.96578	8.13955	6.14975	6.40939	8.91289	7.75489	5.85798	6.72792	7.93664	6	6.10852	6.84549	9.24079
ENSG00000156738 : MS4A1	4	3.16993	3.32193	4	3.58496	3.16993	4	3.32193	3.70044	3.45943	3.32193	3.16993	6.44294	3.58496	3.16993	3.90689	3.16993	6.55459	3.32193	3.70044	2.80735	3.32193	3	2.80735	3	4.70044	5.12928	2.80735	3.16993	3.16993	3.45943	3.32193	4.16993	3.58496	3.16993	5.08746	3	3.16993	3	3	3.45943	4.70044	2.80735	3.90689	4	3	3	3.70044	3.16993
ENSG00000133106 : EPSTI1	7.33092	6.72792	6.45943	6.47573	5.9542	5.55459	6.08746	6.32193	6.12928	6.79442	5.20945	6.2854	8.91588	5	6.22882	7.19967	6.12928	6.58496	4.90689	5.70044	6.91886	5.67243	7.17991	4.64386	5.16993	7.07682	7.55459	6.06609	5.35755	6.67243	5.20945	6.96578	7.72792	6.80735	6.61471	8.43045	6.32193	6.83289	6.85798	5.97728	8.87958	6.64386	4.58496	5.58496	7.31288	6.24793	6.32193	6.78136	8.7211
ENSG00000214274 : ANG	12.0911	12.8876	12.4139	12.2952	12.5517	12.608	12.5214	12.1105	11.9996	12.3775	10.3805	8.2384	10.1624	11.4888	11.3912	10.8273	10.2773	12.8355	11.4466	10.7381	11.592	12.0761	11.3515	12.4548	10.9106	12.7035	12.1867	11.9293	13.174	11.2318	11.8777	12.3185	10.6707	11.8564	9.40514	10.6375	11.8599	10.2228	11.2167	11.1046	10.29	10.8857	11.7207	11.8971	12.6517	11.6036	11.8194	11.346	12.3151
ENSG00000108106 : UBE2S	6.04439	6.06609	6.04439	6.10852	5.93074	6.33985	6.26679	5.90689	5.70044	5.97728	8	7.2384	7.7879	9.23601	8.64024	8.27612	9.05528	6.78136	7.70736	7.97154	8.03342	8.46352	8.20457	7.73471	8.33092	6.88264	7.32193	6.71425	8.97728	8.65821	9.38586	7.65821	8.96867	8.224	9.58871	8.50779	9.10066	9.37721	8.97728	9.42836	9.32643	8.92184	9.03892	7.2384	7.15987	5.85798	7.50779	6.40939	6.59991
ENSG00000185483 : ROR1	3.70044	3.58496	3.58496	3.70044	3.80735	3.58496	3.70044	3.70044	3.80735	3.58496	6.06609	5	3	4.08746	3.45943	3.58496	3	3.80735	4.16993	3.16993	3.45943	3.58496	3.80735	3.32193	3.90689	4.32193	4.75489	3.16993	3	3.45943	3	3	3.90689	3.90689	3.80735	7.63662	5.04439	3.32193	3.58496	4.75489	3.16993	5.58496	3.32193	3.16993	3.80735	3.16993	3.80735	4.85798	3.58496
ENSG00000115232 : ITGA4	4.64386	4.52356	5	5.24793	5.12928	5.04439	5.16993	4.75489	5.04439	5.49185	4.90689	7.36632	5.64386	3.90689	5.70044	5.12928	5.49185	7.3837	3.70044	5.52356	4.80735	5.78136	5.64386	3.32193	4.08746	6.58496	6.83289	4.45943	4.64386	5.04439	4.70044	5.04439	6.61471	5.85798	4.52356	5.75489	5.39232	5.93074	5.20945	3.90689	7.43463	6.18982	4.58496	5.24793	5.80735	3.90689	4.52356	5.75489	7.03342
ENSG00000008283 : CYB561	5.35755	6.04439	5.72792	5.49185	5.45943	6.22882	6.45943	6.26679	6.32193	6.20945	6.40939	6.70044	6.06609	7.7879	6.12928	6.88264	5.42626	7.91886	5.78136	6.45943	6.16993	6.65821	7.74147	8.69697	8.21917	7.02237	6.44294	8.22882	6.88264	7.80735	8.17493	8.17991	7.62205	7.56224	4.90689	7.01123	7.67948	9.12928	8.47573	6.84549	8.09276	6.53916	8.32193	5.70044	6.08746	6.89482	6.84549	6.9542	5.75489
ENSG00000131378 : RFTN1	7.65105	8.16491	9.46557	9.45943	9.31741	7.98299	8	7.77479	7.76818	7.80735	7.63662	8.62205	8.20945	6.44294	8.69697	8.93369	7.09803	8.33539	7.49185	7.65105	9.44087	7.71425	8.0607	7.78136	5.75489	8.71768	9.8933	8.87958	7.14975	10.0182	8.37504	7.63662	8.12928	9.19229	9.45738	7.07682	9.34207	10.0701	7.75489	9.2384	8.84549	8.55075	7.58496	7.40088	8.96578	8.44708	8.24317	8.57365	8.97154
ENSG00000164611 : PTTG1	6.42626	6.39232	6.32193	6.32193	5.70044	6.16993	6.26679	6.55459	6.58496	6.33985	8.44708	7.67948	8.16993	9.60733	9.04985	9.05799	8.64386	7.45121	8.27146	8.5812	8.37069	8.56986	8.03892	9.21675	8.2854	7.27612	8.46352	7.26679	9.58684	9.49185	9.33762	8.11894	9.84706	8.07682	9.66888	8.94544	8.44708	9.10329	9.51767	9.68475	9.99577	8.55459	9.0607	8.11894	7.88264	6.35755	7.94251	6.88264	6.9542
ENSG00000174125 : TLR1	5.61471	5.32193	4.24793	4.16993	3.90689	4.64386	4.39232	4.39232	4.58496	5	3.45943	5.08746	4.52356	3.16993	5.24793	4.08746	5.16993	4.45943	4.45943	3.80735	5.80735	5.49185	5.67243	3	3.45943	6.33985	5.39232	5.35755	4	3.70044	6.65821	6.67243	4.70044	4.9542	4.32193	5.97728	4.64386	7.91886	5.72792	4.58496	6.58496	5.24793	3.32193	4.58496	6.10852	3.45943	5.61471	5.42626	6.53916
ENSG00000171503 : ETFDH	10.0444	10.2656	9.49785	9.26913	9.77479	9.77479	9.44294	9.59619	9.43254	10.4252	6.32193	6.44294	6.35755	6.87036	7.67948	7.61471	6.35755	8.3837	7.35755	7.78136	8.00562	7.24793	8.31741	6.94251	8.22882	8.31741	8.16993	6.84549	7.06609	8.25267	7.18982	8.12928	5.75489	8.55842	7.27612	8.43879	7.89482	7.34873	7.52356	8.04985	7.02237	7.86419	8.32643	8.45943	9.23362	10.1861	7.65821	8.22882	8.65105
ENSG00000115902 : SLC1A4	5.08746	5.04439	6.18982	6.12928	6.06609	6.45943	6.40939	6.14975	5.78136	6.04439	8.00562	6.24793	8.08746	8.17991	8.73132	6.96578	8.40088	6.65821	9.05799	7.27612	8.54689	8.2854	8.32643	8.29002	6.42626	7.65821	6.62936	8.15987	7.31288	5	8.37504	7.27612	7.74147	8.08215	8.03342	7.52356	7.94251	8.53916	7.02237	7.03342	8.49185	8.65821	8.52356	5.24793	7.94837	5.83289	7.7879	7.25739	6.40939
ENSG00000102743 : SLC25A15	9.94983	10.1737	9.87805	9.79766	9.91289	10.7895	10.6883	9.30606	9.12928	9.40939	8.2854	7.77479	10.2842	9.18239	9.03342	8.40514	8.5157	10.3498	8.31288	9.61287	8.74819	8.95128	9.73471	8.29462	8.5812	9.24793	10.0279	9.27146	9.70908	10.7912	10.6707	10.3038	8.10329	9.01402	9.58684	9.0954	7.42626	7.46761	8.29921	10.1548	6.85798	8.37504	10.3072	10.2912	9.82177	11.058	8.98868	9.7364	9.00843
ENSG00000096060 : FKBP5	10.2095	9.41151	11.3163	11.3421	11.3718	9.44294	9.29232	9.44915	9.12928	9.80413	6.50779	7.82018	8.85175	7.79442	9.87191	9.52552	8.84549	9.67419	9.03067	8.71425	10.6211	8.85798	9.70736	10.6018	9.00562	8.48784	9.58871	11.0437	9.10591	9.67772	11.1286	10.9951	8.75822	9.66	8.12412	10.7993	10.0835	10.4788	9.4818	10.5934	9.93664	10.1624	8.96	10.4656	10.2773	9.85487	9.69349	10.2854	9.30378
ENSG00000057657 : PRDM1	4.70044	4.16993	5.35755	5.35755	4.75489	5.32193	5.2854	5.24793	5.20945	5.08746	6.6865	6.87036	6.24793	4.80735	5.52356	5.24793	6.20945	7.31288	4.45943	5.67243	5.35755	5.42626	5.85798	4.24793	4.75489	6.71425	7.06609	4.52356	4.9542	5.08746	5.04439	5.24793	8.49985	5.72792	4.64386	5.97728	5.45943	6.52356	5.08746	4.45943	7.94251	6.35755	4.9542	6.16993	6.26679	4.75489	5.16993	6.12928	6.9542
ENSG00000184384 : MAML2	6	5.39232	6.2854	6.40939	5.61471	5.39232	5.39232	6.18982	6.24793	5.72792	6.71425	7.56986	6.12928	4.75489	5.88264	6.18982	7.02237	6.83289	7.89482	5.97728	5.2854	6.02237	6.65821	3.45943	4.24793	6.93074	6.88264	6.2854	6.2854	7.63662	6.04439	5.49185	6.72792	7.12928	5.88264	7.71425	7.15987	6.2854	5.55459	4.45943	6.08746	6.98868	4.45943	5.12928	6.62936	5.64386	6.04439	6.6865	6.37504
ENSG00000162391 : FAM151A	7.43463	6.79442	7	6.10852	6.59991	5.12928	5.49185	6.93074	6.24793	7.11894	4.45943	4.58496	5.52356	4.52356	4.39232	4.16993	4.39232	5.49185	4.08746	4.24793	6.20945	4.16993	5.08746	4.80735	3.80735	4.45943	4.64386	4.08746	5.35755	5.32193	4.39232	4.9542	4.58496	4.58496	6.10852	4.32193	4.80735	9.35755	5.39232	4.24793	4.52356	4.39232	4.39232	4.70044	4.58496	5.08746	4.70044	4.32193	4.64386
ENSG00000026025 : VIM	9.43879	9.39874	9.74315	9.48382	9.58684	9.31967	9.17991	10.1408	9.74147	9.6987	11.137	12.368	10.7134	10.0928	10.4645	10.7607	11.0028	11.314	9.28771	10.813	9.3966	9.97011	10.5661	7.2384	9.76818	10.9166	11.5859	8.94251	10.5915	10.599	9.86109	9.98726	9.91588	11.1793	8.47168	10.0307	9.55651	10.93	10.3498	8.62205	10.6457	11.941	9.68475	9.52943	11.1183	9.04985	10.5421	11.137	10.8305
ENSG00000172296 : SPTLC3	5.61471	7.59991	6.02237	6.10852	6.33985	5.12928	5.67243	6.06609	6.04439	6.88264	7.04439	4.64386	6.67243	8.41363	7.73471	5.90689	5.32193	4.45943	6	6.65821	7.12928	6.39232	7.40088	4.16993	3.80735	5.72792	5.04439	5.49185	4.45943	6.49185	3.90689	4.75489	5.93074	4.75489	5.85798	6.02237	5.88264	5.20945	7.31288	4.45943	5.93074	6.78136	3.90689	6.18982	7.01123	5.20945	5.08746	5.49185	6.10852
ENSG00000173559 : NABP1	5.85798	6.35755	6.08746	5.61471	5.90689	6.18982	5.35755	5.52356	5.70044	5.52356	7.90689	7.05528	6.87036	5.78136	7.63662	6.10852	6.58496	7.39232	3.90689	6.47573	7.73471	7.55459	6.12928	5.80735	6.75489	6.87036	8.02237	6.67243	5.67243	7.96578	6.76818	6.10852	6.88264	6.18982	8.10329	6.24793	8.09276	7.22882	6.91886	7.8392	8.05528	7.82018	6.22882	6.10852	7.03342	5.67243	5.08746	7.02237	7.2384
ENSG00000145687 : SSBP2	4.75489	4.80735	4.85798	5.04439	4.80735	4.45943	4.90689	5.20945	4.80735	4.9542	5.08746	6.64386	5.35755	5.61471	4.16993	4.08746	5.88264	5.35755	3.80735	5.35755	5.49185	5.90689	6.44294	3	7.66534	5.72792	5.85798	4.39232	4.16993	4.45943	5.04439	4.75489	3.80735	4.58496	5.64386	3.80735	5.83289	6.82018	3.80735	5.85798	5.97728	7.03342	3.32193	3.90689	4.85798	4.90689	4.64386	4.75489	5.08746
ENSG00000015479 : MATR3	3.80735	3.45943	3.70044	3.70044	3.70044	4.08746	3.45943	3.70044	3.70044	3.80735	6.12928	3.58496	3.45943	5.97728	6.98868	4.64386	4.75489	4.45943	5.64386	4.08746	3.58496	4.85798	4	5.9542	6.35755	3.70044	5.04439	4.58496	3.80735	3.45943	4	4.90689	7.37504	3.90689	7.70736	4.45943	3.58496	6.02237	5.24793	4	3.70044	5	6.47573	3.90689	3.45943	3.70044	4.52356	4.08746	3.80735
ENSG00000067225 : PKM	6.02237	5.35755	5.9542	6.14975	5.83289	5.75489	5.78136	6.12928	5.93074	5.93074	7.33985	8.37938	8.26679	7.31288	7.14975	6.78136	9.00843	6.90689	6	6.40939	6.87036	7.92481	7.52356	8.26679	8.27612	6.89482	8.33092	7.31288	6.64386	7.75489	6.79442	6.35755	8.53916	8.17493	5.90689	7.05528	9.19967	7.90689	8.61839	7.8009	8.67243	7.44294	7.35755	6.10852	7.04439	5.83289	6.52356	7.50779	7.35755
ENSG00000171115 : GIMAP8	6.87036	6.56986	6.49185	6.45943	6.65821	6.22882	6.30378	6.79442	6.50779	7.37504	6.40939	7.37504	6.87036	4.08746	6.56986	6.10852	6.24793	7.31288	6.58496	6.16993	5.39232	5.90689	6.91886	3.70044	5.97728	6.84549	7.17991	5.49185	6.49185	5.85798	6.16993	5.97728	6.22882	6.79442	4.85798	6.44294	5.42626	6.55459	4.9542	4.45943	8.03892	7.16993	5.55459	6.37504	7.54689	7.2854	6.22882	6.96578	7.56224
ENSG00000114013 : CD86	5.52356	5.52356	5.88264	5.90689	5.61471	5.24793	5.42626	5.61471	5.49185	5.49185	4.70044	6.39232	5.83289	4.52356	5.78136	5.32193	5.39232	5.67243	4.08746	5.9542	5.08746	5.52356	5.9542	4.32193	4.39232	6.12928	7.30378	5	4.45943	5.08746	5.16993	5	6.70044	5.93074	5.24793	5.70044	6.30378	6.40939	6.22882	4.52356	8.11374	6.82018	4.70044	4.75489	6.45943	4.64386	5.2854	5.55459	6.78136
ENSG00000151612 : ZNF827	3.58496	3.45943	3.80735	3.58496	3.32193	3.58496	3.32193	3.58496	3.58496	3.58496	5.2854	5.39232	6.37504	3.58496	3.32193	3.90689	4.9542	5.20945	3.32193	3.80735	3.32193	6.72792	4.08746	3.45943	3.16993	5.04439	5.45943	3	4	4	3.32193	4.70044	5.64386	5.88264	3.32193	3.45943	4.9542	3.90689	3.45943	3.16993	4	5.75489	3.58496	3.70044	4.08746	5.35755	5.45943	5	3.90689
ENSG00000141682 : PMAIP1	6.16993	4.45943	4.58496	4.08746	4.08746	4.75489	4.58496	4.24793	4.45943	4.45943	3.80735	4.80735	5.49185	4.08746	4.16993	3.90689	4.32193	4.45943	3.16993	6.33985	4.75489	6.30378	3.80735	6.22882	6.74147	4.16993	5.72792	3.45943	3.32193	4.70044	6.04439	3.70044	5.93074	4.70044	3	4.32193	3.90689	5.49185	4	3.58496	5.20945	7.13955	3.45943	4	5.2854	3.45943	3.80735	5.04439	4.32193
ENSG00000146410 : MTFR2	3.16993	3.16993	3.45943	3.32193	3.32193	3	3.45943	3	3.16993	2.80735	3.58496	4.16993	4.32193	6.96578	6.26679	5.20945	4.9542	3.70044	3.90689	6.04439	6	4	3.45943	3.58496	5.52356	3.32193	4.16993	3.90689	4	5.39232	5.85798	3.80735	7.03342	4.58496	5.20945	5.52356	4.90689	5.75489	5.32193	4.52356	7.01123	4.64386	4.52356	4.24793	3.90689	3.45943	3.90689	3.45943	4.08746
ENSG00000172243 : CLEC7A	5.83289	6.08746	6.52356	6.64386	6.10852	5.88264	5.75489	6.10852	6.04439	6.04439	5.83289	7.14975	6.79442	4.58496	6.16993	6.02237	5.78136	6.58496	4.64386	5.75489	5.49185	6.16993	6.33985	4.45943	4.70044	6.98868	8.01123	5.42626	4.85798	6	6.12928	5.64386	7.31288	6.42626	5.35755	5.45943	6.04439	6.47573	5.88264	4.45943	8.2384	6.75489	4.16993	5.88264	6.85798	4.90689	5.67243	7.07682	7.11894
ENSG00000135862 : LAMC1	7.6865	7.70736	8.33092	8.16491	8.08746	7.76155	7.62205	7.85175	7.93074	7.53916	11.4671	10.8353	10.6439	10.5236	9.01402	10.5304	11.7457	9.28771	10.6312	10.5727	8.39232	8.79116	8.19476	8.88874	9.92778	9.17991	9.27845	9.40088	9.10591	9.18735	9.94251	9.36413	9.53138	9.29921	8.25267	10.1799	9.33539	10.0126	9.82496	9.66534	6.14975	9.82337	9.67596	7.93074	8.70736	7.44294	9.42626	8.86728	8.99718
ENSG00000165891 : E2F7	3.16993	2.80735	2.80735	3	3	2.80735	2.80735	2.80735	3	2.80735	3.58496	3.32193	5.52356	4.90689	4.24793	3	4.58496	3.16993	3.16993	3.80735	4.16993	4.52356	2.80735	5	3.80735	3	3.45943	3.32193	6.2854	6.04439	5.24793	3.80735	6.47573	3.16993	4.39232	5.55459	5.08746	4	4.85798	6.10852	6.72792	3.58496	5.12928	3.16993	3.16993	3.16993	3	2.80735	3
ENSG00000197279 : ZNF165	3.16993	3.80735	3.80735	4.08746	3.58496	4.08746	4.16993	3.58496	3.70044	3.45943	5.42626	5.61471	4.9542	4.58496	4.75489	5.42626	4	4.80735	3.32193	6.91886	3.90689	5.16993	3.80735	5.78136	6.16993	3.45943	3.90689	5.72792	4.58496	3.70044	5.64386	4.32193	3.90689	3.45943	4.90689	4.16993	4.58496	4.45943	4.52356	3.45943	4.24793	4	6.44294	3.58496	4.24793	4.39232	5	3.45943	3.90689
ENSG00000148700 : ADD3	8.62936	8.89785	9.58308	9.60548	10.0782	9.20457	8.92481	8.71425	8.633	8.78136	10.6812	9.55075	9.52552	10.825	9.77149	10.5411	10.374	10.0848	9.34651	9.89785	8.70736	9.08215	8.66178	5.67243	9.08746	9.14211	8.73132	9.13955	9.25974	8.67243	6.72792	8.99152	10.4315	8.99718	9.77149	9.23362	9.62205	7.19967	8.32193	8.67596	7.97154	8.92481	9.22159	8.82337	8.25267	8.69697	8.66178	8.74147	9.18982
ENSG00000196418 : ZNF124	5.55459	5.49185	5.45943	5.20945	5.24793	5.2854	4.75489	5.61471	5.32193	5.2854	6.20945	8.13955	7.04439	7.85798	6.55459	7.56224	6.39232	7.02237	3.58496	6.12928	5.75489	5.16993	5.55459	6.39232	6.02237	5.90689	5.90689	6.06609	6.93074	6.26679	8.56605	5.61471	7.15987	5.16993	6.75489	5.9542	4.52356	7.8009	6.56986	7.64386	7.48382	6.72792	6.16993	5.75489	4.80735	5.2854	5.88264	5.52356	5.70044
ENSG00000143110 : C1orf162	6.74147	6.74147	7.31288	7.37504	7.50779	7	7.03342	7.2854	7.11894	7.24793	5.61471	7.01123	7.04439	5.04439	6.58496	6.40939	6.14975	6.96578	5.24793	6.37504	5.72792	6.84549	7.06609	4.75489	4.80735	7.05528	7.75489	5.64386	5.35755	5.93074	5.32193	5.64386	7.13955	7.03342	6	6.04439	6.75489	6.76818	6.39232	5.39232	8.74147	6.91886	4.80735	6.20945	7.05528	5.78136	4.85798	6.76818	6.84549
ENSG00000070831 : CDC42	8.43463	8.43463	8.49185	7.86419	7.90689	8.13955	7.61471	8.43463	7.42626	7.8392	8.07682	9.17493	8.66888	7.41785	11.0077	8.34873	8.29002	8.59619	7.70044	11.3923	8.51964	8.97441	8.93958	8.0607	8.58496	8.8392	8.40514	8.48382	8.50383	10.7952	9.04166	8.21917	8.59619	9.57554	11.1984	7.79442	11.2674	9.08215	9.69523	9.06878	9.39874	9.68475	11.0272	7.99435	10.2668	9.9263	9.04439	9.26209	9.13443
ENSG00000183486 : MX2	6.16993	5.75489	5.80735	6.06609	5.2854	5.42626	6.24793	5.58496	6.02237	5.58496	5.72792	7.42626	8.47978	8.78136	6.71425	6.64386	6.02237	6.49185	5.70044	8.59619	7.04439	5.49185	5.67243	5.70044	5.24793	6.40939	6.44294	4.58496	5.20945	5.67243	4.85798	5.88264	8.35755	6.12928	7.49185	7.15987	5.24793	7.22882	5.93074	5.32193	6.76818	7.42626	5.16993	5.78136	5.70044	6.06609	5.67243	5.83289	6.45943
ENSG00000182866 : LCK	5.24793	5.04439	5.16993	5.04439	4.75489	5.64386	5.24793	5.32193	5.24793	5.42626	5.72792	6.37504	6.44294	4.75489	5.58496	5.75489	5.9542	7.44294	4.85798	5.24793	5.45943	6.30378	5.75489	4.85798	4.90689	6.50779	7.49185	4.39232	4.90689	4.64386	5	5.83289	7.26679	5.83289	4.24793	6.49185	5.24793	5.61471	5.64386	4.70044	8.15987	6.79442	5.04439	6.04439	6.2854	4.9542	4.90689	6.12928	6.2854
ENSG00000117318 : ID3	7.30378	7.43463	6.97728	6.42626	6.9542	6.50779	6.74147	7.76818	7.33985	7.91886	7.49185	9.26913	7.06609	5.78136	7.26679	6.93074	6.45943	7.82655	6.22882	7.33985	6.44294	6.20945	6.89482	5.24793	6.98868	8.29002	7.53916	5.49185	7.19967	7	6.2854	6.02237	5.35755	7.54689	5	6.56986	5.16993	7.75489	7.25739	5.97728	5.80735	8.37504	6.45943	6.83289	7.85798	7	6.83289	8.55459	7.43463
ENSG00000172183 : ISG20	7.72792	6.70044	6.39232	6.42626	6.18982	6.72792	7.18982	6.67243	6.53916	6.79442	5.78136	7.82018	7.59246	6.53916	6.6865	6.02237	7.64386	8.59246	5.85798	6.88264	7.16993	7.69349	7.26679	6.50779	9.01959	8.18488	7.65821	7.01123	6.24793	5.75489	9.15735	7.45121	8.45943	6.85798	6.06609	7.63662	7.13955	8.53528	8.48784	6.14975	8.89178	7.7879	9.42626	6.88264	6.65821	6.75489	6.82018	7.07682	7.05528
ENSG00000167601 : AXL	7.69349	6.89482	7.54689	7.62936	7.44294	7.15987	7.13955	7.57743	7.54689	7.87036	6.83289	8.41785	6.08746	5.52356	6.14975	6.45943	6.94251	6.82018	5.24793	6.65821	5.64386	6.58496	6.74147	4.64386	5.32193	7.56986	7.10852	4.9542	6.32193	6.70044	5.70044	5.49185	4.80735	7.08746	5.61471	5.72792	6.53916	7.41785	6.2854	5.16993	7.46761	7.49985	5.39232	5.52356	7.04439	5.93074	6.65821	6.72792	7.7879
ENSG00000118503 : TNFAIP3	7.94837	7.85798	8.19476	8.25267	7.88264	8.24793	8.07682	7.94837	7.7211	7.49185	7.45943	9.40514	8.50779	8.46352	8.62936	8.5157	8.42206	8.39232	7.97728	9.59246	9.31061	8.43463	7.85798	7.7211	10.8826	8.58871	9.33985	7.55459	7.17991	8.24793	8.32193	8.09803	11.5367	9.29232	7.49985	10.2597	8.09276	8.55842	8.07146	6.6865	9.58308	8.71425	6.40939	7.41785	9.09276	7.31288	8.72792	8.49985	8.55459
ENSG00000111912 : NCOA7	9.14466	9.0607	8.94251	8.66534	8.89785	8.99435	8.91289	9.99859	9.72962	8.65821	8.64746	10.5245	9.0607	7.56224	10.1111	10.2912	10.2408	9.18239	9.59619	9.71253	10.0196	9.01681	9.5157	8.43045	10.1319	9.84078	9.92926	9.224	7.70736	8.67948	8.75154	10.7177	10.7789	9.48985	7.93074	9.45738	9.49985	10.3354	10.5536	7.85175	9.67419	10.3287	8.73471	9.31288	10.1548	8.33985	10.8321	9.41363	10.4615
ENSG00000119900 : OGFRL1	5.88264	5.93074	6.52356	6.53916	6.10852	5.9542	5.78136	6.71425	6.64386	6.72792	6.26679	7.91886	6.06609	5.39232	6.70044	5.72792	6.42626	7.84549	3.58496	6.40939	6.04439	6.6865	6.37504	5.75489	6.06609	7.40088	6.97728	6.04439	5.12928	6.74147	6.64386	5.70044	5.90689	6.35755	6.30378	6	7.19967	8.27146	6.72792	5.85798	7.65821	7.44294	5.16993	4.85798	6.87036	5.55459	5.55459	6.79442	7.53916
ENSG00000182463 : TSHZ2	6.84549	7.27612	6.55459	6.39232	5.93074	6.84549	6.9542	6.55459	6.47573	6.64386	6.10852	7.7211	6.90689	5.90689	6.82018	7.05528	7.22882	6.75489	7.98868	6.75489	7.42626	6.24793	6.97728	6.9542	7.18982	6.93074	6.04439	6.02237	4.39232	6.20945	7.57743	6.80735	4.75489	6.71425	4.32193	7.2384	6.32193	4.70044	4.39232	6.45943	6.39232	6.91886	7.55459	8.09803	6.65821	7.02237	6.91886	7	6.6865
ENSG00000151702 : FLI1	6	4.85798	5.64386	5.20945	5.32193	5.12928	5.24793	5.97728	5.97728	5.85798	6.40939	7.09803	6.16993	5.04439	6.02237	5.24793	5.49185	6.96578	4.70044	6.32193	5.32193	5.70044	6	3.32193	5	6.93074	7.08746	5	5.97728	5.97728	5.42626	5.35755	6.16993	6.08746	4.75489	6.10852	5.61471	5.78136	5.20945	4.52356	7.40939	7.20945	4.9542	5.85798	6.85798	5.75489	5.32193	6.18982	7.09803
ENSG00000072274 : TFRC	9.19722	9.01959	9.40301	9.22159	9.09011	10.4645	10.3707	9.47573	9.3443	9.65464	10.5275	9.55267	10.8202	10.1421	11.1189	9.98726	10.3095	10.0941	8.82972	9.71253	11.3219	10.7237	9.29002	11.3542	10.0795	11.6764	11.5555	9.66356	10.0307	10.7969	12.1251	10.3264	11.1586	10.3287	10.5127	8.15482	11.3971	11.2402	11.4818	10.9061	11.2336	10.8688	11.098	9.83131	10.5275	9.15735	9.16993	8.98868	10.9593
ENSG00000116717 : GADD45A	10.2992	10.2312	10.8757	10.6321	11.1293	9.65642	9.64926	10.6055	10.2644	10.8226	8.07146	8.98299	8.13443	8.06609	9.22159	9.01959	7.03342	8.56605	7.48382	8.87036	10.3869	10.4676	9.45327	8.18982	9.50779	9.66356	9.53528	8.89178	9.71939	9.99435	10.0389	8.24317	7.94251	9.47978	9.86109	11.4507	9.18735	7.97728	8.74819	8.37069	7.19967	8.59991	9.17493	8.89785	10.1636	11.7147	8.90087	9.63481	10.2644
ENSG00000197903 : HIST1H2BK	10.058	10.6073	9.5812	9.75822	9.86109	10.1447	10.1497	10.3487	10.0098	10.6018	11.8681	11.4914	12.2315	11.0369	10.6008	10	10.7202	11.4073	11.3869	9.93221	11.2866	10.9665	11.1586	12.4515	10.858	11.4336	11.1254	12.7694	11.2021	7.75489	11.8646	12.3273	12.3639	10.8424	11.5873	11.4988	9.20457	9.16742	12.0244	9.91289	10.7781	10.224	10.6715	8.43045	11.3298	10.7142	11.0795	11.5038	11.5285
ENSG00000026103 : FAS	7.31288	7.80735	6.75489	6.37504	6.85798	7.5157	7.30378	7.42626	7.40088	8.26679	6.12928	7.33092	5.85798	6.42626	6.22882	7.27612	7.20945	7.5157	4.39232	6.45943	6.98868	5.58496	7.57743	6.47573	6.65821	8.04439	7.62205	4.52356	7.12928	6.78136	5.08746	6.45943	6.87036	7.61471	7.47573	9.31741	6.39232	5.52356	6.45943	7.01123	7.33092	6.94251	8.16491	7.22882	7.12928	6.84549	7.54689	7.16993	8.26209
ENSG00000153956 : CACNA2D1	3.80735	3.58496	4.52356	3.80735	4.08746	3.80735	3.58496	4	3.90689	3.70044	4.80735	6.87036	3.70044	3	3.45943	4.58496	3.32193	5.45943	3.16993	4	2.80735	3.16993	4.16993	2.80735	3	5.58496	5.20945	3.16993	4.08746	5.20945	3.16993	2.80735	3	4.80735	2.80735	3.32193	2.80735	4.32193	5.12928	2.80735	3	5.16993	3	3	5.24793	3.32193	4.70044	5.97728	5.04439
ENSG00000189143 : CLDN4	5.35755	5.39232	5.52356	5.61471	5.04439	5.88264	5.80735	5.61471	5.32193	5.32193	4.70044	9.7879	5	5.04439	4.75489	6.87036	5.04439	5.32193	4.80735	5.64386	6.45943	6.26679	9.84706	5.49185	4.64386	5.67243	4.90689	6.78136	5.39232	5.16993	4.85798	5.32193	4.80735	6.87036	5.20945	4.70044	7.05528	5.39232	5.90689	5.32193	5.45943	8.19476	5.16993	5.16993	5.2854	4.9542	5.16993	5.58496	5
ENSG00000005844 : ITGAL	6.02237	5.55459	4.9542	4.9542	5.75489	6.10852	6.08746	5.85798	5.72792	6.16993	5.9542	6.45943	6.40939	6.26679	6.75489	5.61471	5.97728	7.91886	6.98868	5.93074	5.52356	6.42626	5.70044	5.45943	8.25739	7.15987	7.67243	7.24793	6.2854	6.14975	6.80735	6.08746	7.87652	5.93074	6.18982	7.59246	5	5.70044	6.14975	8.12928	7.6865	7.49985	5.85798	5.83289	6.56986	4.75489	5.49185	6.24793	7.53138
ENSG00000275302 : CCL4	8.28077	7.48382	7.43463	6.97728	6.78136	7.27612	7.08746	7.33985	7.03342	7.70736	6.83289	5.93074	6.98868	5.75489	6.2854	5.70044	6.2854	6.45943	5.2854	6.30378	6.30378	5.58496	6.47573	5.72792	6.50779	6.87036	7.47573	5.80735	5.78136	5.45943	5.42626	5.70044	7.76155	6.10852	5.70044	7.10852	6.55459	7.40939	6	5.72792	9.39017	6.12928	5.12928	6.2854	6.88264	5.45943	5.20945	5.9542	6.78136
ENSG00000139410 : SDSL	8.20945	7.65105	7.37504	7.34873	7.29462	7.65821	7.59246	6.85798	6.65821	7.24793	6.65821	6.22882	7.93074	6.80735	7.48382	5.88264	6.12928	8.87652	6.14975	6.82018	8.75822	7.33985	7.46761	6.33985	6.62936	7.76155	7.69349	7.67243	8.24317	5.93074	6.2854	7.82655	5.16993	7.36632	7.45121	5.24793	5.93074	8.12928	7.3837	5.16993	6.45943	8.31288	7.29462	6.82018	8.14975	7.09803	7.61471	8.66178	7.40088
ENSG00000106415 : GLCCI1	6.6865	7.21917	6.44294	6.2854	6.20945	6.82018	6.61471	6.35755	6.74147	6.59991	7.07682	6.02237	7.54689	7.62205	6.32193	7.82018	6.70044	6.88264	7.15987	6.32193	7.70044	5.85798	8.30834	5.64386	8.0607	7.83289	6.75489	7.31288	7.7879	8.2854	7.82018	6.88264	8.40939	6.24793	6.83289	8.01681	6.82018	5.93074	5.49185	7.59246	8.29002	6.39232	5.24793	7.24793	6.78136	8.82018	6.2854	6.37504	7.09803
ENSG00000095585 : BLNK	9.2503	9.14975	9.0954	9.03067	9.36194	8.30378	8.23362	9.03067	8.82018	8.66888	8.633	8.50383	8.21917	5.08746	8.04985	8.24317	8.32643	8.71768	8.14466	7.91289	8.30834	8.11894	8.28077	7.55459	9.46352	8.56986	8.00562	8.97441	6.61471	7.96578	8.44294	8.36194	8.02791	7.59246	7.48382	6.83289	8.77808	8.79116	5.04439	8.87958	8.35315	7.85175	8.66534	8.07146	8.51175	6.40939	8.75154	8.38802	8.78136
ENSG00000112972 : HMGCS1	7.58496	7.55459	8.53138	8.16993	8.49985	7.43463	7.43463	8.97154	8.89482	8.58496	8.54689	7.42626	10.3443	10.4252	9.87652	9.36413	9.78953	8.67243	9.57932	8.25739	8.39232	9.59432	8.45943	9.04439	7.34873	8.85798	9.51767	7.76818	8.27612	10.3674	8.68299	7.8392	8.72792	8.633	8.44708	8.34873	9.65284	7.92481	7.20945	8.86728	7.52356	8.93958	9.53916	8.5812	8.31288	9.77972	8.79116	8.01681	8.44708
ENSG00000173227 : SYT12	4.70044	5.12928	6.55459	6.62936	6.61471	5.45943	5.42626	6.04439	5.58496	5.12928	5.42626	5.20945	5.67243	5.61471	6.32193	7.09803	7.63662	5.83289	8.10852	5.80735	5.08746	5.42626	5.97728	9.96867	5.35755	6.08746	5.55459	5.58496	5.52356	5.93074	6.49185	5.04439	4.52356	6.20945	5.9542	5.08746	6	5.12928	5.61471	4.75489	5.70044	6.45943	6.61471	5.93074	6.18982	7.14975	6.74147	6.18982	6.53916
ENSG00000176014 : TUBB6	6.80735	6.96578	7.98299	7.7879	7.3837	6.83289	6.85798	7.54689	7.21917	6.74147	7.06609	8.27146	6.85798	6.72792	6.62936	7.02237	6.64386	7.12928	5.72792	7.29462	5.85798	6.30378	6.33985	7.2384	6.9542	7.49185	7.77479	5.16993	6.2854	7.33985	5.55459	5.93074	6.06609	7.89482	4.90689	6.06609	5.64386	7.20945	6.49185	4.9542	6.26679	7.96578	5.58496	5.52356	7.04439	5.97728	6.96578	7.37504	6.62936
ENSG00000196912 : ANKRD36B	4.52356	4.58496	4	4.16993	4.08746	3.70044	3.80735	4.85798	4.39232	4.45943	7.42626	6.56986	6.04439	4.08746	4.90689	7.25739	5.64386	5	6.52356	5.80735	4.80735	5.45943	4.70044	7.41785	6.06609	5.16993	5.45943	4.80735	5.2854	5.88264	6.44294	5.20945	6.30378	4.64386	5.61471	4.75489	6.10852	5.32193	4.70044	5.9542	4.90689	5.16993	7.65821	4.08746	4.32193	5.49185	5.32193	5.12928	5.64386
ENSG00000135905 : DOCK10	4	3.90689	4.64386	4.58496	5.16993	4.70044	4.75489	4.32193	4	4.39232	4.80735	6.04439	5.04439	3.45943	4.58496	4.39232	4.64386	6.2854	3.45943	3.90689	5.2854	4.58496	5.42626	3.80735	3.58496	6.20945	6.33985	4.16993	4.32193	4.85798	5.24793	4.80735	5.61471	4.70044	4.16993	4.24793	5.52356	6.22882	4.70044	3.80735	7.97154	5.16993	3.70044	4.24793	5.32193	3.45943	3.80735	4.52356	5.93074
ENSG00000163171 : CDC42EP3	5.35755	5.35755	5.83289	5.55459	5.49185	4.58496	5.20945	5.08746	4.90689	4.9542	7.11894	7.05528	5.2854	5.49185	5.70044	5.61471	5.67243	6.37504	4.9542	6.06609	5.72792	5.93074	6.45943	3.45943	7.14975	7.17991	6.37504	4.58496	7	6	5.04439	5.2854	4.85798	6.20945	3.80735	5.2854	4.16993	5.64386	4.39232	3.58496	7.05528	6.45943	4.16993	5.32193	6.42626	4.80735	6.02237	6.42626	6
ENSG00000149435 : GGTLC1	6.06609	6.33985	6.53916	6.61471	6.42626	6.55459	6.26679	6.30378	6.2854	6.37504	6.37504	6.75489	7.34873	6.39232	7.72792	6.93074	7.33092	7.46761	6.94251	8.60733	7.57743	8.33539	5.80735	7.43463	5.42626	7	6.58496	5.32193	5.20945	5.16993	5.08746	7.03342	6.18982	5.70044	5.58496	5.20945	5.67243	6.87036	6.50779	5.42626	5.08746	7.05528	6.84549	6.35755	7.89482	5.64386	8.11374	7.44294	7.77479
ENSG00000111145 : ELK3	7.76818	7.29462	7.67243	7.33985	7	6.84549	6.75489	7.62205	7.56224	7.86419	8.44294	9.79279	8.13955	6.72792	8.37069	8.03892	7.85175	9.24793	8.37504	8.49586	7.87036	7.52356	7.93664	5.32193	8.03892	8.96867	8.97441	7.66534	8.12412	8.55075	7.58496	7.43463	6.58496	8.43045	6.75489	8.40514	7.6865	7.67948	7.55459	6.75489	8.01123	9.03067	7.37504	7.25739	9.05257	7.96	8.50779	8.86419	8.70044
ENSG00000163823 : CCR1	6.30378	6.47573	6.82018	6.62936	6.88264	6.26679	6.16993	6.53916	6.35755	6.12928	4.75489	6.62936	6.49185	4.75489	6.10852	5.52356	5.12928	5.52356	4.45943	5.39232	4.9542	5.2854	6.06609	4	4.9542	6.33985	7.11894	4.52356	4.58496	6.35755	4.85798	4.64386	7.52356	6.26679	6.72792	5.9542	6.06609	6.04439	6.12928	4.58496	7.30378	5.72792	4.32193	5.35755	6.04439	5.61471	4.85798	6.32193	6.26679
ENSG00000106605 : BLVRA	6.78136	6	6.65821	6.30378	6.67243	6.30378	6.26679	6.70044	6.58496	6.80735	7.59246	7.47573	8.01123	6.74147	7.93074	6.49185	8.69697	8.224	7.40088	6.9542	7.3837	6.94251	8.47573	7.70044	9.65105	7.61471	8.633	8.10329	6.89482	7.33092	8.21432	6.94251	7.35755	8.17493	7.63662	6.64386	8.57743	8.53528	6.78136	8.42626	9.81538	9.20457	7.67948	5.78136	7.70044	6.39232	8.57365	8.03892	8.19476
ENSG00000111816 : FRK	6.83289	8.18982	7.03342	6.84549	6.98868	7.41785	7.39232	7.25739	6.91886	6.89482	7.29462	7.47573	7.70044	8.29921	8.0607	8.75154	5.61471	7.90689	5.52356	7.97728	6.32193	7.56224	8.86109	7.21917	7.82018	7.19967	6.26679	7.94837	7.87652	8.94544	8.08215	8.57365	6.44294	7.2384	6.65821	7.72792	8.33985	6.71425	8.84862	6.72792	7.2854	7.10852	7.84549	8.49985	8.29462	8.55075	7.50779	7.50779	7.7879
ENSG00000154330 : PGM5	5.2854	4.90689	5	4.90689	4.85798	5.04439	5	5.12928	5.12928	5.45943	5.12928	5.35755	4.32193	3.70044	4.39232	4.45943	3.70044	4.52356	3.90689	4.90689	4.45943	3.45943	4.45943	3.90689	4.08746	5.45943	5.04439	4.58496	4.58496	4	4.16993	4	3	5.52356	3.90689	4.24793	4.08746	3.80735	4.32193	3.45943	3.80735	5.9542	4.16993	4.39232	5.2854	4.70044	4.32193	4.80735	4.85798
ENSG00000162783 : IER5	6.40939	7.05528	6.58496	6	5.9542	6.26679	6.10852	6.14975	6.2854	6.32193	6.6865	8.44294	8.13955	7.49185	7.66534	7.49985	8.04439	7.48382	6.70044	7.45943	8.11894	8.34873	7.83289	7.77479	11.3526	8.20457	8.56224	8.3966	8.65464	9.46148	7.86419	8.19967	7.62936	7.8392	7.03342	7.01123	8.04985	8.79116	7.2854	9.224	9.17243	8.04985	7.85798	6.71425	7.78136	6.39232	7.69349	7.48382	8.21432
ENSG00000197568 : HHLA3	7.62205	7.65821	7.2854	7.22882	7.05528	6.78136	6.98868	7.41785	6.9542	7.40088	4.39232	4.70044	4.45943	5.04439	6.33985	4.32193	4.64386	6.18982	6.18982	5.45943	6.52356	7	6.22882	6.42626	4.90689	6.14975	7.69349	6.47573	6.40939	7.44294	5.08746	5.78136	5.49185	6.42626	7.36632	7.06609	6.97728	6	6.82018	4.64386	6.26679	6.12928	5.42626	6.20945	6.97728	7.64386	5	7.45121	7.57743
ENSG00000171223 : JUNB	8.9571	8.00562	8.57365	8.66534	8.2854	8.69349	8.5812	8.97154	8.58496	8.31288	7.58496	8.75489	8.54303	6.47573	7.46761	7.82655	9.10591	7.64386	8.31288	7.33092	8.9542	6.49185	7.18982	8.44294	8.61839	8.224	8.59246	7.49985	7.30378	8.0607	8.5157	7.22882	8.09803	7.66534	6.83289	7.61471	7.88264	8.17991	7.56986	6.16993	8.2854	8.3837	7.59246	6.30378	8.74483	7.82018	8.98868	9.00843	8.0607
ENSG00000101265 : RASSF2	6	5.55459	5.88264	5.97728	5.83289	5.35755	5.45943	6.45943	6.33985	5.80735	6.32193	7.98299	6.47573	5.58496	5.67243	5.52356	5.90689	7.62205	5	6.40939	5.16993	5.72792	6.18982	4.08746	5.39232	6.30378	7.12928	5	5.08746	5.49185	6.08746	5.42626	6.2854	6.24793	5.08746	5.58496	5.35755	6.72792	5.67243	4.58496	7.13955	7.11894	4.45943	4.9542	6.37504	4.58496	5.58496	5.70044	6.47573
ENSG00000100523 : DDHD1	4.58496	4.9542	4.52356	4.32193	4.52356	4.85798	4.64386	4.75489	4.64386	5.04439	5.32193	5.61471	5.2854	6.84549	5.61471	4.9542	6.6865	5.58496	5.58496	4.75489	6.42626	5.83289	6.45943	5.45943	7.45121	5.85798	6.12928	5.90689	6.10852	5.93074	6.93074	5.35755	6.24793	5.58496	6.59991	5.16993	5.93074	5.61471	5.88264	5.52356	9.21189	6.16993	5.78136	5.2854	5.55459	4.39232	4.80735	5.83289	5.78136
ENSG00000079819 : EPB41L2	7.31288	6.70044	7.18982	6.93074	6.70044	6.53916	6.30378	7	7.03342	7.24793	7.19967	9.54689	6.83289	7.41785	7.92481	6.93074	8.59619	7.77479	5.12928	7.53916	7.47573	7.52356	7.98868	4.90689	7.76155	8.05528	7.58496	6.9542	8.75822	8.29921	8.13955	7.84549	10.3106	7.9542	7.96578	7.94837	8.40088	7.86419	7.78136	8.23362	9.19476	7.94251	6.52356	6.9542	7.56986	6.14975	7.64386	7.7211	8.06609
ENSG00000163923 : RPL39L	4.80735	4.9542	5.08746	4.70044	4.45943	4.70044	4.9542	4.75489	4.75489	5.20945	6.32193	5.35755	5.75489	7.49185	4.85798	7.17991	4.45943	4.39232	6.14975	6.55459	4.24793	6.16993	6.04439	6.53916	7.13955	4.70044	5.04439	5.80735	5.9542	6.6865	6.16993	4.64386	5.20945	5.08746	4.58496	4.24793	6.80735	4.90689	6.45943	7.67243	7.52356	8.55842	5.78136	5.97728	4.64386	5.61471	5	5.16993	4.58496
ENSG00000113368 : LMNB1	5.85798	5.93074	6.32193	6.08746	6.39232	5.52356	5.35755	5.2854	5.80735	5.80735	8.16993	6.79442	7.45121	7.8009	8.16491	7.19967	7.22882	7.29462	7.47573	7.57743	7.03342	7.26679	6.82018	8.00562	6.20945	6.75489	6.89482	6.10852	7.99435	8.76155	8.04439	6.97728	8.81057	7.20945	7.88874	7.71425	6.72792	8.12928	8.29002	7.75489	9.20945	6.80735	7.34873	6.76818	6.58496	5.08746	6.67243	5.72792	5.24793
ENSG00000185338 : SOCS1	4.39232	4.39232	4.90689	5.08746	4.32193	4.80735	4.32193	5.42626	5	4.58496	4.32193	6.14975	4.90689	4.70044	5.04439	3.80735	4.64386	5.67243	4.52356	4.85798	4.75489	5.08746	4.58496	4.08746	6.26679	5.39232	6.50779	5.04439	4	5.16993	4.64386	4.85798	6.72792	4.58496	4.70044	4.9542	5.39232	5.49185	6.06609	4	7.09803	7.39232	3.90689	4.58496	5.45943	4	6.45943	6.49185	5.83289
ENSG00000178199 : ZC3H12D	3.32193	3.16993	3.32193	3.32193	3.16993	3.16993	3	3.16993	3.32193	3.32193	3.45943	3.80735	4.80735	3	3.32193	3.90689	3.70044	4.58496	3	3.32193	7.24793	4.75489	3.32193	3.16993	3.32193	4.08746	6.10852	3.70044	3	4.80735	3.58496	3.32193	6.44294	4.16993	4	4	5.20945	4	4.24793	3.90689	6.2854	4.08746	3.45943	3.90689	3.90689	3.45943	3.16993	3.80735	4.58496
ENSG00000112242 : E2F3	4.9542	4.9542	5.88264	5.58496	5.2854	4.80735	5.08746	4.9542	4.90689	4.90689	7.33092	7.29462	8.10852	6.94251	6.88264	6.65821	7.58496	6.80735	7.81378	6.98868	6.71425	6.96578	6.24793	7.34873	6.89482	6.39232	6.80735	7.45121	5.9542	7.10852	7.41785	6.61471	8.31288	6.64386	7.45943	5.90689	7.2384	8.59246	7.49185	7.59991	7.33985	7.53138	6.80735	6.06609	6.79442	5.49185	6.18982	6.49185	6.26679
ENSG00000171723 : GPHN	7.59991	8.02237	8.30834	8.04439	8.57743	8.31741	8.07146	7.5157	7.2384	7.6865	6.88264	5.08746	7.11894	6.85798	6.9542	6.89482	7.21917	6.64386	3.70044	7	6.6865	6.97728	6.55459	6.22882	7.88264	7.05528	7.40939	7.22882	6.9542	7.33985	5.67243	6.82018	6.02237	7.20945	6.75489	7.67948	7.26679	5.75489	7.69349	7.42626	7.12928	6.24793	8.52748	8.71768	8.25267	7.83289	6.79442	7.50779	7.7879
ENSG00000221944 : TIGD1	4	4.24793	4.70044	5.12928	4.64386	4.24793	4.08746	4	4.39232	4.39232	8.29921	6.67243	6.62936	6.26679	6.06609	7.08746	5.80735	6.47573	6.6865	5.80735	4.24793	5.70044	4.58496	6.40939	6.40939	5	5.24793	5.67243	6.14975	4.85798	5.67243	5.08746	6.9542	5.12928	5.42626	6.45943	6.20945	5.83289	5.88264	4.75489	5.24793	6.50779	6.47573	4.90689	4.52356	5.08746	5.20945	4.16993	5.08746
ENSG00000174032 : SLC25A30	8.59619	8.52748	9.75154	9.36632	9.89936	9.02514	8.95128	7.53138	7.59991	7.67243	9.31741	7.43463	8.42626	8.86109	8.21917	7.77479	7.43463	8.64024	7.97154	9.90989	9.42206	8.91588	8.58871	6.98868	8.70044	7.67948	8.92184	8.80735	7.83289	8.54303	8.31741	8.77808	8.90989	8.7879	7.90087	8.8857	8.11374	8.13443	7.60733	9.01959	8.03342	8.89178	9.06878	8.42626	10.2408	8.75154	9.17243	8.14975	8.20457
ENSG00000147454 : SLC25A37	8.09276	7.53138	7.63662	7.24793	7.18982	7.12928	6.45943	8.15482	7.57743	7.49185	5.88264	6.62936	5.52356	4.16993	5.85798	5	6.10852	5.16993	6.55459	4.9542	7.24793	6.59991	7.42626	6.16993	6.53916	7.02237	6.33985	6.44294	6.67243	7.76818	7.40939	5.32193	5.55459	7.30378	5.45943	6.55459	7.32193	5.90689	6.06609	6.26679	6.52356	6.37504	7.79442	5.93074	5.61471	7.66534	6.12928	7.96578	7.27612
ENSG00000182162 : P2RY8	5.16993	4.58496	5.12928	4.9542	4.80735	4.75489	4.58496	5.20945	4.75489	4.85798	6.30378	6.02237	6.49185	7.33092	6.6865	6.32193	6.24793	7.37504	5	5.49185	5.88264	5.55459	5.80735	4.90689	5.55459	5.83289	6.08746	6.71425	6.06609	4.64386	5.58496	5.42626	7.97154	5.49185	4.24793	5.52356	5.12928	5.90689	4.80735	4.16993	6.75489	6.52356	4.58496	5.80735	5.83289	4.90689	5.80735	5.35755	6.65821
ENSG00000137309 : HMGA1	6.44294	6.35755	6.6865	6.98868	6.2854	6.08746	6.16993	6.98868	6.30378	6.33985	9.43045	7.82655	7.33985	10.1137	8.08215	7.67243	7.14975	7.01123	6.76818	9.31967	7.64386	7.46761	7.18982	7.33985	8.24793	6.61471	7.01123	8.46352	7.18982	6.37504	7.48382	7.75489	9.21189	8.30834	9.12412	7.62936	7.69349	9.51767	9.09011	7.87652	8.43463	8.54303	9.26913	7.09803	7.13955	6.44294	7.67243	6.84549	6.96578
ENSG00000116815 : CD58	5.80735	6.37504	6.65821	6.52356	6.49185	5.72792	6.06609	6.40939	6.33985	6.42626	6.33985	8.71425	6.26679	5.83289	8.49586	8.62205	8.88874	7.01123	6.20945	7.02237	7.32193	7.69349	8.16993	8.7879	7.73471	8.19967	8.59246	8.10852	6.79442	6.35755	7.97154	7.27612	6.64386	7.33985	7.16993	7.41785	8.24793	6.96578	7.48382	7.79442	7.64386	8.42206	6.85798	6.56986	7.98868	7.7211	7.77479	6.88264	8.21917
ENSG00000171310 : CHST11	5.2854	5.35755	5.45943	5.24793	5.24793	5.55459	5.39232	5.39232	5.42626	5.16993	5.75489	6.96578	5.24793	4.75489	5.52356	5.12928	6.9542	6.53916	4.90689	5.39232	6.06609	5.67243	5.75489	4.64386	6.53916	6.44294	7.42626	4.80735	5.16993	5.85798	6.94251	5.04439	7.04439	5.93074	5.61471	5.08746	7.2854	7.2854	5.85798	5.42626	8.37069	7.04439	4.58496	5.32193	6.49185	5	5.70044	6.35755	6.08746
ENSG00000196405 : EVL	7.76155	8.26209	7.67948	7.70044	7.2854	6.91886	6.98868	8.37504	8.13443	8.04985	7.58496	7.63662	8.12412	7.04439	7.76818	7.88264	6	7.70736	7.86419	6.49185	5.93074	6.97728	6.82018	8.13443	8.02791	8.08746	8.50779	8.50779	6.91886	8.0607	7.44294	7.26679	7.49185	7.61471	5.64386	6.64386	9.19476	7.33092	6.37504	7.34873	8.52748	7.77479	6.79442	5.97728	7.76155	7.70044	7.33092	8.00562	8.31288
ENSG00000177606 : JUN	11.3608	9.57365	10.1674	9.98014	10.2384	10.1948	10.1687	10.5088	10.3354	10.7682	9.37069	9.95855	9.91439	7.60733	9.44294	8.76818	9.22159	8.10852	8.53916	9.21432	10.978	9.49785	7.7211	10.4878	11.1248	9.51373	9.85643	9.47371	8.85175	10.7254	7.17991	9.26444	8.09276	9.44915	9.23122	9.06609	10.2009	9.46148	10.0993	8.01681	9.13955	9.5411	9.02237	7.45943	10.1712	10.2216	10.0967	10.0265	10.0821
ENSG00000109084 : TMEM97	9.66888	10.3685	10.1548	10.0265	9.97298	10.1059	9.85798	10.3587	10.1059	10.4325	10.3332	7.97154	11.8963	11.9012	11.163	11.0286	10.7657	9.36194	11.7686	9.06609	10.7797	10.4543	10.4136	11.2046	10.3219	9.44915	9.66356	10.0168	10.4727	11.3163	10.9679	10.0634	9.42626	10.445	10.4367	9.23122	11.1248	12.2143	8.78136	11.4558	10.9556	9.86728	11.5675	10.4294	10.2503	10.5196	9.77149	9.59059	9.85331
ENSG00000173531 : MST1	11.5512	11.1261	10.9009	10.9337	11.0049	11.3371	11.3663	11.5656	11.3214	11.4357	10.8994	9.37069	10.9622	10.891	10.9233	10.7822	10.749	10.7855	10.8082	10.0444	11.1189	12.1652	10.224	11.3231	7.76818	11.0334	11.2076	11.4599	11.3498	10.0279	8.17991	11.0566	10.9106	10.6257	9.80735	9.99859	11.0007	9.81858	10.4168	10.7607	7.54689	9.224	10.6202	11.3404	10.7245	11.8615	11.0056	11.7343	10.9758
ENSG00000106211 : HSPB1	10.0042	9.41574	9.31967	9.06878	9.32643	9.45738	9.29462	9.69523	9.15987	10.2656	10.9381	11.3918	10.8533	10.8345	11.9263	11.7385	11.239	11.1972	11.3117	11.6152	11.0505	11.4115	10.988	10.2597	13.3581	11.3146	10.9527	10.952	11.5309	10.5362	10.9106	12.1488	10.3966	11.7343	10.7549	12.1646	11.0458	11.4194	12.2183	10.421	11.4231	11.9385	11.4184	10.9159	11.4803	9.60918	11.7842	10.7903	10.2336
ENSG00000181751 : C5orf30	4.9542	4.39232	4.90689	4.90689	4.80735	4.45943	4.58496	4.32193	4.39232	4.45943	4.90689	4.08746	4.52356	3.80735	5.78136	4.16993	4	4.64386	3.90689	4.9542	5.72792	6.37504	6.12928	4.08746	4.16993	4.39232	4.24793	4.70044	5.24793	5.67243	4.16993	4.58496	5.55459	5.35755	6.88264	3.80735	4.24793	5.42626	6.80735	6.12928	5.58496	7.56224	4.24793	4.08746	5.12928	4.58496	4.39232	4.24793	4.08746
ENSG00000136108 : CKAP2	5.08746	5.2854	4.70044	4.52356	5	5.24793	4.70044	4.70044	4.32193	4.75489	6.94251	5.9542	7.85175	8.15482	7	6.64386	7.21917	7	6.39232	6.87036	6.90689	7.07682	6.91886	5.45943	6.42626	6.2854	6.50779	6.2854	6.80735	7.84549	6.26679	6.16993	8.27146	6.35755	6.59991	6.94251	6.56986	6.52356	6.87036	6.9542	7.13955	6.12928	7	6.22882	6.14975	5.08746	5.64386	4.9542	5.80735
ENSG00000164136 : IL15	5.04439	5.45943	5	4.9542	5.20945	4.39232	4.39232	5.16993	5.32193	5.39232	4.32193	5.42626	4.52356	2.80735	4.64386	4.16993	3.70044	5.55459	3.70044	4	6.20945	5.88264	6.33985	3.45943	4.80735	5.90689	6.06609	4.52356	5.70044	5.16993	5.20945	4.75489	5.58496	4.32193	5.78136	5.58496	4.75489	4.80735	6.20945	4.80735	6.70044	6.93074	4.08746	4.16993	5.75489	5	4.9542	4.32193	5.55459
ENSG00000103257 : SLC7A5	6.76818	5.67243	5.97728	5.97728	6.04439	6.58496	6.20945	6.2854	6.08746	5.80735	6.90689	6.40939	6.02237	6.64386	6.22882	6.18982	5.80735	6.87036	7.33092	5.85798	5.49185	5.90689	6.10852	6.32193	8.11894	5.42626	6.30378	6.02237	5.97728	5.61471	9.92481	5.70044	8.64024	6.04439	5.55459	5.35755	8.15482	6.35755	8.13955	5.39232	7	7.18982	8.18488	5.32193	6	6.55459	6.87036	6.85798	5.55459
ENSG00000187554 : TLR5	5.16993	4.58496	4.75489	4.70044	4.58496	4.90689	4.75489	5.12928	5.24793	4.9542	5.80735	6	6.04439	4.16993	5.32193	6.84549	6.88264	5.20945	5.2854	5	5.08746	4.80735	5.58496	6.42626	7.49185	5.70044	7.54689	6.6865	5	6.32193	7.46761	6.40939	4.58496	4.80735	4.75489	4	7.11894	5.32193	5.20945	7.54689	6.55459	5.85798	6.55459	4.45943	5.24793	4.70044	6.55459	5.12928	6.35755
ENSG00000070081 : NUCB2	7.63662	7.56986	8.59991	8.20945	8.49185	7.76155	7.52356	8.27146	7.83289	9.03067	6.52356	7.42626	7.6865	8.44294	8.80735	7.60733	9.59619	9.53138	7.76818	6.97728	9.0954	6.53916	9.91886	11.0782	9.85798	9.10852	9.06609	10.0056	9.82337	8.62571	9.65105	8.74819	8.07682	8.3837	9.62022	10.0928	9.00562	8.3443	8.05528	9.50184	9.93958	8.31741	8.48784	7	8.44294	9.57932	8.87344	8.29921	8.81057
ENSG00000254087 : LYN	7.13955	6.89482	7.64386	7.62205	7.32193	7.08746	6.94251	7.63662	7.47573	7.59991	7.30378	7.8009	8.08215	7.45121	8.73132	8.09276	7.76155	8.11894	6.75489	7.8392	7.76818	7.65821	7.33985	8.11894	7.32193	7.92481	8.85798	7.83289	5.88264	7.64386	7.09803	7.53916	8.91588	7.8009	8.88874	7.97154	8.2384	8.79116	8.55075	6.88264	9.30378	9.56796	4.75489	7.21917	9.01402	6.88264	8.03342	8.03892	8.09803
ENSG00000174946 : GPR171	3.90689	3.58496	3.70044	3.90689	3.58496	4	4	4.08746	3.80735	3.90689	3.45943	3.70044	3.58496	3.16993	3.45943	3.80735	3.32193	5.12928	3.32193	3.70044	3.58496	4	3.45943	3.16993	4	4.85798	6.14975	3	3.45943	3.32193	4	3.58496	6.16993	3.58496	3	4.08746	3.70044	3.32193	3.45943	3.16993	6.90689	5.16993	3.16993	3.80735	4.08746	3.16993	3.16993	4	3.90689
ENSG00000108960 : MMD	6.64386	6.12928	6.88264	6.59991	6.40939	7.36632	7.29462	6.02237	5.75489	6.65821	7.93074	8.34873	8.30378	8.78136	8.42206	7.5157	9.60733	8.78463	9.2738	8.18982	8.19476	9.62205	7.49985	7.7211	8.87652	7.8009	7.59991	8.73132	8.01123	7.93074	7.57743	8.27612	8.2854	7.96578	8.52748	7.27612	8.84235	7.93074	7.47573	8.24317	8.26209	8.28077	7.93074	6.08746	8.12928	6.32193	7.57743	7.31288	7.45121
ENSG00000162616 : DNAJB4	7.20945	7.40939	6.75489	6.49185	6.67243	7.76818	7.52356	6.55459	6.10852	7.06609	6.53916	6.6865	5.55459	5.2854	6.39232	4.90689	6.06609	7.14975	5.42626	6.22882	6.88264	6.04439	5.42626	5.20945	9.74651	6.16993	7.26679	6.93074	6	6.70044	5.93074	6.06609	6.40939	6.02237	6.20945	6.96578	5.85798	7.04439	8.55459	6.06609	6.61471	7.15987	5.55459	6	7.99435	7.17991	6.18982	7.27612	6.82018
ENSG00000108932 : SLC16A6	4.64386	4.08746	5.08746	4.70044	5.52356	4.08746	4.24793	4.80735	5.32193	5.04439	4.16993	3.80735	5.49185	5.52356	5.42626	4.32193	5.24793	5.12928	5.08746	4.16993	4.9542	4.58496	4.39232	7.39232	6.49185	4.75489	6.10852	6.49185	4.9542	4.90689	6.64386	4.90689	5.72792	4.08746	3.80735	4.85798	7.33092	4.39232	4.24793	5.64386	5.39232	4.58496	3.80735	4.24793	4.52356	3.80735	4.08746	4.45943	4.64386
ENSG00000182307 : C8orf33	6.2854	6.82018	6.84549	6.6865	7.18982	6.55459	6.58496	6.49185	6.2854	6.40939	6.9542	7.49185	7.47573	7.44294	8.40088	7.53916	7.47573	7.62205	8.36632	8.75154	7.53138	7.24793	6.96578	7.39232	6.9542	7.29462	8.59619	8.78136	7.65105	6.45943	6.98868	7.40939	7.64386	7.92481	9.00843	7.52356	8.65821	9.33316	7.91886	6.83289	7.07682	8.86419	7.01123	7.6865	8.65105	7.11894	7.40088	6.70044	7.69349
ENSG00000132436 : FIGNL1	5.16993	5.52356	5.64386	5.49185	5.49185	4.80735	5.16993	5	5	5.64386	6.55459	6.42626	7.08746	7.40088	7.2384	7.48382	7.3837	6.67243	6.78136	7.14975	8.09276	7.14975	6.47573	6.9542	6.72792	6.08746	5.90689	6.42626	6.97728	8.06609	7.87652	6.35755	7.75489	6.49185	7.41785	7.64386	6.93074	7.25739	6.82018	7.65821	8.45533	6.83289	7.35755	6.22882	5.85798	6.10852	5.85798	5.80735	6.70044
ENSG00000154310 : TNIK	5.16993	5.24793	6.62936	6.50779	6.02237	6.06609	6.18982	4.70044	5	4.64386	5.32193	5.67243	6.14975	4.90689	6.04439	4.9542	7.76155	5	7.56986	4.58496	6.91886	6.12928	6.89482	7.20945	6.04439	6.82018	5.9542	5.55459	4.9542	5.42626	6.04439	6.02237	4.32193	6.20945	5.83289	4.24793	6.72792	5.52356	4.85798	5.35755	7.46761	6.14975	4.85798	4.80735	5.2854	5.88264	7.62205	5.64386	5.93074
ENSG00000103876 : FAH	9.66178	10.1176	10.3365	10.058	10.3696	10.4147	10.1935	9.98868	9.66888	10.1548	7.75489	7.34873	9.15987	7.29462	9.83605	8.30834	8.15482	9.5812	8.49586	9.14466	9.76487	10.9944	10.3129	9.67243	8.71081	9.99859	9.53528	9.37287	9.59432	10.0334	8.28077	9.53722	6.04439	9.80413	9.64746	7.40088	9.69523	9.33539	10.0265	9.31061	8.70044	9.95565	10.0444	10.1459	10.6275	9.48583	9.89633	10.1699	10.3772
ENSG00000143507 : DUSP10	9.63481	9.88417	8.08746	7.9542	8.12412	9.37721	9.05799	9.33762	9.23362	8.75822	7.09803	7.50779	8.38802	8.34873	7.97728	7.17991	7.33985	7.91289	7.53138	9.42626	8.60363	8.08746	7.75489	6.30378	9.26209	8.13955	8.11894	8.79116	8.02237	8.58496	8.82972	8.17991	7.56224	7.02237	7.18982	8.76487	8.45121	7.61471	6.72792	9.06878	7.97728	8.46761	7.02237	6.76818	8.32193	8.43879	8.06609	7.71425	8.69697
ENSG00000139318 : DUSP6	10.8903	9.76818	9.65821	9.49185	9.43045	9.77479	9.33985	10.1111	9.79928	9.48784	9.19476	9.40514	9.17493	10.4888	9.46352	7.98868	11.2021	9.94544	8.95128	8.71081	11.1098	11.3072	8.91886	8.48784	10.2372	9.77808	9.08481	10.3826	8.86419	8.633	8.20945	9.73471	9.18239	8.59991	7.24793	9.01123	11.5048	8.32193	9.97441	9.35975	9.94251	9.48382	9.50581	8.52356	10.3718	9.94544	8.81378	9.25974	9.81858
ENSG00000124588 : NQO2	9.15482	9.57365	9.87344	9.77808	9.87652	9.23122	9.29232	10.0835	9.78136	10.1611	8.14466	8.80413	8.9542	6.94251	9.19229	8.72451	8.26209	8.77479	8.32193	7.47573	9.81538	9.87652	8.49185	9.48583	9.61839	9.71768	10.1674	10.1712	9.45943	10.4676	9.92333	9.20701	8.07146	9.62388	9.93664	9.67772	9.3837	10.014	10.014	11.7155	8.83289	10.5613	9.02237	10.6138	10.0471	10.4502	8.99435	9.87344	10.1812
ENSG00000110721 : CHKA	7.05528	6.35755	6.65821	6.22882	7.07682	6.55459	6.47573	6.96578	6.61471	7.19967	8.60363	7.45943	8.22882	9.19967	8.43045	8.40514	10.875	6.82018	8.37938	8.30834	6.98868	8.07146	7.09803	7.11894	7.69349	7.62936	6.93074	7.87652	7.86419	7.37504	8.48784	7.58496	8.30834	7.39232	8.36194	8.69697	7.48382	6.80735	7.8392	8.03892	7.20945	7.57743	7.26679	7.62205	6.72792	7.22882	7.35755	6.79442	7.10852
ENSG00000170899 : GSTA4	8.76487	8.61102	8.46761	7.94837	8.24317	8.03342	7.88264	8.82655	8.90388	9.36413	9.41151	7.96578	10.2252	10.1098	9.51175	9.12928	8.09803	8.66534	9.27845	8.55842	9.76653	8.64024	8.86419	8.94837	8.00562	8.24793	8.57365	9.13955	9.94544	11.7292	8.42206	9.16742	7.93664	9.49386	8.89178	10.3966	9.18982	10.5488	9.08746	10.3197	9.19722	9.35755	8.76155	9.31741	8.35315	9.73471	8.98868	8.10852	8.60363
ENSG00000166401 : SERPINB8	6.04439	6.08746	6.9542	6.45943	6.24793	6.35755	6.58496	5.9542	5.83289	5.58496	5.08746	5.42626	5.45943	4.45943	6.53916	5.83289	4.85798	5.20945	5.12928	5.35755	6.64386	5.70044	5.72792	5.04439	6.45943	6.90689	7.18982	5.16993	5.2854	4.9542	5.35755	5.58496	4.9542	6.2854	5.72792	4.52356	5.64386	4.75489	5.45943	5.80735	5.55459	6.40939	8.33092	6.49185	6.39232	6.91886	6.6865	7.70736	5.97728
ENSG00000154265 : ABCA5	8.64746	8.74147	7.8392	7.55459	7.87652	8.17493	8.01123	8.66178	8.57743	9.224	7.91289	7.3837	8.90087	6.40939	8.3966	8.74147	7.59246	7.42626	7.97728	6.98868	9.28309	7.62936	7.72792	8.99435	9.25739	8.56605	9.3837	8.92481	8.54303	9.60548	8.89785	8.35755	5.85798	8.224	8.37069	7.12928	8.43879	7.35755	9.09803	9.18982	7.6865	8	9.74651	7.34873	9.30834	8.23362	8.7879	9.46352	8.52356
ENSG00000168237 : GLYCTK	9.77479	9.97298	9.55459	9.57932	9.7211	9.93958	9.9542	10.0539	9.59991	9.81057	8.92778	7.22882	9.18488	8.56224	9.54882	9.51175	7.64386	8.42206	8.97441	8.08215	10.4041	10.6671	8.88874	9.00282	7.91886	8.89482	8.26679	9.10591	9.84078	9.77643	8.47168	9.26209	7.99435	8.99435	8.05528	9.00282	8.26679	7.69349	9	9.97298	7.6865	7.96578	7.56224	10.0348	9.38586	9.89785	8.52748	9.58496	9.44708
ENSG00000188486 : H2AFX	6.02237	5.97728	6.53916	6.62936	6.12928	6.44294	5.97728	6.06609	5.83289	6.02237	8.36632	7.67948	8.69697	9.77314	8.54689	8.27146	7.91289	6.96578	8.94837	8.66534	7.96578	8.224	7.6865	8.16993	7.75489	6.39232	7.36632	6.85798	7.87036	7.78136	8.59619	7.27612	9.08215	7.90689	8.95128	8.19476	7.93074	7.98868	8.14466	7.93074	8.68299	7.63662	7.37504	6.74147	7.27612	6.08746	6.97728	6.85798	6.49185
ENSG00000115738 : ID2	12.3834	12.4813	12.0081	11.3157	11.4491	11.5464	11.4564	11.749	11.4019	11.1118	11.3945	10.6421	11.5343	10.2491	10.4491	10.8925	11.2246	10.1254	10.8994	10.8933	11.3821	9.82814	10.69	10.7372	11.5421	10.7313	10.4543	9.61471	10.2738	11.66	12.1115	9.75154	10.0182	9.42417	9.84549	9.37504	10.9979	9.92035	9.56033	10.9766	11.0993	10.9204	10.6865	9.82972	10.5906	11.9436	10.7549	10.7665	9.95565
ENSG00000116791 : CRYZ	10.6847	10.9593	10.6952	10.4898	10.9396	10.4939	10.421	10.4998	10.4041	10.9241	9.39874	10.6138	9.61839	9.43463	10.8408	9.47168	9.82177	10.944	9.72622	10.5727	10.9936	11.3078	11.0498	11.3399	10.0014	11.0091	11.7826	10.4979	9.84549	10.4979	10.0593	11.0941	10.2432	11.0389	10.2889	11.6887	10.8281	10.3955	11.0607	10.3597	9.85175	10.3095	10.1737	10.1749	11.0775	8.33539	10.0674	11.0532	11.1855
ENSG00000105374 : NKG7	5.61471	5.24793	5.42626	5.08746	5.20945	6.24793	5.75489	5.49185	5.20945	5.75489	6.24793	5.49185	5.85798	4.52356	5.49185	4.52356	5.04439	5.85798	4.39232	5.39232	4.9542	4.16993	6.39232	5.20945	5.12928	6.16993	5.45943	4.80735	5.97728	5.20945	4.85798	4.9542	7.59991	5.35755	4.90689	6.88264	5.83289	4.80735	5.08746	4.90689	9.75822	6.30378	4.32193	6.12928	5.24793	5.45943	4.80735	5.24793	5.39232
ENSG00000179761 : PIPOX	11.4189	11.7207	11.6266	11.4909	11.6578	11.4808	11.2656	11.6307	11.3875	11.8404	9.60177	8.37938	10.3465	9.07682	11.0382	11.224	8.49185	10.9679	11.3399	10.3443	11.8986	11.0389	10.749	11.9155	8.42206	11.4299	10.5177	10.6064	11.0974	11.2963	11.8329	10.3343	9.89178	10.6996	10.7457	11.2336	9.91886	10.2831	9.80896	11.2946	9.36632	8.98584	11.4014	11.3977	11.2342	11.7863	11.2186	11.0848	10.9908
ENSG00000172578 : KLHL6	3.58496	3.45943	3.70044	3.90689	3.70044	3.90689	3.90689	3.45943	3.45943	3.80735	3.70044	4.16993	4	3.58496	4.16993	3.80735	3.80735	5.2854	3.16993	4.08746	3.58496	3.58496	4.16993	3.45943	3.45943	4.39232	6.04439	3.32193	3.32193	4.08746	3.70044	3.80735	7.02237	4.08746	4.9542	3.58496	4.16993	4.16993	4.08746	3.16993	6.93074	4.80735	3.58496	3.58496	4.75489	3.16993	3.58496	4	4.32193
ENSG00000143390 : RFX5	5.12928	5.78136	5.58496	5.45943	5.90689	5.20945	4.9542	6	5.90689	5.97728	7.18982	7.82655	7.5157	7.24793	7.49985	7.93664	7.03342	7.01123	7.25739	7.57743	7.01123	7.45943	7.52356	7.24793	7.25739	7.62205	7.59991	8.01123	7.26679	7	8.46761	8.18488	8.29462	7.24793	7.91886	9.12153	8.04439	8.24317	7.82655	6.88264	9.17991	8.04985	7.15987	7.40088	7.05528	7	7.82655	6.2854	7.94837
ENSG00000226259 : GTF2H2B	4.64386	5.80735	5.04439	4.39232	4.9542	4.32193	3.70044	4.70044	4.32193	4.58496	7.53916	7.45943	5.72792	4.90689	4.80735	5.9542	6.10852	5.83289	5.9542	5.20945	4.9542	7.3837	5.04439	6.64386	7.31288	5.12928	6.90689	4.90689	5.93074	6.30378	5.42626	7.62205	6.55459	5.55459	5.12928	4.75489	5.16993	6.82018	6.10852	5.20945	6.39232	5	7.03342	4.70044	4.58496	4.80735	6.83289	5	5.64386
ENSG00000186517 : ARHGAP30	5.35755	5.12928	5.72792	5.88264	5.35755	5.72792	5.58496	5.97728	5.83289	5.70044	6.04439	6.94251	6.47573	5.12928	5.93074	5.85798	5.64386	7.40939	4.9542	5.88264	5.58496	6.2854	6.2854	4.80735	4.9542	6.84549	7.91886	4.45943	5.16993	5.49185	5.2854	5.70044	7.09803	6.04439	5.39232	5.83289	6.12928	5.90689	5.67243	5	8.16993	6.90689	5.04439	5.61471	6.62936	5.24793	5.42626	6.2854	7.02237
ENSG00000186283 : TOR3A	6.22882	6.58496	6.47573	6.10852	6.72792	6.04439	5.70044	6.39232	6.2854	6.94251	9.48583	7.34873	8.75154	9.66	7.47573	8.45533	7.61471	7.30378	9.25739	8.33985	6.79442	6.55459	7.03342	8.11374	8.85798	7.04439	7.70736	7.66534	6.16993	7.85175	7.52356	7.39232	7.53138	7.18982	7.25739	6.96578	8.12928	8.19967	7.09803	7.47573	8.08215	7.63662	7.21917	7.45121	7.02237	6.70044	7.59991	6.20945	6.96578
ENSG00000120217 : CD274	4.85798	5	5.61471	5.70044	5.55459	4.24793	4.52356	6.42626	6.20945	5.75489	3.90689	4.39232	4.90689	3.90689	4.52356	3.90689	4.45943	4.9542	3.58496	3.70044	4.45943	4.80735	4.90689	4.39232	5.9542	4.85798	7.31288	3.70044	4.70044	4.80735	3.58496	4.75489	6.59991	4.75489	4.16993	6.20945	4.16993	5.45943	4.70044	4.24793	8.60363	4.64386	4.39232	4.45943	4.9542	4.80735	4.39232	5.35755	4.85798
ENSG00000175130 : MARCKSL1	9.0634	7.82018	8.27146	8.30834	8.21432	8.16491	7.98299	8.61839	8.44708	8.55459	9.91886	10.3106	8.84862	9.75656	9.82972	9.15735	10.2877	10.4242	8.85175	9.52748	8.07682	10.0375	9.22882	7.22882	9.06878	9.33539	8.15482	9.49386	8.60363	8.7211	9.22882	9.77808	10.0182	9.54303	9.12928	10.062	10.0674	10.446	9.72281	10.2946	9.31061	9.69	7.60733	7.74819	8.31741	8.05528	9.07146	8.83605	8.96
ENSG00000104432 : IL7	4	4.45943	4.52356	4.16993	4.16993	3.70044	4.08746	4.45943	4	4.32193	2.58496	5.64386	4.70044	3.16993	6.33985	4.58496	4.32193	5.16993	2.80735	5	4.9542	6.20945	4.32193	2.58496	5.70044	5.20945	5.04439	5.64386	4.9542	5.72792	5.52356	4.52356	4.58496	4.24793	5.32193	6.26679	5.42626	5.04439	5.04439	4.08746	5.85798	6.02237	4.39232	3.70044	5.70044	4.08746	4.75489	4.85798	5.04439
ENSG00000110756 : HPS5	8.62936	9.48784	7.3837	7.15987	8.03892	7.94837	7.59246	8.89482	8.66178	9.52356	7.15987	9.11634	7.74819	7.12928	7.35755	7.14975	7.29462	7.3837	7.10852	6.97728	6.84549	6	7.01123	7.32193	8.93074	7.46761	9.94251	9.17243	7.56224	8.54303	8.22882	7.50779	7.37504	7.58496	7.10852	8.07146	9.38802	7.36632	7.22882	8.33092	7.69349	9.01681	7.05528	7.18982	7.18982	7.49185	6.93074	8.5812	7.29462
ENSG00000151611 : MMAA	7.7879	8.10852	8.35755	8.42626	8.56224	7.89482	7.81378	7.74819	7.83289	7.83289	6.61471	6.49185	6.55459	6.14975	6.32193	6.75489	6.58496	7.49985	7.14975	6.65821	6.56986	5.83289	6.94251	4.9542	6.55459	7.01123	6.83289	5.97728	5.72792	7.10852	6.6865	7.33985	4.85798	6.84549	4.58496	7.99435	6.67243	6.30378	5.45943	6.45943	6.2854	5.70044	6.16993	6.6865	6.80735	7.49185	6.35755	7.45943	7.58496
ENSG00000162654 : GBP4	5.64386	5.58496	5.49185	5.45943	5.35755	5.24793	5.04439	6.08746	6.20945	5.85798	5.61471	5.2854	5.83289	4.58496	5.32193	4	4	5.04439	4.08746	5	5.42626	4.80735	6.20945	3.58496	4.24793	5.90689	5.97728	5.08746	5.12928	5.20945	5.78136	5.58496	6.96578	5.49185	6	7.04439	5.75489	4.64386	4.9542	4.85798	8.46761	5.93074	4.52356	5.83289	5.9542	5.35755	5.32193	5.24793	6.58496
ENSG00000173334 : TRIB1	12.5491	11.7065	10.4584	10.2562	10.4179	11.3493	11.1092	11.0334	10.7406	10.4179	9.65821	9.55842	10.8439	9.20701	10.8619	9.94251	10.722	11.5285	11.3146	10.3987	11.6812	11.825	8.94544	10.7887	10.8533	10.1254	11.3191	10.021	9.57365	10.4105	10.813	10.3365	10.2444	10.544	9.77149	10.7698	11.2402	11.1517	10.6248	11.7224	9.84392	10.4798	11.2639	9.57932	10.7863	11.2796	11.0362	9.74315	10.544
ENSG00000136842 : TMOD1	6.89482	6.76818	6.79442	6.65821	6.96578	8.64024	8.47573	6.72792	6.71425	6.70044	5.24793	5.49185	5.58496	5.61471	7.03342	5.93074	5.04439	5.67243	5	5.42626	8.14975	5.55459	6.52356	6	5.78136	6.96578	6.20945	5.80735	5.90689	5.85798	5.20945	5.80735	5.70044	6.93074	5.55459	7.52356	6.20945	6.35755	6.06609	5.93074	7.07682	5.42626	5.75489	5.80735	6.16993	7.58496	5.93074	7.36632	6.2854
ENSG00000106689 : LHX2	5.9542	4	5.16993	5	4.90689	4.75489	4.9542	4.85798	5.12928	4.70044	3	3.45943	3	3	3.16993	3.70044	3.16993	3.32193	3	3.45943	3.58496	3	3.32193	3.58496	3.45943	4.45943	3.32193	3.16993	3.16993	4.45943	5.2854	3.32193	3	4.39232	3.16993	3.16993	3.16993	4.75489	3.45943	5.39232	3	4.32193	3.32193	3.16993	3.70044	4.08746	3.58496	3.58496	3.90689
ENSG00000158406 : HIST1H4H	4.24793	3.90689	4.08746	4.08746	4.08746	4.39232	4.08746	4.24793	4.32193	4.16993	4.32193	4.90689	6.98868	5.12928	4.64386	4.24793	4.24793	4.52356	4.58496	4.16993	6.14975	6.16993	4.58496	5.04439	3.80735	4.45943	5.85798	7.01123	5.24793	4.08746	6.42626	4.85798	6.20945	5.16993	6.84549	5.61471	4.75489	4.70044	6.44294	4.32193	4.9542	4.64386	4.52356	4.16993	5.20945	4.45943	4.24793	5.16993	3.90689
ENSG00000106829 : TLE4	6.55459	6.53916	7.12928	6.91886	7.16993	6.61471	6.62936	6.82018	6.87036	6.9542	6.89482	7.36632	5.93074	7.44294	5.55459	6.33985	6.14975	6.08746	5.39232	6.10852	6.52356	5.58496	5.49185	4.16993	6.61471	6.62936	6.71425	6.30378	6.30378	6.76818	5.32193	6.08746	6.93074	6.18982	4.16993	7.14975	6.06609	6.20945	5.2854	4	8.61102	6.64386	4.24793	6.50779	6.45943	6	6.76818	6.33985	6.78136
ENSG00000274290 : HIST1H2BE	7.52356	7.3837	6.93074	6.59991	7.02237	6.85798	6.83289	7.07682	7.07682	7.41785	8.14975	8.16491	8.76155	7.80735	7.27612	6.78136	7.66534	7.82655	7.81378	6.93074	7.83289	8.03342	7.73471	8.64746	7.37504	7.87036	8.27146	9.66534	8.11894	5.61471	8.36632	9.0607	8.81057	7.85175	7.94251	8.26679	6.40939	6.40939	8.91886	6.71425	7.71425	6.9542	7.26679	6.12928	8.0607	7.42626	7.60733	8.17991	7.98868
ENSG00000253276 : CCDC71L	6.83289	7.5157	8.14975	8.00562	7.98868	7.22882	6.93074	8.40514	8.03342	7.20945	5.55459	7.03342	6.40939	5.72792	6.22882	5.61471	7	6.44294	5.93074	5.78136	7.41785	6.47573	7.2854	6.6865	8.88874	7.45121	7.29462	7.11894	6.80735	7.27612	10.2479	6.78136	6.61471	6.40939	7.67948	6.83289	7.16993	6.39232	7.25739	7.30378	6.71425	7.65105	6.64386	7.09803	7.46761	7.93664	7.11894	7.3837	7.33092
ENSG00000111885 : MAN1A1	11.1935	11.2192	11.1459	10.8376	11.3061	11.2761	11.0735	11.1111	11.0049	11.3504	10.1799	9.52943	10.102	11.5211	11.3038	10.3729	10.1033	11.4773	5.70044	10.1774	11.4914	10.2656	11.1124	9.66888	10.9129	11.0755	10.255	10.9196	10.1611	11.1523	10.7262	10.4346	11.3576	10.5343	10.3554	11.1092	11.4914	11.3848	11.0286	11.6488	11.6411	10.23	11.2052	10.2432	11.1319	10.9196	10.5353	11.3565	11.1978
ENSG00000114480 : GBE1	9.46352	10.7296	10.792	10.6493	10.9046	9.28771	9.2384	10.0647	9.85953	10.1072	7.83289	7.49185	9.33316	9.07414	9.5157	8.00562	9.87498	8.66534	8.18488	8.15482	10.952	9.67066	10.7322	9.46352	9.783	10.1749	9.87036	10.3576	8.69697	9.73809	9.86419	9.07948	8.13955	9.12928	10.8918	9.28077	10.7616	9.19722	9.55459	9.89482	9.17243	9.62022	9.24555	10.3718	10.7013	10.7065	9.20457	9.42626	9.54882
ENSG00000144802 : NFKBIZ	10.1586	9.3966	8.75822	8.73471	8.61102	8.94544	8.87652	10.9263	10.7895	10.567	8.71081	8.58496	9.94983	7.50779	10.0741	9.81538	9.46148	8.15987	8.42206	7.17991	10.567	9.33985	9.18239	8.47573	9.82337	8.93369	9.82018	9.33316	8.94837	9.27845	8.18488	10.0224	9.16239	8.59246	8.13443	7.45121	9.59246	8.30834	8.97441	8.08215	9.9629	9.11374	8.07146	8.47168	8.9571	9.31741	9.36851	9.82018	10.0417
ENSG00000136167 : LCP1	7.94837	7.33092	7.37504	7.6865	7.50779	7.83289	7.84549	7.93074	8.01123	8.29002	7.10852	7.92481	8.41785	6.82018	8.06609	7.20945	7.81378	9.22159	6.16993	7.62936	7.96578	8.41785	8.29462	6.80735	7.06609	8.25267	9.56415	8.35755	7.57743	8.61102	6.96578	8.32193	8.6865	7.79442	8.40088	8.05528	7.21917	7.94251	8.44708	8.42206	9.65284	8.57365	7.3837	7.82655	8.18488	7.37504	6.80735	8.00562	8.3837
ENSG00000048462 : TNFRSF17	3.45943	3.16993	3.16993	3.32193	3.16993	3.16993	3.45943	3	3.16993	3.32193	3.90689	3.16993	4.24793	3.16993	2.80735	3.32193	3	3.32193	3.16993	3.58496	3	2.80735	3	3	3.16993	4.08746	3.45943	3.32193	3	3.16993	3	3	7.79442	4.08746	3	3.80735	3	3	3	3	3.90689	3.90689	3.16993	3.45943	3.32193	3	3	3.16993	3
ENSG00000168172 : HOOK3	6.97728	7.08746	6.91886	6.9542	6.76818	6.39232	6.40939	6.64386	6.67243	7.12928	8.56605	9.83763	7.6865	7.87036	6.45943	8.45121	7.3837	7.27612	7.65105	9.89178	7.16993	8.00562	7.18982	7.44294	7.61471	7.53916	7.43463	8.52356	7.60733	7.74819	7.50779	8.92778	6.55459	6.88264	6.70044	7.48382	8.98014	6.22882	6.37504	7.75489	7.56986	7.09803	6.64386	6.14975	7.14975	7.21917	8.224	6.93074	6.56986
ENSG00000259974 : LINC00261	10.0042	11.0014	10.2808	10.2866	10.4656	10.0875	10.0634	10.5068	10.5167	10.5868	9.76818	8.55459	10.0634	10.3509	9.56986	8.40514	9.65821	9.45327	8.61839	9.80896	10.1787	9.74819	10.242	8.53138	8.36194	9.21189	9.84078	9.60733	9.42836	9.32867	9.04985	9.06609	7.05528	9.01959	9.33539	10.207	9.0954	8.74819	9.77149	9.33985	8.47978	7.33092	9.59246	9.26913	10.1624	10.1241	9.04166	9.70908	9.63844
ENSG00000027697 : IFNGR1	9.25974	9.67243	9.93221	9.62571	9.7879	9.03892	8.79766	9.54882	9.40727	9.49185	9.44708	10.2432	9.12928	8.55075	10.032	9.55267	9.48784	9.64926	9.44294	9.04712	9.61839	9.03617	9.32418	8.14975	10.5196	10.137	10.1861	9.40939	8.5157	9.55459	9.34873	9.39874	11.5651	10.1241	8.59619	11.6926	9.79928	9.15735	9.26209	8.97154	10.0182	10.2491	8.83289	9.94251	10.1228	9.19967	9.04439	10.242	10.3072
ENSG00000127946 : HIP1	5.90689	6.58496	6.32193	5.88264	5.83289	6.14975	6.04439	6.37504	6.08746	5.49185	7.10852	7.69349	5.72792	6.18982	6.52356	5	7.37504	7.72792	7.8009	5.49185	6.02237	7.06609	7.01123	6.98868	6.16993	7.62936	6.58496	7.13955	7.04439	7.75489	7.91886	6.39232	4.39232	6.35755	7.17991	8.33985	7.90689	7.56224	6.84549	6.59991	7.88874	7.09803	7.09803	6.40939	7.22882	6.39232	7.22882	6.89482	7.09803
ENSG00000197238 : HIST1H4J	7.65105	7.64386	7.14975	7.45943	7.2384	6.16993	6.64386	7.57743	7.42626	7.63662	6.82018	6.39232	7.53916	8.06609	6.64386	7.76818	6.97728	6.56986	6.80735	8.91588	7.46761	6.02237	6.88264	5.97728	7.84549	6.9542	6.02237	6.61471	7.45121	5.64386	8.09803	6.56986	7.42626	6.44294	6.65821	6.9542	6.91886	8.2854	6.42626	7.73471	7.53138	6.33985	5.88264	8.2854	7.45943	8.3837	6.98868	7.37504	7.06609
ENSG00000154642 : C21orf91	7.74147	9.00562	9.08215	8.67243	8.96	6.9542	7.14975	7.53138	7.45121	7.66534	6.90689	6.87036	7.19967	7.27612	7.04439	6.72792	7.34873	7.43463	6.75489	6.53916	7.88264	6.88264	7.58496	6.75489	6.33985	7.66534	7.12928	6.45943	7.49185	7.62205	7.01123	6.91886	7.47573	6.80735	6.71425	7.98299	7.02237	7.07682	7.03342	6.10852	8.65821	7.07682	7.09803	6.53916	7.19967	8.87652	6.18982	6.64386	7.08746
ENSG00000125637 : PSD4	5.70044	6.18982	5.78136	5.12928	5.72792	6.18982	6.24793	5.45943	5.75489	5	6.45943	6.59991	4.85798	4.70044	5.24793	7.16993	5.61471	7.04439	5.67243	6.62936	5.2854	6.30378	8.13955	6.22882	7.03342	6.18982	6.20945	5.32193	5.35755	5.67243	6.2854	6.50779	4.80735	5.04439	6.79442	5.45943	6.67243	4.32193	5.93074	5.42626	4.85798	4.80735	8.46352	7.53138	5.90689	5.16993	6.24793	6.18982	7
ENSG00000124406 : ATP8A1	5.9542	5.45943	5.52356	5.42626	5	5.45943	5.32193	5.20945	5.04439	5.39232	5.35755	5.2854	6.22882	6.98868	4.70044	5	4.75489	7.70044	6.40939	5.24793	6.83289	5.42626	6.02237	4.9542	4.85798	6.37504	5.78136	6.06609	5.80735	4.45943	6.45943	5.9542	6.82018	6.62936	4.16993	5.04439	5.49185	5.72792	5.45943	4.52356	6.14975	6.50779	5.83289	5.75489	5.64386	5.49185	5.45943	5.08746	5.32193
ENSG00000153317 : ASAP1	7.25739	6.71425	7.34873	7.33985	6.70044	7	6.91886	7.35755	7.11894	7	8.38802	8.78136	8.09803	8.62571	9.07146	8.53138	8.7039	8.61102	8.8392	8.84862	6.9542	6.96578	7.56224	8.16491	7.03342	7.98299	9.37069	8.13443	7.36632	8.2384	7.45943	7.74819	8.05528	8.48784	9.55075	8.02237	8.65821	9.45943	7.54689	7.62205	7.53916	8.87958	8.85487	6.87036	8.17991	7.13955	9.00282	8.11894	8.52748
ENSG00000135077 : HAVCR2	6.2854	5.75489	6.26679	6.2854	5.88264	5.80735	5.72792	6	6.12928	6.22882	5.39232	6.42626	6.40939	4.90689	6.06609	5.58496	5.9542	6.14975	4.80735	6.06609	5.39232	5.49185	5.90689	5.2854	5.08746	6.44294	8.01123	5.35755	5.24793	5.90689	5.35755	5.20945	7.2854	6.12928	6.02237	5.55459	6.14975	5.97728	6.52356	5.24793	9.06609	6.44294	5.04439	5.58496	6.79442	5.32193	5.58496	6.52356	6.49185
ENSG00000110719 : TCIRG1	7.65821	7.48382	6.93074	6.53916	6.45943	6.6865	6.74147	7.8009	7.29462	7.34873	7.77479	8.68299	8.53138	7.58496	7.87652	8.44294	10.6839	7.55459	7.54689	7.98868	7.41785	8.70736	6.42626	7.40088	8.36632	7.56224	8.16993	7.25739	6.42626	7.60733	8.40939	7.96578	7.91886	7.61471	6.33985	7.21917	7.18982	8.12928	7.5157	8.02237	8.26679	8.37069	6.82018	6.89482	7.2384	6.79442	8.47978	8.12928	7.77479
ENSG00000134107 : BHLHE40	11.3371	9.76155	10.3597	10.2831	10.5362	9.75154	9.66356	11.2726	11.1351	10.7781	8.47573	9.58308	9.98442	8.42626	9.13955	9.56605	10.2621	8.86109	9.2503	8.86419	10.6092	8.82018	8.60363	10.9801	10.2432	10.4878	10.0444	9.69523	9.45533	11.1941	10.1762	8.85175	8.73471	9.07948	8.96578	9.29921	10.8001	9.00282	9.34873	8.72451	9.93517	9.88722	9.13443	9.03617	10.2796	10.7415	10.7665	10.2503	10.2609
ENSG00000142227 : EMP3	6.74147	6.55459	6.76818	6.96578	6.96578	6.91886	6.98868	7.34873	6.9542	6.62936	6.2854	7.85798	6.94251	6.02237	6.91886	6.58496	7.18982	7.24793	5.12928	6.9542	5.9542	6.30378	6.61471	5.39232	5.24793	7.3837	8.08746	5.16993	5.93074	6.58496	5.45943	6.35755	7.74819	7.87652	6.10852	6.10852	6.61471	5.97728	7.03342	5.75489	7.24793	7.74819	5.55459	6.02237	7.12928	5.97728	6.98868	7.61471	7.02237
ENSG00000175600 : SUGCT	7.76818	8.46352	7.55459	7.45943	7.6865	7.69349	7.5157	8.11894	7.80735	8.31288	7.12928	6.87036	7.40939	9.10329	7.67948	8.96578	6.32193	7.59991	8.36194	9.00562	7.53138	7.07682	7.13955	7.15987	6.67243	7.26679	7.13955	7.52356	7.60733	7.21917	7.10852	7.90087	7.02237	9.31741	7.61471	8.06609	6.59991	6.44294	6.9542	7.48382	5.32193	6.30378	7.50779	8.44294	8.28077	7.9542	7.88264	7.26679	7.13955
ENSG00000129250 : KIF1C	5.39232	5.75489	5.75489	5.72792	5.45943	5.52356	5.70044	5.97728	5.80735	5.2854	7.09803	6.84549	6.04439	7.71425	5.49185	7.55459	6.83289	6.65821	7.93664	7.91886	4.9542	7.62936	6.35755	7.20945	6.89482	6.24793	6.71425	4.80735	4.64386	5.2854	6.49185	7.49985	5.04439	5.35755	6	5.16993	5.55459	6.6865	5.24793	4.32193	5.9542	6.06609	6.6865	5.90689	5.83289	5.9542	6.67243	5.90689	6.02237
ENSG00000234906 : APOC2	6.90689	8.224	7.98299	7.76155	8.03342	7.11894	6.76818	8.01681	7.29462	8.17493	5.61471	5.52356	6.33985	6.64386	7.79442	7.64386	6.96578	7.26679	7.62205	8.62936	6.96578	6.83289	7.7879	7.17991	7.50779	6.96578	7.96578	8.09803	7.96	7.52356	6.89482	6.72792	6.75489	7.60733	6.75489	5.72792	6.84549	7.02237	5.88264	7.61471	5.70044	6.20945	6.40939	7.85798	6.39232	8.77149	7.56986	6.72792	7.65105
ENSG00000198089 : SFI1	4.80735	4.64386	4.90689	4.85798	4.32193	4.80735	5.08746	4.64386	5	4.85798	8.26679	7.50779	6.32193	5.80735	5.39232	7.74147	6.33985	5.35755	7.24793	5.32193	5.04439	6.83289	5.04439	7.96	7.46761	6.22882	5.12928	4.85798	5.52356	6.26679	5.80735	6.12928	5.9542	5.24793	4.75489	4.9542	5.70044	6.61471	5.04439	5.04439	6.67243	5.32193	5.12928	5.45943	4.9542	5.35755	5.64386	5	5.35755
ENSG00000158710 : TAGLN2	8.81057	8.75489	8.52356	8.8857	8.50779	8.43879	8.58496	9.54689	9.18488	8.89178	9.63118	11.0314	10.4969	8.97728	10.4666	10.29	10.5603	9.60548	9.67596	10.3072	9.83605	9.39232	9.99152	10.6165	11.4778	10.4998	11.0587	9.24079	8.82337	10.1573	10.9046	10.3576	9.11894	10.3542	11.1737	8.46352	10.3151	10.9586	10.2467	9.00843	8.45533	11.2222	10.7649	9.21675	10.2095	9.36413	10.6083	10.2192	10.8114
ENSG00000075618 : FSCN1	5.2854	4.75489	4.45943	4.58496	4.70044	4.64386	4.58496	5	4.75489	5.2854	6.06609	6.71425	5.2854	5.16993	5.42626	4.75489	5.85798	6.24793	4.45943	5.83289	4.24793	5	5.08746	3.32193	4.58496	5.58496	5.70044	4.32193	5.24793	5.85798	5.12928	4.45943	4.39232	5.80735	4.58496	5	4.64386	5.45943	4.58496	3.80735	4.85798	5.80735	4.64386	4.08746	5.67243	5.12928	5.45943	6	6
ENSG00000171791 : BCL2	4.75489	4.75489	5.2854	5.08746	5.04439	4.70044	4.9542	5.08746	5.08746	4.85798	4.9542	6.79442	5.20945	3.70044	5.20945	5.2854	4.90689	7.35755	4.58496	5.16993	5.88264	5.45943	6.20945	4.52356	4.90689	6.14975	6.12928	4.70044	5.08746	5	5.55459	5.16993	5.04439	5.72792	4.16993	5.39232	6.10852	5.12928	4.90689	4.39232	5.70044	6.35755	6.33985	4.70044	6.16993	4.16993	5.04439	5.55459	6.20945
ENSG00000237036 : ZEB1-AS1	3.70044	4	4	4.32193	4	3.80735	3.58496	3.80735	3.90689	3.70044	5.9542	4.45943	4.32193	5.88264	4.90689	4.24793	5.39232	4.39232	5.67243	4.52356	4.80735	4.32193	4.24793	4.75489	4.64386	4.9542	4.64386	4.58496	6.52356	4.75489	4.08746	4.16993	4.39232	4.39232	5.85798	5.2854	5.61471	5.04439	4.75489	5	5	5.64386	5.58496	4.39232	4.32193	4.24793	4.16993	4	4.39232
ENSG00000112486 : CCR6	3.16993	3	3.16993	3.16993	3.16993	3	3.16993	3.16993	3	3.70044	3.80735	6.35755	5.52356	5.61471	3.32193	3.58496	6.14975	4.80735	4.90689	4.32193	4.08746	4.64386	3.32193	3.16993	4	5.90689	4.32193	3	2.80735	3.16993	3.16993	5.20945	4.08746	3	3	3.16993	3.32193	3.16993	4.58496	3.45943	3	4	3.45943	3	3.16993	3	3.58496	3.45943	3.45943
ENSG00000196104 : SPOCK3	3.16993	3	3	2.80735	3	3.16993	3.16993	3	3	3.45943	2.80735	2.58496	2.80735	2.80735	2.80735	2.58496	2.58496	2.80735	2.80735	2.80735	3	2.58496	2.80735	2.80735	2.80735	2.80735	2.58496	3.45943	5.08746	2.58496	2.80735	3	2.58496	3	3	2.58496	3	2.80735	4.08746	2.80735	2.80735	2.58496	2.58496	2.58496	2.80735	8.7879	2.80735	3	2.80735
ENSG00000175806 : MSRA	8.93369	9.12412	9.19967	9.21917	9.20701	9.38586	9.41151	8.79766	8.76818	8.90689	7.09803	6.55459	8.42206	7.40939	7.93074	8.82972	7.07682	7.59246	8.81057	8.14466	8.74147	7.64386	8.41363	7.85798	7.01123	8.35755	8.10852	7.50779	5.97728	7.50779	7.19967	8.9571	7.17991	8.7211	8.17991	8.09276	7.29462	6.6865	7.70044	7.02237	6.56986	8.19967	8.69	8.66888	8.69	8.43463	7.86419	8.98014	8.05528
ENSG00000148672 : GLUD1	11.0741	12.0624	11.7026	11.0634	11.5722	11.2125	10.9564	11.5445	11.3712	11.5873	12.349	9.46352	11.236	12.4863	10.809	11.6198	10.2131	10.9337	12.0735	12.2556	9.66	10.7507	9.7364	9.38802	10.9136	10.9151	10.3977	9.48784	9.44915	10.3365	9.36413	10.5536	11.6046	11.0708	9.80413	11.4157	10.6018	9.77149	9.64926	10.5498	9.61102	9.74819	10.3794	11.6595	11.1427	10.1085	10.3805	11.021	10.5821
ENSG00000139117 : CPNE8	6.52356	6.53916	6.84549	6.59991	6.64386	6.32193	6.37504	6.14975	6.37504	6.39232	6.42626	5.24793	6.06609	5.12928	6.74147	3.70044	5.9542	6.56986	5.24793	5.85798	6.70044	6.55459	6.22882	5.35755	3.32193	7.03342	6.37504	7.70044	5.97728	6.16993	3.45943	6.56986	7.08746	6.20945	7.01123	5.61471	7.10852	6.67243	7.45121	6.50779	6.96578	5.72792	6.37504	6.14975	6.37504	5.16993	6.04439	6.35755	6.39232
ENSG00000126353 : CCR7	3.70044	3.32193	3.80735	3.70044	3.45943	3.58496	3.70044	3.58496	3.45943	3.32193	3.58496	4	5.55459	3.58496	3.45943	4.64386	3.80735	6.87036	3.58496	3.80735	3.32193	4.16993	3.80735	3.58496	3.32193	4.24793	5.49185	3.16993	3.45943	3.32193	3.45943	3.70044	4.52356	4.45943	3.32193	4.08746	3.32193	3.45943	3.58496	3.32193	4.52356	5.16993	3.58496	4.80735	4.90689	3.70044	3.70044	4.08746	3.80735
ENSG00000171914 : TLN2	5.75489	5.83289	5.97728	5.83289	6.04439	5.97728	5.80735	6.59991	6.39232	6.06609	5.12928	5.20945	5.39232	5	5.16993	5.32193	5	5.39232	5.58496	5.45943	5.80735	4.9542	6.32193	6.06609	8.47573	7.02237	6.75489	7.90689	5.45943	6.32193	5.42626	5.55459	5.12928	5.72792	6.67243	5.20945	8.02237	5.12928	7.19967	7.83289	5.08746	5.32193	5.32193	7.24793	5.55459	5.32193	4.9542	5.85798	6.50779
ENSG00000169926 : KLF13	5.97728	7.76818	7.29462	7.05528	7.55459	7.35755	7.2384	7.15987	7	6.32193	8.62936	8.84549	8.35755	9.28309	8.46761	8.63662	8.27612	8.88264	8.37069	9.31061	7.45121	8.33092	8.60363	7.58496	8.43463	7	7.49985	7.59246	8.29462	9.53138	9.47371	8.45533	7.30378	7.56986	7.85798	9.50978	7.70044	8.89178	8.65464	7.85798	7.85175	8.50779	7.56224	8.58496	7.71425	8.37069	7.18982	7.37504	8.23362
ENSG00000244682 : FCGR2C	8.10852	6.80735	6.85798	6.74147	7.18982	7.11894	7.08746	6.71425	6.85798	7.19967	5.70044	8.02237	5.88264	5.83289	6.40939	6.26679	6.14975	5.90689	5.52356	6.22882	5.93074	6.37504	6.61471	5.75489	5.88264	7.71425	7.50779	7.65821	6.37504	10.0042	5.78136	6.10852	6.37504	6.52356	6.16993	5.80735	7.24793	5.72792	6.55459	6.39232	7.05528	7.39232	6.02237	6.47573	6.35755	6.83289	5.67243	6.71425	7.03342
ENSG00000067082 : KLF6	11.5028	10.4115	10.3826	10.0728	10.3498	11.3055	11.0741	10.207	9.81057	9.53722	9.94105	10.1072	9.3966	9.5216	10.1649	10.0403	9.224	10.4231	9.00562	11.3864	11.5265	10.5028	8.31741	9.67596	10.5167	9.46148	9.58871	9.26209	9.23122	9.49785	11.0974	9.12928	9.85331	10.0674	8.56605	11.1415	9.60363	8.98868	9.51964	10.3083	8.84862	10.0154	11.0014	9.45327	10.2503	10.6092	10.2058	9.75822	9.633
ENSG00000025708 : TYMP	7.5157	7.18982	6.91886	6.76818	6.64386	7	7.12928	7.49985	7.22882	7.30378	6.83289	8.16491	8.85798	6.74147	7.63662	7.06609	7.34873	7.97728	5.97728	8.16491	6.93074	7.08746	7.41785	8.82337	8.08746	8.01123	9.06878	7.62205	7.9542	8.11374	7.90689	7.83289	7.07682	7.93664	8.61471	8.21917	8.22882	8.55842	7.56986	7.01123	9.11634	8.44294	7.65105	7.14975	7.94837	7.65821	9.04712	8.37938	8.77808
ENSG00000168421 : RHOH	3.58496	3.32193	3.58496	3.80735	3.70044	3.70044	3.70044	3.90689	3.45943	4	3.80735	4.24793	4.64386	3.58496	3.80735	4	4.32193	5.24793	5.2854	3.58496	3.70044	5.08746	3.70044	3.70044	3.70044	4.32193	5.97728	3.90689	3.45943	3.70044	4.16993	4.08746	6.59991	4.16993	3.58496	3.70044	4.39232	3.70044	3.80735	3.70044	6.16993	5.08746	3.70044	3.58496	3.80735	3.58496	3.58496	4.32193	4.08746
ENSG00000163082 : SGPP2	2.58496	2.80735	2.80735	3	3	2.80735	2.80735	2.58496	2.58496	2.58496	2.58496	2.58496	2.80735	2.80735	2.80735	2.80735	3	3	2.80735	2.80735	4.90689	2.80735	2.80735	5.80735	2.80735	2.58496	2.80735	2.58496	2.58496	2.58496	2.58496	2.80735	3.16993	3.16993	2.80735	2.80735	2.58496	3.16993	2.80735	2.80735	3	5	2.58496	2.80735	2.80735	2.58496	3	4.32193	2.80735
ENSG00000141510 : TP53	5.83289	6	6.33985	6.61471	5.97728	5.52356	5.88264	6.56986	6.33985	6.32193	7.87652	7.32193	7.08746	7.93074	6.6865	7.08746	7.42626	7.05528	7.59991	7.60733	6	6.65821	6.93074	6.47573	7.15987	6.59991	6.47573	6	6.02237	6.39232	4.08746	6.71425	5.75489	6.56986	5.78136	6.16993	5.2854	6.2854	4.24793	6.02237	5.49185	5.75489	6.67243	6.56986	7.01123	6.06609	6.76818	7	6.80735
ENSG00000164924 : YWHAZ	9.35975	9.30606	9.63844	9.47776	9.68475	9.44294	9.36413	9.14975	9.11894	9.56605	10.314	11.0147	10.5469	10.5008	11.2491	10.7649	11.1972	11.2222	10.4409	11.8009	10.1254	11.5498	9.90087	10.1548	10.1331	10.2597	10.6147	10.275	9.98299	9.90087	10.3421	10.1215	10.0566	10.3061	11.5177	10.0888	10.444	11.7469	10.7591	9.69697	10.8463	11.656	10.4019	9.70044	10.9322	9.53333	10.9614	9.67772	9.53528
ENSG00000198625 : MDM4	7.88874	7.50779	7.85798	7.59991	7.97154	7.35755	6.97728	7.36632	6.89482	7.42626	9.58496	9.57932	9.64926	9.17742	8.36194	9.95565	9.51175	8.95128	10.1935	8.99152	7.29462	8.33092	7.49985	9.48583	8.73471	7.60733	9.17243	8.94544	8.98014	8.0607	9.90539	8.79442	9.21917	7.16993	7.17991	9.43879	8.56986	8.60733	7.59246	9.1267	9.20457	7.59246	9.38802	7.90689	7.43463	7.62936	8.46352	7.94837	8.91289
ENSG00000063127 : SLC6A16	5.49185	5.08746	4.32193	4.45943	4.80735	4.52356	4.80735	5.20945	5.04439	4.9542	5	4.24793	4.80735	5.58496	5.70044	4.32193	5.20945	5.39232	6.58496	4	4.85798	5.9542	4.9542	5.90689	4.39232	5.04439	6.02237	5.42626	5.9542	5.39232	4.32193	5.04439	5.35755	4.9542	4.75489	5.88264	6	6.37504	3.90689	5.24793	5.61471	4.24793	6.98868	5.49185	4.39232	4.70044	6.64386	6.16993	5.32193
ENSG00000004468 : CD38	5.61471	4.90689	5.24793	5.20945	5.04439	5.24793	5.24793	5.04439	5.58496	5.35755	5.08746	5.08746	6.16993	5.42626	5.20945	4.85798	4.70044	5.35755	4.80735	5.04439	4.85798	4.75489	5.16993	4.85798	5	5.39232	7.26679	5	4.90689	4.80735	4.70044	5.52356	7.92481	5.32193	5.04439	5.42626	5.42626	5.93074	5.24793	6.08746	8.3443	6.30378	4.70044	5.24793	5.49185	5.04439	4.64386	5.16993	5.83289
ENSG00000188906 : LRRK2	5.35755	6.12928	5.75489	5.83289	5.49185	5.49185	5.39232	6.18982	6.06609	5.67243	5.12928	4.45943	6.47573	3.70044	5	4	5.08746	4.45943	4.64386	4.52356	4.9542	4.45943	5.61471	4.08746	3.58496	5.80735	5.55459	5.49185	4.80735	5.12928	4	5.49185	5.24793	5.08746	4	4.70044	5.49185	4.39232	5.08746	5.04439	6.84549	4.58496	4.85798	5.42626	5.58496	5.85798	4.90689	4.9542	5.55459
ENSG00000111319 : SCNN1A	5.52356	5.64386	5.9542	5.97728	5.24793	5.61471	5.97728	6.16993	5.80735	5.04439	4.24793	4.52356	5.49185	4.52356	5.16993	6.2854	5.2854	4.16993	4.70044	4.85798	5.45943	7.65821	5.61471	4.90689	5.20945	5.12928	5.78136	4.58496	5.04439	4.45943	4.58496	4.58496	4	5.42626	4.39232	4.16993	5.39232	5.04439	4.80735	4.75489	4.9542	5.08746	4.75489	5.16993	8.15482	5.9542	5.42626	7.22882	6.12928
ENSG00000154760 : SLFN13	4	4	4	4.08746	4	3.80735	4.16993	3.90689	3.90689	3.80735	3.45943	3.70044	3.70044	4.16993	4.39232	3.58496	3.58496	3.80735	3.70044	3.58496	4.08746	7.08746	4.45943	8.35315	5.35755	4	3.80735	3.58496	4.16993	3.58496	3.58496	3.45943	5.39232	3.90689	7.2384	3.45943	3.45943	3.45943	3.45943	3.45943	3.58496	4.58496	3.58496	3.90689	3.58496	3.80735	3.45943	3.80735	3.80735
ENSG00000119326 : CTNNAL1	7.70044	7.98868	8.14975	7.97728	8.24317	8.10329	8.04985	7.94251	8.02791	8.16993	8.13443	7.59991	8.44708	9.98014	7.87652	8.66534	8.0607	7.17991	9.24079	8.90989	7.54689	6.49185	7.91289	6.62936	8.96	7.56224	7.3837	7.35755	7.90087	7.35755	9.24079	7.65821	9.54689	8.25267	7.11894	9.31967	8.27612	7.63662	7.2854	8.73809	8.84235	8.62936	7.79442	7.93664	7.32193	7.74819	6.30378	7.13955	6.55459
ENSG00000133059 : DSTYK	4.16993	4.45943	4.16993	4.08746	3.70044	4.64386	4.32193	4.58496	4.52356	4	6.32193	6.45943	5.80735	5.78136	5.12928	6.33985	6.40939	5.80735	6.47573	6.62936	4.39232	5.80735	5.16993	5.52356	6.22882	5.08746	5.97728	5.90689	5.67243	5.80735	7.57743	5.42626	5.12928	5.20945	5.32193	6.16993	5.90689	6.62936	5	6.22882	6.55459	6.44294	5.58496	4.85798	4.75489	4.24793	6.20945	5.24793	5.64386
ENSG00000138378 : STAT4	4.75489	4.90689	5.49185	5.75489	5.61471	5.61471	5.70044	5.16993	5.61471	4.75489	5.35755	7.29462	6.08746	4.9542	6.33985	5.24793	7.05528	6.10852	5.35755	6.02237	5.90689	7.29462	5.72792	4.90689	5.08746	5.70044	6.44294	6.93074	5.12928	4.70044	5.67243	5.39232	5.80735	4.80735	5.2854	4.39232	5.2854	5.80735	5.58496	4.80735	6.32193	5.67243	4.58496	5.55459	5.39232	4.16993	5.04439	5.75489	6.65821
ENSG00000137161 : CNPY3	7.74819	6.78136	6.76818	6.26679	7.11894	6.94251	7.05528	7.04439	6.53916	7.35755	7.25739	6.30378	7.71425	7.21917	6.35755	6.12928	7.06609	6.52356	5.58496	6.91886	6.20945	6.18982	6.61471	6.53916	6.40939	6.18982	6.59991	7.70044	6.56986	5.97728	7.01123	7.05528	6.33985	7.11894	5.2854	6.08746	6.56986	7.05528	6.61471	9.783	7.33092	6.50779	6.45943	7.11894	6.55459	5.08746	6.35755	6.37504	6.45943
ENSG00000164211 : STARD4	7.13955	8.16993	8.51175	8.29002	8.67596	6.97728	7.09803	8.27146	8.25267	8.03892	7.8009	6.64386	9.11374	7.98299	8.50779	7.43463	8.53138	8.32193	8.15987	6.67243	7.16993	8.33985	7.07682	8.87958	7.03342	8.16993	7.05528	7.46761	7.67948	8.40939	7.40088	7.39232	7.83289	6.93074	7.85798	7.82655	7.6865	7.41785	7.57743	8.31288	7.82655	8.05528	8.59991	7.24793	7.10852	8.7879	7.70736	7.43463	7.25739
ENSG00000203667 : COX20	8.02791	8.29921	8.67948	8.26209	8.5157	8.12928	8.3443	8.30834	8.04439	8.61102	8.91886	9.20212	9.78136	9.37287	8.90087	10.032	9.99152	8.33539	9.31288	9.27612	8.45943	7.13955	7.04439	8.81378	8.80413	8.33539	7.79442	9.67243	9.64746	8.0607	9.70217	8.42626	8.04439	7.2384	7.85175	9.54303	9.51175	8.74147	9.18488	8.5157	8.9629	7.30378	8.43045	8.43045	7.89482	8.48784	9.0634	7.39232	8.14466
ENSG00000105639 : JAK3	4.80735	4.39232	5.04439	4.90689	4.80735	4.64386	4.32193	4.90689	4.70044	4.32193	5.24793	6.22882	5.88264	4.24793	5.12928	5.16993	5	6.16993	4.64386	5.2854	4.16993	5.88264	5	5.2854	4.64386	5.61471	6.47573	4.16993	4.45943	4.70044	4.75489	4.9542	6.39232	5.42626	4.58496	5.70044	5	5.35755	5.42626	4	7.6865	6.24793	4.80735	4.90689	5.83289	4.45943	4.58496	6.04439	5.90689
ENSG00000141655 : TNFRSF11A	3.70044	3.45943	4.24793	4.45943	3.70044	3.32193	3.45943	3.16993	3.45943	3.45943	4.16993	5.83289	4.08746	3.45943	4.64386	3.45943	4.90689	3.32193	3.58496	3.80735	5.64386	4.45943	6.56986	3	3.70044	3.90689	4	3	3.16993	3.80735	3.16993	3.45943	4.24793	4	5.20945	3.70044	5.85798	3.90689	4.85798	3.58496	5.24793	5.12928	3	3.32193	4	4.85798	3.32193	3.90689	5.67243
ENSG00000103742 : IGDCC4	3.45943	3.16993	3.32193	3.16993	3	3.16993	3.58496	3.45943	3.58496	3.16993	6.55459	5.88264	5.61471	3.90689	3.58496	4.08746	6.10852	5.78136	5.42626	3.58496	3	3.45943	3.16993	3.16993	3.32193	3.70044	3.58496	3.32193	3.16993	4.39232	3	4.80735	3.58496	3.70044	3.16993	3.32193	3.32193	5.42626	3.45943	3.16993	3.32193	4.64386	3.45943	3.32193	3.70044	3.16993	3.80735	3.90689	3.45943
ENSG00000072840 : EVC	5.39232	5.08746	5.04439	5.20945	4.70044	5.24793	5.2854	4.85798	5.24793	5	7.71425	7.12928	4.08746	6.42626	5.39232	6.98868	3.70044	5.9542	4	7.03342	4.32193	5.64386	5.20945	6.42626	6.40939	5.35755	5.35755	4.80735	4.08746	4.64386	5.49185	4.90689	5.61471	5.12928	5.12928	4.16993	5.12928	5.32193	4.85798	4.64386	5.16993	4.85798	4.16993	4.52356	5	4.64386	4.9542	4.45943	4.64386
ENSG00000151883 : PARP8	5.9542	5.67243	6	6.22882	6.12928	6	6.14975	6.08746	5.88264	6.14975	5.55459	6.02237	5.97728	5.75489	6.45943	5.42626	6.70044	6.89482	4.45943	5.32193	5.32193	6.16993	6.37504	4.85798	7.07682	6.94251	7.18982	5.70044	4.85798	5.80735	6.26679	6.59991	6.52356	5.75489	6.08746	6.52356	5.90689	6.89482	6.2854	4.90689	7.12928	7.05528	4.58496	5.45943	6.59991	5.2854	6.52356	5.80735	6.70044
ENSG00000134294 : SLC38A2	11.8657	12.2863	11.9773	11.8657	11.8918	12.2831	12.2802	11.3298	11.1805	10.5613	10.9773	11.1693	9.30606	10.2384	11.239	9.88264	11.0546	12.1437	11.5517	10.623	11.3382	11.6124	10.8424	10.6847	10.7764	11.0403	11.2509	11.6248	10.4041	10.5275	10.9359	10.8305	11.0007	10.8994	10.4686	11.6443	12.0372	11.0828	11.1855	11.4599	11.8138	11.3842	6.93074	11.239	11.3966	12.2134	11.0028	11.2761	10.8041
ENSG00000116962 : NID1	9.79928	9.1267	9.6865	9.52943	9.9571	9.73132	9.43045	9.36632	9.29921	9.44915	10.5584	10.5028	11.0868	11.1911	10.1434	7.59246	10.9476	9.20945	10.1163	9.82177	8.90388	8.64386	9.2738	8.85487	8.27612	9.95274	8.88264	9.77808	10.7296	9.76155	11.279	10.2866	9.60363	9.20701	9.83131	9.82655	9.78953	9.54303	10.2216	10.2644	9.71425	9.49586	8.99718	8.67596	9.08481	8.66178	8.45121	8.67243	8.85175
ENSG00000110917 : MLEC	7.33985	8.73471	7.57743	7.60733	7.78136	9.01959	8.96578	8.43463	8.30834	7.56224	9.41363	8.92778	9.41151	10.1189	9.73978	8.38802	8.81057	10.4717	8.98868	9.72622	8.30834	10.4105	9.72622	8.34873	9.56605	9.04439	9.20212	8.83289	8.7211	8.45943	8.89178	9.29692	10.2877	8.93664	10.4998	9.84392	9.61471	10.3004	9.66356	8.95128	9.39232	10.2336	9.52552	8.70044	9.20945	8.55842	8.70044	9.37069	9.45738
ENSG00000102804 : TSC22D1	10.255	10.1459	10.0098	9.80896	9.75154	10.3966	10.3498	10.9381	10.8895	10.6284	10.5641	10.733	11.0492	10.2773	10.2784	10.4231	10.733	10.2538	10.8634	10.014	10.5897	10.3859	10.7039	9.24793	10.3049	10.7985	10.0362	9.21189	9.92333	11.7859	8.29921	10.2119	9.35535	10.2773	10.2715	11.6348	10.0993	9.44294	10.9564	9.20212	9.21432	9.89026	8.92184	9.93221	10.5546	10.2312	10.6357	10.2562	10.1712
ENSG00000070404 : FSTL3	6.04439	5.85798	6.2854	6.61471	6.10852	6.06609	5.83289	6.24793	5.80735	5.78136	6.49185	8	6.30378	5.61471	5.49185	7.30378	6.22882	6.16993	6.98868	6.80735	5	5.12928	5.85798	7.16993	5.35755	6.88264	6.55459	5.64386	5.58496	6.10852	6.04439	6.18982	5.04439	7.29462	5.55459	5.2854	5.20945	6	6.39232	5.45943	5.55459	7.37504	5.64386	5.85798	7.10852	5.90689	9.59246	6.32193	8.36632
ENSG00000108622 : ICAM2	7.06609	6.10852	6.52356	6.42626	6.04439	6.2854	6.2854	6.93074	6.75489	6.82018	7.36632	8.01123	7.93664	7.7879	7.57743	6.76818	6.61471	7.13955	6.26679	7.56224	7.21917	8.11374	6.59991	7.16993	6.71425	7.61471	7.2854	7.21917	7.15987	6.64386	6.97728	6.42626	8.47168	8.16993	5.35755	6.35755	5.55459	6.70044	6.50779	5.97728	6.58496	7.48382	5.78136	5.64386	6.90689	6.42626	7.36632	7.21917	7.02237
ENSG00000101194 : SLC17A9	7.96578	7.36632	7.76155	7.94837	8.15482	7.75489	7.77479	8.11374	8.01123	7.84549	8.01123	9.59805	7.74147	8.42626	7.93074	9.04985	7.82655	8.29462	8.03342	7.81378	7.62205	8.22882	7.70736	9.29921	9.17493	8.44708	7.66534	7.87652	8.32193	7.27612	8.92184	7.11894	8.27146	7.02237	7.32193	5.61471	8.27612	7.78136	7.33985	7	7.22882	7.75489	8.45943	7.89482	7.57743	7.96578	8.24317	8.13443	8.04985
ENSG00000196730 : DAPK1	8.86728	8.97728	8.55075	8.41785	8.54689	9.39232	9.19476	8.97441	8.92778	8.74147	9	9.08746	8.83289	9.03617	8.43879	8.65105	8.25267	9.90989	8.5812	8.85175	8.94837	8.89178	8.7211	8.08215	8.65464	9.13955	8.66534	8.48382	9.0607	8.03892	9.82177	9.42417	8.81378	8.50779	6.96578	8.8857	8.55075	9.16239	9.81698	8.27146	9.74483	8.29462	8.21917	8.61102	8.06609	6.93074	8.6865	8.46761	9.07948
ENSG00000104312 : RIPK2	6.83289	6.96578	6.91886	6.82018	6.87036	7.2854	7	7.31288	7.48382	6.82018	7.89482	7.2854	7.37504	7.41785	9.05528	7.74819	7.5157	8.30378	7.3837	8.80735	7.15987	9	7.09803	7.56986	7.10852	7.07682	8.69	7.60733	6.94251	7.16993	7.77479	7.04439	8.28077	8.26209	8.97154	7.70736	7.57743	8.56224	8.633	6.96578	8.73809	9.25974	7.53916	7.40939	8.72792	6.87036	8.43463	7.03342	7.40088
ENSG00000067064 : IDI1	9.11894	9.23362	9.64566	9.45738	9.67243	9.05528	8.9629	9.53916	9.38154	9.71768	10.0875	9.52943	11.1724	11.0681	11.3343	10.9091	10.4325	10.0348	10.6175	9.9571	9.50184	9.32867	8.8857	10.8154	8.92481	9.59619	10.7582	9.70217	9.57554	11.668	10.4041	9.31741	9.04439	9.84078	9.46557	9.85487	10.1228	10.944	9.27612	11.2621	9.65284	10.4808	10.4929	9.9629	9.47776	10.9951	9.79604	9.42417	9.66
ENSG00000169764 : UGP2	11.431	12.437	11.7515	11.5594	12.1734	11.6843	11.5646	11.5108	11.3902	12.0375	9.61655	9.70044	10.6618	10.7649	11.2691	10.7715	10.2574	11.4666	10.4939	11.2467	12.1108	10.1762	11.5713	11.196	11.3146	12.0664	11.2076	11.5245	10.3038	11.9005	12.4286	11.6179	8.19476	10.6055	10.9469	10.9352	11.6484	9.90539	10.6707	10.8803	10.1997	10.3542	11.3032	11.9982	11.5887	12.5936	10.6917	11.0238	12.0951
ENSG00000140105 : WARS	7.14975	6.67243	7	6.87036	6.53916	6.56986	6.62936	7.39232	7.21917	7.26679	7.82655	7.80735	8.47573	6.83289	7.93664	7.14975	7.73471	8.41363	7.2854	7.49185	6.76818	7.30378	7.61471	8.32643	7.69349	7.70044	9.19967	7.45121	7.71425	7.75489	6.78136	7.16993	9.7364	8.74819	8.45533	7.94251	7.67948	8.94837	8.06609	7.02237	10.5868	8.35315	7.14975	7.3837	8.29002	7.06609	7.41785	7.57743	7.49985
ENSG00000196743 : GM2A	7.63662	7.59246	7.19967	7.16993	7.25739	7.40939	7.48382	7.82655	7.85175	7.93664	9.04439	8.18488	9.7364	7.49185	9.40727	8	7.78136	8.94837	8.07146	8.3837	9.11374	8.71768	8.57365	9.03342	9.08746	8.5812	10.2644	8.30834	8.24317	8.66178	8.37504	8.63662	9.59991	9.13443	9.84235	9.25739	7.56224	9.11374	9.16239	9.98442	10.567	9.67772	8.29921	8.18488	9.04166	8.44294	8.80413	8.22882	8.46352
ENSG00000139687 : RB1	7.46761	7.35755	7.49985	7.25739	7.48382	7.15987	6.80735	7.02237	7.35755	7.45121	7.39232	8.43463	8.16993	7.76155	8.08746	7.76155	8.74483	8.00562	6.40939	8.53916	8.41363	8.78136	8.00562	4.45943	7	8.42626	7.97154	8.43045	6.88264	6.61471	5.70044	7.8009	8.51964	8.05528	8.09276	6.55459	7.13955	7.49185	7.88264	5.93074	8.18488	7.49185	8.57743	7.96	8.26679	7.60733	7.97154	8.04985	8.53138
ENSG00000116679 : IVNS1ABP	7.78136	7.07682	8.47168	8.16491	8.79442	7.59991	7.70736	7.11894	7.04439	7.70044	8.89178	8.10852	8.44708	8.08215	8	7.62936	10.2633	8.11374	7.79442	7.34873	7.62936	7.96578	7.69349	7.3837	10.3696	8.20457	8.20945	8.93958	9.07146	7.96578	8.2854	8.59991	8.04985	7.45121	7.10852	8.34873	8.98299	8.69349	8.30378	9.02791	10.2167	8.90989	8.65105	7.47573	8.01681	6.61471	7.63662	7.5157	8.04439
ENSG00000042980 : ADAM28	3.80735	4.16993	4	4.24793	3.58496	4.24793	3.80735	4.08746	3.80735	3.90689	3.70044	5.85798	4.52356	3.16993	3.90689	5.08746	3.80735	4.24793	3.58496	3.70044	4.24793	4.32193	4.08746	3.70044	3.45943	5.04439	5.42626	3.45943	3.58496	3.90689	4.08746	3.80735	5.12928	4.08746	3.70044	3.16993	4.32193	4.08746	4.52356	3.32193	4	5.67243	3.45943	3.80735	5.04439	3.58496	3.70044	3.80735	5.52356
ENSG00000215256 : DHRS4-AS1	8.02791	8.00562	7.97154	7.78136	8.0607	8.07682	7.98868	7.80735	7.5157	8.17991	7.19967	6.30378	6.61471	6.59991	7.21917	6.52356	7.25739	7.90087	7.09803	6.74147	8.48382	7.21917	7.42626	7.52356	5.39232	6	6.76818	7.03342	8.51964	8.65821	7.10852	5.93074	7.21917	6.40939	8.05528	7.25739	7.30378	6.65821	7.96578	6.61471	6.80735	6.06609	7.08746	7.52356	7.77479	8.24793	6.02237	7.57743	7.45121
ENSG00000119508 : NR4A3	5.85798	7.01123	6.93074	7.01123	5.42626	7.88264	7.82018	5.75489	5.49185	4.90689	5.24793	5.88264	5.49185	4.75489	5.12928	5.61471	4.75489	4.90689	5.04439	5.42626	5.16993	4.85798	5	5.32193	6.75489	5.64386	5.45943	4.70044	5.2854	5.35755	7.2854	4.9542	5.78136	5	5.04439	5.39232	5.08746	5.24793	4.85798	4.85798	5.70044	5.61471	5.20945	5.49185	5.16993	5.04439	5.55459	5.16993	5.39232
ENSG00000170476 : MZB1	6.24793	6.42626	6.10852	6.33985	6.78136	6.53916	6.75489	6.58496	6.33985	6.22882	6.18982	5.90689	6.65821	5.85798	5.70044	6.24793	6.08746	6.10852	6	6.42626	5.61471	5.61471	6.18982	5.9542	5.90689	6.72792	6.10852	6.14975	5.88264	5.85798	6.04439	5.88264	10.4645	7.3837	5.78136	6.16993	5.85798	5.58496	5.72792	6.16993	6.2854	6.75489	5.88264	6.35755	6.40939	6.08746	6.06609	6.76818	6.02237
ENSG00000095794 : CREM	7.96	9.42206	9.01402	8.75489	8.92481	8.43045	8.45121	7.49185	7.61471	7.53916	7.61471	7.60733	6.93074	7.10852	7.6865	7.01123	6.84549	7.93074	6.90689	7.63662	7.71425	6.64386	7.67243	4.80735	7.35755	7.39232	7.14975	6.79442	8.55842	8.2854	8.49985	6.39232	7.94837	7.33092	8.17991	7.34873	7.6865	7.93664	6.35755	8.65821	8.81057	9.08481	6.91886	8.57743	7.56224	9.23601	7.13955	8.3443	7.87036
ENSG00000184992 : BRI3BP	6.39232	7.53916	7.11894	6.24793	6.78136	7.19967	7.29462	6.44294	6.30378	7.05528	8.67243	8.12412	7.75489	8.64386	8.05528	7.17991	8.93369	8.46761	7.90087	9.00282	7.70044	8.32193	7.97728	8.0607	7.76818	7.40939	7.76818	7.65105	8.86109	9.59246	8.20945	7.87036	8.97441	8.03892	9.03617	8.45943	8	8.96	9.37504	9.07682	9.05257	8.10329	8.89785	7.42626	7.36632	7.56224	7.25739	7.15987	7.45943
ENSG00000126759 : CFP	7.29462	6.39232	6.79442	7.12928	7.30378	7.42626	7.06609	7.2384	7	7.22882	5.12928	5	5.70044	5.35755	5.12928	5.32193	5.24793	5.39232	4.9542	5.08746	5.12928	4.9542	5.49185	5.04439	5.2854	6.52356	5.58496	5.20945	4.90689	5.04439	5.16993	4.80735	5.42626	5.78136	5.45943	5.39232	5.12928	5.64386	5.12928	5.12928	6.18982	5.24793	5.20945	5.49185	5.16993	6.30378	5	5.93074	5.72792
ENSG00000117305 : HMGCL	10.744	10.93	10.3945	10.1548	10.3509	10.5915	10.543	10.584	10.4419	10.5962	8.57365	8.24793	8.5157	8.93958	9.81378	8.74819	8.29921	9.9571	8.87344	9.45121	9.71253	10.6996	9.47371	8.43879	8.97728	9.96867	9.02237	9.52748	9.46352	9.96	7.8392	9.86264	7.86419	10.4083	9.35094	8.71081	9.73471	8.83605	9.77643	9.53722	8.64024	9.27845	9.03617	9.83763	10.6821	10.9046	9.78627	10.3826	10.2444
ENSG00000101849 : TBL1X	8.35315	8.27612	8.69	8.74483	8.31741	8.7211	8.50383	9.11374	8.73471	7.70736	8.42206	8.03342	9.20945	10.0954	8.22882	7.73471	8.07682	8.91886	8.77479	8.6865	8.39232	5.80735	8.02237	8.01123	9.48583	7.81378	8.24793	8.96	7.61471	7.12928	8.53916	7.74147	8.47978	8.42626	8.39232	9.35755	9.08481	8.17991	8.93958	9.3443	7.96	7.80735	8.86728	8.38802	7.35755	9.01402	7.81378	8.69349	7.88264
ENSG00000196417 : ZNF765	5.32193	5.35755	6.24793	5.67243	5.78136	5.24793	5.85798	5.49185	5.49185	5.45943	7.5157	6.30378	6.50779	6.71425	6.6865	6.75489	7.21917	6.37504	6.20945	7.06609	6.64386	7.7211	6.35755	5.97728	6.87036	5.72792	5.72792	6.30378	6.82018	7.07682	7.5157	5.80735	7.17991	6.35755	6.98868	7.03342	5.93074	6.96578	6.6865	6.47573	7.59246	6.75489	3.80735	5.12928	6	5.80735	3.58496	5.67243	5.97728
ENSG00000125355 : TMEM255A	3	2.80735	2.80735	2.58496	2.80735	2.58496	2.58496	2.80735	2.80735	2.80735	2.58496	2.80735	4.39232	2.80735	3.90689	3.16993	3.32193	3	3.90689	6.89482	3	2.80735	3.70044	2.58496	2.80735	3	5.85798	2.80735	2.80735	3	3.58496	2.58496	6	3.58496	3.16993	3.58496	4	3	3.70044	2.58496	4.32193	2.80735	3.32193	3.16993	4.16993	2.58496	3	3	2.80735
ENSG00000135363 : LMO2	6.59991	6.47573	6.64386	6.49185	6.02237	6.02237	6.14975	7.29462	6.83289	7.13955	7.02237	8.41363	7.70736	6.42626	6.87036	7.22882	6.26679	7.59246	6.59991	7.11894	6.85798	6.12928	7.39232	4.90689	6.84549	7.19967	7.3837	5.52356	7.12928	6.6865	6.56986	6.40939	6.10852	7.53916	6.61471	6.98868	5.85798	6.26679	5.85798	5.93074	6.89482	7.87652	6.76818	6.82018	7.78136	6.98868	6.80735	7.58496	7.67243
ENSG00000171208 : NETO2	4.08746	3.90689	3.90689	3.70044	3.80735	4.08746	3.80735	4	3.80735	3.80735	5.04439	6.37504	4.32193	5.20945	4.32193	4.32193	4.90689	4.90689	4.39232	4.75489	5.08746	4.70044	4.70044	3.80735	5.80735	4.32193	4.58496	3.80735	5.78136	5.04439	4.32193	4.64386	4.52356	5	4	4.45943	3.90689	6.39232	4.24793	4.24793	4.52356	8.14975	4.45943	4	4.52356	4.08746	4.58496	5	4.80735
ENSG00000171132 : PRKCE	5.70044	5.42626	5.61471	5.58496	5.08746	5.32193	5.20945	5.85798	5.78136	5.39232	5.52356	6.08746	6.83289	5.20945	5.97728	6.24793	5.67243	5.75489	6.42626	6.04439	6.82018	5.64386	6.32193	6.52356	6.22882	6.10852	8.82972	6.14975	6.98868	8.85798	7.93074	5.88264	5.78136	5.61471	7.2384	6.47573	5.97728	5.78136	6.49185	5.49185	5.83289	6.14975	6.82018	5	5.9542	7.85175	6.40939	6.10852	6
ENSG00000145996 : CDKAL1	5.49185	5.55459	5.20945	5.04439	5.20945	5.64386	5.49185	5.20945	5	5.45943	7.2384	4.80735	6.6865	6.55459	5.97728	5.97728	4.39232	5.75489	5.80735	6.10852	5.61471	5.45943	5.80735	6.53916	6.56986	6.18982	5.83289	4.32193	5.42626	4.52356	7.01123	6.52356	7.10852	6	5.97728	6.85798	5.58496	8.13443	6.08746	7.83289	6.2854	6.32193	5.20945	5.67243	5.42626	5.04439	5.39232	5.49185	6.26679
ENSG00000132205 : EMILIN2	4.9542	5.2854	5.39232	5.67243	4.52356	5.24793	5.35755	5.67243	5.70044	4.85798	5.39232	7.09803	6.67243	6.74147	5.78136	6.04439	5.9542	6.80735	4.75489	6.6865	5.2854	5.97728	5.61471	5.2854	5.35755	6.18982	7.46761	4.52356	4.90689	5.39232	5.08746	5.88264	7.69349	6.22882	5.9542	4.75489	5.90689	6.79442	6.08746	5.24793	7.67948	6.6865	4.9542	5.2854	6.10852	4.90689	5.42626	5.97728	6.52356
ENSG00000120925 : RNF170	7.58496	8.14466	7.85175	7.75489	8.04985	7.83289	7.76155	7.64386	7.41785	8.25739	8.5812	8.57743	8.62205	7.88264	7.40939	8.96867	7.55459	7.39232	8.85175	10.0741	7.66534	7.9542	7.67948	7.99435	6.91886	7.77479	6.6865	7.9542	8.29462	7.65821	7.5157	8.49985	6.49185	7.19967	7.74147	8.9629	8.34873	6.44294	7.48382	7.39232	7.29462	6.65821	8.54689	7.50779	7.06609	7.59246	8.45121	7.43463	6.72792
ENSG00000147475 : ERLIN2	8.58871	9.13186	8.99718	8.69349	8.87344	8.74483	8.65105	8.82337	8.75489	8.93958	8.73809	8.07146	9.07948	8.37069	7.93074	7.83289	7.98299	8.29002	8.76155	7.5157	9.34651	8.44294	8.29462	7.44294	6.62936	9.01402	7.29462	8.03342	9.79442	8.69697	8.05528	7.33092	6.87036	8.78136	7.63662	8.61471	7.65821	7.15987	7.3837	7.07682	7.3837	7.88264	9.27612	7.62936	7.70044	8.87652	7.65821	8.61102	7.54689
ENSG00000239672 : NME1	7.99435	8.04439	8.90388	8.5812	8.82337	8.33092	8.30378	8.12928	7.91289	8.64746	9.50978	8.76487	9.62022	10.3332	10.1007	9.48583	10.0362	9.62571	9.11114	9.79766	10.1472	10.4073	8.98868	9.55651	9.90989	9.40301	10.1573	9.66178	9.45121	8.21917	9.57932	10.0701	10.2155	10.9816	10.9084	9.46761	9.2738	11.3343	11.014	9.26679	9.61471	10.1774	10.6856	9.21189	10.0403	8.93369	10.3083	8.72451	9.14466
ENSG00000119139 : TJP2	9.20457	9.46148	10.0251	9.83447	10.0224	9.12153	9.11634	9.67948	9.52943	9.35315	9.23122	9.14975	8.87344	9.28309	8.25739	9.00843	9.56605	8.75154	9.03892	9.78136	8.75822	8.74147	7.91886	9.05257	10.1137	9.07146	8.97728	8.32193	8.45533	8.84549	9.11114	8.59246	8.44708	8.66888	7.22882	7.35755	9.04166	8.2854	9.61471	9.31515	9.37504	9.38802	8.05528	8.61839	9.42836	9.18488	9.11894	8.97154	9.38586
ENSG00000181218 : HIST3H2A	5.45943	5.49185	5.70044	5.35755	5.88264	5.83289	5.70044	5.72792	5.58496	5.58496	5.83289	7.91289	5.49185	8.24317	5.24793	6.47573	5.32193	5.58496	5.16993	8.02237	5.58496	4.85798	5.78136	6.74147	7.14975	5.39232	5.55459	5.24793	8.40939	5.20945	7.81378	5.20945	7.06609	5.24793	5.39232	5.35755	5.16993	7.43463	5.64386	5.08746	5.83289	7.32193	5.58496	5.35755	5.75489	5.42626	6.08746	5.58496	5.2854
ENSG00000115109 : EPB41L5	6.89482	7.29462	6.6865	6.56986	6.39232	6.67243	6.56986	7.07682	7.07682	7.49185	9.19722	7.20945	8.48382	6.62936	7.67948	7.34873	7.48382	7.03342	7.20945	6.08746	7.53138	7.99435	6.91886	8.12412	7.13955	7.31288	6.62936	8.16993	7.24793	8.633	6.6865	7.59246	7.48382	6.55459	7.11894	8.61102	7.69349	6.26679	7.10852	7.19967	6.39232	6.37504	6.64386	7.25739	6	7.42626	6.84549	6.96578	7.18982
ENSG00000160606 : TLCD1	5.35755	5.55459	5.88264	5.67243	5.49185	5.58496	5.52356	5.78136	6.02237	5.16993	6.93074	6.32193	7.20945	8.25739	7.82655	7.15987	7.50779	6.61471	7.01123	7.39232	6.59991	6	5.70044	7.53916	7.40939	5.88264	6.55459	6.97728	7.12928	6.78136	7.17991	7.06609	7.46761	7.40088	7.16993	6.20945	6.39232	8.39232	7.71425	7.33985	5.80735	6.40939	7.66534	6.33985	5.80735	6.33985	7.02237	5.75489	5.85798
ENSG00000020577 : SAMD4A	8.17991	8.49985	9.16491	8.93664	8.97728	7.96578	8.09803	8.64746	8.66178	8.53138	8.43045	8.03342	7.56986	8.07146	7.54689	8.70044	8.32193	7.46761	9.10066	8.03892	8.15987	6.78136	7.82655	8.64386	7.17991	8.11894	7.91886	8.26209	6.35755	7.26679	6.91886	7.06609	8.41363	7.22882	8.22882	7.24793	7.50779	6.67243	7.75489	7.29462	8.08215	7.56986	9.00282	8.74819	7.94251	9.54496	7.45121	7.75489	8.13443
ENSG00000152284 : TCF7L1	6.53916	6.18982	6.79442	7.04439	6.64386	6.55459	6.59991	6.50779	6.35755	6.30378	7.7879	7.17991	7.74147	8.08215	7.07682	6.71425	7.55459	6.04439	6.6865	7.12928	7.39232	6.39232	6.98868	7.2854	6.49185	6.50779	6.40939	6.59991	7.49185	7.5157	8.25739	6.6865	4.80735	6.22882	6.6865	4.90689	6.39232	6.49185	6.50779	6.9542	7.36632	6.45943	6.82018	7.3837	6.20945	6.10852	5.97728	6.02237	6.26679
ENSG00000176912 : TYMSOS	4.16993	4.16993	4.08746	4.32193	3.80735	4.24793	4.64386	4.64386	4.52356	4.32193	5.04439	4.70044	4.39232	5.67243	4.64386	6.10852	4.24793	4.24793	5.45943	6.02237	4.90689	5.04439	4.45943	5	4.24793	4.24793	4.64386	4	7.8009	6.12928	5	4.9542	5.08746	5.49185	5.32193	5.75489	5.78136	4.70044	4.64386	5.16993	4.70044	4	8.09803	4.24793	4.16993	4.70044	4.85798	4.58496	4.9542
ENSG00000114812 : VIPR1	8.14466	7.81378	8.08746	8.46761	7.85798	8	8.31288	8.11894	8.49185	7.91886	6.06609	5.9542	6.18982	6.24793	6.2854	6	6.10852	5.85798	5.72792	5.9542	5.93074	5.75489	6.44294	6.70044	5.90689	6.71425	6.18982	6.18982	6.24793	6.2854	5.85798	6.39232	6.2854	6.50779	6.18982	5.35755	6.02237	6.16993	6.40939	5.83289	5.78136	5.9542	6.10852	6.30378	6.26679	7.12928	6.20945	6.42626	6.2854
ENSG00000169504 : CLIC4	9.35315	9.48784	9.11894	8.69349	9.11894	8.98584	8.85487	9.35315	9.39874	9.60177	9.45943	10.1485	8.49185	8.04439	8.82972	8.24317	8.30834	9.19229	8.29462	8.9571	9.19967	8.16993	8.86109	5.42626	8.44294	9.06609	9.21675	9.27146	9.54303	11.0355	8.29002	8.20457	8.80413	9.3966	9.05799	8.36632	9.81538	9.67066	8.79442	9.51964	9.35535	9.63844	7.2384	9.11634	9.68299	8.47978	8.53528	9.19476	9.42626
ENSG00000131401 : NAPSB	6.56986	6.52356	6.30378	6.2854	6.30378	6.64386	6.59991	6.58496	6.91886	7.06609	5.90689	5.90689	6.67243	5.52356	5.88264	6.45943	5.78136	7.11894	5.88264	6.39232	5.67243	6.18982	7.18982	6.20945	5.55459	6.72792	6.74147	4.85798	5.55459	4.45943	4.85798	6.18982	5.35755	6.44294	4.58496	5.08746	5.16993	6.08746	4.9542	5.35755	6.18982	6.40939	5.64386	6.52356	6.56986	6.20945	5.9542	6.35755	5.9542
ENSG00000125459 : MSTO1	5.42626	5.42626	5.32193	5.2854	5.45943	5.72792	4.90689	5.70044	5.52356	5.70044	5.97728	5.83289	7.01123	6.44294	6.64386	6.52356	7.12928	7.02237	6.02237	6.24793	5.9542	6.74147	5.70044	7.22882	7.85175	6.2854	7.22882	7.85798	6.70044	6.61471	7.01123	7.32193	6.64386	6.22882	8.29002	6.67243	6.79442	7.15987	7.62205	7.41785	6.98868	8.10852	7.10852	6.26679	6	6	6.59991	6.02237	5.45943
ENSG00000107242 : PIP5K1B	3.32193	3.16993	3.32193	3.16993	2.58496	3.16993	3.32193	3	3.45943	2.80735	3.32193	4.58496	3.58496	4.32193	3.45943	3.32193	3.16993	3.58496	3.16993	3.16993	3.16993	3.16993	3.16993	3.16993	3	3.45943	3.32193	3	3.58496	3.45943	2.80735	3.16993	8.41363	3.70044	2.80735	3	3.16993	3.70044	3	3.16993	3.16993	3.32193	3.16993	3.45943	3.58496	3.16993	3	3.45943	3.90689
ENSG00000078177 : N4BP2	6.91886	7.07682	7.56224	7.33985	7.67948	6.89482	6.72792	7.24793	7.09803	7.45121	7.83289	5.9542	6.70044	8.37938	8.15987	5.49185	7.01123	8.69697	7.03342	6.90689	7.94837	9.01123	6.37504	6.16993	7.2384	6.85798	6.75489	7.12928	7.9542	7.14975	7.25739	6.47573	7.86419	5.75489	6.22882	8.89178	6.22882	7.66534	7.36632	6.06609	7.32193	6.49185	8.3443	4.9542	7.17991	7.21917	6.24793	6.35755	6.30378
ENSG00000205189 : ZBTB10	8.90989	8.7879	8.48784	8.22882	8.20457	8.30834	8.09276	7.88874	8	8.16491	8.43045	7.13955	7.42626	8.36632	8.38802	7.22882	8.52748	8.65821	8.7879	8.82972	8.12412	8.81057	7.13955	6.83289	7.62205	7.16993	7.91289	7.74819	8.24793	6.72792	6.80735	7.14975	8.17493	7.45121	7.26679	9.21432	7.87036	8.81057	7.27612	7.60733	7.67243	8.01681	7.79442	7.02237	8.80735	7.49185	7.6865	7.16993	7.21917
ENSG00000171456 : ASXL1	6.93074	6.6865	6.47573	6.33985	5.72792	6.06609	5.85798	6.87036	7.03342	6.33985	8.29921	9.47776	7.72792	7.05528	7.16993	8.02791	7.56224	6.71425	7.53138	6.50779	6.52356	7.77479	5.72792	7.70736	7.53916	6.53916	6.6865	6.76818	7.88874	6.90689	7.04439	6.74147	7.91886	7.24793	6.30378	7.97154	6.64386	7.42626	6.04439	6.93074	7.86419	6.20945	6.84549	5.78136	5.64386	6.42626	6.45943	6.42626	6.59991
ENSG00000029725 : RABEP1	7.61471	8.62936	8.61839	8.30378	8.54689	7.97728	7.74147	7.89482	7.88874	8.25739	8.74483	8.15987	7.66534	7.91886	7.58496	8.74819	8.17991	8.27146	7.93074	8.0607	7.56224	7.70736	8.21432	7.86419	8.88874	8.44708	7.97728	7.90087	6.30378	7.56224	7.78136	7.70044	6.18982	7.33092	7.83289	6.6865	7.60733	6.96578	5.93074	6.56986	6.94251	7.37504	8.52356	8.26679	7.89482	8.55459	7.47573	8.19476	8.15482
ENSG00000143353 : LYPLAL1	8.30834	8.80413	8.66888	8.34873	8.91289	8.3443	8.2854	8.18488	8.02237	8.82972	7.90087	8.20457	8.81378	8.05528	8.9629	8.55459	8.58871	9.33539	9.94544	9.11634	8.8009	9.09276	7.92481	7.99435	9.43045	9.19476	9.65821	9.24317	7.35755	7.78136	9.58496	9.44708	8.18488	8.15482	9.01402	10.3542	9.19722	9.6987	8.56605	9.15987	8.74483	10.2058	8.75154	9.26209	9.15735	8.83605	9.06609	8.55075	9.68475
ENSG00000120539 : MASTL	4.24793	4.64386	4.58496	4.45943	4.39232	3.70044	4.08746	4.32193	3.80735	4.52356	5.58496	5.55459	5.39232	6.33985	5.72792	5.83289	5.45943	5.39232	5.70044	6.22882	6.24793	5.08746	4.58496	4.90689	5.12928	5.04439	4.85798	5.2854	5.45943	5.85798	6.06609	4.75489	7.24793	4.9542	6.22882	6.74147	5.42626	6.33985	5.78136	6.20945	7.64386	5.72792	6.10852	5.52356	5.08746	5.24793	5.12928	4.24793	4.85798
ENSG00000143891 : GALM	8.46761	9.05257	8.64746	8.66178	9.08746	9.19967	9.06878	8.80735	8.40939	9.15735	8.20945	7.44294	8.6865	8.84549	8.87958	9.41996	7.52356	8.42626	8.80413	9.79604	9.02237	8.87652	9.11634	8.86419	4.80735	8.81378	8.15987	8.46352	7.79442	8.97728	7.65105	7.94837	8.39232	8.71425	9.02791	7.90087	8.18982	7.49985	8.02791	7.88874	8.30834	8.29921	8.69697	9.7039	8.76818	8.95128	9.20945	9.13186	9.0954
ENSG00000180787 : ZFP3	3.90689	4	4.08746	4.45943	3.80735	4	4.08746	4.16993	4.24793	4.08746	5.55459	6.16993	3.58496	5.72792	3.45943	3.32193	3.45943	3.90689	6.26679	3.45943	3.58496	3.45943	4.52356	5.70044	4.9542	5.04439	3.90689	3.32193	4.75489	3.70044	3.45943	3.58496	3.80735	3.90689	3.80735	3.32193	3.45943	4.75489	3.32193	3.45943	3.45943	4.45943	6.39232	3.70044	3.80735	4.08746	3.90689	3.70044	3.90689
ENSG00000160948 : VPS28	9.00282	8.95128	8.97728	8.94251	8.88264	9.04712	8.98014	9.0634	8.66534	8.98014	9.00843	9.23601	9.29002	9.2854	10.3129	9.94105	9.64926	9.73809	10.0848	10.6275	9.224	8.44708	8.96867	9.63662	9.4818	9.49386	10.6636	9.43879	10.0808	9.28309	9.11114	9.75989	7.94251	9.62388	10.0821	9.36851	9.40727	10.9129	9.75489	9.17991	9.12412	10.6795	9.33762	9.7879	10.5565	9.1472	10.9965	9.29692	9.55651
ENSG00000160182 : TFF1	4.24793	4.85798	5.55459	5.58496	4.32193	4.32193	4.39232	4.45943	4.9542	4.39232	4.08746	5.70044	4.24793	3.70044	4.08746	4.08746	7.60733	4	4.32193	4.08746	4.08746	4	4.75489	4.32193	4.32193	4.08746	4.24793	3.90689	4.16993	4.08746	4.08746	4.45943	4.24793	4.32193	4.39232	3.80735	5.85798	4.32193	9.12153	4.32193	3.80735	4.24793	4.24793	4.52356	4	4.24793	4.39232	4.32193	4.32193
ENSG00000155090 : KLF10	10.0848	10.4481	10.2854	9.91886	10.1586	8.74483	8.59246	9.23362	9.09803	9.01959	9.10591	9.11894	8.66178	9.28309	9.50978	9.75154	9.77149	8.76155	9.60363	9.87191	10.2912	9.41363	8.42206	9.57743	10.1421	9.74819	8.62571	8.23362	8.7879	10.6653	8.2854	8.55842	8.72451	8.7211	9.37938	8.79766	9.84549	8.52748	8.15482	9.26444	9.55459	9.21432	7.97728	8.55075	10.6795	9.26679	10.1357	8.69697	9.00282
ENSG00000169814 : BTD	8.40514	7.92481	7.41785	7.08746	8.05528	7.96578	7.83289	7.53916	7.30378	8.17493	6.64386	7.06609	7.48382	7.07682	7.56224	7.62936	7.18982	8.00562	7.05528	7.75489	7.59991	7.41785	8.75489	6.80735	6.97728	7.6865	6.88264	8.46761	9.50978	6.96578	7.59991	8.04985	6.39232	7.6865	8.50779	8.35755	6.76818	7.19967	7.67948	8.00562	6.45943	6.85798	7.93074	8.76818	8.62205	8.26209	7.35755	6.87036	6.93074
ENSG00000139192 : TAPBPL	6.89482	7.47573	7.53916	7.63662	7.84549	7.16993	7.14975	7.6865	7.07682	7.49185	5.32193	7.17991	7.2854	6.24793	6.78136	6.26679	6.50779	6.2854	6.50779	6.78136	8.27612	8.35315	8.18488	5.97728	5.90689	7.96578	7.33985	6.79442	7.14975	6.14975	7.99435	7.53916	7.49985	7.93664	6.90689	7.59246	7.26679	7.61471	6.30378	6.96578	8.56986	8.05528	6.04439	7.42626	7.91886	8.26679	7.86419	6.71425	8.08746
ENSG00000173166 : RAPH1	9.77972	10.3772	10.3641	10.1674	10.2668	10.2491	10.0901	10.623	10.4848	10.5971	10.3197	9.67772	11.1592	9.70217	9.86264	10.3376	10.151	10.7549	11.032	9.75154	10.8986	10.1662	10.4409	10.7871	8.19967	9.97585	10.0056	9.81858	11.0437	10.4543	11.1948	9.18239	8.22882	9.14211	8.33985	9.10591	10.4676	8.85487	9.29462	11.0512	11.0795	9.11374	10.1124	10.7566	9.98584	10.9403	9.40939	10.8289	10.5167
ENSG00000047634 : SCML1	8.74483	8.84862	8.71768	8.3837	9.08746	9.13699	8.89482	9.04439	8.81378	9.07146	8.26209	8.31288	8.91886	9.27612	8.2854	8.30834	8.76818	9.17742	8.67596	8.74483	9.43045	8.86728	8.28077	5.20945	7.90087	7.96578	7.82018	8.61839	9.07948	9.39874	9.16491	8.224	9.56796	8.10329	9.02791	9.39017	9.1267	6.71425	8.79442	10.0348	8.74483	8.61102	9.26913	8.36632	8.2854	9.10329	8.17493	8.00562	8.36194
ENSG00000112200 : ZNF451	7.24793	6.97728	7.24793	7.13955	7.10852	6.44294	6.33985	6.98868	6.55459	6.70044	9.07948	8.46352	8.70736	7.96	7.7879	7.94837	7.88874	7.93664	8.50779	7.43463	7.48382	8.16491	6.75489	7.83289	7.93664	6.88264	7.54689	8.47978	8.83289	7.93664	7.85798	7.62936	9.70736	7.31288	6.85798	8.11374	7.5157	8.52748	7.85175	8.76155	8.98584	7.40939	6.82018	7.02237	7.10852	6.6865	7.42626	7.11894	7.49185
ENSG00000115267 : IFIH1	6.67243	6.89482	6.58496	6.16993	6.87036	6.45943	6.33985	6.75489	6.71425	7.54689	4.45943	6.12928	7.40088	4.64386	6.50779	6.52356	5.78136	6.59991	4.58496	6.98868	6.85798	6.83289	7.33092	6.78136	8.15987	6.83289	7.04439	7.04439	6.37504	6.56986	6.97728	7.01123	6.56986	6.26679	6.49185	8.65464	6.2854	6.97728	7.01123	6.08746	8.08746	7.09803	7.3837	6.42626	7.29462	7.19967	7.22882	6.20945	7.43463
ENSG00000120278 : PLEKHG1	6	5.49185	5.70044	5.80735	5.58496	5.08746	5.32193	5.88264	6	5.83289	6	6.65821	5.75489	7.42626	5.72792	5.67243	6.71425	6.22882	6.39232	6.56986	6.56986	5.04439	6.16993	3.90689	5.83289	6.35755	5.90689	5.16993	6.50779	6.6865	5.08746	5.61471	5.42626	6.24793	4.64386	5.75489	5.49185	5.85798	5.24793	4.24793	5.16993	6.71425	5.24793	5.85798	6.52356	6.20945	5.93074	6.49185	6.06609
ENSG00000184451 : CCR10	3.45943	3.80735	4	4.16993	4.24793	4.16993	3.45943	4	4.08746	3.45943	3.70044	3.80735	3.70044	4	3.58496	3.90689	4.08746	3.45943	3.70044	3.80735	4.16993	3.70044	3.90689	3.58496	3.58496	3.80735	3.80735	3.90689	6.75489	3.58496	3.45943	3.70044	4	4.08746	9.44708	3.70044	3.45943	4.08746	3.70044	3.58496	3.58496	3.80735	3.58496	3.90689	3.58496	3.90689	3.58496	3.90689	3.70044
ENSG00000103381 : CPPED1	8.11894	7.97728	7.25739	7.15987	7.59246	7.22882	7.11894	7.7879	7.63662	8.24317	7.72792	7.8392	7.31288	8.53916	7.97154	7.56986	7.14975	7.84549	7.45943	8.14975	8.61839	7.65105	7.7211	6.84549	8.23362	7.61471	8.25739	8.7211	7.65821	7.91289	7.63662	8.33539	7.8009	8.0607	8.37504	9.20701	7.44294	8.23362	8.71768	8.90689	7.90689	8.99718	7.76155	8.02237	8.72792	7.8009	7.25739	7.67948	7.94837
ENSG00000138642 : HERC6	6.45943	5.72792	5.45943	5.85798	5.45943	5.58496	5.61471	6.06609	6.20945	6.26679	4.75489	5.85798	7.75489	4.52356	5.16993	5.04439	4.85798	5.78136	4.64386	5.20945	6	7.32193	6.58496	5.08746	5.78136	6.44294	6.45943	5.61471	5.16993	6.35755	5.52356	6.24793	5.9542	6.02237	4.9542	8.02791	5.45943	6.49185	6.18982	5.39232	6.67243	5.85798	5.70044	5.12928	6.26679	6.50779	6.49185	6.06609	7.40939
ENSG00000169398 : PTK2	8.26679	8.73809	8.2854	8.30834	8.47978	8.32643	8.16491	8.43463	8.31288	8.29002	9.43463	9.47168	8.59991	9.55842	10.0224	9.65642	9.92184	9.58684	9.56415	10.7082	8.18982	8.12412	8.25739	8.54303	8.62571	8.75154	9.55842	8.99435	9.24555	8.48784	9.07146	8.76487	9.41363	8.87958	10.1997	9.22641	9.11114	10.0875	9.18488	8.55842	8.33092	10.0755	8.84235	9.15735	10.007	8.31288	9.44915	8.45943	8.87036
ENSG00000165097 : KDM1B	5.32193	5.04439	5.12928	5.2854	4.52356	5.49185	5.49185	5.20945	5.20945	5.70044	6.10852	5.42626	6.10852	5.20945	5.97728	6.16993	5.93074	5.55459	5.70044	5.67243	6	5.64386	4.85798	4.80735	5.70044	5.12928	5.24793	7.26679	5.70044	5.55459	5.93074	5.12928	5.64386	5.72792	6.35755	5.78136	5.35755	6.56986	6.24793	7.35755	6.52356	5.39232	6.93074	5.90689	5.49185	5.16993	5.42626	4.58496	5
ENSG00000129534 : MIS18BP1	5.20945	4.52356	4.80735	4.58496	4.16993	4.70044	4.39232	4.58496	4.90689	5	6.2854	6.20945	5.42626	7.04439	5.49185	5.9542	5.52356	5.83289	5.2854	5.80735	6.12928	6.14975	5.64386	4.90689	5.16993	5.75489	6.12928	5	6.20945	6.84549	6.30378	5.35755	6.93074	5.64386	5.35755	5.32193	5.75489	6.10852	5.24793	6.02237	7.41785	6.32193	6.10852	5.80735	5.42626	4.24793	4.90689	5.12928	5.9542
ENSG00000151849 : CENPJ	4.75489	4.80735	4.80735	4.64386	3.90689	4.64386	5.04439	4.70044	5	5.08746	5.72792	5.52356	6.74147	6.65821	6.24793	5.42626	6.47573	5.88264	4.64386	6.10852	6.12928	6.44294	5.04439	4.9542	5.55459	5.04439	5.24793	4.70044	5.49185	6.83289	5.9542	5.70044	6.79442	5.97728	5.61471	5.12928	5.12928	5.35755	6.04439	6.08746	7.01123	6.50779	6.18982	5.04439	5.08746	5.08746	4.80735	4.90689	5.39232
ENSG00000047249 : ATP6V1H	7.39232	7.5157	7.31288	7.27612	7.02237	7.09803	7.36632	7.18982	6.87036	7.29462	7.46761	7.7211	7.85798	7.91289	8.36632	8.16993	8.24317	8.47573	7.74819	9.26209	7.94837	8.85175	7.48382	7.55459	8.81057	7.50779	9.08481	8.27612	7.7211	7.64386	7.64386	8.14466	7.81378	7.87036	9.31515	7.98868	8.20457	9.36194	7.56224	8.27612	8.12928	9.4818	8.15482	7.91289	8.95128	8.29462	7.76155	7.17991	7.60733
ENSG00000143621 : ILF2	7.82655	7.97154	8.40514	7.97728	8.39232	7.67948	7.64386	7.76155	7.43463	8.16993	9.71596	8.91886	9.31515	10.2467	9.14211	9.4818	9.48583	9.31061	9.41785	9.31061	8.64746	8.65105	8.26679	8.79116	9.49586	8.633	9.14466	9.73302	8.97441	8.8392	9.78463	8.94251	9.03617	8.62205	9.38154	9.71596	8.81057	10.1799	9.74651	9.59432	9.9571	9.81378	9.53722	8.91289	8.66178	8.47573	8.91588	7.90087	8.54303
ENSG00000177989 : ODF3B	6.56986	6.49185	6.52356	6.47573	6.24793	6.59991	6.70044	7	6.70044	6.53916	5.72792	6.90689	7.67243	5.12928	6.72792	6.35755	6.08746	6.52356	5.97728	6.94251	6.10852	5.90689	6.61471	8.56986	7.91886	7.02237	6.80735	7.15987	7.15987	6.78136	6.65821	7.53916	6.53916	6.58496	6.16993	8.08215	7.26679	6.78136	5.49185	6.62936	8.27612	6.04439	6.16993	6.06609	6.71425	7.22882	8.13443	8.19967	8.0607
ENSG00000177548 : RABEP2	5.52356	5.2854	5.55459	5.52356	4.64386	5.16993	5.52356	5.42626	5.35755	4.9542	5.97728	7.46761	6.06609	5.90689	5.78136	6.10852	5.58496	6.75489	6.76818	6.16993	6.10852	6.6865	6.76818	6.24793	5.93074	6.49185	6.50779	6.24793	5.90689	6.84549	5.64386	5.85798	6.76818	7.05528	6.64386	5.2854	5.78136	6.24793	5.93074	5.64386	7.01123	6.71425	6.40939	5.61471	6	6.42626	6.02237	6.59991	6.50779
ENSG00000135205 : CCDC146	5.70044	5.72792	4.90689	5	4.70044	5.12928	5.12928	5.32193	5.24793	5.45943	5.64386	6.90689	4.32193	3.70044	4.45943	5.04439	4.64386	5.72792	4.58496	5.97728	4.85798	4.16993	5.32193	4.52356	4.80735	7.33092	5.42626	4.16993	4.45943	5.12928	4.58496	4.75489	3.90689	5.55459	4.70044	5.64386	5.04439	4.90689	5.08746	4.52356	4.90689	6.18982	4.85798	4.9542	5.83289	5.20945	5.35755	5.04439	6.02237
ENSG00000118292 : C1orf54	7.27612	6.71425	6.98868	6.84549	6.58496	6.75489	6.76818	7.43463	7.31288	7.46761	7.71425	8.3443	7.59246	6.96578	7.56224	7.2384	7.39232	7.94837	6.65821	7.57743	7.03342	7.54689	7.13955	5.67243	6.65821	7.71425	8.50779	6.20945	7.31288	6.87036	6.62936	6.82018	7.96578	7.33985	6.67243	6.61471	7.21917	8.01681	7.19967	6.79442	8.95128	8.11894	6.40939	6.64386	7.94837	6.64386	7.39232	7.70736	7.96578
ENSG00000113273 : ARSB	4.24793	4.16993	4.08746	4.16993	4.52356	4.16993	4.08746	4.16993	4.85798	4.64386	5.35755	4.64386	5.97728	4.39232	5.32193	3.90689	4.52356	4.90689	5.16993	5.58496	4.70044	6.94251	4.39232	3.80735	4.80735	5.20945	5.2854	4.52356	4.64386	4.64386	4.52356	4.39232	5.64386	5.67243	4.39232	5.35755	4.45943	5	5.08746	6.04439	4.9542	6.50779	6.08746	5.16993	5.16993	4	4.58496	4.52356	4.80735
ENSG00000145685 : LHFPL2	6.90689	6.22882	6.70044	6.58496	6.45943	6.42626	6.40939	6.65821	7	6.85798	6.67243	7.39232	6.84549	6.82018	7.12928	6.42626	7.04439	6.85798	7.12928	7	6.39232	7.01123	6.6865	6.12928	8.20945	6.65821	7.94251	6	6.2854	6.49185	5.9542	6.76818	7.70044	7.96	7.49185	6.12928	7.19967	7.97154	8.3443	6.18982	7.94251	8.3443	6.08746	5.9542	7.44294	5.83289	6.18982	6.89482	6.94251
ENSG00000171940 : ZNF217	7.70736	7.42626	7.12928	6.90689	7.33092	7.25739	6.58496	7.82018	7.85798	7.49185	9.04985	9.3966	8.633	9.04985	9.00843	8.76487	8.02237	8.44708	8.70736	9.42206	8.76155	8.66534	8.55842	8.55075	9.02237	8.7039	8.50383	9.43045	9.10329	8.71425	7.86419	8.69	9.7364	8.43879	8.14975	9.03617	9.11114	8.36194	8.27146	9.18488	9.66356	8.43463	8.36194	7.69349	8.37938	7.53138	8.3443	7.13955	8.11894
ENSG00000180828 : BHLHE22	4.39232	4.90689	5.24793	5.16993	4.70044	4.75489	4.9542	5	5	4.64386	4.08746	7.45121	4.08746	4	4.90689	6.02237	3.90689	5.39232	4.08746	4.24793	4.16993	4.08746	5.32193	4.39232	3.80735	5.45943	5.72792	4.08746	4.24793	5.9542	4.08746	4.58496	3.80735	4.70044	4.24793	3.58496	4.32193	5.39232	4.08746	4.08746	4	5.52356	4	4.39232	5.55459	4.32193	5.20945	5.80735	6.35755
ENSG00000145781 : COMMD10	7.90087	7.91289	7.02237	6.70044	7.45121	7.74819	7.85175	7.04439	7.32193	8	7.61471	7.79442	7.97154	7.63662	8.3966	7.49985	7.44294	8.09276	6.96578	7.76818	8.21432	8.16993	8.68299	7.63662	8.8009	9.15987	8.07682	8.94544	8	8.58496	7.82655	8.6865	7.64386	8.39232	9.17742	8.65105	7.09803	8.30378	7.80735	9.2503	8.61471	9.47573	8.47573	8.61839	8.29921	8.29002	7.78136	7.40939	7.8392
ENSG00000163738 : MTHFD2L	7.35755	6.70044	6.88264	6.45943	6.39232	6.12928	6.20945	6.62936	6.30378	6.47573	5.67243	5.2854	5.52356	5.42626	7.3837	5.45943	6.10852	6.75489	5.70044	5.45943	7.39232	7.17991	5.58496	4.75489	6.61471	6.12928	5.70044	4.64386	8.81057	6.37504	6.53916	5.45943	6	6.06609	7.07682	5	7.61471	6.02237	6.2854	5.49185	6.32193	6.44294	6.04439	5.35755	6.2854	6.44294	5.45943	6.83289	6.47573
ENSG00000084207 : GSTP1	6.82018	6.62936	7	7.08746	6.30378	6.62936	6.90689	7.05528	6.44294	6.45943	6.59991	7.92481	6.87036	10.1485	6.65821	6.79442	7.2384	7.12928	5.9542	6.55459	7.54689	6.55459	6.93074	6.08746	6.04439	7.20945	7.40088	5.49185	6.62936	6.52356	6.20945	6.45943	6.9542	7.48382	6.24793	5.9542	6.14975	6.70044	6.83289	6.26679	7	8.19967	5.88264	6.55459	7.15987	6.24793	6.76818	6.97728	6.80735
ENSG00000065882 : TBC1D1	7.3837	7.57743	7.54689	7.39232	7.3837	7.02237	6.85798	7.84549	7.53916	7.29462	7.10852	7.6865	7.29462	7.89482	7.74147	7.2854	6.85798	6.50779	7.24793	7.97728	8.07146	9.28309	7.54689	7.56986	7.65105	7.2384	7.59246	7.55459	7.53916	7.74147	8.18488	7.12928	7.37504	7.53916	6.94251	8.0607	7.82018	7.42626	7.87652	7.55459	6.98868	8.18488	6.97728	5.88264	7.69349	5.80735	7.3837	7.50779	7.50779
ENSG00000130755 : GMFG	7.01123	6.14975	6.42626	6.37504	6.2854	6.37504	6.32193	6.71425	6.45943	6.91886	6.16993	7.03342	6.94251	6.14975	6.55459	6.37504	6.35755	7.21917	4.9542	6.39232	5.93074	6.42626	6.50779	4.75489	5.61471	7.04439	7.62205	5.39232	6.49185	6.04439	5.49185	6.02237	6.97728	6.72792	5.32193	6.61471	6.04439	6.58496	5.80735	5.58496	7.70736	6.89482	5.35755	6.06609	6.93074	6.22882	5.88264	6.83289	6.96578
ENSG00000135604 : STX11	4.45943	4.85798	4.90689	4.58496	4.85798	4.32193	4.32193	5.24793	5.45943	4.24793	3.90689	4.16993	4.70044	3.45943	3.80735	3.70044	4	4.24793	3.45943	4.08746	3.58496	3.80735	4.08746	3.70044	5.90689	4.70044	5.42626	4	3.58496	3.58496	3.58496	3.58496	5.70044	3.80735	3.90689	4.08746	4.24793	4.52356	3.70044	4.52356	6.59991	5	3.45943	3.58496	4.64386	3.58496	4	4.24793	4.52356
ENSG00000186106 : ANKRD46	8	8.78136	8.59246	8.43045	8.82972	8.31741	8.14975	8.22882	8.02237	8.53138	7.59991	7.05528	6.97728	8.07146	8.11894	7.8392	9.01123	8.03342	8.50779	9.23601	7.96578	8.41363	7.67243	7.82655	7.48382	7.47573	7.24793	7.73471	7.66534	7.29462	6.50779	6.91886	7.54689	7.65821	8.21432	7.65821	7.41785	7.97154	6.71425	6.49185	7.53138	7.89482	7.58496	8.2854	8.93369	8.54689	7.90087	7.30378	6.78136
ENSG00000136731 : UGGT1	8.04985	8.52748	7.85175	7.74147	7.91886	7.76155	7.84549	8.51175	8.21917	8.48784	9.59059	8.18488	9.42626	9.56605	8.62936	8.93369	8.98299	9.33316	9.55075	8.69	8.81698	8.99718	9.11374	9.61102	9.2854	8.83605	8.76155	9.5812	8.71768	9.28309	8.88264	8.98868	11.2986	8.35315	8.96867	10.5517	8.90388	8.84549	9.52552	8.56224	8.76487	8.84549	10.3387	8.65105	8.75489	8.83289	8.31288	8.7039	8.58871
ENSG00000143753 : DEGS1	8.33092	8.33092	8.60363	8.43879	8.73132	7.71425	7.42626	8.59246	8.26209	8.33539	8.69349	8.82655	8.89178	9.04166	8.73471	9.39874	9.81378	8.8009	8.92778	9.61839	8.76487	7.37504	9.23362	10.0375	9.65821	8.96	9.95274	9.43254	9.28077	9.65642	10.0293	7.98868	8.71081	8.6865	8.40514	9.66	11.0802	9.64024	9.13955	8.96867	9.32867	9.47573	9.50779	7.85798	8.69349	9.18735	9.34651	8.77149	9.3837
ENSG00000169692 : AGPAT2	9.64386	9.41574	9.29692	9.22641	9.45533	9.0634	9.05528	9.91439	9.46557	9.82814	8.633	10.0539	9.34873	8.53138	8.18982	8.32193	9.42836	8.08746	8.43879	8.66534	7.81378	7.50779	8.86109	9.20701	8.84549	8.7879	8.79442	8.81057	8.34873	8.74147	8.35315	8.61839	8	8.7039	8.0607	6.61471	8.98299	8.45943	8.2854	8.17991	8.40514	8.97441	7.72792	8.06609	8.97728	7.76818	9.02237	9.76653	8.90989
ENSG00000162733 : DDR2	7.52356	7.21917	7.84549	7.72792	8.10852	7.48382	7.10852	7.67948	7.61471	7.65821	7.87652	9.44294	7.08746	6.30378	7.02237	7.35755	6.56986	8.24317	6.42626	6.9542	6.91886	6.14975	7.10852	6.33985	6.59991	7.74819	7.35755	6.42626	7.55459	7.53138	6.96578	6.33985	6.96578	7.16993	6.71425	6.94251	6.08746	8.49586	6.37504	5.97728	5.90689	8.40088	7.27612	7.01123	7.67948	6.9542	7.56986	7.49185	7.49985
ENSG00000172667 : ZMAT3	6.65821	7.11894	6.32193	6.50779	6.14975	6.02237	5.93074	6.67243	6.71425	6.44294	7.86419	7.92481	7.59246	7.82018	7.16993	7.57743	7.93664	6.91886	6.45943	8.11894	6.50779	8.54303	7.90087	8.35755	8.21432	8.60363	7.6865	6.88264	8.62205	8.10852	7.02237	7.19967	6.90689	8.60363	6.97728	7.76818	7.03342	7.46761	7.33092	7.2384	7	7.70044	7.48382	6.93074	7.82655	7.01123	7.93664	7.93664	7.99435
ENSG00000213928 : IRF9	9.25503	8.43879	8.37069	8.3443	8.45533	8.82337	8.76155	8.59991	8.33539	8.68299	9.03067	9.50184	10.3151	7.67243	8.56986	9.89482	9.12153	8.9629	8.10852	8.59246	10.1098	8.41363	8.65821	9.08215	7.35755	9.07414	9.24793	9.16742	8.55075	8.90989	8.82972	8.85175	10.1459	8.81378	7.33092	10.5613	9.14466	9.16239	8.96867	7.90689	10.7789	8.80413	8.81698	9.10329	8.78463	8.87344	9.04166	8.86109	10.2761
ENSG00000115355 : CCDC88A	5.16993	5.45943	5.39232	5	5.08746	4.9542	4.9542	5.52356	5.49185	5.45943	6.6865	5.67243	7.20945	6.55459	6.85798	5.75489	6.70044	5.9542	6.98868	4.64386	7.85798	6.24793	5.88264	4.58496	4.39232	5.80735	6.58496	5.90689	6.52356	7.17991	6.10852	5.64386	6.83289	5.64386	6.85798	6.78136	6.72792	7.88264	6.44294	6.58496	7.02237	6.20945	6.39232	6.47573	6.53916	5.93074	5.70044	5.97728	5.75489
ENSG00000184979 : USP18	6.26679	6.56986	7.31288	6.9542	7.06609	6.16993	5.97728	6.44294	6.14975	6.70044	5.52356	5.52356	7.50779	9.08481	6.35755	7.05528	5.9542	6.61471	6.56986	6.22882	6.59991	6.44294	5.88264	6.04439	7.56224	6.22882	5.70044	6.02237	4.64386	5.93074	6.74147	5.97728	5.70044	5.49185	6	6.79442	6	5.85798	5.75489	5.24793	6.49185	6.26679	6.49185	6.2854	6.08746	7.16993	6.44294	5.9542	6.55459
ENSG00000140044 : JDP2	6.85798	6.65821	7.07682	7.06609	6.9542	7.25739	6.6865	7.02237	6.40939	6.45943	5.45943	6.26679	5.12928	4.32193	5.45943	5.32193	5.61471	6.30378	5.52356	5.42626	5.45943	4.45943	6.26679	5.67243	5.12928	6	5.55459	5.88264	4.85798	5.90689	4.90689	5.08746	5.08746	5.83289	5.70044	5.52356	6.33985	5.35755	4.90689	4.58496	5.20945	5.85798	5.78136	5.80735	5.83289	6.50779	5.83289	6.45943	6.06609
ENSG00000107789 : MINPP1	7.53916	7.74819	7.8009	7.24793	7.39232	7.74147	7.67948	7.24793	7.02237	7.60733	8.82337	6.85798	7.73471	9.13955	7.91289	8.35315	7.79442	7.82655	8.90689	7.43463	7.22882	7.27612	7.44294	6.67243	8.2384	7.75489	7.35755	7.74147	6.76818	6.18982	6.96578	7.69349	9.18735	8.08746	7.48382	8.87652	8.31288	7.86419	6.42626	7.27612	7.6865	7.36632	7.25739	8.02237	7.94837	7.21917	6.98868	7.71425	7.62205
ENSG00000123965 : PMS2P5	4.39232	4.64386	3.80735	3.45943	4.24793	3.90689	3.90689	3.70044	3.70044	4.85798	5.55459	4.80735	4.08746	4.80735	5.70044	5.35755	4.90689	5.04439	4.9542	4.52356	4.58496	4.64386	5.55459	6	5.64386	5	5.58496	5.80735	5.58496	6.14975	4.85798	5.90689	4.52356	5.16993	5.78136	5.16993	4.24793	4	4.64386	5.08746	5	4.70044	5.32193	5.12928	4.70044	5	4	4.90689	5.55459
ENSG00000104427 : ZC2HC1A	5.85798	5.49185	5.42626	5.70044	5.16993	4.85798	5.2854	5.90689	5.85798	5.24793	5.2854	5.67243	5.52356	4.80735	7.11894	5.55459	5.49185	5.45943	5.12928	5.58496	5.97728	7.98868	5.58496	6.06609	5.52356	5.49185	5.42626	5.52356	6.53916	5.67243	4.80735	5	6.02237	6.08746	8.21917	5.12928	6.42626	5.45943	5.85798	6.90689	6.18982	6.93074	4.58496	5.35755	5.80735	5.35755	5.61471	6.22882	5.32193
ENSG00000160791 : CCR5	6.53916	6.47573	6.26679	6.71425	6.14975	6.39232	6.40939	6.37504	6.85798	6.20945	6.70044	7.5157	7.48382	6.20945	6.70044	6.65821	6.76818	7.62936	6.14975	6.64386	6.32193	6.85798	6.83289	6.18982	6.10852	7.46761	8.49985	6.02237	6.42626	6.16993	6.04439	6.87036	8.47168	7.26679	6.39232	7.08746	6.6865	6.71425	7.43463	6.10852	9.06878	7.17991	6.18982	6.70044	7.13955	6.26679	6.58496	6.88264	7.05528
ENSG00000164548 : TRA2A	8.7211	7.08746	6.91886	6.83289	6.50779	6.47573	6.02237	7.49985	7.07682	6.59991	7.73471	8.34873	8.09803	7.45943	7.36632	7.99435	7.34873	6.70044	8.21917	6.90689	8.01681	8.26209	7.07682	8.30834	8.19967	8.01681	7.64386	6.56986	8.33985	8.03892	7.8009	7.94251	8.49586	7.92481	6.78136	6.93074	7.98299	7.15987	7.56986	7.07682	8.64024	7.04439	7.62205	6.56986	6.49185	7.40088	8.21917	8.02791	7.58496
ENSG00000163659 : TIPARP	9.11114	8.94251	9.69349	9.44294	9.45943	8.29002	8.21432	8.84862	8.78136	8.26679	9.25267	7.14975	7.71425	8.58871	7.65105	9.61287	8.42626	6.98868	7.9542	8.83605	8.25739	8.67948	7.65105	7.43463	8.42626	8.08746	7.67948	7.75489	7.06609	8.17493	8.50779	7.16993	7.57743	7.66534	7.37504	8.34873	8.43463	7.25739	7.40088	8.05528	7.88264	7.24793	6.59991	8.224	8.62936	8.54689	8.45943	7.46761	7.45121
ENSG00000168303 : MPLKIP	10.151	9.85953	9.17991	8.69349	9.26679	9.61287	9.43463	9.63662	9.35315	10.007	9.14211	9.24317	9.19967	10.2808	9.59619	10.0539	8.59619	9.56033	10.0334	9.98584	9.33762	8.99152	9.31515	7.63662	9.29692	9.33762	8.21917	9.32643	10.1306	9.66888	9.21917	10.0251	9.78953	10.3619	8.87344	9.82972	8.8009	8.68299	8.58496	9.99718	8.6865	8.33985	9.42206	9.25974	8.93958	9.26444	8.91588	8.72792	9.04439
ENSG00000135245 : HILPDA	6.10852	5.52356	6.08746	6.33985	5.97728	6.2854	6.39232	6.45943	6.39232	5.97728	6.61471	6.14975	5.80735	6.85798	6.62936	6.20945	8.58496	6.14975	6.32193	6.76818	6	6.32193	6.30378	7.10852	5.88264	6.10852	6.44294	7.08746	6.40939	6.59991	6.49185	6.2854	6.93074	6.32193	7.13955	5.78136	9.71596	6.49185	8.30378	5.97728	6.22882	6.94251	6.33985	5.75489	6.39232	5.32193	6.58496	6.47573	5.97728
ENSG00000196247 : ZNF107	3.70044	3.58496	3.80735	3.45943	3.58496	3.45943	3.70044	3.58496	3.58496	3.80735	5.35755	4.9542	5.04439	4.9542	4.80735	4.58496	5.08746	4.80735	4.32193	4.39232	4.90689	4.75489	4.16993	3.90689	4	4.58496	4.32193	4.39232	4.90689	6.55459	4.64386	3.90689	5.39232	3.90689	6.26679	4.52356	4.45943	4.32193	4.45943	4.45943	6.91886	4.45943	4.45943	4.32193	4	3.58496	4	3.45943	4.52356
ENSG00000100385 : IL2RB	6.53916	6.37504	6.78136	6.80735	6.32193	7.08746	6.96578	6.58496	6.50779	6.59991	6.14975	6.6865	6.70044	5.32193	6.33985	5.80735	6.16993	7.79442	5.39232	6.06609	6.53916	5.9542	7.83289	5.45943	5.88264	6.71425	7.17991	5.20945	6.2854	5.90689	6.20945	6.49185	7.16993	6.04439	5.93074	6.62936	6.10852	6.08746	6.55459	5.70044	8.21917	7.49985	5.39232	6.74147	6.80735	5.83289	5.83289	6.26679	6.6865
ENSG00000152684 : PELO	7.6865	6.93074	7.74147	7.29462	7.07682	7.73471	7.65821	7.17991	6.85798	7.29462	7.5157	7.6865	6.84549	8.36194	8.05528	6.6865	7.27612	8.82018	6.45943	7.32193	8.05528	8.18982	7.09803	6.53916	9.02514	7.89482	8.18982	7.41785	6.9542	7.02237	7.86419	6.90689	6.65821	8.12928	8.79766	6.96578	7.82018	9.13443	7.93664	7.92481	7	8.61102	8.17493	7	7.57743	7.7879	6.65821	8.10329	8.33539
ENSG00000205238 : SPDYE2	5.61471	4.80735	5.04439	5.04439	5.45943	4.9542	4.80735	5.24793	4.90689	5.52356	6.76818	6.58496	5.45943	6.64386	6.12928	6.70044	6.44294	5.72792	6.97728	5.75489	5.20945	6.32193	5.55459	7.64386	6.39232	6.04439	6.49185	5.61471	5.85798	5.78136	7.3837	6.91886	6.72792	5.55459	5.42626	5.24793	5.52356	6.87036	5.72792	6.44294	6.44294	5.32193	5.78136	4.90689	4.45943	4.85798	6.9542	5.80735	5.61471
ENSG00000182952 : HMGN4	7.31288	7.14975	7.59991	7.5157	7.03342	7.45943	7.33092	6.87036	6.87036	7.07682	9.13955	8.53528	9.25974	8.5812	8.80735	8.69697	8.94837	8.49185	9.01123	8.70736	8.54689	8.84235	8.40088	8.24317	8.36194	8.51175	8.5812	9.67596	8.2384	9.29921	9.16239	8.41785	9.98157	8.52748	8.84862	8.75154	9.02514	9.07146	9.14975	9.25739	9.51373	8.82655	9.32643	8.53528	8.66888	7.40939	8.50383	8.01681	8.52356
ENSG00000096384 : HSP90AB1	10.792	10.0293	10.5098	10.4615	10.6883	10.7748	10.6821	10.2324	9.86419	10.5167	12.1513	11.9073	12.3171	12.3081	11.944	11.5231	12.1545	11.8341	11.2761	11.5765	11.444	11.4574	10.9951	10.043	12.8138	10.9794	11.4414	12.1007	11.7406	10.7985	11.431	12.0444	11.8834	11.7423	11.2726	11.4481	11.0028	12.4479	12.0573	12.3337	11.4803	12.0345	12.0265	11.5167	11.3592	10.4367	10.9901	10.9936	10.9766
ENSG00000122861 : PLAU	5.70044	5.16993	5.78136	5.70044	5.16993	5.52356	5.16993	5.08746	5.52356	5.2854	5.83289	7.20945	5.83289	5.2854	5.90689	5.49185	6.44294	6	5.32193	5.85798	5.49185	5.61471	5.55459	4.80735	5.2854	6.64386	7.44294	5.04439	5.80735	6.32193	5.39232	5.72792	6.02237	6.20945	5.39232	5.08746	5.61471	6.49185	5.88264	4.75489	7.16993	6.71425	5.12928	5.04439	6.24793	4.75489	6.02237	6.61471	6.90689
ENSG00000145675 : PIK3R1	10.5925	10.6847	11.4767	11.2521	11.6142	9.86419	9.64926	10.4252	9.90539	10.6891	10.6027	8.633	10.3794	9.26209	9.37721	9.81538	8.94837	10.1984	10.6865	9.07682	10.0768	9.28309	10.3955	11.4522	10.0861	9.9571	10.1724	9.61655	9.74651	10.6339	11.0768	10.1293	9.16491	10.0168	9.9542	11.0828	9.73471	9.03617	9.88874	9.66178	8.88264	9.33539	9.76984	10.4409	9.93958	10.7715	10.0647	10.0782	10.0941
ENSG00000183741 : CBX6	6.14975	6.53916	6.40939	6.42626	5.9542	6.44294	6.39232	6.67243	6.22882	5.72792	7.12928	7.10852	7.2384	7.18982	6.82018	6.50779	7.65821	7	7.94251	6.84549	5.61471	9.45943	6.90689	8.41363	8.76487	6.87036	6.37504	5.72792	6.91886	6.37504	6.53916	6.91886	6.56986	6.52356	6	5.83289	6.97728	7.74147	7.74819	6.16993	6.55459	6.88264	7.74819	5.52356	6.08746	6.08746	6.83289	6.55459	6.32193
ENSG00000164985 : PSIP1	7.80735	7.74819	7.94837	7.55459	8.02237	7.09803	7.2384	7.71425	7.45121	7.72792	7.7879	7.89482	8.17991	8.64386	7.14975	7.48382	8.84862	8.35755	8.03892	7.49985	9.14466	7.98299	9.36413	8.65821	8.57365	7.98868	7.32193	8.74147	8.84235	9.70217	9.17742	7.91886	8.3443	8.29462	7.05528	8.90989	7.17991	8.30834	7.53916	8.91289	9.75322	7.76818	6.93074	7.14975	7.81378	7.53916	7.7879	7.80735	7.56224
ENSG00000111879 : FAM184A	6.82018	6.50779	6.59991	6.50779	6.6865	6.45943	6.72792	6.20945	6.50779	6.67243	6.04439	4.80735	5.58496	7.5157	6.44294	5.16993	5.32193	5.42626	5.32193	6.47573	6.71425	6.22882	6.44294	6.16993	5.78136	5.67243	5.16993	5.9542	6.83289	8.18488	6	6.06609	7.3837	6.84549	5.9542	7.27612	6.40939	5.75489	6.16993	7.02237	6.53916	5.80735	6.14975	7.53138	6.32193	6.78136	5.20945	6.30378	5.61471
ENSG00000101160 : CTSZ	7.67948	8.26679	8.25267	8.23362	8.15482	8.12928	7.88264	6.93074	7.11894	7.67948	7.15987	8.79116	8.40514	7.06609	7.40088	7.5157	7.40088	7.34873	7.02237	7.93074	6.14975	6.24793	7.65821	6.94251	6.78136	7.42626	7.33092	7.17991	6.47573	6.71425	7.33092	6.76818	7.40939	7.29462	7.83289	6.12928	7.73471	7.56224	6.72792	7.20945	8.11894	7.49185	6.30378	8.40939	7.25739	7.62936	7.87652	8.5157	8.13955
ENSG00000117625 : RCOR3	7.16993	7.19967	7.41785	7.10852	7.50779	6.82018	7.06609	7.50779	7.30378	7.62936	9.67772	9.01402	9.07414	8.60733	7.79442	9.51767	8.56986	7.97728	9.17991	8.39232	7.5157	7.58496	6.88264	8.59991	8.71768	7.88874	8.33985	8.82972	8.01123	9.1267	8.89178	8.43045	7.93074	7.25739	7.44294	8.79116	8.31288	8.06609	7.04439	8.56224	8.79442	7.59991	8.29462	7.90689	7.43463	7.91289	8.09803	7.49985	8.24793
ENSG00000087088 : BAX	5.85798	5.49185	5.42626	5.2854	5.42626	5.45943	5.85798	5.24793	5.2854	5.64386	7.67243	7.56986	6.61471	7.53916	6.82018	7.70044	7.65105	7.33985	6.56986	7.79442	6.24793	7.62936	6.6865	6.50779	7.53138	7.26679	6.33985	5.97728	7.5157	7.03342	6.56986	6.75489	6.30378	7.10852	6.9542	7.41785	6.96578	7.56986	7.3837	6.75489	6.90689	6.71425	7.46761	5.97728	6.47573	5.32193	7.11894	6.47573	6.59991
ENSG00000112029 : FBXO5	5.72792	5.55459	5.42626	5.49185	5.78136	5.55459	5.12928	5.78136	5.49185	5.90689	5.93074	6.12928	5.39232	7.55459	6.42626	5.67243	6.94251	5.67243	6.37504	7.02237	6.65821	5.2854	5.88264	5.42626	4.9542	5.08746	5.20945	5.24793	6.02237	7.07682	6.96578	5.58496	7.25739	5.83289	6.78136	6.2854	6.26679	7.3837	6.93074	6.89482	8.33985	5.58496	6.04439	6.22882	5.70044	5.32193	5.55459	4.80735	5.42626
ENSG00000134250 : NOTCH2	9.07146	9.22641	9.32867	9.31515	9.39232	8.82972	8.73132	9.00282	9.07146	8.86728	9.96867	10.1434	8.63662	9.78953	8.98584	10.0967	9.70736	9.26913	10.2597	9.64024	8.62936	9.22882	10.0196	8.47168	9.85487	9.08481	9.93221	9.30378	9.08746	10.0196	9.41574	9.11634	6.94251	9.07948	9.0607	8.76818	9.67243	8.27146	9.77643	8.9542	9.91737	9.07948	8.14466	8.97154	9.13955	8.27612	8.82018	9.10591	9.83131
ENSG00000135976 : ANKRD36	3.80735	3.45943	3.80735	3	3	3.32193	3	3.90689	3.32193	3.32193	5.20945	5.08746	4.32193	3.32193	3.80735	4.58496	4.45943	3.32193	4.08746	3.80735	4.32193	4.39232	3.45943	5.12928	4	3.32193	4	3.16993	5	4.16993	4	3	5.2854	4.64386	4.45943	3.90689	4.52356	3.80735	3.70044	3.90689	4.64386	4	4.32193	3	3.45943	3.90689	4	4.52356	4
ENSG00000133639 : BTG1	10.813	10.7099	10.7756	10.6018	10.5999	11.2288	10.9894	10.9144	10.783	10.611	11.9484	10.9432	11.3343	12.0123	10.5925	10.4949	11.7524	12.1267	10.7482	11.6965	10.4656	10.9031	11.0423	8.99718	10.8757	11.1098	10.7142	9.58871	10.0112	10.4073	10.6439	10.8486	10.5498	10.151	10.0112	10.1935	11.2033	11.6935	11.2137	11.0532	11.0921	10.6101	10.0251	10.5584	11.1812	9.12928	10.5245	10.6935	10.5962
ENSG00000169220 : RGS14	6.47573	6.16993	6.40939	6.40939	6.32193	5.97728	5.90689	6.96578	6.50779	5.83289	6.39232	5.80735	6.08746	5.9542	7.33985	6.47573	6.24793	6.30378	6.06609	7.40088	7	8.40088	5.93074	5.16993	6.64386	6.75489	6.89482	6.33985	6.37504	6.32193	5.49185	6.94251	6.96578	6.91886	8.13955	7.11894	6.88264	7.26679	7.59246	6.67243	6.80735	7.83289	6.37504	7.15987	7.31288	5.12928	7.02237	6.56986	7.15987
ENSG00000116830 : TTF2	3.58496	4.08746	3.16993	3.70044	3.45943	4.16993	3.45943	3.80735	3.70044	4.39232	4.32193	4.75489	4.39232	5.32193	6.08746	4.70044	5.39232	4.80735	3.58496	4.75489	5.12928	5.24793	4.70044	4.64386	4.90689	4.45943	5.58496	4.90689	4.45943	5.39232	5.39232	4.64386	6.16993	4.85798	5.39232	4.58496	5.32193	4.64386	5.39232	5.42626	6.84549	5	5.04439	4.24793	4.64386	4.52356	4.08746	4	4.64386
ENSG00000117461 : PIK3R3	5.83289	6	5.55459	5.93074	5.20945	5.12928	5.75489	6.33985	6.24793	6.22882	6.18982	7.27612	7.02237	5.78136	6.76818	6.24793	5.39232	6.91886	6.20945	6.56986	6.83289	7.20945	7.54689	5.80735	8.10329	6.96578	6.97728	6.70044	7.71425	7.37504	6.06609	7.30378	6.37504	6.90689	6.62936	7.47573	7.09803	6.85798	6.65821	6.64386	7.62205	7.39232	6.16993	6.37504	6.85798	6.42626	6.65821	7.08746	6.93074
ENSG00000158517 : NCF1	5.58496	5.35755	5.24793	5.49185	5.20945	5.32193	5.52356	5.78136	5.67243	5.45943	4.80735	5.75489	5.52356	4.80735	5.16993	5.04439	4.85798	5.39232	4.52356	5.35755	5.39232	4.9542	5.64386	4.90689	4.90689	5.64386	7.19967	4.80735	4.70044	5.04439	5.04439	5.16993	7.53916	5.80735	4.85798	5.45943	5.83289	5.61471	5.45943	4.85798	8.21432	5.70044	4.52356	5.12928	6.12928	5.04439	4.85798	5.55459	6.04439
ENSG00000186153 : WWOX	7.44294	7.56986	7.41785	7.5157	7.44294	7.16993	7.06609	7.82018	7.60733	7.56224	6.12928	6.39232	5.88264	6.53916	6.59991	5.64386	6.47573	6.45943	7.29462	6.70044	7.07682	7.58496	7.90689	6.55459	6.84549	7.07682	5.9542	7.18982	8.10329	6.74147	6.85798	5.75489	7.49185	6.85798	8.37069	6.94251	6.82018	7.07682	6.35755	5.83289	6.55459	7.29462	8.08746	6.75489	7.2854	8.47168	6.98868	7.26679	6.91886
ENSG00000149289 : ZC3H12C	6.39232	6.72792	6.55459	6.40939	6.30378	6.56986	6.50779	6.14975	6.02237	6.32193	5.32193	6	6.56986	6.12928	6.65821	4.16993	5.58496	6.42626	3	6.02237	6.9542	6.42626	6.30378	6.14975	6.91886	6.37504	6.40939	6.49185	5.2854	5.64386	7.27612	5.9542	5.72792	5.90689	5.83289	7.27612	5.32193	6.39232	6.6865	5.97728	6.30378	6.79442	5.9542	4.64386	6.35755	7.09803	6.40939	5.85798	6.22882
ENSG00000136603 : SKIL	7.9542	8.94837	8.96578	8.63662	8.74147	8.04985	8.01123	7.93074	7.85798	8.14466	9.60363	9.77643	9.56224	7.72792	9.31967	9.73471	9.46761	8.74147	9.56415	9.64024	8.34873	9.06609	8.01681	8.75822	7.60733	9.24079	8.66888	9.12153	8.44294	9.98868	9.65821	8.12928	9.33092	8.41363	7.54689	9.27146	9	8.17493	8.59991	7.60733	8.9629	9.15987	7.49985	8.52748	8.82337	8.70736	9.33316	8.75154	8.6865
ENSG00000102805 : CLN5	8.75154	8.53528	8.55842	8.45121	8.62571	8.49586	8.26209	8.10329	8.08746	8.84549	6.24793	7.41785	8.40088	6.72792	7.97154	7.09803	8.24317	7.8392	6.22882	7.82018	8.50779	8.21432	7.88264	6.08746	7.98299	8.56224	7.87652	9.03892	7.05528	7.59246	7.10852	8.37069	6.55459	8.00562	6.71425	8.41363	7.86419	7.16993	8.20945	8.41363	7.16993	7.37504	8.59991	7.88874	8.08215	8.76818	7.88874	7.92481	8.20945
ENSG00000171174 : RBKS	8.23362	8.84862	8.67948	8.54303	8.61471	8.50779	8.51175	8.78463	8.62205	8.98299	7.49985	7.45943	8.09803	7.29462	8.16491	8.26679	6.65821	7.78136	7.66534	8.04985	8.83605	8.01123	7.9542	6.93074	6.85798	8.19476	7.85175	7.96578	8.16993	7.53916	7.04439	7.80735	6.85798	8.24317	8.40088	8.17493	7.53916	6.32193	8.17991	7.14975	5.88264	7.93664	7.86419	8.21917	8.58871	8.7879	7.58496	8.30834	7.90087
ENSG00000143669 : LYST	6.44294	6.96578	6.45943	6.26679	6.59991	6.85798	6.89482	6.24793	6.12928	6.22882	7.43463	6.70044	7.06609	6.35755	6.59991	7.91289	5.85798	7.16993	7.01123	7.77479	6.58496	5.42626	6.45943	6.22882	7.40088	6.72792	7.56224	7.02237	7.27612	8.19967	8.16993	7.06609	6.56986	6.79442	6.02237	8.19967	7.54689	5.75489	5.78136	7.21917	8.08215	7.06609	6.24793	6.94251	6.50779	6.06609	6.97728	6.64386	7.33985
ENSG00000175197 : DDIT3	8.94544	7.36632	7.37504	7.32193	7.16993	7.48382	7.49185	8.04439	8.04985	7.78136	7.92481	7.87036	8.02791	7.85175	8.14975	7.80735	8.47573	8.90388	8.14975	7.2854	9.08215	7.16993	6.97728	7.73471	9.224	7.21917	8.25739	9.37504	7.02237	7.46761	7.24793	7.82018	7.71425	7.57743	9.57743	8.18488	9.39017	8.75489	8.13443	7.65821	8.80413	7.69349	9.99859	7.62936	6.97728	8.54303	7.67243	7.53138	7.56224
ENSG00000204977 : TRIM13	6.16993	6.33985	6.6865	6.96578	6.53916	6.10852	6	6.20945	5.49185	5.55459	4.80735	7.69349	7.02237	6.45943	5.2854	6.20945	7.39232	6.80735	6.53916	6.02237	4.58496	6.52356	7.01123	6.04439	6.20945	6.12928	6.71425	5.12928	5.04439	4.75489	5.45943	6.84549	6.22882	7.09803	5.12928	6.06609	6	6.64386	6.70044	6.64386	6.18982	6.94251	7.37504	5.61471	6.79442	6.22882	7.29462	6.64386	6.82018
ENSG00000250312 : ZNF718	3.45943	2.58496	3.32193	3.58496	3.32193	3.32193	3.45943	3	3	3.32193	4.39232	3.45943	4.64386	3.90689	3.58496	4.16993	5.04439	4.16993	4.9542	3	4.58496	4.39232	3.32193	4.52356	3.58496	3	3.16993	3.70044	3.45943	4.08746	3.58496	3.16993	4.64386	3.16993	4.45943	4.80735	4.16993	5.72792	5.08746	3.80735	5.16993	4	4.45943	3.80735	4.32193	3.16993	2.80735	3.16993	3.70044
ENSG00000130812 : ANGPTL6	7	6.89482	7.15987	7.41785	7.49185	7.60733	7.67948	7.04439	7.18982	7.12928	4.85798	5.45943	4.80735	4.9542	5.55459	4.85798	5.35755	5.49185	5	5.20945	5.2854	4.9542	5.42626	5.70044	5.39232	6.32193	5.45943	5.67243	5.58496	5.58496	5	5.58496	4.90689	5.90689	5.97728	5.08746	5.83289	5.42626	5.67243	5.80735	5	5.2854	5.45943	5.61471	6.33985	6.10852	5.12928	6.2854	5.93074
ENSG00000110876 : SELPLG	5.45943	4.80735	5.16993	5	5.08746	5.35755	5.64386	4.90689	5.20945	5.20945	5.32193	6.02237	5.97728	4.80735	5.45943	5.55459	5.45943	6.65821	5	5.52356	4.90689	5.52356	5.78136	5	5.04439	6.10852	6.64386	4.75489	5.04439	5.32193	5.24793	5.52356	7.17991	5.85798	5.08746	5.32193	5.58496	5.80735	5.42626	4.75489	6.84549	6.35755	4.64386	5.55459	6.12928	4.85798	5.39232	6.26679	6.26679
ENSG00000184110 : EIF3C	4.24793	4.39232	4.45943	4.24793	4	3.80735	3.90689	3.70044	3.58496	4.24793	5.72792	5.93074	4	4.39232	4.45943	5.24793	3.80735	4.64386	5.39232	3.58496	4.32193	5.80735	4.32193	4.58496	5.08746	4.70044	4.90689	4.24793	5.72792	4.85798	5.64386	4.32193	6.96578	4.58496	4.45943	4.9542	4.39232	4.45943	4	4.64386	6.44294	4.80735	5.20945	4.45943	4	4.16993	4.58496	4.39232	5.04439
ENSG00000015133 : CCDC88C	5.45943	4.90689	5.20945	5.2854	5.16993	4.32193	4.90689	5.2854	5.24793	5.04439	6.64386	5.45943	5.58496	6.10852	4.45943	5.83289	6.35755	5.75489	4.9542	4.58496	4.52356	4.70044	4.64386	5.24793	4.75489	5.04439	5.45943	3.58496	4.24793	4.64386	5.04439	4.80735	6.04439	4.75489	3.90689	4.16993	4.16993	4.9542	5.90689	4.45943	5.2854	5.32193	4	4.58496	4.64386	4.64386	5.08746	5.04439	4.64386
ENSG00000104093 : DMXL2	6.02237	6.42626	6.22882	5.49185	6.08746	6.10852	6.47573	6.33985	6.49185	6.74147	6.9542	7.09803	7.50779	6.37504	7.98299	7.6865	7.77479	7.33092	7.80735	7.18982	6.98868	9.13186	7.76818	7.52356	7.62936	7.91886	8.17493	7.61471	7.19967	7.90689	7.69349	7.39232	8.29462	7.20945	7.49185	7.77479	8.04985	7.09803	7.56986	7.24793	8.87958	7.08746	8.01123	7.45943	7.63662	6.70044	6.67243	6.91886	8.08746
ENSG00000213949 : ITGA1	8.61102	8.2854	8.53916	8.37069	8.633	8.42206	8.25739	8.20945	8.12928	8.29921	9.09011	8.34873	9.56224	9.01402	8.04985	7.70044	8.83289	8.66178	8.89178	8.65464	8.24317	7.96	8.3443	9.73132	9.18488	9.82018	9.11114	9.07146	8.76818	8.51175	8.54303	9.0607	7.13955	8.04439	6.75489	9.0954	7.56986	8.18488	7.30378	9.10066	6.64386	9.37938	8.24317	8.40514	8.02237	7.8009	8.53528	8.87036	8.12412
ENSG00000178035 : IMPDH2	8.40939	8.66534	8.93369	8.88264	8.82337	8.82655	8.51175	8.60363	8.57743	8.34873	11.2562	9.55842	9.01959	10.4136	10.4737	10.3253	9.73809	10.2923	10.5343	10.1254	9.03892	11.1434	8.96867	9.17742	9.12928	8.69697	9.08481	9.50581	9.50383	8.56605	9.90388	9.26209	10.4686	9.81698	9.58308	9.46352	9.01402	11.3332	10.0526	9.03892	9.13186	9.49185	9.71768	10.4325	9.42206	8.7211	9.14211	8.7039	8.88874
ENSG00000180011 : ZADH2	7.72792	8.37069	8.35755	8.17493	8.58496	7.96578	7.83289	7.91289	7.97728	8.35755	7.7211	7.02237	7.24793	8.34873	7.10852	7.73471	7.02237	8.31741	7.14975	7.18982	7.18982	7.64386	7.46761	7.33092	7.33092	7.48382	6.74147	7.44294	6.97728	7.70044	7.35755	8.14466	7.13955	7.17991	5.67243	7.43463	6.18982	5.35755	7.26679	6.75489	7.07682	6.75489	7.86419	7.70044	7.71425	8.04439	7.07682	7.22882	7.30378
ENSG00000198624 : CCDC69	6.50779	7.19967	6.52356	6.33985	6.32193	6.47573	6.74147	6.88264	6.14975	6.2854	6.40939	5.2854	8.12928	5.85798	6.20945	6.44294	5.35755	6.18982	6.74147	5.93074	6.16993	6.14975	6.90689	6.42626	6.02237	6.75489	8.49985	5.97728	6.10852	6.64386	6.12928	6.50779	6.83289	6.2854	6.40939	5.72792	6.58496	5.52356	5.42626	7.86419	6	6.82018	6.40939	6.78136	5.72792	6.35755	6.37504	7.71425	6.78136
ENSG00000213064 : SFT2D2	7.77479	8.83289	8.98868	8.59619	8.73471	8.31741	8.32193	8.24317	8.11894	7.90689	9.93664	9.49386	9.96578	9.61839	8.97728	9.36632	9.90839	9.783	10.3231	9.65821	8.43463	9.49586	9.0634	10.4919	9.80252	9.3443	9.69174	9.70044	8.46761	9.56033	9.97441	9.71425	10.0993	8.84235	9.87498	10.1421	9.94983	10.1724	9.46557	9.57932	10.2656	9.88111	10.0334	8.85798	8.85487	7.67243	8.76818	8.91886	9.17243
ENSG00000063176 : SPHK2	6.42626	6.84549	6.16993	6.44294	5.85798	6.71425	6.78136	6.72792	6.39232	6.04439	8.24793	7.52356	7.71425	7.30378	5.88264	7.61471	6.53916	5.55459	6.40939	6.83289	5.39232	8.16993	7.33092	6.96578	6.87036	6.42626	5.80735	6.02237	6.84549	6.20945	5.93074	6.08746	6.84549	6.71425	6.58496	5.42626	6.35755	6.56986	6.26679	6.16993	6.04439	5.90689	5.97728	6.72792	5.93074	6.85798	5.75489	6.72792	6.02237
ENSG00000116539 : ASH1L	7.56224	7.65105	7.76155	7.49985	7.45943	6.91886	6.59991	7.54689	7.12928	6.97728	9.41574	9.27146	8.96578	8.44294	7.61471	8.94837	8.42626	7.56986	9.58308	8.32193	7.63662	7.67243	7.60733	8.77479	8.86419	7.83289	8.47573	8.35315	8.15482	8.55842	9.8392	8.25739	8.81057	7.47573	7.81378	7.88874	8.83289	8.42206	8.08746	8.59991	9.29921	7.75489	8.56605	7.85798	7	7.7211	8.56605	7.53916	8.18488
ENSG00000004864 : SLC25A13	9.49586	10.5167	10.3038	10.1624	10.236	10.2021	9.9263	10.3772	10.1935	10.5527	9.66534	8.64024	9.82814	10.5157	10.1874	10.2288	8.94837	10.2562	9.71939	10.4988	9.20945	10.0168	9.98868	8.44294	10.4818	10.2969	9.20457	9.57932	9.64926	9.38154	9.64386	9.9901	8.32643	10.1787	10.021	10.5245	9.51373	8.65464	9.63844	8.81378	8.24317	9.18735	10.0307	10.4553	10.3106	9.53722	9.56033	9.54496	9.76487
ENSG00000117222 : RBBP5	5.42626	6.16993	6.16993	5.61471	5.75489	5.32193	4.80735	5.49185	4.80735	5.52356	7.3837	6.67243	6.9542	6.39232	6.12928	7.04439	7.08746	6.10852	7.2384	7.33985	5.9542	6.59991	5.67243	7.02237	7.11894	6.04439	7.09803	7	6.44294	7.12928	7.87036	6.35755	7.29462	5.88264	6.30378	6.61471	6.70044	7.08746	7.01123	7.3837	7.33092	7.2384	7.2384	6.04439	5.49185	5.80735	6.53916	6.12928	6.35755
ENSG00000198911 : SREBF2	6.16993	6.71425	6.96578	6.67243	6.82018	6.50779	6.30378	7	6.35755	6.55459	8.11894	7.70736	8.92184	8.13955	7.70736	8.33092	7.88264	7.19967	8.54303	7.98868	6.62936	7.8009	6.47573	8.88264	8.28077	7.36632	7.11894	6.87036	6.91886	8.2854	7.76155	7.09803	6.98868	7.22882	6.58496	7.53138	8.49586	8.26679	6.52356	8.19476	7.36632	7.46761	7.91289	7.43463	7.06609	7.08746	7.43463	6.70044	7.16993
ENSG00000105983 : LMBR1	6.14975	6.08746	5.88264	5.55459	6.55459	6.44294	6.24793	6.14975	5.78136	6.91886	6.76818	6.20945	5.67243	7.01123	6.71425	7.07682	7.07682	6.18982	5.85798	7.15987	6.52356	5.90689	7.11894	5.2854	6	7.08746	5.9542	6.2854	5.85798	6.2854	6.96578	6.20945	4.85798	6.91886	6.79442	7.55459	5.85798	5.49185	7.09803	5.58496	6.10852	7	5.39232	6.79442	7.45943	6.72792	6.20945	5.93074	6.37504
ENSG00000111424 : VDR	5	5.16993	5.75489	5.75489	5.49185	5.45943	5.55459	5.2854	5.04439	4.75489	5.9542	5.83289	5.93074	5.70044	4.9542	6.06609	5.42626	5.64386	6.45943	4.75489	5.52356	5.49185	6.35755	5.80735	4.58496	5.70044	6.61471	5.67243	5.55459	5.52356	5.04439	5	6.22882	6.02237	5.04439	5.35755	4.9542	4.85798	5.55459	4.75489	5.08746	5.90689	5.93074	6.32193	5.9542	6.40939	6.02237	6.24793	5.64386
ENSG00000127948 : POR	10.0553	9.57175	10.1072	10.0112	10.2119	10.0661	10.0875	9.86573	9.31515	9.57932	8.82018	8.78136	9.30834	10.0168	9.43254	9.20945	8.21432	8.633	8.80413	10.1536	9.66888	9	9.37504	8.81698	10.3365	9.95274	9.66	9.24555	9.224	9.25503	9.11114	9.30378	8.41785	10.3805	9.45121	10.1573	8.87036	8.04985	8.10852	9.38802	7.92481	9.15987	9.69697	9.77972	9.72451	10.1241	9.21432	10.2396	9.47573
ENSG00000167851 : CD300A	6.90689	6.30378	6.58496	6.85798	6.30378	6.50779	6.64386	6.74147	6.70044	6.89482	5.67243	6.49185	6.10852	5.45943	6.32193	5.83289	6.30378	6.14975	4.85798	6.14975	5.52356	5.70044	6.65821	5.67243	5.61471	6.88264	6.75489	5.58496	5.67243	5.32193	5.67243	5.24793	6.75489	6.2854	5.72792	5.67243	6.71425	6.74147	6.22882	5.35755	7.66534	6.32193	5.32193	6.26679	6.56986	6.04439	5.90689	6.02237	7.22882
ENSG00000135679 : MDM2	7.85175	7.76155	7.62936	7.08746	7.66534	7.59991	7.33985	7.30378	7.16993	7.32193	8.39232	7.87036	7.92481	7.96	7.70736	7.22882	8.05528	8.27612	7.66534	7.92481	8.22882	9.9629	7.17991	8.04439	7.92481	8.41785	7.74819	8.17991	9.47573	10.0512	7.50779	7.83289	8.82655	8.69	8.12412	8.82655	9.13955	8.45121	7.54689	9.41363	8.3443	7.56224	9.03342	7.60733	7.92481	7.93664	8.09276	7.82018	8.30834
ENSG00000186834 : HEXIM1	7.11894	7.04439	7.9542	7.71425	7.59246	7.71425	7.57743	6.72792	6.44294	7.33092	8.29002	7.69349	7.13955	6.64386	7.97154	6.79442	8.72451	8.65464	7.53138	7.27612	7.13955	8.07146	7.76155	7.24793	6.22882	6.89482	7.25739	8.19967	7.54689	7.40939	7.53916	7.08746	7.70736	7.54689	8.59246	7.91289	7.40088	8.9542	8.85798	8.07682	8.70736	6.90689	7.33985	7.20945	7.12928	7.49985	6.32193	7.67243	7.36632
ENSG00000060642 : PIGV	8.57365	8.70736	8.20945	8.14466	8.55459	8.74819	8.52748	8.30378	8.00562	8.7039	7.46761	6.87036	6.89482	7	8.6865	7.08746	6.75489	8.04985	6.84549	7.21917	8.08215	8.26679	7.70044	6.79442	7.46761	8.24793	6.9542	7.83289	8.3837	7.84549	6.33985	7.91886	6.6865	8.16993	7.72792	7.58496	7.34873	7.14975	7.48382	8.02237	7.40939	7.33092	7.70044	8	8.55075	8.48382	6.84549	7.84549	8.24793
ENSG00000162734 : PEA15	8.45943	7.90689	8.22882	8.21432	8.13443	8.01681	7.78136	8.53138	8.19476	8.01681	9.45533	10.6165	9.67419	8.89178	9.3837	9.96434	9.7364	9.23601	10.1383	10.1586	8.51175	8.53138	8.97154	9.0634	10.1674	9.45327	9.59246	9.61655	8.84235	9.65642	9.85953	8.94251	9.33316	9.45327	9.12928	9.57175	9.83131	10.0954	9.07682	9.55842	9.74315	9.82655	9.11634	8.63662	9.11634	8.15482	9.50978	9.20701	9.27146
ENSG00000017260 : ATP2C1	5.80735	6.37504	5.93074	5.78136	5.39232	5.83289	5.55459	5.64386	5.39232	5.67243	5.78136	5.55459	5.64386	5.49185	6.89482	5.85798	5.88264	6.40939	6.37504	5.45943	6.04439	7.09803	6.56986	6.53916	6.24793	6.45943	6.6865	7.37504	6.33985	6.83289	6.93074	6	7.93074	6.40939	7.33985	6.84549	6.71425	6.78136	5.78136	5.93074	6.59991	6.52356	5.49185	6.2854	7.46761	7.11894	5.80735	6	6.33985
ENSG00000155111 : CDK19	6.82018	6.91886	6.65821	6.70044	6.88264	7.14975	7.20945	6.47573	6.50779	6.45943	7.94837	9.36413	6.75489	7.87036	7.59991	7.98868	8.61471	7.57743	8.33985	7.37504	7.88874	6.39232	6.64386	5.90689	7.87036	7.10852	6.32193	6.82018	6.65821	7.79442	7.39232	6.94251	8.62936	7.20945	6.10852	7.85798	7.97154	6.96578	8.02237	7.90087	7.30378	7.34873	7.25739	8.09276	7.11894	7.05528	7.02237	6.83289	6.85798
ENSG00000112799 : LY86	6.44294	6.16993	6.12928	6.2854	6.20945	6.30378	6.39232	6.78136	6.42626	6.08746	5.35755	7.39232	6.53916	5.24793	6.39232	6	5.97728	6.50779	5.39232	6.22882	5.83289	5.85798	6.22882	5.52356	5.49185	6.78136	7.5157	5.24793	5.49185	5.52356	5.72792	5.64386	5.90689	6.16993	6	5.70044	6.67243	6.85798	6.80735	5.32193	6.80735	6.79442	5.72792	5.70044	6.85798	5.88264	6.04439	6.49185	6.89482
ENSG00000140030 : GPR65	4.70044	4.39232	4.85798	4.70044	4.39232	4.90689	4.75489	4.52356	4.52356	5.04439	4.45943	5.78136	4.70044	4.08746	4.52356	4.58496	4.16993	5.70044	3.90689	4.58496	4.32193	4.70044	4.90689	4.24793	3.90689	5.64386	5.49185	3.45943	4.16993	4.08746	4.08746	4.32193	4.90689	4.75489	4.08746	4.32193	4.52356	4.58496	4.58496	3.90689	6.98868	5.64386	4.24793	4.70044	5.12928	4.08746	3.80735	4.64386	5.16993
ENSG00000143799 : PARP1	8.08215	8	8.17991	8.08215	7.85175	7.90087	7.97154	7.89482	7.75489	8.20945	9.39446	8.03342	9.74315	9.98014	9.01681	9.23122	9.49785	9.06609	9.75822	9.65105	8.44294	7.79442	8.49985	8.76487	9.44087	8.45533	9.72962	9.13186	8.5812	9.22882	9.68299	8.99152	9.09803	8.6865	8.98584	9.35975	8.9542	9.75154	9.12928	9.72962	10.2609	9.55842	9.55267	8.55459	8.30834	7.65105	9.63844	8.37938	8.94544
ENSG00000162241 : SLC25A45	6.20945	6.02237	6.22882	6.37504	6.16993	5.64386	6.06609	6.49185	6.06609	6.37504	6.6865	8.13443	7.39232	6.67243	7.50779	7.03342	7.77479	5.83289	6.87036	7.92481	6.53916	7.32193	6.35755	8.29921	6.64386	6.40939	6.45943	6.59991	6.56986	7.58496	6.9542	6.78136	6.06609	6.32193	6.39232	5	6.24793	7.36632	6.44294	7.24793	7.48382	6.94251	5.45943	7.35755	6.22882	6.62936	6.97728	6.35755	6.65821
ENSG00000155329 : ZCCHC10	5.39232	6	6.45943	6.24793	5.72792	5.88264	5.93074	5.93074	5.32193	5.70044	5.55459	5.61471	6.42626	5.67243	7.41785	6.87036	5.78136	6.87036	6.12928	7.07682	6.58496	7.24793	6.49185	6.33985	6.9542	7.02237	7.44294	6.55459	6.45943	5.67243	6.35755	6.26679	6.39232	6.87036	7.93074	6.52356	6.26679	7.03342	6.53916	6.67243	5.78136	7.75489	6.52356	6.76818	6.74147	6.12928	7.36632	6.72792	6.45943
ENSG00000116497 : S100PBP	5.9542	5.78136	5.55459	4.80735	5.75489	4.85798	5.12928	5.93074	5.16993	5.64386	7.3837	6.78136	6.45943	6.32193	6.37504	6.44294	6.22882	6.76818	6.64386	6.39232	5.90689	6.94251	5.61471	7.16993	7.03342	6.44294	6.74147	6.6865	7.02237	8.20945	6.59991	5.9542	6.79442	6.32193	6.49185	7.77479	6.9542	7.21917	6.58496	7.59246	7.90087	6.6865	5.45943	5.55459	5.85798	6.18982	5.78136	6.02237	6.76818
ENSG00000181467 : RAP2B	7.37504	7	7.67948	7.78136	7.62936	7.18982	7.21917	7.80735	7.96	7.78136	8.08746	9.11374	8.21917	8.07146	9.23601	8.61102	8.65821	8.43045	7.40939	8.99152	8.29462	8.93369	8.13955	8.08215	7.88874	8.44294	8.71768	9.75822	7.93664	8.95128	8.07146	7.7879	8.32193	8.04439	9.27146	8.03342	9.21189	8.7211	9.57743	7.30378	9.41363	8.26679	7.3837	7.97154	8.47573	7.67948	8.37504	8.17991	8.6865
ENSG00000145020 : AMT	8.79116	8.96867	9.11894	9.29692	9.25503	9.21917	9.33092	9.22882	9.19967	9.22641	9.40301	7.40939	8.73132	8.97154	9.13186	9.31061	8.41785	9.00562	8.40514	8.71425	8.84862	10.0112	8.20457	8.99152	6.83289	8.34873	7.9542	8.79116	8.9629	8.33539	7.54689	8.40514	8.25739	9.17742	8.88264	8.86419	8.17991	9.14211	7.3837	7.8392	7.32193	7.67243	8.43045	9.57175	8.93958	8.42626	8.18488	8.03342	8.33539
ENSG00000214113 : LYRM4	6.76818	6.58496	6.35755	6.75489	6.52356	6.49185	6.56986	6.83289	6.33985	6.80735	9.20945	7.45121	8.01123	8.61471	8.47573	7.97154	7.39232	7.11894	7.46761	7.82018	8.07682	8.01123	6.67243	7.19967	7.7879	7.2854	7.14975	8.62936	7.66534	7.3837	6.84549	7.88874	8.02237	7.70044	7.7211	8.42206	6.12928	8.35755	8.5157	8.37069	8.00562	7.76818	8.40088	8.14975	7.87036	7.39232	7.02237	6.6865	6.71425
ENSG00000171864 : PRND	3.32193	3.16993	3.16993	3.16993	3.32193	3.32193	3.80735	3.16993	3.45943	3.16993	6.75489	4.32193	3.45943	4.24793	3.45943	3.32193	3.16993	4.52356	3.58496	5.45943	3.16993	3.32193	3.16993	3.16993	3	3.58496	3.70044	2.80735	3.45943	3.70044	3.80735	3.32193	3.32193	3.58496	3.16993	2.80735	3	3.32193	3.45943	3.32193	3.16993	4.39232	3	3.16993	3.16993	3	5.9542	3.58496	3.58496
ENSG00000178607 : ERN1	7.49985	8.43463	8.60733	8.37938	8.75822	8.13443	7.92481	7.59991	7.43463	6.70044	7.56986	7.35755	6.79442	6.59991	7.45121	7.33092	8.23362	8.37938	8.11374	7.02237	7.14975	7.19967	7.43463	8.79442	8.52356	7.36632	7.65105	9.48583	8.10329	7.74819	8.89178	7.93074	7.80735	6.90689	7.44294	8.17991	8.43879	8.85487	6.85798	8.04439	8.75822	7.46761	8.16993	6.93074	7.21917	7.72792	8.07146	7.36632	7.56224
ENSG00000138756 : BMP2K	6.02237	5.58496	6.59991	6.47573	6.16993	5.93074	6.45943	5.97728	6.12928	6.12928	6.52356	6.87036	6	5.70044	6.04439	6.02237	6.12928	7.18982	6.30378	5.49185	6	7.20945	5.97728	5.04439	6.06609	6.56986	7.43463	5.32193	5.9542	7.14975	5.88264	5.9542	6.88264	6.33985	6.59991	6.18982	7.19967	6.76818	6.67243	6.75489	7.09803	6.32193	4.75489	6	7.14975	5.55459	5.64386	7.34873	7.07682
ENSG00000163568 : AIM2	4.39232	4.39232	4.45943	4.80735	4.32193	4.58496	4.39232	4.16993	4.45943	4.39232	4.16993	4.24793	4.58496	4	4.39232	4.16993	4.32193	5.12928	4.16993	3.90689	4.16993	4.16993	4.52356	4.24793	4.16993	4.32193	5.35755	4.24793	4.24793	4.24793	4.45943	4.24793	6.33985	4.52356	4.24793	4.64386	4.64386	5.04439	4.64386	4.45943	8.27612	4.80735	4.58496	4.64386	4.85798	4.32193	4.32193	4.70044	4.45943
ENSG00000113441 : LNPEP	7.24793	7.89482	7.26679	7	6.44294	6.82018	7.09803	6.91886	6.96578	7.15987	8.17991	7.94837	8.16491	6.83289	8.09276	7.70044	7.71425	8.5812	8.17493	7.5157	7.81378	8.21432	8.16491	7.98868	8.53916	8.11374	8.33092	7.76818	7.7879	8.67948	8.37069	8.08746	8.21432	7.79442	7.18982	8.64024	7.32193	8.63662	7.85175	8.79442	8.98868	8.07146	7.44294	7.87652	7.96578	7.8392	8.34873	7.82018	7.96
ENSG00000160447 : PKN3	5.32193	5.12928	5.52356	5.49185	4.75489	5.42626	5.39232	5.2854	5	4.64386	5.52356	5.75489	6.20945	6.18982	5.52356	6.04439	5.78136	4.85798	6.79442	6.24793	5.78136	5.9542	5.49185	6.10852	5.52356	5.45943	5.58496	5.32193	5.75489	7.42626	5.88264	6.58496	6.35755	6.87036	5	5.32193	5.78136	5.70044	6.33985	6.22882	7.01123	5.80735	5.9542	5.61471	5.52356	6.04439	5.80735	5.93074	5.49185
ENSG00000205208 : C4orf46	4	4.08746	4.16993	4.70044	4.16993	4.32193	4.58496	3.80735	4.24793	4	5.52356	5.20945	4.90689	6.06609	4.85798	4.90689	5.2854	5.24793	5.93074	5	5	4.9542	4.16993	4.9542	4.85798	4.39232	4.32193	4.08746	5.97728	6.61471	5.24793	4.32193	5.32193	4.85798	5.83289	6.06609	5.67243	5.67243	5.88264	5.32193	6.08746	5.55459	6.39232	4.39232	4.90689	4.24793	4.08746	4.32193	4.39232
ENSG00000204954 : C12orf73	6.42626	5.24793	5.61471	5.61471	5.67243	5.88264	5.83289	5.70044	5.42626	6.24793	6.85798	6.22882	6.10852	7.34873	7.31288	6.59991	6.91886	7.02237	6.72792	6.33985	7.9542	7.48382	6.32193	5.42626	7.29462	6.44294	6.80735	7.05528	7.05528	6.10852	6.32193	6.44294	7	6.67243	7.90689	7.32193	6.59991	8.2384	7.49985	7.76818	6.70044	7.18982	7.5157	5.97728	6.90689	6.16993	6.64386	5.83289	6.30378
ENSG00000101040 : ZMYND8	7.02237	6.80735	6.50779	6.55459	6.2854	6.80735	6.70044	6.55459	6.52356	6.40939	7.66534	7.84549	7.72792	7.96	7.67243	6.9542	7.82018	8.31741	6.97728	6.61471	8.00562	8.50383	7.69349	7.65105	8.2854	7.06609	6.9542	8.64746	7.87652	7.39232	6.55459	7.66534	9.05257	7.40088	7.98299	9.2503	8.66888	7.9542	8.31288	7.32193	7.2384	6.67243	7.90689	6.70044	7.34873	7.45121	7.26679	7.31288	7.5157
ENSG00000126106 : TMEM53	8.44294	8.23362	8.16993	7.97154	7.86419	8.22882	8.30378	8.30834	7.83289	8.20945	6.90689	7.59991	6.87036	6.40939	7.91289	7.08746	6.72792	7.42626	6.94251	6.62936	8.07146	8.18982	8.0607	8.81698	7.39232	7.80735	7.15987	7.70044	7.98299	7.96	6.58496	7.34873	6.6865	7.88264	7.54689	7.53916	8.24793	6.53916	8.10852	7.53916	6.62936	7.83289	6.97728	8.45943	8.12928	8.45121	7.87652	8.32193	7.46761
ENSG00000051620 : HEBP2	10.007	9.91737	10.0238	9.77643	9.97585	10.2761	10.1699	9.93074	9.59246	10.0403	8.37069	9.16993	8.90689	9.01959	9.81538	10.0741	9.55651	8.89785	9.51964	9.96145	10.3998	8.01681	10.2467	8.31288	10.6018	9.91139	8.61471	9.44915	9.34651	9.77972	10.098	9.65105	8.86419	9.32867	8.54303	9.48784	9.86728	10.3826	9.38802	10.796	10.5137	9.12153	8.30834	10.5196	9.36851	9.85175	9.59059	9.89482	9.79928
ENSG00000166949 : SMAD3	6.39232	6.37504	6.45943	6.39232	6.35755	6.55459	6.72792	7.02237	6.56986	6.26679	7.71425	7.9542	8.09803	6.61471	7.26679	7.82018	7.96578	6.37504	8.12412	7.6865	6.20945	7.74147	6.84549	6.74147	7.06609	7.07682	6.70044	7.64386	6.79442	6.9542	7.24793	6.9542	7.70044	7.01123	5.70044	8.37938	7.67948	7.46761	6.82018	7.01123	6.91886	6.61471	6.93074	7.16993	6.6865	6.39232	6.75489	7.02237	6.94251
ENSG00000139725 : RHOF	5.67243	5.49185	5.67243	5.55459	5.58496	5.55459	5.67243	5.58496	5.55459	5.45943	6.71425	6.88264	5.80735	7.22882	5.75489	5.80735	5.80735	6.33985	6.14975	7.85175	5.55459	6.30378	6.06609	6.89482	5.67243	5.78136	6.70044	5.58496	5.52356	7.63662	6.90689	5.72792	6.35755	5.83289	5.52356	5.52356	7.62205	6.50779	6.10852	5.55459	6.40939	6.64386	7.34873	5.72792	5.80735	5.42626	5.80735	6.06609	5.90689
ENSG00000181192 : DHTKD1	10.6742	11.1668	10.9278	10.8842	11.0795	10.8887	10.7674	11.2342	11.0808	11.0821	9.84706	8.91886	9.66356	9.04712	10.1408	10.115	8.49985	10.3966	9.73978	10.3619	10.5934	9.91886	10.2796	10.7936	9.34207	10.242	10.3174	10.697	10.4858	11.1415	10.032	10.2143	8.72451	10.7177	9.56033	10.3597	9.90989	9.7364	9.08481	11.4263	9.35535	9.75322	10.6119	10.8673	10.6239	10.1911	9.94251	10.098	10.2912
ENSG00000137478 : FCHSD2	7.03342	7.04439	6.90689	6.78136	6.58496	7.12928	7.19967	6.94251	6.84549	6.93074	7.27612	7.44294	6.82018	6.04439	6.89482	7.20945	7.57743	7.11894	7.26679	6.76818	6.33985	6.10852	6.87036	7.16993	5.83289	7.45943	7.45121	6.78136	6.39232	7.67243	7.2854	6.02237	7.20945	6.76818	6.20945	6.76818	7.60733	6.88264	6.62936	6.53916	7.66534	7.09803	5.9542	7.02237	7.25739	6.59991	6.96578	7.44294	7.83289
ENSG00000156162 : DPY19L4	7.57743	7.65821	7.49985	6.79442	7.24793	7.26679	7.43463	7.27612	6.97728	7.59991	8.01123	7.33985	7.21917	7.14975	8.65821	8.55842	8.17493	7.81378	7.96	8.56224	8.16993	8.43463	7.41785	8.43463	7.72792	7.91289	7.92481	8.25739	7.91289	8.00562	7.41785	8.44708	6.70044	8.21432	8.33539	7.80735	7.11894	8.37504	7.69349	7.55459	7.91886	8.81698	7.90689	8.01123	8.96	7.81378	8.74483	7.35755	7.14975
ENSG00000198270 : TMEM116	6.83289	6.88264	6.65821	6.75489	6.61471	7.17991	7.10852	6.64386	6.70044	7.15987	5.97728	5.52356	6.47573	6.65821	6.18982	5.61471	5.97728	6.76818	6.58496	6.40939	7.06609	6.18982	6.24793	5.08746	6.02237	5.93074	5.67243	6.9542	6.61471	6.71425	5.16993	5.67243	6.2854	5.67243	6.6865	6.32193	5.90689	6.82018	6.88264	6.35755	4.9542	6.24793	6.87036	6.9542	6.61471	7	5.20945	5.9542	5.9542
ENSG00000179632 : MAF1	7.45943	7.47573	7.65821	7.74147	7.35755	7.34873	7.49185	7.44294	7.29462	7.07682	7.82655	7.73471	7.74819	7.70736	8.64386	7.55459	8.08746	7.82018	8.49586	8.75154	7.2384	6.62936	7.33092	8.10329	7.32193	7.63662	8.40088	7.74819	7.61471	7.75489	7.10852	7.42626	8.04985	8.20945	9.3443	6.9542	8.07146	9.0607	8.29921	7.34873	7.72792	9.10591	7.40939	7.89482	8.6865	7.27612	8.56605	7.60733	7.87036
ENSG00000250317 : SMIM20	8.28077	8.07146	7.94837	7.65821	7.82655	8.08746	8.14975	7.86419	7.87652	8.44708	7.85798	8	7.56986	7.67243	8.66888	8.17991	8.23362	8.83605	7.59246	7.96	7.91289	9.66178	7.94251	7.71425	8.53528	8.224	8.53916	8.02237	7.57743	7.66534	5.42626	7.94837	7.47573	8.12412	9.02791	7.7211	8.05528	9.05799	8.85487	7.92481	7.3837	9.04439	8.82655	7.37504	8.74147	7.98868	7.97154	7.62936	7.98868
ENSG00000137101 : CD72	5.12928	4.85798	5.08746	5.35755	5	5.45943	5.20945	5.20945	4.85798	5.08746	4.90689	5.39232	5.78136	4.85798	5.20945	4.9542	5.35755	5	4.70044	5	4.90689	4.80735	5.35755	4.52356	4.80735	5.67243	5.88264	4.58496	4.80735	4.39232	4.52356	4.70044	6.20945	5.12928	5.24793	5.67243	5.16993	5.90689	5.12928	4.52356	8.51175	5.75489	4.58496	5.58496	5.52356	4.80735	4.9542	4.75489	5.45943
ENSG00000171067 : C11orf24	9.07146	8.76155	8.62936	8.69349	8.36632	8.93958	8.81378	8.92481	8.47168	8.78463	7.8392	8.71425	8.26679	8.22882	8.03342	7.55459	11.9181	7.86419	8.01123	8.84862	8.04985	8.10329	8.17493	7.45943	8.49985	7.84549	8.49586	8.21432	7.21917	8.23362	8.24317	7.33092	8.41785	8.09803	8.38802	7.93664	8.29921	7.72792	8.35315	7.52356	7.53138	8.96578	7.10852	8.53528	8.43879	8.77479	7.66534	8.76487	8.33985
ENSG00000188290 : HES4	5.90689	5.2854	5.64386	5.24793	5.39232	5.52356	5.39232	6.14975	5.42626	5.20945	6.50779	7.61471	5.88264	6.24793	5.64386	5.78136	6.89482	5.49185	6.24793	6.47573	6.02237	6.67243	5.93074	6.45943	7.97154	5.83289	6.14975	5.35755	6.52356	5.55459	5.20945	6.18982	5	6.75489	7.19967	5.52356	5.58496	6.12928	6.49185	4.90689	4.85798	6.59991	6.30378	5.12928	6.33985	5.52356	6.42626	6.39232	5.64386
ENSG00000197381 : ADARB1	5.58496	6.18982	5.52356	5.64386	4.85798	5.24793	5.61471	5.93074	6.12928	5.83289	5.90689	6.58496	5.45943	5.20945	5.45943	5.90689	5	7.01123	6.40939	5.49185	5	5	6.24793	4.90689	5.55459	6.87036	6.30378	4.80735	6.52356	5.67243	6.83289	5.67243	3.90689	6.14975	4.45943	6.26679	4.80735	5.32193	5.20945	5.2854	6.87036	6.42626	6.08746	5.61471	5.83289	5.75489	5.70044	6.02237	6.14975
ENSG00000173614 : NMNAT1	5.32193	5.08746	5.08746	4.80735	5.52356	6.04439	5.83289	5.08746	4.75489	5.93074	5.08746	4.85798	4.70044	5.20945	5.70044	4.52356	4.90689	6.62936	4.80735	5.16993	5.2854	6.2854	5.64386	4.9542	5.08746	4.85798	5.35755	5.70044	4.90689	5.58496	4.64386	5.42626	4.9542	6.02237	5.52356	5.52356	5.49185	6	6.55459	5.35755	5.04439	6.14975	5.61471	5.35755	5.55459	5.83289	5.67243	6.44294	5.78136
ENSG00000168310 : IRF2	7.12928	6.94251	6.70044	7.10852	7.16993	7.56986	7.10852	7.31288	7.19967	7.67243	5.20945	7.12928	7.21917	6.84549	6.82018	6.42626	7.08746	7.32193	6.97728	6.65821	7.57743	6.53916	7.41785	3.70044	4.9542	6.61471	7.09803	6.96578	7.06609	7.85798	7.73471	7.43463	7.34873	7.22882	6.52356	8.41363	7.17991	7.11894	7.47573	7.12928	7.93664	6.59991	6.55459	7.53916	7.29462	7.72792	6.58496	7.02237	7.52356
ENSG00000118197 : DDX59	6.65821	6.72792	6.85798	6.83289	7.16993	6.6865	6.78136	6.76818	6.74147	7.01123	6.98868	7.15987	6.89482	7.72792	7.2854	7.66534	7.2854	7.3837	7.67948	7.60733	7.39232	6.22882	6.89482	6.93074	8.53138	7.16993	7.10852	7.7879	7.5157	7.44294	9.16491	7.56986	6.85798	6.12928	6.14975	8.60733	7.77479	7.57743	6.75489	7.92481	8.23362	7.6865	7.52356	7.19967	6.82018	6.9542	7.02237	6.32193	7.09803
ENSG00000196911 : KPNA5	5.75489	5.72792	5.9542	6.02237	6.26679	5.72792	6.06609	6.08746	6.32193	6.10852	7.64386	6.10852	5.9542	7.33985	6.33985	7.06609	6.44294	6.10852	6.82018	6.24793	6.72792	6.22882	5.75489	5.64386	6.26679	6.47573	5.75489	5.83289	6.04439	6.26679	7.06609	6.04439	7.70736	5.88264	5.45943	7.76818	6.08746	5.04439	5.55459	6.04439	7.78136	5.67243	7.01123	6.39232	5.70044	5.80735	5.45943	5.58496	6.20945
ENSG00000134242 : PTPN22	3.80735	3.58496	3.58496	3.80735	3.58496	3.90689	4	3.70044	3.90689	3.58496	3.70044	3.90689	3.90689	3.32193	3.58496	3.58496	3.70044	5.20945	3.45943	3.70044	3.45943	3.70044	4.16993	3.32193	3.58496	4.08746	5.2854	3.58496	3.58496	3.32193	3.70044	3.70044	5.45943	3.80735	3.45943	4	3.45943	3.58496	3.80735	3	6.08746	4.70044	3.32193	3.90689	4	3.45943	3.58496	3.80735	3.90689
ENSG00000169241 : SLC50A1	7.18982	7.77479	7.08746	7.05528	7.40088	7.55459	7.41785	7.24793	7.02237	7.3837	7.98868	8.37069	7.88874	9.59059	9.27612	8.61471	7.70044	7.98299	8.18982	8.57743	8.21432	7.94837	6.93074	7.39232	7.8392	7.48382	8.37938	9.57175	8.65105	7.59246	8.5157	8.32643	8.0607	8	9.67419	7.98868	8.22882	8.40514	8.58496	8.56986	8.55075	8.3443	8.13443	7.49985	7.71425	7.7879	7.71425	7.55459	8.10852
ENSG00000048392 : RRM2B	7.2384	7.42626	7.52356	7.33985	7.62205	7.06609	6.80735	7.05528	7.33985	7.52356	7.3837	6.90689	7.22882	7.12928	8.3837	7.8009	7.65821	7.63662	7.87652	8.57365	7.77479	9.09011	7.60733	7.70736	7.61471	8.06609	8.25739	7.5157	8.85798	8.21432	7.17991	7.29462	7.26679	7.76155	8.44708	7.97154	7.62936	7.77479	7	7.93074	7.65105	8.06609	8.43045	7.40939	8.59619	7.66534	8.26679	7.39232	7.79442
ENSG00000116161 : CACYBP	8.82337	8.59246	8.98014	8.90388	9.18239	8.99718	8.91289	8.3966	8.32193	8.98584	9.29692	9.26679	9.34873	9.55267	9.2854	9.41363	10.0661	9.82177	9.55651	9.50184	8.56224	8.97728	8.53138	8.82337	12.0161	8.77808	9.50184	9.55842	9.76321	9.48583	10.115	9.21917	10.0512	8.98584	9.64566	9.72451	9.33539	10.3912	10.2586	10.1861	10.3576	10.0126	9.87191	9.11374	8.75822	8.16491	9.01402	8.58871	8.53138
ENSG00000120889 : TNFRSF10B	8.29921	8.71768	8.53138	8.29002	8.59991	8.63662	8.57743	8.76818	8.69697	7.97728	7.94837	9.3015	9.08215	9.07414	7.79442	8.18488	8.68299	7.34873	9.31967	8.53528	8.66178	8.56605	8.57365	7.82018	8.23362	9.17493	8.29921	8.33539	8.5157	8.99718	8.80413	8.19967	8.61839	8.52748	7.85798	9.19967	8.2854	7.91886	7.45943	8.43463	7.77479	7.70044	9.82177	7.2854	7.54689	8.95128	7.63662	8.76818	8.24793
ENSG00000177374 : HIC1	5.90689	4.70044	5.24793	5.39232	5.12928	5.08746	4.52356	6.61471	5.58496	4.9542	5.88264	7.04439	5.12928	4.64386	4.75489	5	4.80735	4.90689	4.52356	4.80735	4.64386	4	4.90689	4.08746	4.45943	5.42626	4.90689	4.08746	6	5.55459	4	4.24793	4.75489	5.61471	4	4.24793	4.16993	5.35755	4.85798	4.16993	4.32193	5.58496	4.64386	4.32193	5.12928	4.24793	5.58496	5.39232	5.83289
ENSG00000189057 : FAM111B	2.80735	3	3	3	3.16993	3	3.16993	3	3	2.80735	3.16993	3.32193	4.16993	3.70044	3.70044	3.45943	3.32193	3	3.90689	3.58496	3.58496	3.16993	3.45943	6.40939	3.58496	3	3.45943	3.32193	3.70044	5.16993	6.35755	3.32193	3.16993	4.08746	4.08746	4	3	3.32193	3.45943	4.90689	5	3.16993	3.45943	3.16993	3.16993	3.70044	3.45943	3.16993	3.32193
ENSG00000167207 : NOD2	3.90689	4.08746	4.24793	4.24793	3.80735	4.39232	4.16993	4	4.24793	4	4.16993	4.58496	5.12928	4	4.08746	4.24793	4.75489	4.32193	3.90689	4.08746	4.32193	4.52356	4.24793	4.16993	4.24793	4.85798	5.35755	4.9542	3.58496	5.04439	4.64386	4.24793	6.39232	5	4.32193	4.85798	5	4	4.45943	4.32193	5.20945	4.64386	4	4.39232	4.24793	4	4	4.70044	4.52356
ENSG00000139083 : ETV6	6.32193	6.50779	6.83289	7	6.55459	6.39232	6.45943	7.39232	6.90689	5.90689	7.7211	7.67243	7.40088	6.58496	6.87036	6.70044	7.57743	6.89482	7.60733	6.91886	6.88264	7.62205	7.11894	7.13955	7.03342	7.26679	7.86419	6.65821	6.67243	5.80735	6.98868	6.83289	7.90689	6.97728	7.05528	7.18982	8.54689	8.25267	6.90689	6.02237	8	8.30378	6.89482	7.08746	7.11894	6.55459	7.87036	7.53916	7.25739
ENSG00000104047 : DTWD1	6.24793	5.88264	5.49185	4.9542	5.2854	5.35755	4.80735	5.58496	5.42626	5.49185	6.04439	6.18982	5.72792	4.58496	5.88264	7.04439	6.08746	6.20945	6.22882	4.80735	5.75489	7.65821	5.49185	6.45943	5.45943	6.62936	5.88264	5.93074	6.20945	6.30378	5.08746	6.18982	6.94251	5.52356	5	6.08746	6.06609	5.58496	5.24793	5	5.52356	5.20945	5.75489	6.10852	5.24793	6.44294	5.72792	5.83289	6.26679
ENSG00000170017 : ALCAM	10.0417	10.2609	9.60733	9.62571	9.61287	9.46964	9.35535	9.92333	9.81698	10.1033	10.7228	9.46557	10.0566	10.9344	10.9136	10.6768	10.3083	10.0941	10.5196	10.352	10.3998	10.7056	9.98014	10.5584	8.65105	10.1267	10.1624	9.92333	10.1306	10.2981	10.2866	10.0265	9.65105	9.8009	10.1163	10.9121	10.1849	7.11894	10.4828	9.91737	9.84549	9.57175	9.32418	10.2491	10.3399	10.2119	10.3554	10.0238	9.86573
ENSG00000116288 : PARK7	11.5299	11.5469	11.5892	11.5512	11.628	11.3426	11.178	11.5981	11.543	11.7607	11.0021	11.1843	10.9823	10.9936	11.5382	10.8704	10.9484	11.6298	10.8849	10.8719	11.2082	12.0334	11.2825	10.3083	11.3009	11.5868	10.9844	11.4903	11.863	11.7087	10.9787	11.3371	11.5488	11.8396	11.9256	11.8086	11.7202	12.0091	11.7427	11.4635	12.1665	11.6221	11.014	11.4471	11.9773	11.7632	11.5798	11.4115	11.5464
ENSG00000170412 : GPRC5C	8.51964	8.32643	8.59619	8.40514	8.13443	8.74147	8.92778	8.37938	8.31288	8.53528	8.27612	7.85175	8.12928	8.18488	8.31288	7.97154	8.24317	7.36632	8.18488	7.7879	9.88874	8.10329	8.74483	8.89482	7.93074	8.36194	7.14975	9.1267	8.46761	8.45533	8.74819	8.8009	6.90689	8.02237	9.46557	8.32643	8.9542	8.50383	8.26679	8.48784	7.5157	7.87652	8.35755	8.74147	7.92481	9.64024	8.52748	9.04985	8.29462
ENSG00000126246 : IGFLR1	6.53916	6.33985	6.56986	6.42626	6.24793	6.22882	6.53916	6.84549	6.56986	6.35755	6.26679	5.97728	6.47573	5.83289	6.70044	5.67243	6.2854	6.26679	5.39232	5.83289	6.2854	7.12928	5.78136	5.93074	5.85798	6.6865	7.31288	7.48382	7.25739	6.64386	6.18982	5.83289	6.70044	6.75489	5.42626	7.75489	6.87036	5.75489	6.49185	6.80735	7.5157	6.75489	5.75489	6	6.96578	5.85798	6.37504	7.2384	6.49185
ENSG00000034693 : PEX3	8.43879	8.56986	8.21432	8.01681	8.52748	8.2854	8.27612	8.44294	8.18982	9.06878	6.80735	6.75489	7.09803	8.14466	8.26209	7.43463	7.59246	8.16491	7.07682	7.82018	8.3966	7.18982	8.20457	5.67243	8.08746	8.31288	7.61471	7.30378	6.76818	7.62936	8.33092	7.91289	7.40939	7.7879	7.50779	8.50383	7.40939	7.90689	7.53138	7.76818	8.02237	7.87652	7.72792	8.70736	8.36194	8.88874	7.10852	8.25739	8.37938
ENSG00000141337 : ARSG	3.58496	4	3.80735	3.70044	3.80735	3.70044	3.58496	3.70044	3.90689	3.58496	3.45943	3.58496	4.32193	4.32193	4.39232	4.16993	4.16993	3.80735	4.80735	3.70044	3.70044	3.70044	4.58496	5.70044	4.16993	3.90689	4.24793	4.80735	3.80735	3.45943	7.11894	4.32193	3.70044	3.70044	4	4.52356	4.70044	3.58496	4.70044	5.32193	4.70044	4	3.70044	4.75489	4.24793	3.58496	3.58496	3.80735	4
ENSG00000135334 : AKIRIN2	7.98868	8.16993	8.27612	7.96	7.82018	7.93074	7.88874	8.45943	8.29002	7.55459	8.41785	8.08215	7.76818	8.49586	8.20457	8.73471	7.97154	7.77479	8.72451	9.9629	8.90087	7.97728	7.62205	5.90689	7.56986	8.34873	7.54689	7.36632	7.70044	8.8009	7.40939	7.74819	10.23	8.29921	6.72792	8.91289	8.69349	7.2854	8.27612	7.87652	8.44294	8.29002	7.89482	8.08215	8.14466	8.35755	8.21917	8.27612	8.18488
ENSG00000150961 : SEC24D	7.79442	7.71425	7.83289	7.50779	7.9542	8.03892	7.70736	8.20945	8.01123	8.41363	6.50779	7.20945	5.58496	6.44294	7.09803	5.67243	6.76818	8.10329	6.32193	6.85798	7.89482	7.32193	7.37504	6.79442	7.35755	7.49985	7.59246	8.25267	7.57743	8.19476	8.07682	7.22882	7.42626	7.12928	6.71425	7.52356	8.20945	7.3837	8.56605	7.49985	8.45121	7.59991	7.41785	6.82018	7.74819	8.51964	6.72792	7.65105	7.37504
ENSG00000095951 : HIVEP1	7.70736	8.75822	8.52356	8.14466	8.58496	7.40088	7.19967	7.7879	7.45943	6.90689	7.62936	7.26679	7.53138	6.79442	7.12928	6.90689	6.44294	7.11894	6.78136	6.91886	7.62205	6.88264	6.76818	5.45943	7.04439	7.18982	6.98868	7.85798	6.47573	7.65105	7.67948	7.19967	7.45943	6.78136	6.53916	8.11374	7.14975	7.08746	6.14975	8.224	7.77479	6.82018	7	7.03342	7.34873	7.2384	6.88264	7.06609	6.93074
ENSG00000066027 : PPP2R5A	8.58871	8.33092	8.633	8.58871	8.55842	8.93664	8.85798	8.60733	8.54303	8.62571	9.86419	9.35755	10.0444	9.27845	9.72451	10.3332	9.12928	9.58684	10.2819	10.4398	9.4818	9.29921	9.15228	8.98868	10.9099	9.75154	9.5157	10.7855	9.75154	9.28077	9.87036	9.94837	8.2384	8.56605	9.42836	10.1799	10.0196	10.0417	9.14975	10.7074	10.1383	9.75822	9.74987	9.32193	9.19722	8.93074	10.0417	8.86419	9.89026
ENSG00000158457 : TSPAN33	7.73471	7.93664	8.22882	8.12412	8.17991	7.72792	7.85175	7.66534	7.62936	7.40088	7.58496	7.05528	8.39232	7.73471	8.69349	8.64386	7.47573	7.16993	7.79442	8.5812	8.52748	7.56224	8.2854	7.59991	7.79442	7.93664	7.49185	8.42206	8.51964	7.56224	8.75154	8.66534	7.13955	8.35755	7.8009	8.20945	8.49185	7.57743	8.08746	7.44294	7.98868	8.43879	7.87652	7.60733	7.88874	7.13955	8.34873	7.98299	7.53138
ENSG00000064601 : CTSA	9.67243	9.39874	8.76155	8.84549	8.67948	9.11894	9.1267	9.28077	9.14211	9.26913	9.94544	11.258	10.1561	9.66	10.6519	10.858	10.0307	9.61102	10.2252	10.8289	10.2082	10.341	10.0182	9.99435	11.2294	9.79766	11.0815	10.8218	11.1491	9.41785	9.71596	10.2228	9.64566	10.8065	10.8289	9.84235	11.4564	10.0362	10.5058	11.178	10.1098	11.9185	10.2021	10.1306	10.29	10.1434	10.5546	9.91588	10.2854
ENSG00000101751 : POLI	5.2854	5.2854	5.16993	4.75489	5.61471	5.32193	5.58496	4.9542	5	5.55459	5.75489	5.04439	5.04439	5.08746	5.64386	6.2854	5	5.2854	5	6.06609	5.93074	6.39232	4.9542	4.70044	5.20945	5.2854	5.55459	6.61471	5.9542	6	4.85798	6.10852	6.83289	6.20945	5.32193	7.11894	5	4.45943	5.9542	5.08746	6.02237	5.72792	4.9542	5.08746	5.32193	5.58496	4.39232	4.9542	5.9542
ENSG00000112685 : EXOC2	4.80735	5.67243	5.12928	5.08746	5.49185	4.9542	5	5.35755	5.20945	5.83289	6.50779	6.02237	6.79442	5.64386	6.82018	6.12928	6.18982	6.04439	5.61471	6.39232	5.88264	5.42626	5.93074	5.32193	6.94251	6.18982	6.18982	7.01123	5.67243	5.58496	6.55459	6.71425	5.85798	5.64386	6.56986	6.32193	5.58496	6.6865	5.93074	7.29462	6.6865	6.42626	6.83289	6.02237	5.97728	5.49185	5.52356	4.9542	5.75489
ENSG00000143079 : CTTNBP2NL	6.44294	6.14975	6.50779	6.52356	6.42626	6.2854	6.10852	6.18982	6.06609	6.47573	7.3837	7.7879	6.89482	6.20945	6.82018	6.30378	6.53916	7.16993	6.04439	7.63662	6.32193	6.67243	6.30378	5.52356	6.59991	6.89482	7.57743	6.04439	6.75489	7	6.30378	5.88264	6.52356	6.88264	6.44294	6.85798	6.75489	7.26679	6.45943	5.9542	7.44294	7.89482	5.45943	5.35755	7.46761	6.18982	6.53916	7.05528	7.10852
ENSG00000092439 : TRPM7	7.30378	7.62205	7.98299	7.70044	8.36194	7.02237	6.75489	6.79442	6.93074	6.91886	6.64386	6.84549	6.45943	6.9542	6.96578	7.34873	7	6.78136	6.89482	6.94251	7.71425	8.11374	7.27612	6.61471	7.65821	7.45943	7.01123	7.19967	6.61471	7.93074	7.46761	7.11894	6.82018	6.79442	5.93074	7.33092	7.78136	6.72792	6.53916	7.30378	6.85798	6.06609	7.61471	7.96578	6.94251	7.91289	7.01123	6.45943	7.01123
ENSG00000137364 : TPMT	8.47168	9.10591	8.91289	8.87958	9.29921	9.12928	8.75822	8.91886	8.80413	9.28309	8.12928	8.59246	8.89482	6.74147	8.02791	8.3966	7.85798	7.97728	8.0607	8.18982	8.18982	7.03342	8.07682	8.87344	8.35315	8.10329	8	9.51373	7.78136	8.04985	8.99435	8.29002	7.7211	8.32193	7.7879	7.70736	8.09276	8.73471	7.91289	9.26913	8.56224	7.85798	8.41363	9.30378	9.03617	7.96	8.35755	8.08215	8.10329
ENSG00000197857 : ZNF44	5.35755	5.04439	4.70044	4.85798	4.75489	5.04439	4.90689	5.49185	5.12928	5.58496	7.09803	5.35755	6.67243	5.04439	4.58496	5.32193	5.72792	5.78136	6.24793	5.90689	5.49185	4.52356	5.72792	5.58496	5.70044	5.55459	5.39232	5.88264	5.04439	5.85798	5.64386	5.90689	5.39232	4.32193	4.52356	6.52356	3.80735	5.12928	3.90689	6	5.58496	4.85798	6.24793	6.02237	5.08746	6.40939	5.55459	4.80735	5.32193
ENSG00000065600 : TMEM206	5.93074	5.39232	4.90689	5	4.64386	5.24793	5.49185	5.12928	5.45943	5.61471	6.37504	6.53916	6.44294	7.2384	6.59991	6.35755	6.90689	6.22882	5.90689	6.24793	6.47573	6.50779	6.10852	6.24793	6.93074	6.42626	6.91886	6.56986	6.80735	6.64386	6.02237	6.12928	6.78136	6.16993	6.93074	7	6.42626	6.75489	6.98868	6.64386	7.5157	7.33092	7.33092	5.97728	6.26679	5.78136	6.08746	5.75489	6.12928
ENSG00000178913 : TAF7	9.13699	8.91588	9.08481	8.96578	9.22641	9.17243	9.04985	8.75822	8.72792	9.24079	9.77972	9.50978	9.30606	8.83289	8.24793	9.25503	9.44501	10.1254	9.99435	9.11114	8.86419	9.40514	10.0566	9.24317	10.3399	9.60548	9.13186	9.52552	8.83289	9.11374	9.86419	9.79116	9.63844	9.27612	9.07414	9.95565	8.50779	10.2009	9.43045	10.021	9.48784	9.49386	9.85953	9.65642	9.12928	9.07414	9.34873	8.74147	9.07414
ENSG00000132744 : ACY3	5.52356	6.10852	6.75489	6.55459	6.59991	6.02237	6.06609	6.40939	6.22882	6.39232	4.16993	4.9542	5.61471	5.2854	4.9542	5.16993	6.42626	4.64386	5.12928	5.04439	6.22882	7.08746	6.37504	4.45943	4	5.67243	5.08746	5.12928	5.64386	5.90689	5.45943	5.85798	4.9542	5.70044	5.72792	6.64386	5.24793	5.04439	5.39232	6.26679	4.39232	5.16993	5.2854	5.9542	5.52356	5.16993	5.12928	5.58496	5.39232
ENSG00000145982 : FARS2	6.71425	7.17991	6.83289	6.76818	7.05528	7.05528	7.08746	6.83289	6.6865	7.30378	7.59991	6.83289	7.97154	6.88264	7.65821	6.87036	7.08746	7.29462	7.2384	7.87652	7.34873	7.49185	7.09803	6.30378	7.04439	7.15987	7.12928	7.8392	7.25739	7.29462	7.39232	7.93664	6.44294	7.21917	6.97728	8.7211	6.42626	7.33092	7.12928	8.52748	7.15987	7.29462	7.59246	7.83289	8.02237	8.47978	7	6.72792	7.33092
ENSG00000108055 : SMC3	7.7879	8.08215	8.19967	8.06609	8.31288	7.46761	7.53138	7.56224	7.73471	7.87036	9.93664	8.59991	9.10066	10.7202	8.633	8.99435	9.40727	8.56224	9.26679	9.05799	8.02237	8.26209	7.84549	7.12928	8.90689	8.42626	7.98299	8.71081	8.50383	7.90087	9.39232	8.01123	9.15482	8.01681	8.11374	8.89785	8.89482	8.65821	7.27612	8.91886	9.41151	8.14466	8.74147	8.68299	8.49985	8.03892	8	7.42626	8.18488
ENSG00000137177 : KIF13A	7.44294	8.08215	8.13955	7.90689	7.6865	8.27146	8.02791	7.71425	7.45943	7.22882	9.53138	9.25739	8.99152	8.04985	8.43463	8.81057	8.90388	8.70044	9.13443	8.19967	8.51175	7.85175	7.7879	8.80735	9.45121	8.26209	7.80735	9.52748	8.30378	8.52356	9.09276	8.63662	7.17991	8.45121	7.92481	9.08746	8.6865	9.12412	8.3837	10.29	8.63662	8.25739	9.10329	9.09011	7.97154	8.58871	8.61839	8.36194	8.40939
ENSG00000108468 : CBX1	6.9542	6.82018	7.04439	6.98868	7	6.79442	7.01123	6.71425	6.6865	7.12928	8.75822	8.04439	8.10329	8.53528	7.75489	8.38802	8.92481	7.59991	8.49185	8.38802	7.53138	7.43463	7.50779	7.76155	7.65821	7.99435	7.34873	7.88264	8.81057	8.58871	8.65821	7.91289	8.25267	8.10852	9.45121	8.62571	8.15482	8.41785	8.65464	8.31288	8.90388	7.98299	8.42206	7.04439	7.45121	6.97728	7.82655	6.97728	7.40939
ENSG00000233429 : HOTAIRM1	5.42626	4.9542	5.55459	5.64386	4.90689	4.64386	4.75489	5.42626	5.32193	5.16993	5.61471	6.22882	5.35755	4.45943	5.93074	5.32193	4.80735	5.04439	4.75489	4.75489	4.75489	5.12928	4.70044	4.52356	4.70044	5.9542	5.97728	4.32193	4.9542	5.39232	4.90689	4.58496	5.39232	5.42626	4.52356	4.24793	4.85798	5.42626	4.64386	4.39232	5.55459	5.52356	4.64386	5.20945	5.24793	4.9542	5.2854	5.75489	5.61471
ENSG00000125089 : SH3TC1	6.83289	6.14975	7.7879	7.74819	7.44294	6.30378	6.59991	7.09803	6.75489	6.59991	6.39232	6.64386	7.33985	6.58496	6.76818	6.74147	7.97728	7.04439	7.34873	6.6865	6.10852	7.91289	6.47573	7.07682	7.35755	6.88264	6.64386	6.33985	5.24793	6.18982	5.78136	6.62936	5.75489	6.40939	6.71425	5.80735	7.13955	6.75489	6.52356	5.78136	5.9542	7.09803	7.16993	5.61471	6.49185	6.42626	7.02237	6.78136	6.75489
ENSG00000109046 : WSB1	8.86109	8.76155	8.80413	8.41785	8.7211	8.37504	8.29462	8.93074	8.80413	9.03067	10.224	10.0126	9.55651	9.18488	9.5812	9.36632	10.2009	9.783	9.43254	8.76155	8.86728	9.41151	8.19476	8.99152	10.2155	9.71768	8.98868	9.18239	9.05257	9.25739	8.98014	9.21917	9.82814	9.37504	8.82337	8.87652	10.3663	9.6865	9.00843	9.10066	10.2609	9.31967	8.8857	8.14466	8.40514	8.72451	8.51175	9.02514	9.36194
ENSG00000164253 : WDR41	5.93074	6.20945	6.65821	6.39232	6.55459	6.30378	6.22882	6.04439	6.12928	6.55459	6.58496	6.70044	6.58496	5.12928	7.33985	6.70044	6.47573	6.83289	7.16993	6.22882	7.13955	7	7.44294	6.49185	7.48382	7.27612	7.19967	6.70044	6.87036	6.90689	5.93074	6.90689	5.88264	7.63662	8.16993	7.19967	6.59991	7.56224	7.93074	6.35755	7.04439	7.56986	7.2854	6.24793	7.15987	7.30378	6.9542	6.47573	6.18982
ENSG00000105369 : CD79A	5.2854	5.04439	5.24793	5.45943	4.9542	5.35755	5.85798	5.42626	5.24793	4.52356	5	4.64386	5.90689	5.16993	4.85798	5.42626	4.9542	5.32193	5.08746	5.24793	4.9542	4.75489	5.08746	5	4.80735	5.08746	5.20945	4.80735	4.75489	4.85798	4.85798	5	8.11894	5.45943	4.80735	5.16993	4.75489	4.52356	4.64386	4.58496	4.64386	5.32193	4.9542	5.04439	4.75489	5	5.42626	5.12928	4.90689
ENSG00000163374 : YY1AP1	7.80735	7.49985	8.02791	7.91289	7.97728	7.2854	7.33985	7.75489	7.48382	7.98868	9.21675	9.01402	10.2033	9.02791	8.3966	9.39874	9	8.33092	9.60548	8.78463	8.14466	8.04985	7.63662	8.7879	9.64746	8.18982	8.64386	9.25974	8.19476	8.80413	9.67596	8.85798	8.77479	7.91289	8.01123	9.53916	9.21675	8.73471	8.48784	8.51964	9.02791	8.60363	8.60363	8.04985	7.70044	7.87036	8.73132	7.83289	8.30378
ENSG00000086730 : LAT2	6.10852	6.26679	5.75489	5.45943	5.85798	6.04439	6.22882	6.18982	6.22882	6.32193	5.55459	6.84549	6.59991	5.32193	6.26679	5.64386	5.93074	6.40939	5.16993	5.97728	5.78136	6.04439	6.42626	5.83289	5.52356	6.65821	7.62936	6.33985	5.58496	5.78136	6.59991	6.16993	6.26679	6.14975	5.88264	5.12928	6.75489	6.06609	5.83289	5.70044	7.08746	6.12928	5.67243	5.67243	6.55459	6.84549	5.9542	6.6865	7.05528
ENSG00000158711 : ELK4	7.65105	7.90689	8.09276	7.90087	8.16993	7.63662	7.69349	7.75489	7.62205	8.38802	8.58871	9.53138	8.82972	7.65105	8.01681	8.62205	8.45943	8.51175	9.43879	8.80735	7.69349	7.98868	8	8.18982	8.85798	8.41785	8.69697	9.08481	8.44294	8.5812	9.47371	8.58871	8.2854	7.98299	7.50779	10.0875	8.75154	8.2854	7.92481	8.37069	8.87652	8.56224	8.59246	8.61471	8.27146	7.90689	8.55842	8.04439	8.37504
ENSG00000184897 : H1FX	9.2854	8.48784	8.55842	8.69349	8.10329	8.45943	8.49985	9.07682	8.75154	8.92184	9.73471	8.6865	9.11114	9.86573	8.85487	9.20212	8.88874	7.78136	10.2288	8.8392	8.67596	8.53528	8.40939	9.26209	7.7211	8.61839	8.87036	8.37504	9.77314	9.54496	9.63844	8.36632	9.74483	8.26679	8.09803	9.83289	8.63662	9.10852	7.44294	9.13186	10.5708	8.09276	8.25267	8.62936	8.40088	8.48382	8.62205	8.62571	8.9571
ENSG00000136048 : DRAM1	6.20945	6.45943	6.42626	6.40939	6	6.12928	6.44294	6.49185	6.49185	6.39232	5.90689	7.33985	7.2854	6.47573	6.74147	6.16993	7.2854	7.02237	7.21917	6.47573	7.42626	6.65821	6.59991	5.52356	7.93664	6.96578	7.94837	6.47573	6.40939	7.34873	6.96578	6.39232	8.11894	7.25739	6.97728	8.43045	7.16993	7.31288	7.07682	6.76818	8.96	7.26679	7.70044	6.22882	7.26679	6.26679	6.80735	7.06609	7.22882
ENSG00000104497 : SNX16	5.35755	5.49185	5.42626	5.49185	5.55459	4.64386	4.90689	5.35755	5.61471	5.78136	6.49185	6.39232	5.80735	6.08746	6.53916	5.85798	6.70044	6.12928	5.80735	6.56986	6.44294	6.2854	5.39232	5.61471	6.6865	5.90689	6.14975	6.04439	6.10852	6.44294	5.9542	5.42626	6.76818	5.90689	6.45943	5.80735	6.61471	6.44294	5.20945	5.42626	6.70044	6.6865	6.2854	5.32193	6.49185	6.26679	5.20945	5.80735	5.61471
ENSG00000147654 : EBAG9	9.33539	9.66	9.62753	9.44708	9.71596	9.09011	8.94251	9.33985	9.23601	9.58684	8.99435	8.58871	8.97441	8.89482	10.444	9.35755	9.25503	10.3072	9.40301	10.2715	9.81538	10.1687	8.84862	9.04985	8.65821	9.28771	9.43879	9.42417	9.36194	7.84549	8.57743	9.10066	8.94251	9.08481	10.3652	9.62388	8.66534	10.4357	9.44087	8.33985	8.78136	9.56415	9.49386	9.57365	10.676	9.61102	9.73809	8.77808	9.27845
ENSG00000162441 : LZIC	6.30378	6.53916	6.26679	6.18982	6.10852	6.20945	6.10852	6.37504	5.83289	6.55459	6.26679	6.32193	6.26679	5.39232	7.27612	6.24793	6.04439	6.62936	5.83289	6.32193	6.33985	7.16993	6.35755	5.70044	7.02237	6.72792	6.12928	7.09803	7.80735	7.53916	5.93074	6.44294	6.2854	7.25739	8.01681	6.16993	6.80735	7.04439	7.76155	7.47573	8	7.57743	6.06609	6.88264	7.01123	6.71425	6.56986	6.45943	6.76818
ENSG00000196275 : GTF2IRD2	7.70736	7.56986	7.71425	7.32193	7.41785	7.35755	7.29462	7.52356	7.39232	7.60733	6.33985	7.39232	7.11894	5.93074	7.33985	7.87652	7.10852	6.64386	7.09803	6.6865	7.21917	7.32193	7.40939	7.41785	8.21432	7.85175	7.04439	7.80735	8.82337	7.69349	8.07146	7.36632	6.61471	7.96	6.93074	7.80735	7.97154	6.87036	7.14975	7.82018	8.5812	6.87036	7.40939	7.99435	7.03342	7.41785	7.9542	7.29462	7.32193
ENSG00000013561 : RNF14	6.79442	7.3837	6.9542	6.30378	7.33092	7.12928	7.03342	6.96578	6.59991	7.70736	7.25739	6.85798	7.55459	6.30378	8.00562	7.06609	6.96578	8.47168	6.72792	7.79442	7.37504	7.90689	8.37504	6.70044	8.53138	8.3837	7.7211	7.65821	6.04439	6.94251	7.12928	7.5157	6.58496	7.05528	8.42626	8.45533	6.56986	8.17493	7.34873	7.92481	6.88264	8.33985	8.09803	8.35315	7.96578	7.66534	7.16993	6.93074	7.41785
ENSG00000179832 : MROH1	7.04439	7.02237	6.85798	6.93074	6.9542	6.97728	7.11894	7.15987	7.03342	6.62936	7.26679	7.99435	7.17991	7.46761	8.05528	8.74147	7.39232	7.69349	7.55459	9.08481	7.03342	6.78136	7.02237	7.35755	7.14975	7.01123	7.91289	7.71425	8.08746	7.40088	7.34873	7.30378	6.71425	7.88874	8.42626	7.20945	7.94251	7.40939	7.18982	6.94251	6.74147	7.6865	6.78136	7.91886	7.69349	7.6865	7.7211	7.03342	7.08746
ENSG00000110880 : CORO1C	7.94251	7.94837	9.33316	9.09011	9.30378	8.01123	7.85175	8.13955	7.9542	8.49185	9.13443	9.13443	8.62205	9.30606	9.19476	8.61471	9.35315	8.17991	9.11634	8.61471	8.97154	8.70736	8.25739	7.06609	8.60363	8.61102	9.21432	8.02237	8.08215	8.84549	8.19476	8.24317	9.09276	9.37938	9.97585	9.03067	9.08746	8.29462	9.9542	8.07682	9.48784	9.28309	8.19476	8.53528	8.99435	8.59246	8.05528	8.52748	8.26209
ENSG00000120685 : PROSER1	4.9542	4.80735	5.2854	5.35755	5.20945	4.75489	4.24793	5.39232	5.55459	5.78136	6.80735	6.42626	7.19967	6.76818	5.93074	5.85798	6.79442	6.49185	5.52356	6.47573	5.20945	6.37504	5.35755	5.04439	5.42626	5.97728	5.9542	6.06609	4.45943	6.76818	5.93074	5.72792	6.89482	5.2854	6.32193	5.93074	5.64386	5.52356	6.44294	6.14975	6.88264	6	6.45943	5.32193	5.70044	5.39232	4.85798	5.35755	5.80735
ENSG00000155330 : C16orf87	6.18982	6.42626	6.39232	6	6.40939	6.45943	6.52356	5.9542	5.90689	5.61471	5.83289	5.75489	5.24793	5.72792	5.52356	5	5.39232	6.65821	5.88264	6.40939	7.57743	6.18982	5.83289	4.80735	6.20945	5.9542	5.80735	6.53916	6.6865	6.49185	5.97728	5.55459	5.85798	5.85798	5.49185	6.47573	6.88264	5.72792	5.72792	5.52356	7.31288	7.45943	6.02237	5.16993	7.02237	5.58496	5.35755	6.04439	5.9542
ENSG00000101126 : ADNP	7.70044	7.56224	7.91886	7.64386	8.16491	7.59246	7.47573	7.29462	7.01123	7.91886	9.90689	9.59432	9.1267	8.27146	8.69349	9.31967	9.23601	8.75489	9.21432	8.64386	8.5812	8.65821	8.22882	8.35315	9.66711	8.37938	7.82655	8.41785	8.92481	8.71425	9.15735	8.38802	8.76818	7.86419	8.32193	9.45738	8.10329	8.61471	8.51175	8.27612	9.18239	8.37938	8.36632	7.99435	7.91289	7.40939	7.46761	7.39232	7.87036
ENSG00000174738 : NR1D2	9.43671	9.14211	7.65821	7.35755	7.57743	8.33092	8.01681	7.98299	7.76818	8.51964	8.18488	9.16239	7.65821	7.04439	8.47168	8.53528	8.25267	8.37069	8.82018	8.40514	9.21432	9.77479	8.70044	8.61839	8.22882	7.97728	8.48382	8.56605	9.50779	9.50184	9.02791	8.41363	7.79442	8.67596	8.26679	9.45738	9.13955	8.37504	7.56986	8.45533	9.59432	8.3966	8.85487	8.10329	8.35315	8.69349	8.9629	8.90689	9.29462
ENSG00000233276 : GPX1	10.6257	11.0485	10.683	10.3163	10.4727	10.4625	10.1624	10.8001	10.2155	10.6935	10.9787	10.4625	10.6865	10.8265	11.2958	11.6008	10.4584	9.783	11.1517	11.0795	11.7406	11.4742	9.73978	10.0014	9.5157	11.0539	12.0018	11.432	11.3231	12.9853	10.6239	10.0293	10.9816	10.8603	11.0614	10.9972	12.1836	11.3723	10.8572	11.3432	11.4398	11.3083	10.7194	11.6702	11.2963	10.5517	10.9315	11.1542	11.4502
ENSG00000113658 : SMAD5	8.15987	8.14975	8.47573	8.33539	8.35755	8.54689	8.08215	8.45121	8.30834	8.27146	10.4778	10.4798	9.73978	8.64386	9.51767	9.8009	9.52943	9.75989	10.1215	9.98157	8.30378	9.72622	9.01402	10.4778	10.4798	9.97298	9.45121	9.57743	8.2854	9.5157	9.47168	9.18735	9.33539	8.37504	9.31288	9.28309	8.88264	9.99577	9.19229	9.56033	8.91289	8.81057	9.30606	8.86419	8.48784	8.47978	10.2033	8.75154	9.07414
ENSG00000196757 : ZNF700	5.12928	5.04439	5.08746	4.90689	5.04439	4.80735	4.85798	5	5.04439	5.45943	6.84549	6.44294	5.67243	5.93074	5.42626	6.35755	6.18982	6.37504	6.22882	5.45943	6.02237	4.80735	5.61471	6.2854	5.83289	6.2854	6.08746	5.70044	5.72792	5.75489	5.83289	5.80735	5.80735	4.64386	4.39232	6.14975	6.12928	6.58496	5.58496	5.2854	6.62936	4.75489	3.32193	6.14975	5.42626	4.64386	5.32193	5.52356	6.04439
ENSG00000173933 : RBM4	6.06609	6.58496	6.2854	6.22882	5.88264	5.04439	5.61471	6.37504	6.84549	6.39232	7.01123	6.55459	6.14975	5.97728	6.62936	6.40939	7.02237	6.62936	6.32193	6.10852	6.20945	7.08746	6.56986	6.72792	4.24793	7.18982	6.49185	6.14975	6.45943	7.57743	7.27612	6.67243	6.33985	6.24793	6.6865	6.64386	6.35755	5.39232	6.08746	6.50779	5.88264	5.70044	6.30378	6.12928	5.80735	7.15987	6.67243	6.55459	6.78136
ENSG00000183696 : UPP1	5.83289	5.72792	7.01123	6.71425	6.50779	5.35755	5.39232	5.64386	5.64386	5.39232	4.75489	5.39232	5.70044	5	5.78136	4.70044	5.83289	5.35755	5.20945	5.90689	5.70044	5.32193	5.39232	5.61471	6.32193	5.75489	6.14975	4.9542	5.9542	5.93074	5.93074	5.32193	4.75489	5.75489	6.14975	4.90689	7.29462	5.72792	6.26679	5.70044	5.9542	6.18982	6.70044	5.97728	5.55459	5.12928	5.78136	6	5.49185
ENSG00000168961 : LGALS9	5.88264	5.9542	5.55459	5.75489	5.70044	6.26679	5.72792	5.9542	6.2854	5.78136	5.58496	7.15987	7.21917	5.70044	6.16993	5.9542	6.18982	6.70044	5.61471	6.18982	5.70044	6.10852	6.37504	5.61471	7.77479	6.59991	7.15987	5.9542	5.49185	5.72792	5.67243	5.78136	6.12928	6.76818	6.04439	6.35755	6.02237	7.57743	6.79442	5.58496	7.19967	7.45943	5.55459	5.67243	6.44294	6.12928	6.44294	6.45943	6.97728
ENSG00000160326 : SLC2A6	4.80735	5.12928	5.42626	5.52356	5.04439	4.80735	5.32193	5.49185	5.42626	5.12928	4.85798	5.61471	6.45943	6.18982	5.24793	5.32193	6.2854	5.45943	4.85798	5.20945	6.08746	5.58496	5.24793	5.85798	7.20945	5.49185	6.94251	5.39232	4.90689	5.08746	7.02237	5.35755	6.45943	5.32193	5.93074	4.75489	6.6865	6.40939	4.70044	6	6.82018	5.78136	4.75489	5.24793	5.55459	5.20945	5.42626	6.22882	5.97728
ENSG00000143401 : ANP32E	7.87036	8.08746	9.03617	8.84549	9.03342	8.11894	8.29002	8.61839	8.55459	8.46352	9.61287	8.59619	9.44708	9.87191	8.96867	9.57365	9.39017	8.81057	9.94837	9.19967	9.10591	8.29002	8.05528	8.86109	9.10852	9.11894	9.11114	9.90689	9.20701	10.128	9.54496	9.00843	10.1331	8.89785	9.79279	9.40301	9.76155	8.91886	9.46352	9.45327	10.6821	9.11894	9.58684	8.99718	8.89482	8.53138	9.24317	8.46761	9.00562
ENSG00000128604 : IRF5	5.64386	5.39232	5.49185	5.39232	5.16993	5.80735	5.64386	5.16993	5.32193	4.85798	4.9542	6	6	5.55459	6.30378	6.42626	5.70044	5.45943	4.90689	6.02237	5.85798	5.32193	5.08746	5.97728	5.16993	5.08746	6.12928	6.06609	6.18982	5.93074	6.78136	6.32193	5	6.64386	5.75489	4.9542	6.24793	6.30378	5.75489	5.32193	6.56986	6.12928	5.64386	6.71425	5.04439	6.16993	6.14975	6.33985	6.40939
ENSG00000168522 : FNTA	9.4818	9.43463	9.54689	9.40088	9.50581	9.11634	9.14211	9.37069	9.19229	9.52356	10.098	10.0808	10.0674	10.4429	9.5157	10.7202	9.63844	8.8392	9.91588	11.2318	9.96	10.3619	9.36632	9.47168	9.06609	9.71768	9.11114	8.91588	9.67948	9.75154	9.55267	10.0967	9.76653	9.21675	9.56986	9.80574	11.0821	8.49185	9.90238	9.40301	9.80896	9.22882	10.2515	8.75822	8.84549	9.70044	10.0755	9.37721	9.00282
ENSG00000176915 : ANKLE2	5.32193	5.97728	6.42626	6.18982	5.90689	5.78136	5.58496	5.58496	5.61471	5.52356	6.88264	6.88264	6.24793	7.55459	6.12928	6.53916	6.96578	6.71425	7.09803	7.59991	6.47573	7.40939	5.83289	5.32193	7.14975	5.72792	5.52356	5.61471	5.9542	7.20945	6.71425	5.75489	7.53138	6.18982	6.39232	6.30378	6.40939	6.79442	6.08746	6.45943	6.83289	6.79442	6.79442	5.85798	5.52356	5.72792	5.55459	5.12928	5.16993
ENSG00000141298 : SSH2	6.02237	6.12928	5.67243	5.83289	5.72792	5.83289	5.97728	5.72792	5.80735	5.75489	7.37504	7.35755	6.74147	7.54689	6.94251	6.75489	6.9542	7.09803	7.24793	6.71425	5.93074	7.08746	6.53916	7.32193	7.04439	6.40939	6.98868	6.45943	6.06609	8.57365	7.22882	6.96578	7.05528	6.45943	6.62936	6.37504	7.73471	7.73471	6.56986	7.43463	7.80735	7.16993	6.47573	6.04439	6.50779	6.24793	6.37504	6.49185	6.53916
ENSG00000185127 : C6orf120	8.17991	8.48382	8.45943	8.52356	8.90689	8.32193	8.26209	8.2854	8.27146	8.77149	7.07682	8.73471	7.17991	8.40514	7.94837	7.69349	8.55842	8.2384	8.59619	8.9542	8.44708	6.32193	8.32193	6.35755	8.6865	8.17991	7.14975	7.22882	7.89482	7.64386	7.45943	8.60733	7.33092	7.3837	7.43463	9.21917	8.0607	7.17991	7.62205	8.12928	8.59991	7.3837	7.59246	9.53722	8.37504	8.27146	7.63662	7.77479	8.31741
ENSG00000131373 : HACL1	8.76818	9.06609	9.02791	8.93958	9.15228	8.46761	8.31288	8.8392	8.633	9.29921	7.56224	7.50779	8.46352	8.19476	9.21917	8.36632	8.03342	8.7879	7.48382	8.55842	8.19476	9.23362	9.34873	7.66534	8.03342	8.57743	8.10852	7.98299	8.56605	9.04712	8.01681	8.77479	7.92481	8.2384	9.43045	9.59805	8.04439	7.50779	9.21917	7.77479	7.67243	8.29002	8.10329	9.48583	9.19476	9.12928	8.37069	8.37504	8.84549
ENSG00000141232 : TOB1	10.9001	10.2046	10.7271	10.4909	11.0674	11.3669	11.1	9.59991	9.59991	10.2515	10.403	9.22882	9.55075	10.3365	9.64205	9.81218	9.07414	10.3465	10.0389	10.5362	11.0161	10.0553	10.1649	10.1536	10.0954	10.3219	9.81057	9.8857	11.7574	9.99859	11.8486	10.0014	9.7364	10.1599	9.91439	10.374	9.81858	10.4491	10.4828	11.0091	11.3674	9.90388	10.1459	10.585	10.4221	10.3443	11.1415	10.0808	10.0861
ENSG00000136628 : EPRS	7.75489	7.49985	7.97154	8.02791	8.14466	7.85175	7.40939	8.00562	7.82655	7.9542	9.13699	8.53138	8.91886	9.32867	8.81057	8.51964	9.04985	8.9629	8.99435	9.65642	8.30378	9.03892	8.81057	9.66356	9.64205	8.30834	9.59619	9.39017	8.38802	8.0607	9.93074	9.2503	8.90388	9.04439	8.56224	9.10066	8.96	9.33762	9.35094	9.49586	9.62936	9.73471	9.72622	7.94837	8.49985	7.7879	9.67066	8.90689	8.633
ENSG00000227124 : ZNF717	5.58496	6.53916	5.93074	6.02237	5.85798	5.97728	5.9542	5.80735	5.45943	6.08746	6.59991	5.93074	6.72792	7.05528	5.75489	5.85798	6.22882	6.12928	6.24793	6	6.06609	6.76818	5.42626	6.37504	4	5.42626	5.08746	6.79442	5.72792	6.24793	5	5.61471	6.10852	5.83289	6.50779	6.85798	5.70044	4.70044	5.9542	4.90689	6.50779	5.35755	6.18982	6.26679	6.49185	6.33985	4.24793	5.42626	5.90689
ENSG00000172340 : SUCLG2	10.8074	11.2009	10.9965	10.5981	10.7108	10.7574	10.6519	10.5746	10.5575	10.8549	9.35315	8.9629	9.37069	8.99152	9.82337	9.61471	8.94544	10.9226	9.5411	10.3049	11.0341	11.2958	10.0251	9.95565	9.78136	10.4635	10.242	10.4284	9.76321	9.99294	9.39232	10.1189	8.40514	9.70217	9.27612	9.58308	10.3117	9.61655	9.84549	10.421	9.89178	9.59619	9.70044	10.7347	10.7944	11.043	10.151	10.8281	10.3652
ENSG00000026297 : RNASET2	8.92778	8.6865	8.81378	8.49985	9.24079	9.10066	8.81057	9.18239	8.58496	9.46964	8.6865	9.25503	9.09011	8.91289	9.23122	9.03342	9.77149	9.77808	9.31967	9.81378	9.41996	8.18982	9.65821	7.74819	8.78136	9.14466	9.40727	9.40727	8.62571	8.76818	9.02237	9.20457	10.3038	9.26209	8.89785	9.90087	9.52748	9.66356	9.92778	9.36632	10.5459	9.53528	9.80896	9.78627	9.33316	8.49185	9.11634	8.34873	9.41574
ENSG00000177410 : ZFAS1	9.1267	8.98299	9.16491	8.99435	9.03892	9.02791	9.07414	9.2738	9.03617	9.17742	11.0417	10.445	9.04985	10.3554	9.87805	10.4388	10.3531	9.60918	10.007	9.49386	8.63662	10.2527	8.89785	8.12412	9.48985	9.16491	9.07682	9.0607	8.63662	8.03342	8.75489	8.98014	9.77808	9.62388	9.8392	8.49185	9.02237	10.3498	9.52748	9.14975	8.75822	9.59991	9.26679	9.39017	9.66	8.87958	8.98014	9.11894	9.19476
ENSG00000085719 : CPNE3	9.91886	10.0553	9.78136	9.58684	9.94398	9.96	9.76487	9.77643	9.67066	10.1111	9.96867	9.3015	9.78953	9.73471	10.8439	10.7237	10.1241	10.6883	10.1072	11.1098	10.218	10.6804	10.1523	9.77149	10.2726	9.90539	10.6883	10.4242	10.1085	9.82655	9.97298	9.97298	9.80574	10.3354	11.3387	10.0782	9.99859	10.623	9.79116	9.72451	10.3696	10.8986	10.42	10.3977	11.1478	10.1267	10.5651	9.62936	9.93369
ENSG00000133114 : GPALPP1	6.22882	6.72792	6.89482	6.2854	6.39232	5.72792	6.06609	6.33985	6.30378	6.50779	7.09803	6.53916	7.76155	7.40088	7.01123	6	7.12928	7.05528	6.6865	7.12928	6.49185	6.75489	6.88264	5.42626	6.44294	6.62936	6.22882	7.80735	6.14975	7.76818	5.32193	6.89482	6.37504	6.56986	7.21917	7.20945	6.33985	6.44294	6.80735	7.33985	5.93074	5.9542	7.50779	6.08746	6.56986	6.80735	6.33985	6.56986	6.53916
ENSG00000135316 : SYNCRIP	8.40514	8.633	9.74651	9.75656	9.92333	8.59991	8.48784	9.03892	9.01959	8.85175	9.01123	7.94251	8.54689	9.64566	8.15482	8.74483	9.13186	8.66178	9.15228	8.33539	9.02791	7.49985	7.96578	6.90689	8.12928	7.99435	7.60733	7.71425	7.63662	8.06609	9.41151	7.54689	9.20701	7.80735	7.56224	8.73132	7.85175	7.43463	7.96578	8.73132	9.03342	8.47978	8.62205	9.13699	8.24793	8.49985	8.09276	7.33092	7.47573
ENSG00000080839 : RBL1	3.16993	3.32193	3.45943	3.16993	3.32193	3.32193	3.32193	3	3.32193	3.45943	4.52356	4.39232	4.08746	4	4.08746	3.70044	4.39232	3.58496	4.58496	4.16993	4.08746	4.24793	3.32193	4.39232	3.80735	3.45943	3.70044	3.45943	4.85798	5.24793	5.49185	3.16993	4.52356	3.90689	4.08746	4.08746	4.39232	5.2854	4.08746	4.80735	6.2854	3.90689	4.24793	3.70044	3.90689	3.45943	3.45943	3.32193	3.32193
ENSG00000146247 : PHIP	7.49185	7.43463	7.74147	7.50779	7.46761	7.29462	7.21917	7.60733	7.52356	7.44294	9.26209	8.65464	8.08746	9.19229	8.38802	8.89785	9.38802	8.91588	8.98299	8.52356	8.31288	9.35535	7.50779	7.88874	8.50779	8.06609	7.8009	7.7211	7.59991	8.82018	8.70736	7.97154	9.3015	7.61471	7.22882	8.89482	8.0607	8.53528	7.96	8.44708	9.88722	7.93074	8.57365	8.21432	7.80735	7.72792	9.00843	7.62205	8
ENSG00000168906 : MAT2A	8.21917	8.36194	9.13699	8.92778	9.1472	8.27612	8.09803	8.224	8.02791	8.9542	9.86882	9.78953	9.11634	8.36194	9.62205	9.56224	9.36194	9.40939	9.58684	8.65464	9.72281	9.61471	8.35315	9.99718	7.85175	8.52748	8.57743	8.9571	8.77808	9.53916	9.73302	8.97728	8.65464	8.11894	8.69349	9.13699	8.81378	8.3443	9.39232	9.20457	9.71425	8.66178	9.73471	9.11634	8.64746	7.64386	8.88874	9.00562	8.46761
ENSG00000155561 : NUP205	5.58496	5.9542	6.22882	6.35755	6.06609	5.58496	5.80735	5.67243	5.78136	5.78136	7.02237	7.10852	7.16993	7.74819	7.18982	7.57743	7.44294	6.75489	7.16993	7.66534	7.15987	7.01123	7.16993	6.02237	6.94251	6.78136	6.59991	6.89482	7.04439	7.62205	7.82655	6.79442	7.40939	7.05528	6.9542	7.33092	7.16993	7.16993	7.83289	7.25739	8.01681	7.59991	7.22882	6.98868	6.74147	6.35755	6.67243	5.9542	6.30378
ENSG00000166037 : CEP57	8.43879	8.87344	8.50383	8.42626	8.60363	9.03617	8.73471	8.18488	7.96	8.37938	9.0954	9.08481	7.41785	8.37504	8.91886	9.02514	9.10066	9.15482	9.24079	8.85175	9.43254	8.71768	8.66888	9.783	8.11894	8.03342	8.45121	9.74819	7.67948	8.8857	9.89026	9.1472	7.09803	8.64386	7.93074	9.39232	7.91289	7.79442	8.28077	8.50779	9.53333	7.84549	8.35315	9.41996	8.93958	7.91289	9.20945	8.08215	8.19476
ENSG00000141503 : MINK1	7.62936	7.33985	7.47573	7.7211	7.17991	7.70736	7.65105	8.04985	7.57743	7.43463	9.53138	9.58871	7.72792	8.96578	7.49985	8.81698	8.90087	7.77479	9.12153	8.92778	7.35755	9.54303	8.12928	9.21432	8.98584	8.36632	7.93664	7.66534	7.17991	7.87652	7.93074	8.78463	8.5157	7.94251	7.98868	7.27612	8.3443	7.91289	7.90087	7.45121	8.75822	8.13443	8.0607	8.25267	8.33539	7.99435	8.21432	8.49185	9.05528
ENSG00000123416 : TUBA1B	10.2656	10.4062	10.6348	10.4767	10.5584	10.1072	10.0741	10.6294	10.5575	10.6804	11.5324	11.9773	11.6948	12.1206	12.0399	11.7245	12.1855	11.7649	11.6344	12.2738	11.2958	12.0895	11.4853	11.3049	10.9986	11.4242	12.0984	10.851	11.7814	12.514	11.4742	11.2497	11.6389	12.0858	12.5722	11.9352	11.8568	12.1564	12.6593	11.969	12.5833	12.3551	11.7736	10.796	11.1605	10.4919	11.4057	11.2952	11.3971
ENSG00000104517 : UBR5	7.52356	7.49985	7.30378	7.02237	7.83289	7.42626	7.34873	7.40939	7.21917	7.62936	7.70044	7.88874	7.5157	8.42626	9.17742	8.57743	8.34873	8.59991	8.18488	8.79116	7.53138	9.46557	7.64386	7.90087	8.48382	7.8392	8.56986	8.35315	8.21917	7.8009	8.28077	8.32193	8.02791	7.79442	9.3015	8.39232	8.37504	9.7879	7.61471	7.65105	8.14466	8.7879	7.58496	8.2384	8.89178	7.77479	8.77479	7.47573	7.8009
ENSG00000020633 : RUNX3	4.90689	4.45943	5.2854	4.75489	4.70044	5.32193	5.32193	4.64386	4.9542	4.80735	4.58496	5.32193	5.45943	4.52356	4.58496	4.39232	4.90689	5.88264	4.08746	4.64386	4.58496	5.24793	4.9542	4.64386	4.75489	5.08746	5.55459	4.16993	4.24793	4.24793	4.32193	4.85798	5.49185	5	4.64386	4.75489	4.45943	5.24793	4.70044	4.24793	7.09803	5.32193	4.24793	5.08746	5.20945	4.80735	4.64386	4.58496	5.12928
ENSG00000010404 : IDS	8.20457	8.3837	8.70736	8.70736	8.65821	8.13443	8.25267	8.56986	8.47573	8.12928	7.13955	9.02791	7.91886	6.82018	7.88264	7.34873	7.62936	8.15482	6.76818	7.8392	8.53138	7.36632	8.36632	7.63662	7.40939	8.09803	8.45121	8.21917	9.73132	7.77479	8.58496	7.55459	7.93074	7.87652	7.62205	8.00562	9.66534	8.21917	7.72792	8.7211	8.64024	8.45943	8.57365	7.61471	8.38802	8.49586	8.07146	9.50383	9.18735
ENSG00000278677 : HIST1H2AM	3.90689	4.32193	4.16993	4.16993	4.08746	4.24793	3.90689	4.16993	4.16993	4.16993	4.32193	4.39232	4.24793	5.04439	4.16993	4.08746	3.90689	4.08746	4.64386	3.90689	4.39232	4	4.32193	4.9542	3.90689	4.39232	4.32193	5.42626	6.56986	4	5.04439	4.75489	6.32193	4.08746	4.80735	4.52356	4.24793	4.24793	4.90689	4.32193	5.24793	3.90689	4.24793	4.45943	3.90689	4.08746	4.52356	4.08746	4.16993
ENSG00000178764 : ZHX2	7.87036	7.72792	8.82972	8.78463	8.94251	7.76155	7.70044	8.19967	7.97154	7.87652	8.89785	8.47978	8.40088	8.84862	9.05257	8.30378	9.89936	8.47168	9.55267	8.34873	8.16491	9.67243	7.83289	8.60733	8.29462	8.18488	8.54689	8.98299	8.74819	8.47168	8.48784	8.49985	8.80735	8.44294	9.45121	9.29002	9.86573	8.45533	8.62205	7.27612	7.84549	8.74819	8.72451	8.3443	8.90087	7.9542	9.04985	7.96578	8.74147
ENSG00000126458 : RRAS	6.59991	6.44294	6.64386	6.30378	6.2854	6.35755	6.20945	6.71425	6.59991	6.40939	6.2854	7.90689	6.67243	6.10852	6.79442	6.14975	6.52356	6.65821	5.67243	7.16993	7.60733	6.59991	6.67243	6.24793	6.53916	7.46761	7.39232	6.40939	6.56986	7.15987	5.97728	6.45943	6.06609	7.35755	7.40939	7.10852	6.80735	6.94251	8.20457	6.74147	7.13955	7.5157	6.12928	5.75489	7.40939	6.72792	6.74147	7.34873	7.37504
ENSG00000152457 : DCLRE1C	4.64386	4.39232	4.70044	4.75489	4.64386	4.9542	4.39232	4.58496	4.32193	4.75489	6.2854	5.55459	5.55459	6.06609	5.88264	5.90689	6.22882	5.52356	5.42626	6.40939	5.97728	5.67243	5.2854	6.02237	5.24793	5.20945	4.9542	5.49185	5.85798	6.2854	6.04439	5.12928	6.2854	4.9542	5.78136	6.45943	5.64386	5.55459	5.45943	6.94251	7.49985	6	6.18982	5.35755	5.45943	4.80735	4.90689	5.20945	5.20945
ENSG00000101017 : CD40	7.24793	7.18982	6.6865	6.90689	7.04439	7.47573	7.35755	7.58496	7.2854	7.53916	6.20945	6.14975	6.55459	5.83289	7.02237	5.88264	6.71425	6.39232	6.14975	6.35755	7.53138	6.75489	7.87036	7.15987	5.90689	7.07682	6.79442	7.53138	7.69349	6.89482	6.94251	6.45943	7.3837	7.74147	7.61471	6.59991	6.64386	5.97728	7.16993	7.62936	8.3837	7.35755	7.65105	6.85798	6.70044	6.18982	6.52356	7.22882	7.02237
ENSG00000183864 : TOB2	7.40939	7.60733	8.73132	8.42206	8.64024	7.96578	7.7211	6.72792	6.74147	6.85798	8.89785	8.32643	7.96578	7.65821	7.55459	7.79442	8.07146	8.04985	8.62571	8.00562	7.48382	7.47573	7.10852	8.20945	8.73471	7.67948	7.13955	7.52356	7.64386	8.43463	9.71939	7.12928	7.49185	7.34873	6.6865	8.43879	8.69697	8.12412	7.49185	7.40939	8.50383	7.34873	6.96578	8.32193	7.89482	7.30378	7.86419	7.62205	7.08746
ENSG00000135596 : MICAL1	5.20945	5.42626	5.52356	5.2854	5.45943	5.32193	5.45943	5.39232	5.16993	5.12928	5.70044	6.70044	6.10852	5.04439	6.02237	6.06609	5.78136	6.12928	5.12928	5.64386	5.55459	6.08746	5.83289	5.2854	5.45943	6.10852	7.16993	5.55459	5.32193	5.78136	5.90689	5.93074	6.47573	6.20945	5.20945	5.04439	6.53916	6	6.35755	5.24793	6.98868	6.72792	5.04439	5.67243	5.83289	5.2854	5.64386	6.2854	6.33985
ENSG00000182004 : SNRPE	9.37504	9.48784	9.89936	9.60363	10.0848	9.67419	9.34207	9.58871	9.25503	9.85487	11.2378	10.9801	11.4828	11.568	10.8281	11.1105	11.3815	10.9614	10.8564	11.1046	10.0888	10.8549	10.1267	10.1762	10.9851	10.388	10.5147	11.0403	10.4878	10.1762	11.3647	10.7389	10.5314	10.4231	10.2119	11.242	10.275	11.4903	11.1643	11.265	10.7895	11.0532	10.9894	10.1749	10.1687	9.63844	10.7339	9.59059	10.3597
ENSG00000138606 : SHF	6.64386	6.52356	6.45943	6.2854	5.97728	6.89482	6.61471	6.76818	6.04439	6.14975	5.55459	5.16993	5.72792	5.70044	5.85798	5.64386	5.49185	5.32193	6.67243	5.58496	5.67243	5.32193	4.90689	5.12928	4.90689	5.55459	5.16993	5.61471	5.39232	5.45943	5.08746	5	6.18982	6.56986	4.9542	5.9542	5.45943	5.55459	4.80735	5.35755	5	5.12928	5.72792	6.18982	5.49185	6.70044	5.45943	5.90689	5.75489
ENSG00000214063 : TSPAN4	7.84549	7.34873	7.65105	7.75489	7.41785	7.78136	7.70044	7.94837	7.85798	7.82655	7.21917	7.89482	7.85798	8.64386	8.18488	7.34873	9.15735	8.90388	8.71081	7.2384	7.37504	8.05528	8.74147	7.94837	7.2854	8.224	8.09276	7.50779	7.48382	7.10852	7.93074	7.11894	6.94251	7.6865	8.54689	8.26679	8.74819	9.31061	7.24793	7.62936	8.40088	9.00282	8.27612	7.04439	8.25739	7.34873	8.02237	8.47168	8.61102
ENSG00000196576 : PLXNB2	8.54689	8.79766	8.71425	8.74483	8.90989	8.84549	8.91886	8.98014	8.33539	8.43045	9.32643	9.62571	8.91289	8.3837	8.83289	9.3015	9.13699	8.08746	9.2854	8.77149	6.37504	8.6865	8.89785	10.9958	9.36851	9.38154	9.03892	9.07146	9.61102	9.44915	8.61839	8.5157	7.04439	8.71425	8.76818	8.40514	9.76818	9.46964	7.7879	8.84235	8.27612	9.0954	9.26209	9.16742	8.88264	9.40727	9.02237	9.04166	9.67243
ENSG00000221978 : CCNL2	9.14211	8.7211	8.53528	8.44708	8.82972	8.02791	7.98299	9.20457	9.03342	8.93958	9.14466	9.27845	8.01681	8.20945	9.17493	9.56224	8.31741	8.73132	8.85175	7.74819	7.33092	9.84078	8.22882	8.82655	9.3837	9.19476	8.45121	9.68299	9.24793	9.34651	8.33092	9.72792	9.00562	8.96578	8.89178	9.12928	9.18488	8.35315	8.26209	9.09011	9.37504	8.52748	7.96578	8.92481	7.98299	9.14466	9.29002	8.80735	9.60548
ENSG00000124422 : USP22	7.76155	8.62205	8.50779	8.19967	8.37938	8.55842	8.50779	8.40088	8	7.33092	10.014	9.25739	9.77643	10.0265	9.03067	9.33092	8.97441	9.60177	9.64566	9.6865	8.35755	9.81218	9	8.72792	9.66711	8.97728	8.81378	8.18982	7.88264	9.11894	9.3015	9.74819	8.97441	9.47371	9.03892	9.53916	8.10329	8.93074	8.87652	8.03342	8.12412	9.62936	9.0607	8.51175	8.51175	8.76155	8.13443	8.99718	8.70736
ENSG00000157212 : PAXIP1	6.37504	6.2854	7.02237	6.79442	7.09803	5.9542	5.97728	6.24793	6.33985	6.61471	7.91289	7.49185	7.34873	8.10329	7.31288	7.9542	7.47573	8.06609	7.91289	7.91289	6.87036	7.01123	7.24793	7.03342	7.29462	7.18982	6.87036	6.91886	7.26679	7.66534	8.26679	7.40939	7.03342	6.94251	6.06609	7.87652	7.29462	7.04439	7.32193	7.12928	8.21917	7.24793	7.35755	7.02237	7.22882	6.79442	7.27612	6.40939	6.76818
ENSG00000213413 : PVRIG	5.08746	5.08746	4.90689	5.32193	5	5.49185	5.04439	5.2854	5.32193	5.35755	5.04439	5.49185	5.52356	4.39232	4.9542	5.16993	4.85798	5.78136	4.75489	4.9542	4.70044	4.85798	5.16993	4.75489	4.39232	5.52356	5.72792	4.39232	5.08746	4.64386	5	5.08746	5.2854	5.08746	4.45943	5.24793	4.80735	5.12928	4.75489	4.75489	6.85798	5.72792	4.85798	5.12928	5.08746	4.58496	4.90689	4.80735	5.20945
ENSG00000087008 : ACOX3	7.58496	7.78136	7.57743	7.63662	7.49985	6.88264	7.10852	7.22882	7.2854	7.50779	6.08746	6.52356	6.40939	5.58496	6.50779	6.67243	6.76818	6.33985	7.54689	6.71425	7.50779	7.17991	6.79442	7.85798	7.19967	6.32193	6.72792	6.59991	6.49185	7.79442	5.32193	6.72792	6.42626	7.62936	5.64386	7.12928	6.33985	6.06609	6.42626	6.47573	6.26679	6.6865	6.33985	6.33985	7.3837	7.70736	6.78136	7.33985	7.11894
ENSG00000206120 : EGFEM1P	3	3	3	3	3	2.80735	3.16993	2.80735	3.45943	3	2.80735	3	3	3.16993	3	2.80735	5.64386	3.45943	2.80735	2.80735	4.39232	3.32193	3.32193	4.39232	3.16993	3.16993	3.70044	2.80735	3	2.80735	5.04439	3.32193	3	2.80735	4.32193	2.80735	3.16993	2.80735	2.80735	3.16993	3	3.58496	3	3	2.80735	3	3	4.39232	2.80735
ENSG00000168116 : KIAA1586	4.58496	4.39232	5.04439	4.9542	4.70044	4.39232	4.64386	4.58496	4.64386	4.45943	6.45943	4.80735	6.08746	5.42626	5.52356	4.85798	5.42626	4.80735	5.55459	4.75489	5.12928	4.70044	4.58496	4.64386	5.16993	5	4.90689	6.22882	5.52356	4.90689	5.55459	4.85798	6.02237	4.9542	3.90689	5.52356	4.70044	5.78136	4.85798	6.67243	6.18982	4.90689	4.9542	4.90689	4.80735	4.75489	4.52356	4.52356	4.39232
ENSG00000153391 : INO80C	7.2854	7.08746	7.12928	6.96578	7.22882	6.80735	6.94251	7.06609	7	7.41785	6.67243	7.39232	7.57743	7.82018	7.24793	7.09803	7.76155	7.55459	6.55459	7.47573	8.76487	8.24793	7.21917	6.70044	7.80735	7.15987	7.15987	7.08746	7.43463	7.44294	7.76818	7.15987	7.49985	7.18982	8.44708	7.63662	6.87036	7.48382	8.47978	8.03892	8.633	7.85175	8.13955	6.84549	7.85798	7.6865	6.84549	7.08746	7.19967
ENSG00000173276 : ZBTB21	8.47168	8.05528	8.59991	8.63662	8.19967	8.67243	8.24317	9.07146	8.53916	7.52356	7.44294	8.19476	7.49985	7.42626	7.37504	7.92481	7.56986	7.62205	7.74147	7.88874	6.9542	6.50779	7.56986	7.89482	8.76487	7.39232	8.24317	6.93074	7.56986	8.02237	8.86728	6.35755	7.45943	7.55459	8.17991	8.30834	7.94251	8.29002	7.5157	7.99435	9.57365	8.47978	8.26209	6.78136	7.41785	8.15987	7.98868	8.24793	7.39232
ENSG00000111731 : C2CD5	7.60733	7.64386	7.73471	7.36632	7.66534	7.44294	7.5157	7.08746	6.75489	7.62205	8.89785	8.15482	8.51964	9.17493	7.59991	8.59991	9.1472	7.2384	8.31741	8.2854	8.14466	8.03342	7.37504	8.49985	9.61839	7.97728	7.92481	7.45121	7.52356	6.97728	8.57365	7.66534	8.91289	7.22882	6.40939	8.27146	8.50779	8.03342	6.84549	8.53528	9.49185	8.03342	7.42626	7.63662	7.66534	7.54689	7.56986	7.88264	7.88874
ENSG00000145332 : KLHL8	7.74147	8.28077	7.98868	8.02791	8.10329	7.72792	7.70044	7.84549	7.61471	7.87036	6.97728	6.71425	6.49185	6.50779	6.20945	7.14975	6.12928	7.57743	7.8392	6.40939	7.75489	8.07682	8.33985	8.29002	7.74147	7.6865	7.76818	7.94837	8.29921	8.47573	7.59246	6.93074	7.24793	7.09803	7.05528	7.8392	8.52748	7.75489	7.40939	8.66534	7.80735	7.11894	7.20945	7.70736	8.14466	8.98584	7.18982	7.52356	7.57743
ENSG00000211455 : STK38L	7.03342	7.29462	7.11894	7.05528	7.07682	6.70044	6.70044	6.83289	6.88264	7.13955	7.85798	8.12928	7	7.21917	6.59991	7.25739	7.50779	6.70044	7.10852	7.02237	7.16993	6.70044	7	6.04439	7.30378	7.35755	7.40939	6.04439	6.32193	6.91886	6.91886	6.6865	7.3837	7.02237	5.58496	6.24793	7.19967	6.96578	5.9542	5.64386	6.79442	7.26679	6	6.79442	7.46761	7.69349	6.59991	7.20945	7.02237
ENSG00000122224 : LY9	5	4.08746	5.04439	4.64386	4.16993	5	5.08746	4.80735	4.64386	4.45943	4.64386	4.32193	5.16993	4.90689	4.80735	4.39232	4.45943	4.70044	4.58496	4.9542	4.64386	5.04439	4.75489	4.80735	4.52356	5.35755	5.16993	4.32193	4.80735	4.32193	4.80735	5.08746	6.14975	4.70044	4.58496	4.70044	4.45943	4.64386	4.58496	4.64386	6.40939	4.70044	4.24793	4.85798	4.80735	5.08746	4.45943	4.80735	4.45943
ENSG00000183726 : TMEM50A	8.76155	8.56224	8.49586	8.19476	8.62205	8.29002	8.20457	8.23362	8.02791	8.68299	8.52356	9.56415	8.64386	8.30834	9.47371	9.1267	9.1267	9.17493	8.12412	9.37069	8.9571	9.34873	8.9542	8.29002	9.2738	9.15735	9.00282	9.633	8.96	9.26209	8.91588	9.33092	8.73471	9.3015	9.25503	9.34651	9.74147	10.1046	9.59619	9.48382	10.1396	10.236	8.41363	8.93369	9.62388	8.41785	8.85798	9.01681	9.50383
ENSG00000230124 : ACBD6	6.58496	6.61471	6.50779	6.55459	6.50779	6.65821	6.53916	6.39232	6.30378	6.44294	7.94251	7.11894	8.13443	8.29002	7.07682	8.19967	7.56986	6.59991	8.37938	8	7.03342	6.10852	7.03342	7.65105	8.09803	7.15987	7.59246	7.15987	7.58496	7.36632	8.42206	7.08746	7.35755	6.88264	7.25739	7.69349	7.49185	8.20457	7.48382	7.91289	8.09276	8.06609	8.16993	7.54689	7	6.80735	7.60733	6.71425	6.97728
ENSG00000106610 : STAG3L4	6.02237	6.30378	5.83289	5.61471	5.55459	5.9542	6	5.97728	6.2854	6.35755	6.20945	6.2854	6.59991	6.85798	6.61471	6.78136	6.62936	5.85798	6.45943	6.80735	5.42626	5.67243	6.14975	4.64386	6.24793	6.08746	5.52356	5.04439	5.67243	5.35755	6.18982	6.49185	5.49185	6.55459	6.47573	6	5.55459	5.70044	5.24793	6.32193	6.64386	6.02237	5.45943	5.85798	5.9542	5.24793	6.22882	5.35755	5.45943
ENSG00000103657 : HERC1	7.53916	7.84549	7.56986	7.73471	7.88874	7.56224	7.75489	8.05528	8.08215	7.76818	7.70044	8.06609	7.90689	7.46761	7.79442	8.04439	7.61471	8.41785	7.6865	7.7211	7.43463	8.81698	8.22882	7.75489	8.27146	8.44294	8.08746	8.95128	8.50779	9.71939	8.7211	7.78136	7.77479	7.56986	7.6865	8.30834	8.13955	8.31741	7.36632	7.96	8.18982	7.5157	8.40088	8.61102	7.72792	10.1749	7.27612	7.37504	8.42626
ENSG00000067066 : SP100	8.29002	8.10329	8.12412	7.82655	7.99435	7.62936	7.7879	8.15987	8.02791	8.2384	5.70044	7.3837	8.24793	6.49185	8.12928	8.19967	7.62205	8.11374	7.75489	7.30378	8.83605	7.67243	7.53916	7.86419	8.02791	8.16491	7.93664	9.3015	6.94251	7.52356	7.76155	7.8009	8.20945	8.12928	7.70736	8.76155	8.82655	7.59991	7.97728	7.2854	8.47978	7.96	8.39232	7.07682	8.71768	8.07682	8.45943	7.2854	8.3837
ENSG00000106399 : RPA3	8.7879	8.67243	9.13699	8.84862	9.31741	8.97154	8.92184	8.7211	8.45121	8.93664	7.12928	7.36632	8.35315	8.84235	9.29921	8.92481	8.38802	8.34873	7.97154	8.56986	9.13443	8.98299	9.06609	8.52356	8.98299	8.86419	7.76818	8.43045	10.0566	8.49185	8.72451	8.60363	8.65105	9.17493	8.99718	10.3253	8.62936	8.56224	9.01959	8.61471	9.09803	8.95128	8.56224	8.47573	8.8392	8.3966	8.64024	8.18982	8.09803
ENSG00000175463 : TBC1D10C	5.9542	6.16993	5.88264	6.26679	5.61471	6.49185	6.56986	6.30378	6.24793	6.08746	5.90689	6.26679	6.65821	5.55459	6.12928	6.04439	6.22882	6.65821	7.12928	5.9542	6.14975	6.12928	6.35755	8.73809	5.70044	6.91886	7.18982	5.67243	5.78136	5.90689	6.02237	6.30378	6.91886	6.20945	5.80735	5.78136	6.16993	6.12928	6.08746	5.75489	7.17991	6.71425	6.04439	6.96578	6	5.97728	6.64386	6.26679	6.42626
ENSG00000113522 : RAD50	7.50779	7.27612	7.24793	6.78136	7.44294	7.12928	7.12928	6.94251	6.75489	7.56986	6.96578	6.90689	6.87036	7.46761	8.08746	7.18982	7.10852	8.31288	7.31288	7.5157	7.50779	7.92481	8.09803	7.76155	8.63662	8.04985	7.83289	7.80735	7.43463	7.14975	7.48382	8.24793	6.78136	8.12928	7.83289	8.53916	6.62936	8.45533	8.29921	8.14466	7.45943	8.42626	8.27612	8.01123	7.90087	7.56986	7.87036	7.05528	7.56224
ENSG00000205542 : TMSB4X	11.8986	11.4944	11.5897	11.5784	11.8368	11.8033	11.5622	12.1331	12.0021	12.2027	12.279	13.1225	12.3443	11.2402	12.2503	12.2845	12.7211	12.6808	11.908	12.6607	11.4661	12.0179	12.5187	11.576	11.6078	12.5316	12.5689	12.8659	11.8146	12.4881	12.2294	12.2264	12.2306	12.1605	11.9061	11.8098	13.0363	12.1901	11.9951	10.599	13.0716	12.8256	11.6004	11.2732	12.334	11.9392	11.7826	12.1459	12.4747
ENSG00000078070 : MCCC1	9.10329	9.24079	8.91886	8.89482	8.86109	9.37069	9.45943	8.67596	8.7879	9.13443	8.21917	6.74147	8.0607	7.94837	9.11374	8.27612	7.75489	8.51175	7.75489	7.70044	8.26209	9.39232	8.42626	8.93369	8.04439	8.52748	8.74147	7.94837	8.02791	8.72792	7.92481	8.85487	7.78136	8.91588	8.69697	8.78136	7.81378	8.61102	8.64746	7.91289	9.21917	9.00562	7.41785	9.22882	9.43254	9.68825	8.37504	8.99718	8.82655
ENSG00000139719 : VPS33A	5.88264	6.71425	6.56986	6.45943	6.14975	6.14975	6.10852	6.32193	6.40939	6.62936	7.62936	7.02237	7.82655	8.10329	7.64386	7.26679	7.24793	7.36632	8.11894	8.43463	7.32193	7.62936	6.75489	6.40939	7.2854	6.58496	6.97728	6.10852	6.93074	6.80735	6.84549	7.09803	8.80413	7.06609	7.70044	8.47573	7.20945	7.10852	7.18982	6.94251	7.41785	6.96578	7.94837	6.84549	6.90689	6.62936	6.85798	6.70044	6.98868
ENSG00000158050 : DUSP2	5.61471	5.2854	5.67243	5.72792	5.75489	6.74147	6.78136	5.58496	5.64386	5.80735	5.2854	5.42626	5.64386	5.04439	5.12928	5.35755	5	5.49185	5.08746	5.20945	5.2854	5	5.08746	5.55459	5.24793	5.39232	6.49185	5.24793	5.08746	5.08746	5.04439	4.85798	5.9542	5.2854	5.70044	5.72792	5.24793	5.88264	5.16993	5	7.39232	5.24793	5	5.2854	5.70044	5.32193	5	5.83289	5.12928
ENSG00000077150 : NFKB2	5.80735	6.12928	5.78136	5.90689	6.04439	6	5.78136	6.35755	5.85798	5.72792	6.16993	7.49985	6.12928	6.24793	6.22882	6.65821	6.10852	6.42626	5.72792	6.08746	6.20945	7.04439	6.59991	5.80735	8.01123	6.52356	7.22882	6.87036	6.04439	5.75489	8.73471	6.39232	7.53916	7.13955	6.72792	6.82018	6.16993	8.35755	6.45943	6.14975	7.47573	6.56986	6.58496	6.62936	6.47573	6.44294	6.84549	6.56986	7.08746
ENSG00000176809 : LRRC37A3	4.45943	4.80735	4.80735	4.64386	4.85798	5	4.75489	4.90689	4.32193	4.70044	4.80735	4.85798	4.70044	4.75489	6.04439	5.24793	4.75489	4.9542	5.45943	5.75489	5.42626	4.90689	4.9542	4.52356	4.90689	4.52356	5.04439	4.45943	6.24793	4.70044	5	4.90689	4.90689	4.75489	5.97728	4.75489	5.93074	5.49185	7.77479	4.64386	4.24793	5.39232	6.37504	5.49185	5.49185	4.9542	5	5	4.85798
ENSG00000162613 : FUBP1	5.9542	6.40939	6.79442	6.61471	6.35755	5.55459	5.24793	6.62936	6.47573	6.39232	7.41785	7.32193	7.07682	7.05528	7.16993	6	6.89482	7	7.18982	6.35755	6.22882	8	5.64386	6.82018	6.40939	6.62936	6.85798	6.44294	7.01123	8.12412	6.78136	6.62936	7.80735	6.64386	6.47573	7.49185	7.58496	7.42626	7.06609	7.5157	7.89482	6.16993	5.80735	6.18982	6.26679	6.24793	6.72792	6.37504	6.76818
ENSG00000168807 : SNTB2	6.35755	6.71425	6.2854	6.30378	6.16993	5.9542	6.02237	6.45943	6.33985	6.6865	7.24793	7.86419	6.44294	6.58496	6.52356	6.64386	6.78136	7.12928	7.82655	7.08746	6.04439	5.88264	6.74147	6.42626	7.21917	7.09803	7.39232	6.74147	6.84549	7.19967	7.32193	5.83289	7.11894	7.27612	6.78136	8.40939	7.46761	6.87036	6.35755	7.37504	7.71425	7.2384	7.26679	6.10852	7.10852	6.74147	6.62936	7.2854	7.14975
ENSG00000142599 : RERE	7.49985	7.42626	7.45121	7.33985	7.49185	7.29462	7.08746	7.47573	7.33092	7.11894	8.20945	8.01123	7.32193	7.75489	7.56224	7.59991	7.6865	7.74819	8.11374	7.40088	6.83289	8.41363	7.46761	6.80735	7.20945	7.63662	7.17991	7.62936	7.11894	7.83289	7.11894	6.97728	7.7879	7.54689	7.56986	7.52356	8.58496	8.23362	7.24793	7.87652	8.44294	7.75489	6.75489	7.21917	7.50779	6.90689	7.50779	7.44294	7.87036
ENSG00000111678 : C12orf57	8.99718	9.31061	9.66356	9.21917	8.98299	9.30378	9.2503	8.7879	8.56986	9.1267	10.2703	9.87652	9.19229	9.36194	9.07682	10.1573	9.82177	9.18735	10.5746	9.17243	9.07682	10.3387	9.73809	9.91139	10.4502	9.96145	10.0768	9.33316	10.9556	10.1548	9.46557	9.99152	9.20945	9.30606	8.65464	9.82496	9.71939	10.9498	8.95128	10.5469	9.90839	9.62753	9.61102	9.39232	9.52748	9.34873	9.3443	9.2854	9.37938
ENSG00000172057 : ORMDL3	9.70908	9.60733	9.52943	9.42626	9.53722	9.64024	9.60918	9.63662	9.39232	9.7364	9.38154	8.77149	10.1724	9.14975	9.31288	9.33762	9.55842	9.36194	9.85487	9.15987	9.67066	9.93221	9.29002	9.91588	8.8009	9.53333	9.19476	10.0458	8.12412	8.63662	8.42626	10.1098	8.16491	9.60733	9.11374	9.30606	10.2396	8.59619	8.96578	9.88264	8.42206	9.35755	9.07682	9.66888	9.41151	9.89936	9.34651	9.5812	9.82018
ENSG00000064012 : CASP8	6.70044	7.17991	7.10852	6.88264	6.89482	6.50779	6.62936	7.44294	7.05528	7.49185	6.49185	7.61471	7.37504	6.96578	7.98868	7.53138	8.02237	8.04985	7.9542	7.03342	8.74483	9.17991	7.3837	9.01959	6.47573	7.87036	7.87036	8.35315	6.08746	7.57743	7.48382	8.06609	7.78136	7.22882	7.27612	8.10852	7.8392	7.77479	8.03342	7.35755	7.41785	7.7211	7.88874	7.25739	7.71425	7.22882	7.53916	7.26679	7.62936
ENSG00000112308 : C6orf62	9.18735	9.81698	9.43671	9.19229	9.38154	9.56415	9.32193	9.21675	9.22159	9.44501	10.7091	9.96	10.8978	9.36851	10.2467	9.61655	9.8933	10.3129	10.1111	10.1948	9.61839	10.1124	10.2958	9.5812	10.0661	9.58308	9.7364	10.9873	10.5999	10.218	10.4798	10.062	10.4512	9.58684	10.5127	10.3095	9.75489	11.2155	10.1997	11.2981	10.875	9.73471	10.1331	9.94691	9.54689	9.91289	9.26679	9.58496	9.83131
ENSG00000116750 : UCHL5	7.58496	8.09276	7.93664	7.78136	7.70736	7.82655	7.54689	7.45121	7.53138	7.99435	7.93074	7.32193	8.50779	8.7039	8.81698	8.33092	8.20945	8.38802	7.93074	8.76818	8.01123	8.50779	7.48382	8.35315	8.73471	8.43879	8.47573	9.29462	8.25267	9.09803	9.44087	8.63662	8.22882	7.71425	8.17493	7.94251	7.91289	9.02237	8.52356	9.20701	9.11114	9.22159	8.58496	8.65105	8.02237	8.72792	8.18488	7.33092	7.8009
ENSG00000196378 : ZNF34	4.75489	4.80735	5	5.04439	5.52356	4.58496	4.9542	4.64386	4.52356	4.90689	5	4.64386	4.45943	5	5.61471	5.49185	5.12928	4.75489	4.9542	6.18982	5.08746	4.39232	4.85798	4.9542	4.58496	4.70044	5.12928	4.9542	5.04439	4.52356	4.80735	5	4.75489	5.12928	6.35755	5.08746	5.04439	6.10852	4.90689	4.80735	4.32193	5.16993	4.75489	5.64386	6.10852	5.35755	5.78136	5.08746	5.12928
ENSG00000139193 : CD27	5.2854	5.20945	5.35755	5.64386	4.85798	5.35755	5.52356	5.55459	5.85798	5.24793	5.70044	5.39232	5.93074	5.08746	5.20945	5.42626	5.16993	6.04439	4.80735	5.35755	5.12928	4.52356	5.24793	5.42626	4.85798	5.16993	6.06609	4.70044	5.08746	4.90689	4.85798	5.32193	7.22882	5.61471	4.85798	5.97728	5.39232	5.2854	5.16993	5.08746	7.32193	5.55459	5.24793	5.52356	5.78136	5.16993	5.04439	5.42626	5.39232
ENSG00000165997 : ARL5B	8.53138	8.25267	8.35315	7.93074	8.3966	8.71768	8.38802	8.30378	7.82655	8.19967	9.15482	9.01123	9.01959	9.24793	8.79116	8.9629	9.29462	8.75154	9.15228	9.80413	8.41785	7.81378	7.37504	8.8392	9.05799	8.16491	8.13955	9.38154	7.9542	8.12928	8.67596	8.37069	9.39446	7.84549	8.5157	9.24079	9.24317	9.00562	8.18488	8.9629	9.86419	9.37069	8.59991	8.42206	8.12412	8.47573	8.56986	7.96578	7.82655
ENSG00000156876 : SASS6	4.08746	4.64386	4.45943	4.16993	4	4.16993	4.32193	4.52356	4.16993	4.32193	5.42626	5.24793	4.9542	5.90689	5.55459	5	5.20945	5.08746	5.04439	5.35755	5.61471	6	4.75489	4.90689	5.35755	4.58496	5.35755	5.08746	5.97728	6.45943	5.35755	4.80735	6.87036	4.64386	6.02237	5.24793	5.39232	5.12928	5.32193	6.20945	6.80735	5.04439	5.42626	4.90689	4.45943	4.90689	4.45943	4.24793	5.04439
ENSG00000146707 : POMZP3	4.75489	4.16993	5.52356	5.70044	5.20945	4.70044	4.52356	5.61471	5.08746	5.08746	4.80735	5.64386	6.26679	5.80735	4.70044	5.24793	4.64386	5.20945	5	4.75489	4.90689	5.52356	4.52356	5.04439	5.90689	4.24793	5.12928	4.16993	5.42626	4.64386	5.80735	5.52356	4.32193	4.70044	6.06609	5.2854	5.12928	6.14975	5.85798	4.32193	4.75489	5.61471	5.35755	5.75489	3.90689	4.85798	6.04439	5.49185	5.12928
ENSG00000218510 : LINC00339	6.9542	7.37504	7.05528	6.83289	6.40939	6.89482	7.02237	7.33092	7.26679	7.35755	7.34873	6.24793	7.55459	7.22882	7.40088	6.78136	6.84549	7.13955	7.44294	5.78136	7.01123	7.69349	6.75489	6.64386	7	7.17991	6.79442	7.53916	8.09276	6.75489	5.93074	7.08746	6.56986	7.21917	7.09803	6.64386	6.30378	7.13955	7.70044	7.2854	7.19967	7.26679	5.85798	7.09803	6.39232	6.75489	6.83289	6.49185	7.25739
ENSG00000111845 : PAK1IP1	6.39232	6.50779	7.85798	7.77479	7.93074	6.30378	6.24793	6.88264	6.74147	6.90689	7.3837	7.47573	7.8392	8.11374	8.08746	6.83289	7.15987	7.46761	7.15987	7.36632	7.07682	7.31288	6.50779	7.34873	7.15987	6.53916	7.66534	8.88264	6.52356	7.13955	7.56986	6.83289	9.29002	7.57743	7.93074	7.59991	7.58496	8.29002	8.0607	8.07682	7.7211	7.24793	8.29921	7.11894	7.37504	7.24793	6.94251	7.33985	6.75489
ENSG00000141068 : KSR1	5.55459	5.35755	5.42626	5.55459	5.2854	5.16993	5.12928	5.61471	6.12928	5.72792	7.02237	6.67243	6.58496	6.87036	6.52356	6.47573	6.84549	6.98868	6.33985	6.44294	6	6.32193	5.75489	4.85798	5.39232	6.62936	6.62936	5.72792	5.9542	5.83289	5.04439	6.10852	6.91886	6.10852	6.32193	6.40939	6.16993	6	6.40939	5.20945	6.18982	6.85798	6.04439	5.24793	6.26679	5.35755	5.85798	6.76818	6.2854
ENSG00000123505 : AMD1	6.56986	6.91886	7.62936	7.40939	8.03892	6.83289	6.89482	6.6865	6.78136	6.85798	7.16993	7.65821	5.83289	7.62205	7.57743	6.87036	7.47573	8.15482	7.17991	7.33092	7.58496	6.72792	6.65821	7.02237	7.77479	6.91886	6.9542	6.65821	6.32193	6.83289	7.07682	6.64386	8.27612	6.91886	7.06609	8.12928	8.01123	7.04439	8.33092	6.90689	7.40939	7.98299	7.78136	7.59246	7.90087	6.78136	6.40939	6.93074	6.58496
ENSG00000197008 : ZNF138	5.42626	4.70044	5.04439	4.58496	5	5.35755	5.08746	5.08746	5.32193	5.64386	5.2854	5.52356	5.9542	5.58496	6.32193	5.24793	6.35755	6.18982	5.32193	5.04439	6.65821	6.12928	5.90689	5	6.40939	6.16993	4.80735	6.58496	6.62936	6.12928	6.08746	5.72792	6	5.55459	6.74147	6.42626	5.67243	6.06609	6.14975	6.02237	6.87036	5.35755	6	5.58496	5.93074	4.64386	5.45943	5.08746	5.58496
ENSG00000104472 : CHRAC1	6.55459	6.50779	6.71425	6.67243	6.45943	6.67243	6.53916	6.78136	6.35755	6.44294	6.80735	6.55459	6.90689	6.76818	7.56986	6.98868	7.11894	6.64386	7.32193	7.43463	6.39232	5.42626	6.52356	6.50779	5.80735	6.32193	7.22882	6.53916	6.84549	6.78136	6.61471	6.08746	7.03342	6.44294	7.90087	7	7.67948	7.24793	7.33985	6.02237	6.90689	7.45121	6.44294	6.53916	7.09803	6.18982	7.19967	6.35755	6.49185
ENSG00000139625 : MAP3K12	7.02237	7.19967	7.15987	7.01123	7.89482	7.53916	7.56224	7.20945	7.20945	7.80735	6.90689	6.84549	7.53138	7.85798	7.53138	6.55459	7.07682	7.85798	6.10852	7.06609	7.14975	7.2384	7.76155	6.35755	6.24793	6.50779	6.50779	7.57743	7.11894	5.78136	6.9542	6.80735	7.05528	7.84549	7.59991	8.05528	7.33985	7.47573	6.83289	6.62936	7.06609	6.71425	7.44294	6.9542	6.97728	7.04439	6.71425	7.24793	7.70736
ENSG00000099875 : MKNK2	9.91289	10.3815	9.94544	9.81378	9.69523	10.0647	9.86882	10.151	9.59059	9.44915	10.5536	10.7574	10.1935	9.25503	9.72792	10.0265	10.1762	9.65642	10.6211	10.0821	9.31741	9.36194	11.062	10.098	10.5603	9.43045	9.50779	10.2621	10.1007	10.3151	10.9715	9.59619	9.83763	9.51964	9.67243	10.8681	11.811	9.29462	11.3026	9.01959	11.0382	9.29921	9.73809	10.4717	9.19967	10.2562	10.0634	10.4717	10.0168
ENSG00000186104 : CYP2R1	6.45943	6.55459	6.42626	6.49185	6.22882	6	5.88264	6.40939	6.10852	6.75489	7.10852	6.39232	7.2854	7.07682	8.02237	7.91289	7.66534	6.39232	7.52356	7.69349	7.56986	7.04439	7.62205	8.2854	7.40939	7.36632	6.83289	7.77479	7.18982	7.43463	5.08746	7.04439	6.61471	7.26679	8.59619	7.6865	7.63662	7.54689	7.45943	6.97728	7.26679	6.78136	7.09803	7.7211	7	6.89482	7.24793	6.79442	7.2384
ENSG00000140941 : MAP1LC3B	8.55459	8.26209	8.49185	8.26679	8.18982	8.52748	8.56224	8.28077	8.14466	8.15987	7.93074	9.14975	7.96	7.8392	8.38802	7.36632	7.96578	9.14466	8.97154	8.10852	8.07146	8.51175	8.5812	7.40939	9.09276	8.99718	9.29462	9.31967	7.96578	8.25739	8.74147	8.13443	8.35755	8.62936	8.5812	8.91289	9.34651	8.87958	9.00843	7.52356	8.89178	9.29692	9.76487	6.98868	8.86109	8.65464	8.2384	8.70736	8.71768
ENSG00000125633 : CCDC93	5.32193	5.16993	5.24793	5.08746	5.35755	5.52356	5.58496	5.24793	5.20945	5.35755	7.70044	6.88264	6.97728	6.67243	6.82018	6.84549	6.16993	6.87036	6.53916	6.47573	5.72792	7.10852	6.33985	5.72792	6.88264	5.85798	6.06609	6.30378	5.9542	6.45943	6.26679	6.26679	6.96578	5.93074	6.44294	6.97728	6.74147	6.32193	6.02237	6.24793	6.35755	6.35755	6.49185	5.70044	5.42626	5.55459	5.67243	5.55459	6.44294
ENSG00000166855 : CLPX	8.85487	8.98299	9.05799	8.51964	9.27146	8.9571	8.76487	8.55075	8.48382	9.02791	7.57743	7.87652	8.14975	7.7211	8.6865	8.06609	8.18982	8.58871	8.11894	8.79116	8.69697	9.224	8.45121	7.2384	8.66888	8.99435	8.2384	7.98868	7.65105	7.70044	8.18488	8.40514	7.49985	8.43045	6.26679	9.43254	8.19476	8.69349	7.76155	8.61471	7.93664	8.28077	8.73471	8.99152	9.10066	9.20457	8.22882	8.53916	8.84862
ENSG00000223705 : NSUN5P1	6.75489	6.88264	7	6.82018	6.85798	6.24793	6.59991	7.05528	6.79442	6.90689	7.33985	8.00562	7.09803	7.30378	7.8392	7.85798	7.19967	7.37504	7.8392	7.2854	7.39232	8.7211	7.18982	8.18488	7.56986	7.90087	7.36632	8.00562	7.3837	7.93664	7.13955	8.14975	8.04985	8.2384	8.05528	7.29462	7.36632	7.39232	7.53138	7.50779	8.09803	7.18982	7.37504	7.6865	6.85798	7.49985	7.73471	7.2854	7.69349
ENSG00000067955 : CBFB	7.27612	7.8392	8.72451	8.49985	8.58871	7.49185	7.49185	7.7211	7.48382	7.89482	7.69349	9.02237	7.81378	7.18982	8.44294	7.49985	8.47573	8.85175	8.47168	8.07146	8.04439	8.17493	7.47573	7.82018	8.24317	8.43463	8.61471	8.29002	7.87652	6.56986	8.37069	8.14466	9.12412	7.82655	7.20945	9.39874	8.55459	8.67948	8.04439	7.54689	9.33539	8.224	7.98868	7.01123	8.33539	7.93074	8.41363	8.20457	7.97154
ENSG00000008130 : NADK	8.47978	8.29462	8.47573	8.13443	8.64746	8.66178	8.54689	8.53138	8.38802	8.53528	8.02791	8	7.92481	7.90087	8.59619	8.59991	7.26679	9.04439	8.16993	8.21432	7.80735	9.08215	7.90689	7.85798	9.83447	9.06878	8.9571	8.93369	8.35315	9.84392	8.2384	8.74147	8.3966	8.98299	8.77479	8.56605	8.69697	9.42836	9.29002	9.26679	9.36851	8.86728	8.0607	8.53138	9.36632	8.79766	8.55459	9.24555	8.94251
ENSG00000132196 : HSD17B7	8.49185	7.98868	8.18488	7.64386	8.21432	8.02237	7.81378	8.80735	8.36194	8.75489	8.75822	8.36194	9.81378	9.61839	9.03067	8.9571	9.17991	8.60733	9.97441	8.61839	8.29921	8.62205	7.87036	9.24079	9.51373	8.21917	9.38586	8.61839	9.21189	9.73978	9.24793	8.64386	9.28077	8.59246	8.39232	9.04439	9.12928	8.70044	8.28077	9.01681	8.39232	8.62936	8.86728	8.17991	7.74147	9.38802	9.10852	8.69	8.93369
ENSG00000112514 : CUTA	9.93811	10.1762	10.1421	9.9629	9.85019	10.0835	10.014	10.1447	9.8933	10.1331	10.9687	9.76155	11.2627	10.9425	10.7108	10.4737	10.2597	9.73978	10.6707	10.4625	10.7657	9.45943	10.1111	10.1972	10.2538	10.2288	10.1573	11.6087	11.0694	10.5068	11.0224	10.5699	10.1306	10.6092	11.3864	10.545	10.4115	11.1066	10.4336	12.1932	10.6821	10.0154	11.1836	10.7423	10.1189	10.4019	10.3387	10.1886	10.2796
ENSG00000102786 : INTS6	8.27612	8.0607	8.84549	8.76155	8.13955	8.24793	8.01123	8.06609	7.94251	8.08215	8.31741	8.44294	9.37287	8.52748	8.00562	7.67948	9.15228	8.77479	8.2854	8.37069	9.31288	8.17991	7.21917	7.98868	8.79766	7.67948	8.74483	7.86419	7.37504	8.68299	8.32643	8.12412	8.38802	8.33985	7.54689	7.56224	8.85175	7.90689	8.35315	8.33985	8.62936	7.27612	9.18982	7.14975	7.83289	8.54689	9.0607	8.81057	8.20945
ENSG00000120802 : TMPO	7.6865	8.3837	9.25503	9.08746	9.50978	8.24317	8.25267	7.79442	7.6865	7.98299	9.49185	8.75822	8.69697	9.13186	8.89482	8.84862	8.84549	9.01959	8.8009	9.24555	9.43671	8.82972	8.84235	8.14975	8.0607	9.04166	8.71081	8.17991	9.43045	9.65821	9.82814	8.74483	9.97585	8.29462	8.91886	9.46352	8.58871	9.14211	9.51767	9.0634	10.1215	8.61102	9.46964	8.96578	8.66888	8.70044	8.67243	7.30378	8.66534
ENSG00000107938 : EDRF1	5.61471	5.72792	6.04439	5.67243	5.83289	5.58496	5.55459	5.58496	5.70044	6.08746	7.18982	6.83289	6.10852	7.92481	6.44294	6.93074	7.01123	6.50779	6.64386	6.55459	5.88264	5.80735	6.08746	5.32193	6.64386	6.26679	6.47573	6.75489	6.90689	6.35755	6.6865	5.9542	7.93664	6.49185	7.05528	7.05528	6.85798	6.35755	5.90689	7.10852	7.36632	5.83289	6.14975	6.35755	6.14975	6.40939	5.83289	6.10852	6.26679
ENSG00000213123 : TCTEX1D2	5.24793	5.2854	4.9542	5.04439	4.52356	5.2854	5.20945	5.45943	4.80735	4.85798	5.24793	5.42626	4.70044	5.2854	5.24793	4.75489	6	4.75489	4.58496	6.12928	5.20945	4.9542	6.44294	4.90689	5.08746	5.32193	5.32193	4.24793	5.24793	6.35755	5.16993	5.32193	4.85798	5.55459	5.32193	5.88264	5.55459	5.35755	5.88264	4.39232	5.32193	6.02237	5	4.70044	5.70044	4.9542	5.42626	6	4.90689
ENSG00000136247 : ZDHHC4	7.82655	8.0607	7.75489	7.54689	7.74147	7.89482	7.67948	7.78136	7.45943	8.10852	7.49985	8.48784	8.31741	8.41785	8.0607	7.94251	8.23362	8.27146	8.50383	8.09276	8.13443	8.08215	8.633	8.56224	8.09276	8.37938	7.71425	8.45943	8.44294	6.18982	7.34873	8.24793	7.75489	8.42206	7.2854	8.50383	7.42626	8.633	7.8009	6.82018	7.66534	7.93074	8.2384	8.58496	8.29002	7.88874	8.53916	7.42626	8.02237
ENSG00000152518 : ZFP36L2	9.47371	10.6493	10.8673	10.8533	10.9708	10.1624	9.93369	10.446	10.3977	10.4115	11.4194	11.1573	10.6537	10.7698	10.2252	10.6537	11.4398	10.268	10.8353	10.8811	9.97154	9.88111	10.332	10.2715	10.1548	10.5498	10.3185	9.48583	9.93958	11.1013	11.4019	9.81057	10.5708	10.242	9.88264	10.8634	10.2761	10.352	9.82496	9.51373	10.1007	10.3026	9.70563	9.52748	10.4398	9.78953	10.4949	10.1497	10.043
ENSG00000185201 : IFITM2	11.1774	10.4284	11.0855	11.1007	10.9658	11.6325	11.6312	11.4939	11.3112	11.2639	10.5236	11.6869	11.9005	10.0403	12.0861	11.2923	11.9248	11.4767	10.567	11.2312	11.3587	11.0566	11.5113	11.8182	12.4625	12.0771	11.9776	12.4765	11.4635	11.5211	11.4398	12.2432	10.5265	11.8045	11.3772	11.7964	11.8719	12.0688	11.7549	11.3576	12.1319	12.0265	11.2515	10.4553	12.2228	10.5527	12.1273	11.7611	12.1196
ENSG00000139218 : SCAF11	8.86419	8.98868	9.43463	8.94544	9.91289	9.10591	8.81057	8.98299	8.85487	9.5216	9.7364	9.24317	9.16742	9.37504	8.9629	8.74147	9.56033	9.90539	8.8392	8.93369	8.8857	9.11114	9.05528	8.55459	9.07948	9.08746	8.92481	9.58684	8.66534	9.21432	9.02514	8.77479	9.25503	8.80413	8.31741	9.95565	9.3966	9.45121	9.11114	8.97728	9.82655	9.2384	4.70044	8.85175	9.38586	8.87958	8.76155	8.86728	9.17493
ENSG00000198355 : PIM3	9.04166	8.80413	9.21189	9.32193	9.10066	8.94544	8.67243	9.47776	9.24317	8.68299	8.30834	8.90388	8.33092	7.44294	8.3837	7.62205	8.17493	8.29002	8.08746	7.7211	7.74147	8.97154	7.7879	9.23122	8.98584	8.71768	9.21675	8.44294	7.6865	8.04985	10.0112	7.53916	8.76155	8.62936	8.69697	7.94837	9.50581	9.56224	7.89482	8.46352	8.54689	9.62205	9.03342	8.55842	8.60733	8.61839	8.98299	9.50779	8.69
ENSG00000170871 : KIAA0232	7.49985	8.13443	7.88264	7.60733	8.04985	8.24317	8	7.70044	7.47573	7.97154	8.21917	8.19476	8.06609	7.22882	7.82018	7.91289	8.45943	8.43463	7.80735	7.96578	8.91886	9.79116	8.54303	8.3837	8.81698	7.99435	7.96578	8.88874	8.5157	8.98584	7.8009	8.37938	7.62936	8.78463	8.74147	9.00282	8.33539	8.32643	8.633	8.41363	7.34873	9.15482	8.9542	8.16491	8.16491	8.68299	8.68299	8.5157	8.37938
ENSG00000225921 : NOL7	8.12412	8.19476	8.51964	8.21432	8.66534	8.51175	8.30378	8.33539	8.04985	8.55459	9.58684	9.15735	9.64566	9.66534	9.46557	9.09011	9.23362	9.34873	8.73132	9.57365	9.08746	8.98299	8.17493	8.12928	9.28309	8.45533	8.53528	10.2228	9.29462	8.12412	9.47371	8.95128	10.7039	8.86109	9.33762	9.61471	8.49985	9.53528	9.60733	10.3826	8.76818	9.31288	9.32193	8.96578	8.78463	8.54689	8.33985	8.30378	8.43463
ENSG00000058091 : CDK14	7.94837	8.16491	8.29002	8.30834	8.05528	7.56986	7.74819	8.28077	8	8.01123	8.31288	7.82018	7.89482	6.88264	8.15482	7.40088	7.37504	7.32193	7.65105	8.79116	9.16993	8.72451	8.62571	7.56986	9	8.08746	7.81378	7.76155	8.2854	8.90989	8.7879	7.83289	7.45943	8.54689	8	8.33985	8.78136	7.22882	9.45738	8.2854	7.76155	8.14975	8.49185	8.29921	8.64386	8.31288	8.13443	7.60733	7.63662
ENSG00000196937 : FAM3C	8.62205	9.03067	9.31515	9.07146	9.63481	9.18239	8.94544	8.98584	8.97441	9.49586	8.86109	8.79766	8.52748	9.17243	8.73471	8.65464	9.79442	9.633	8.64024	9.15735	9.04985	8.64386	9.9629	9.26679	8.90388	9.99577	8.50779	9.68299	9.4818	8.57743	9.31061	8.19967	8.46761	8.37069	9.39446	8.68299	9.90539	8.14975	9.10329	9.22882	10.1886	9.03892	10.0901	9.53916	9.20945	9.31741	9.03342	9.26913	8.87036
ENSG00000150977 : RILPL2	7.70044	7.44294	7.97154	7.82655	7.67948	7.74819	7.65821	7.67948	7.52356	7.7211	6.42626	7.44294	7.90087	6.58496	7.30378	6.88264	6.84549	7.18982	6.56986	6.59991	8.00562	7.09803	7.41785	5.9542	6.61471	7.27612	8.0607	6.49185	7.19967	7.98299	6.64386	6.67243	8.47573	7.69349	7.29462	7.8392	7.47573	6.85798	7.41785	6.82018	8.43463	7.47573	6.45943	6.9542	7.49185	6.89482	6.9542	7.76818	7.3837
ENSG00000104320 : NBN	7.74147	8.49985	8.49586	8.53916	8.06609	8.07146	8.14975	8.28077	8.22882	8.49985	8.32193	8.52748	8.35755	7.64386	9.43671	8.02237	8.49985	9.31967	8.75822	8.82018	8.70044	9.88722	8.61471	7.98868	7.04439	8.58871	9.47776	8.36194	8.69697	8.51964	8.42626	8.31288	9.60918	8.9542	9.82018	8.94544	8.60733	9.9629	8.77479	7.67243	9.25503	9.31515	8.92184	8.41363	9.73978	8.26679	8.64024	8.35755	8.62571
ENSG00000112149 : CD83	6.33985	6.50779	6.26679	6.30378	5.88264	6.18982	6.14975	6.79442	6.76818	6.26679	6	5.78136	7.11894	5.45943	6	6.16993	6.30378	6.32193	6.24793	6.22882	5.75489	5.80735	5.75489	6.06609	6.70044	6.18982	7.24793	5.2854	5.08746	5.75489	5.78136	5.52356	7.50779	5.90689	5.93074	5.52356	6.26679	6.59991	6.12928	5.97728	6.97728	5.78136	5.61471	6	6.53916	5.55459	5.85798	5.93074	6.45943
ENSG00000096717 : SIRT1	8.20457	8.04439	8.18982	7.88874	7.70044	8.14975	7.98299	7.75489	7.71425	7.62936	8.04439	6.85798	7.62205	7.22882	7.27612	7.17991	7.16993	7.56224	7.85798	6.97728	7.33092	6.52356	6.91886	7.31288	7.93074	7.13955	6.94251	8.28077	7.50779	8.22882	8.08215	6.98868	8.11894	7.03342	6.59991	7.86419	7.90689	6.61471	7.04439	8.9542	8.36632	6.79442	7.91289	8.38802	7.32193	7.66534	6.9542	6.53916	7.27612
ENSG00000134375 : TIMM17A	9.46352	9.64024	9.98157	9.74147	9.90238	9.77643	9.45121	9.90087	9.62753	10.1485	9.65821	9.57175	9.97585	10.1254	9.63662	9.82972	9.62205	10.5068	10.5382	9.73809	9.72622	10.1434	9.74147	10.2609	10.4988	9.8009	11.0049	10.3891	9.95855	10.1824	10.6671	9.89936	9.85798	10.1599	10.1046	11.0217	9.87498	10.2456	10.1611	10.043	10.3399	10.4189	10.2912	10.3805	9.82018	9.89026	9.98157	9.74147	10.151
ENSG00000100147 : CCDC134	4.24793	4.32193	4.45943	4.64386	4.75489	4.75489	5.12928	4.80735	4.39232	4.58496	6.39232	5.85798	5.64386	6.26679	5.67243	6.24793	5.35755	5.2854	6.24793	5.35755	4.58496	6.12928	5.52356	5.80735	5.80735	5.08746	5.04439	4.9542	5.20945	5.39232	5.08746	5.52356	6.55459	5.20945	5.52356	6.02237	6.10852	6.42626	4.70044	5.75489	5.85798	5.20945	5.55459	4.80735	4.52356	4.70044	4.90689	4.58496	4.90689
ENSG00000137710 : RDX	9.64926	10.0279	9.86728	9.60177	9.89633	9.7364	9.46148	9.5216	9.45943	10.1254	10.2609	9.76321	9.83605	10.5661	10.4988	10.275	9.47168	9.54496	10.2538	10.2372	9.11634	9.99294	9.62022	9.42626	10.9773	9.81858	10.0755	10.7389	9.25267	9.79604	11.0091	10.1085	8.47168	10.1357	9.74483	10.1749	9.15228	9.33985	10.3729	10.6751	10.585	9.68299	9.80896	9.92926	9.97154	10.5008	9.66888	9.44501	10.0126
ENSG00000120696 : KBTBD7	5.80735	5.88264	6.04439	5.97728	6	5.58496	5.55459	5.67243	5.61471	6.35755	6.26679	5.78136	7.01123	6.40939	5.80735	5.08746	6.56986	6.79442	5.24793	6.04439	5.39232	6.20945	6.16993	5.16993	5.52356	6.02237	5.45943	6.47573	5.35755	6	6.52356	5.97728	5.64386	5.35755	5.67243	5.9542	5.39232	5.39232	5.70044	6.33985	5.45943	5.45943	6.49185	6.67243	5.75489	6.18982	5.83289	5.52356	6.20945
ENSG00000110031 : LPXN	6.40939	6.39232	6.2854	6.26679	6.16993	6.44294	6.45943	6.50779	6.44294	6.37504	6.37504	6.94251	7.04439	5.83289	6.93074	6.65821	6.53916	7.40088	6.22882	6.71425	6.30378	6.90689	6.64386	5.93074	5.70044	7.11894	8.24317	6.20945	6.24793	6.2854	6.08746	6.08746	7.67243	6.56986	6.16993	6.75489	6.04439	6.62936	6.39232	5.35755	8.27146	6.6865	5.75489	6.62936	7.17991	6.42626	5.72792	6.59991	7.19967
ENSG00000163683 : SMIM14	11.137	11.2568	11.5803	11.363	11.6216	11.2958	11.1611	11.3875	11.2854	11.5338	9.97154	9.65284	10.2574	10.2842	10.6055	9.68475	9.60177	10.9694	10.032	10.7091	11.2871	11.2131	11.2906	10.7887	10.5401	10.6046	10.4398	11.1948	11.2538	12.1338	11.3837	10.8265	8.80413	10.6804	10.0485	10.4959	10.8826	11.0993	10.599	10.421	11.1693	10.8424	11.3021	10.5575	10.9189	11.2883	10.5603	10.9233	11.255
ENSG00000152127 : MGAT5	6.45943	6.39232	6	6.45943	6.20945	6.55459	6.39232	6.59991	6.58496	6.16993	7.70736	8.01123	7.04439	6.71425	6.91886	7.06609	7.77479	7.86419	7.42626	7.07682	6.35755	7.7211	8.18488	7.33092	7.40939	7.14975	8.19967	7.37504	7.20945	8.47978	7.01123	7.05528	7.10852	7.3837	7.82655	6.74147	7.84549	7.96578	7.25739	7.37504	7.03342	8.37938	7.15987	7.11894	7.11894	6.32193	7.90087	7.56224	7.90689
ENSG00000167553 : TUBA1C	10.1421	10.3242	10.5755	10.6339	10.5216	10.2033	9.96145	10.5689	10.4878	10.4737	11.3134	11.8661	11.3151	11.7731	11.9604	11.5656	11.9676	11.6353	11.4712	12.1602	11.0715	11.8372	11.1923	11.1573	11.0307	11.2432	12.0413	10.9484	11.6165	12.2306	11.3376	11.0077	11.6207	11.8634	12.4291	11.8459	11.7232	11.9012	12.4788	11.8773	12.3318	12.2101	11.6416	10.7781	11.0244	10.4051	11.1892	11.2456	11.2674
ENSG00000162924 : REL	7.19967	7.48382	7.40088	7.57743	7.53138	8.34873	8.24317	7.62936	7.36632	6.91886	7.99435	7.92481	8.42206	7.41785	7.33092	7.98299	7.65821	8.01123	7.98868	7.63662	7.7211	6.9542	7.06609	8.15482	9.0607	7.48382	7.85798	7.25739	6.91886	7.27612	9.67772	7.27612	8.04985	7.10852	7.25739	7.55459	7.20945	7.97728	7.36632	6.78136	8.23362	7.76818	7.50779	7.47573	7.19967	7.02237	8.19476	7.22882	7.78136
ENSG00000258818 : RNASE4	11.4522	11.6008	11.4656	11.4242	11.4828	11.2697	11.3465	11.5555	11.5793	11.9174	10.8502	10.6257	10.2058	11.1053	10.1267	11.2015	10.933	11.6243	10.9513	10.3902	11.1749	10.7074	11.8364	11.4252	10.668	11.8681	11.1144	11.4046	11.0182	11.3691	11.7275	11.4959	10.3641	10.8041	9.63118	10.5226	11.7665	9.97871	10.4645	10.944	11.3004	10.6348	11.3778	11.5401	11.2609	11.2912	11.188	11.5013	11.6479
ENSG00000113648 : H2AFY	9.12153	8.8392	9.22882	9.18735	9.4818	8.86109	8.83289	9.30606	9.20701	9.51373	10.4737	10.7574	10.3576	9.8009	10.544	9.98584	10.1306	10.6083	9.87958	10.4605	9.49785	10.2609	10.1046	10.5661	10.5536	10.1331	10.7288	9.5411	9.81218	9.51767	10.4979	9.70044	10.0238	10.0182	10.9816	9.38586	9.89178	10.9476	10.4696	10.4919	10.7389	11.2958	10.0928	9.33985	9.91139	9.30606	9.80252	9.80413	10.0498
ENSG00000139722 : VPS37B	5.45943	5.58496	5.78136	5.55459	5.20945	6.02237	6.02237	5.70044	5.35755	5	6.74147	6.39232	5.72792	5.67243	4.9542	5.70044	6.16993	4.70044	6.83289	5.78136	4.80735	4.90689	5.58496	4.75489	5.97728	5.35755	5.20945	4.32193	5.12928	4.85798	5.20945	4.70044	6.80735	5.75489	5.42626	5.72792	5.64386	4.16993	5.55459	4.9542	5.67243	5.9542	5.04439	5.2854	5.12928	5.58496	5.49185	5.24793	5.2854
ENSG00000069493 : CLEC2D	3.45943	3.58496	3.45943	3.45943	3.45943	3.70044	3.32193	3.80735	3.70044	3.58496	4.08746	4.08746	4.16993	3.70044	3.90689	4.16993	4.08746	4.70044	4.24793	3.70044	3.90689	3.80735	3.90689	4.24793	3.70044	4.32193	4.32193	3.80735	4.08746	3.45943	3.90689	4	4.90689	3.58496	3.70044	4.16993	4.24793	4.08746	3.58496	4.45943	5.55459	4.58496	3.70044	4.45943	3.90689	3.70044	3.58496	3.80735	4.24793
ENSG00000132182 : NUP210	6.85798	6.94251	7.06609	6.96578	6.90689	6.88264	6.85798	7.17991	7.04439	6.9542	8.27612	7.13955	8.24793	8.45943	7.5157	8.36632	8.31288	7.37504	9.20457	7.93074	6.87036	8.3443	6.98868	8.98584	7.34873	7.35755	7.50779	7.25739	7.14975	8.41785	8.49185	7.74147	8.53138	7.45121	8.09803	7.69349	8.70044	7.74147	7.64386	8.26679	8.21917	7.24793	7.15987	6.94251	7.33985	6.72792	7.48382	7.15987	7.26679
ENSG00000214174 : AMZ2P1	5	4.90689	4.45943	4.16993	4.90689	4.85798	4.9542	4.58496	4.52356	5.12928	5.61471	4.90689	5.24793	5.42626	5.45943	5.32193	6.08746	5.24793	4.75489	5.39232	5.93074	5.42626	5.24793	4.58496	5.35755	5.32193	5	6.02237	6.24793	5.2854	4.70044	5.2854	4.9542	5.93074	6.78136	5.97728	5.08746	5.83289	5.12928	6.47573	5.9542	5.85798	6.14975	4.9542	5.67243	4.9542	4.90689	5.32193	5.2854
ENSG00000198176 : TFDP1	7.6865	7.94837	8.10852	7.96578	7.97154	7.83289	7.74819	7.49985	7.76155	8.07146	8.88264	8.18982	8.21432	8.20457	8.2384	7.47573	8.56605	8.17991	7.09803	8.62205	7.3837	9.08481	7.37504	8.74819	7.05528	8.20945	7.94251	7.62936	8.36632	8.81698	9.28077	7.93074	8.633	7.86419	8.26209	8.9542	8.37504	8.94837	8.74147	8.87958	8.55842	8.04439	8.43045	7.57743	7.25739	7.8392	7.24793	7.43463	7.75489
ENSG00000143337 : TOR1AIP1	9.12412	9.64566	9.69174	9.60548	9.79766	9.62571	9.50184	9.31288	9.12412	9.41574	9.18982	9.52748	9.61839	8.71768	9.24079	9.5157	9.71768	9.27146	10.2252	9.13699	9.18982	8.45121	9.20457	9.53916	9.81698	9.48583	9.68124	10.5498	9.22882	9.53333	10.7756	9.92481	9.65105	8.37938	8.31288	9.68475	9.49185	9.59619	9.08215	9.5157	10.3253	9.12928	10.2842	9.75322	9.10852	9.5157	9.45327	8.45121	9.72962
ENSG00000178562 : CD28	3.16993	3	3.16993	3.32193	2.80735	3.32193	3.32193	3.16993	3.16993	3.45943	3.16993	3.80735	3.45943	3.16993	3.45943	3.16993	3.16993	3.90689	3.16993	3.32193	3.16993	3.16993	3.16993	3	3.32193	3.58496	4.24793	3	3.90689	3.32193	3	3.16993	3.90689	3.45943	4	3.70044	3.70044	3.16993	3.45943	3.58496	5.20945	4.08746	3.32193	3.45943	3.45943	3	3.16993	3.58496	4.32193
ENSG00000130522 : JUND	11.9099	11.4558	11.8584	11.9737	11.6142	11.3761	11.3482	11.9293	11.7461	10.944	11.5527	11.0661	11.2246	11.014	10.7134	10.9513	10.4929	10.7262	10.8098	11.2992	11.6812	10.3565	10.3253	10.9737	11.4702	10.4788	10.1911	10.9866	10.0888	10.3554	10.817	10.1799	11.3581	10.9658	10.1357	10.8525	11.0954	10.5803	11.294	10.1624	10.6348	10.3859	11.2119	10.5411	10.8114	10.7846	10.8872	11.1548	10.3987
ENSG00000179526 : SHARPIN	6.85798	7.06609	6.93074	6.96578	6.58496	7.10852	6.93074	7.22882	6.87036	6.74147	7.07682	6.98868	7.16993	6.90689	7.93074	7.6865	7.49185	7.37504	7.82655	8.26209	7.16993	6.33985	6.90689	7.64386	6.91886	6.91886	7.75489	7.40939	7.58496	6.89482	7.09803	6.97728	7.16993	7.63662	8.87036	6.78136	7.41785	8.28077	7.55459	7.15987	6.74147	7.93074	7.09803	7.27612	7.65821	6.74147	8.00562	7.09803	7.03342
ENSG00000137955 : RABGGTB	7.85798	7.98299	8.10852	7.70736	8.22882	7.80735	7.9542	7.59991	7.65105	8.47978	8.49586	8.2854	6.76818	8.39232	8.7879	8.01123	8.13443	8.47168	8.0607	7.61471	7.87036	8.19967	7.97154	8.29002	7.76818	8.04985	9.61471	8.47978	7.6865	8.16993	8.42206	8.18982	8.52356	7.84549	8.59991	8.66534	7.88264	9.2854	8.85175	8.31288	8.78463	8.3837	7.55459	9.06878	8.80413	8.7211	7.59991	7.72792	8.64746
ENSG00000108599 : AKAP10	5.9542	5.93074	6.91886	7.09803	6.33985	5.61471	5.39232	6.97728	6.82018	6.37504	7.31288	6.33985	6.24793	7.04439	5.70044	6.61471	6.64386	5.9542	6.16993	6.74147	6.44294	6.14975	6.08746	7.87652	6.55459	7	6.53916	5.67243	6.20945	5.90689	6.52356	6.62936	6.42626	6.83289	5.35755	6.56986	6.18982	6.67243	5.52356	5.52356	6.20945	6.6865	6.42626	6.45943	6.26679	6.75489	6.74147	6.84549	6.71425
ENSG00000090659 : CD209	6.52356	6.08746	5.9542	5.85798	5.39232	6.14975	5.85798	5.97728	6.32193	6.18982	5.39232	6.56986	5.35755	5.24793	5.93074	5.58496	6.22882	6.20945	5.55459	5.75489	5.61471	5.24793	6.10852	5.72792	5.42626	6.42626	5.90689	5.58496	5.80735	5.55459	5.32193	6	6.52356	5.32193	7.17991	4.85798	6.32193	5.9542	5.49185	6.22882	6.74147	5.88264	6.02237	6.02237	5.75489	5.75489	5.67243	6.37504	8.29921
ENSG00000158195 : WASF2	7.07682	7.35755	7.29462	7.42626	7.16993	7.37504	7.30378	7.53138	7.59246	6.67243	8.50383	8.24317	8	8.14466	8.86109	8.10329	7.70044	8.51964	7.80735	8.21917	7.26679	9.03067	7.62936	7.17991	8.04985	7.97154	8.09276	7.77479	7.97728	9.25974	7.62936	7.94251	8.41363	8.31288	8.71425	7.69349	8.6865	8.55842	8.90989	8.633	8.72792	8.7879	7.15987	7.90689	8.05528	7.47573	7.59246	8.21917	8.35755
ENSG00000130592 : LSP1	5.97728	5.45943	5.9542	6.33985	5.64386	6.08746	6.12928	6.35755	6.20945	6.06609	5.85798	6.40939	7.29462	5.78136	6.26679	6.08746	6.2854	7.03342	5.72792	6.12928	5.93074	6.2854	6.35755	5.52356	5.35755	6.74147	7.39232	5.61471	5.61471	6.10852	5.97728	6.10852	7.57743	6.79442	5.88264	6.16993	6.18982	5.83289	6.84549	5.52356	7.30378	6.37504	5.52356	6.39232	6.88264	5.58496	5.9542	6.47573	6.10852
ENSG00000129993 : CBFA2T3	5.20945	4.58496	6.35755	6.45943	6.37504	4.32193	4.85798	6.16993	5.35755	5.67243	4.32193	5	4.64386	4.08746	4.24793	4.39232	4.24793	4.80735	4	4.16993	4.39232	4.16993	4.24793	4.52356	3.90689	4.24793	4.39232	3.90689	4.45943	4.08746	3.70044	4.39232	4.70044	4.58496	4.08746	4.16993	4.16993	4.16993	4.16993	4	4.39232	4.16993	3.80735	4.24793	4.52356	4.70044	4.32193	5.04439	4.32193
ENSG00000162623 : TYW3	6.85798	6.52356	7.20945	7.05528	6.93074	6.59991	6.45943	6.79442	6.35755	6.52356	6.58496	6.65821	6.14975	6.12928	7.65105	5.75489	5.93074	6.78136	6.35755	5.85798	7.59991	8.12928	6.64386	6.62936	6.45943	6.67243	7.42626	6.82018	7.04439	7.41785	6.56986	6.14975	8	7.43463	7.24793	7.91289	6.42626	7.62205	8.26209	7.14975	7.52356	7.79442	6.10852	6.2854	7.17991	7.16993	6.26679	6.49185	6.84549
ENSG00000065883 : CDK13	9.15228	8.43045	8.24793	8.04439	8.36194	8.20457	7.98868	8.65105	8.45533	8.74483	9.56605	9.29921	8.53528	9.20457	9.08215	9.43254	9.23122	8.75822	9.84392	8.24317	8.9571	9.64746	8.43045	10.1948	9.12153	8.68299	9.3966	8.48382	9.35755	9.27146	9.28077	8.92778	9.90689	9.45121	8.86109	8.97441	8.66178	8.90989	9.05799	8.84862	9.00562	8.64746	9.09803	8.04985	7.81378	8.76487	9.23601	9.70563	9.25974
ENSG00000164300 : SERINC5	9.62205	10.4105	10.242	10.0417	10.4157	9.45943	9.59432	10.2691	10.1383	10.2107	10.5555	10.2131	10.6582	9.06878	11.0189	10.6321	10.043	11.0056	11.0802	10.444	9.21189	10.5177	10.1935	9.73978	10.058	10.5265	9.82972	10.5362	10.9293	10.7117	10.4325	10.5362	9.72451	11.1299	11.0587	10.5962	10.4798	11.4813	9.78136	10.9951	9.87805	10.3487	9.33985	10.2819	10.7515	9.86419	10.3783	10.1215	9.9542
ENSG00000138600 : SPPL2A	9.87958	10.1124	9.68299	9.48583	9.96	9.67243	9.55459	9.29462	9.23362	9.88874	7.76155	9.48382	9.09011	8.55075	10.1447	9.95855	9.79116	9.73978	9.09276	9.81698	9.94105	10.9009	10.5196	9.30378	10.0238	10.6768	10.1293	10.4696	10.2935	9.62022	10.1331	10.3365	8.78463	10.2276	9.67772	10.2562	10.0566	9.80252	10.098	9.87805	9.90388	10.0593	10.1636	10.1972	10.2009	10.4878	9.47573	9.98014	9.75154
ENSG00000077458 : FAM76B	6.04439	6.67243	7	6.90689	6.90689	6.80735	7.03342	6.02237	6.45943	6.20945	7.3837	7.65105	6.44294	6.65821	6.79442	7.30378	7.62936	6.84549	7.54689	7.14975	6.78136	7.50779	6.04439	7.09803	6.18982	6.71425	6	7.01123	6.06609	7.33985	7.33092	6.72792	6.02237	5.9542	6.26679	7.5157	6.91886	6.22882	5.75489	6.37504	7.11894	6.12928	5.49185	6.90689	6	6.40939	6.9542	6.26679	6.50779
ENSG00000133997 : MED6	6.16993	6.18982	6	4.9542	6.30378	6.04439	5.90689	5.88264	5.64386	6.79442	6.91886	6.96578	7.09803	6	6.93074	6.74147	7.3837	7.15987	6.70044	6.65821	5.93074	5.85798	6.18982	5.88264	7.09803	6.47573	6.70044	7.03342	7.01123	6.45943	6.6865	6.62936	6.35755	6.58496	6.76818	7.35755	6.22882	7.08746	6.98868	6.84549	7.14975	6.61471	7.62205	6.89482	6.59991	6.45943	6.20945	6.22882	6.64386
ENSG00000111252 : SH2B3	7.2854	7.25739	8.06609	7.96	8.26209	7.17991	7.22882	7.56986	7.49985	7.12928	7.2384	8.16491	7.17991	7.09803	7.49985	7.26679	7.12928	7.69349	7.26679	7.39232	6.91886	6.9542	7.65105	7.02237	8.30834	7.67948	7.59991	7.59991	7.22882	7.66534	8.0607	6.98868	6.98868	7.25739	7.59246	7.52356	7.88264	7.98868	7.01123	6.33985	7.78136	7.97154	7.22882	7.25739	7.56224	8.20945	7.41785	7.37504	8.10852
ENSG00000198837 : DENND4B	6.64386	6.55459	6.50779	6.53916	6.20945	6.59991	6.56986	6.94251	6.55459	6.56986	8.38802	7.76155	8.41363	7.70736	7.34873	8.40088	7.61471	7.29462	8.29002	7.35755	6.52356	7.47573	6.71425	7.70044	8.35755	7.36632	7.49985	7.44294	7.6865	7.6865	8.11894	7.74819	8.25739	6.84549	7.52356	7.59246	7.91886	7.89482	7.36632	7.35755	8.05528	7.47573	7.61471	7.21917	6.59991	6.6865	7.40939	6.78136	7.63662
ENSG00000175482 : POLD4	8.5812	8.02791	7.76155	7.54689	8.10852	8.73132	8.46761	8.12928	7.49185	8.224	7.3837	8.26679	8.01681	7.25739	9.28309	7.49985	8.37938	8.45533	8.11374	7.71425	8.23362	8.30834	8.09276	7.7879	8.77479	8.62205	8.50383	9.09803	8.0607	7.70736	7.6865	8.7039	6.35755	8.15987	8.45121	8.37938	7.53138	8.11374	8.33092	9.10066	7.08746	8.80735	7.37504	8.49185	8.56986	8.62571	8.08215	8.89482	8.633
ENSG00000172175 : MALT1	4.85798	5.9542	6.37504	5.9542	6.37504	5.55459	5.12928	5.93074	5.78136	6.04439	6.49185	5.67243	6.32193	5.97728	5.75489	7.33092	5.45943	5.72792	6.02237	6.91886	5.85798	6.16993	6.02237	5.20945	6.82018	6.06609	6.35755	5.75489	5.90689	5.90689	6.88264	6.65821	6.42626	5.35755	5	7.05528	5.93074	4.80735	5.42626	5.61471	5.90689	5.9542	5.45943	6.02237	6.08746	6.12928	6.24793	5.52356	5.93074
ENSG00000115541 : HSPE1	10.014	9.98299	10.2761	10.021	10.2131	10.1824	10.137	9.98868	9.74651	10.314	10.4378	9.86728	10.7125	10.3663	10.4848	10.0967	10.7125	10.9823	9.80574	10.2842	11.4231	10.9151	10.4828	9.50581	11.1079	10.2408	10.2992	10.1163	9.57554	9.26913	10.9403	9.56605	10.1344	10.5699	9.08215	10.151	10.5755	10.8719	10.8781	10.375	10.2703	10.6528	11.0238	9.80252	10.8849	10.0334	9.59246	10.1383	9.82655
ENSG00000167196 : FBXO22	6.9542	7.84549	7.36632	7.16993	7.46761	7.49185	7.18982	6.78136	6.84549	7.45943	7.5157	8.08746	7.42626	7.46761	8.36632	7.85175	7.80735	7.93074	8.20457	8.30834	7.85798	9.49586	8.08746	8.3443	8	8.40939	7.93664	8.03892	7.25739	8.19476	9.00282	8.08215	7.56986	7.5157	7.11894	7.21917	7.67948	8.25267	7.82655	7.98299	8.00562	7.39232	8.71081	8.13443	8.09803	7.22882	7.62205	7.48382	7.56986
ENSG00000170776 : AKAP13	8.08215	8.45121	8.52356	8.37069	8.87344	8.47978	8.3443	7.93074	7.57743	7.33092	7.92481	9.51175	8.34873	6.6865	7.64386	8.12412	8.40088	9.17742	7.93664	8.31741	7.83289	8.79116	8.84549	8.30834	8.56224	8.51175	8.48382	8.37504	8.224	8.3443	9.48985	9	8.12412	8.56224	6.53916	9.05528	8.17991	8.35755	8.25739	7.67948	8.66888	8.42206	8.90087	8.12412	8.03892	7.46761	8.36632	8.08746	8.20457
ENSG00000172115 : CYCS	10.1383	10.3208	10.6156	10.5275	10.8719	10.4625	10.2264	10.0417	9.93958	10.4147	10.3298	10.4767	11.0293	10.809	10.9643	10.5314	10.8431	11.1861	10.0755	10.8337	11.1972	11.1536	11.5068	11.2479	11.1144	11.2009	10.7499	10.8455	10.5411	10.7748	11.5196	10.2923	10.7649	10.5488	12.0914	10.8009	10.7805	11.4964	11.2348	10.6865	11.0855	11.2889	11.7121	10.6008	10.7296	10.9535	10.6384	10.5118	9.94105
ENSG00000100906 : NFKBIA	10.268	10.2396	11.2396	11.3658	11.2003	10.9263	10.9425	10.697	10.446	10.0182	9.61471	10.314	10.9979	9.26913	9.77314	10.3026	10.4767	10.1215	10.0593	9.87191	12.0018	10.5887	10.242	10.7457	10.9418	10.4666	10.6321	10.3298	9.97871	10.5934	11.6078	10.5177	9.54303	11.1485	9.99294	9.96	11.3343	10.3129	10.3565	10.5088	11.0203	10.5167	9.56224	10.5718	10.4737	10.4388	10.9922	10.5038	10.3891
ENSG00000136451 : VEZF1	7.03342	6.90689	7.48382	7.24793	7.2854	7.02237	6.70044	6.84549	6.59991	6.9542	8.74147	8.25739	7.63662	7.82655	7.72792	8.07146	8.56605	7.42626	8.68299	7.90087	7.44294	7.12928	7.41785	7.56224	7.3837	7.42626	7.15987	8.19476	8.53916	8.19476	7.99435	7.18982	7.81378	7.54689	8.04439	8.31741	7.84549	8.44294	8.10329	7.8392	8.27612	7.62936	7.93074	6.74147	7.06609	6.55459	8.30378	6.72792	7.35755
ENSG00000051108 : HERPUD1	11.0224	11.0028	10.6978	10.3174	10.6348	10.7863	10.7797	10.3509	10.0928	10.7682	10.1824	10.314	9.73978	9.85019	10.5603	9.65464	9.61839	11.5396	10.3343	9.77314	10.4737	10.6891	10.7952	9.34651	11.1389	10.2992	10.4988	10.96	9.94398	10.0782	9.60548	10.3934	11.2149	10.7457	10.1712	10.6339	10.891	9.95274	10.3454	9.76653	10.8017	10.8704	10.2228	9.01402	10.4696	11.1111	10.1636	10.2155	10.2889
ENSG00000117450 : PRDX1	11.4429	11.4247	11.0721	10.6609	11.0224	11.2831	11.2155	11.0348	10.9873	11.4615	10.8765	11.5765	10.4888	11.014	11.8975	10.7515	10.567	11.736	10.4778	10.9293	10.633	11.9887	11.4974	10.0875	10.8611	11.5807	11.5882	11.6978	12.1589	12.4765	11.1485	11.7432	11.446	12.1895	12.2228	11.7334	11.92	11.7855	12.6738	11.7406	12.2903	12.4081	10.8887	11.3264	12.2562	11.6948	11.5503	11.9432	11.7773
ENSG00000197054 : ZNF763	4.08746	3.90689	4.16993	3.58496	4.32193	4.32193	3.70044	4.24793	3.70044	4.52356	6.87036	5.16993	4.70044	5.12928	4.39232	5.20945	5.75489	4.70044	5.42626	4.58496	5.12928	4.16993	4.85798	4.32193	4.75489	4.52356	4.58496	5.78136	5.32193	5	4.39232	5.08746	4.24793	4.39232	4.24793	4.45943	4.80735	4.52356	5.24793	4.45943	5.04439	4.64386	4	4.9542	4.52356	4.24793	4.39232	4.45943	4.80735
ENSG00000109572 : CLCN3	8.09803	8.89785	8.59246	8.37938	8.43045	8.63662	8.65821	8.47978	8.36194	8.42626	8.32643	8.24317	7.91886	7.45121	7.93664	8.13443	7.86419	8.96	8.98584	7.60733	8.35315	9.50978	8.46761	7.36632	8.2854	8.90689	8.29462	8.34873	8.88264	8.25267	7.83289	8.56986	8.82972	8.40514	8.22882	8.89482	9.02514	8.75822	9.11114	8.98584	8.04985	8.43045	8.01123	8.47573	9.22159	10.0362	8.32643	8.32643	8.69349
ENSG00000180891 : CUEDC1	4.45943	4.58496	4.58496	4.75489	4	4.24793	4.32193	4.90689	4.08746	3.80735	5.20945	5.70044	4.85798	4.58496	5.08746	4.70044	5.20945	4.45943	5.88264	5.20945	4.80735	5.67243	5.32193	4.90689	5.52356	4.64386	5.04439	5.16993	5.04439	4.85798	6.12928	5.08746	4.45943	5.64386	5.16993	5	6.22882	5.04439	6.39232	4.24793	5.08746	5.55459	5.83289	3.80735	5	4.16993	6.18982	5.24793	4.9542
ENSG00000173473 : SMARCC1	7.76818	8.31741	8.27146	8.15987	7.91289	7.93664	7.79442	8.08215	8.18488	7.87652	9.75489	8.23362	9.01959	10.3332	9.33092	9.16742	9.40301	8.26679	9.69174	9.31288	8.55075	9.64024	8.2854	8.77149	8.67243	8.36194	8.26209	8.81698	8.19476	8.86109	9.02237	8.76155	10.2854	8.8392	9.05257	9.77314	8.65821	8.49185	8.92184	8.98868	9.36851	8.75822	8.17493	9.14975	8.55075	8.34873	8.51964	8.13955	8.39232
ENSG00000184117 : NIPSNAP1	9.93811	10.242	10.3242	10.3998	10.4502	10.5127	10.5831	10.2058	10.0888	10.1059	10.6935	9.57554	10.3117	11.0593	10.3729	10.6724	10.0888	10.6996	10.6502	11.0492	10.0634	10.7846	8.93958	10.6303	9.29232	9.85643	9.94251	9.783	9.4818	9.44915	8.79766	10.1306	9.38586	9.59246	10.6662	9.96723	10.1824	10.0196	9.67596	8.49586	8.50779	10.0084	10.242	10.2923	10.5736	10.1421	9.99859	9.96578	10.0458
ENSG00000225880 : LINC00115	4.16993	4.08746	4.39232	4.16993	4.08746	3.70044	3.80735	3.70044	3.32193	3.90689	4	3.80735	3.45943	3.80735	4.16993	3.90689	3.45943	3.58496	3.90689	3.58496	4.16993	4.9542	3.45943	3.70044	3.58496	3.70044	4.08746	4.52356	6.2854	4.90689	4.08746	4.39232	4.52356	4.16993	5.16993	4	4.64386	3.32193	3.45943	4.24793	4.80735	3.90689	4	3.70044	3.32193	4.16993	3.70044	3.58496	4.16993
ENSG00000168918 : INPP5D	6.06609	5.61471	5.80735	5.85798	5.39232	5.58496	5.70044	5.80735	6.02237	5.9542	6.02237	6.49185	6.2854	5.49185	5.97728	5.72792	6.10852	6.71425	5.2854	5.85798	5.32193	5.75489	5.70044	5.24793	5.39232	6.32193	6.62936	5	6.78136	5.67243	5.39232	5.72792	6.2854	5.9542	5.55459	5.75489	5.55459	6.22882	5.70044	5.55459	6.96578	6.47573	5.2854	5.61471	6.06609	5.16993	5.61471	6.02237	6.37504
ENSG00000169359 : SLC33A1	7.52356	7.82018	7.91289	7.66534	7.88264	7.76155	7.53138	7.70736	7.50779	8.08215	7.91289	7.6865	7.56986	8.53138	8.59619	7.91289	8.72451	9.14466	8.01681	7.98299	8.20457	8.83289	8.21917	9.08215	8	8.0607	8.79442	9.39874	8.93958	9.13443	8.26679	8.24317	9.03342	7.59246	8.8392	8.95128	8.6865	9.40301	8.16491	8.71425	9.00282	7.74147	8.21917	8.17991	8.24793	8.59246	8.14466	8.07682	7.83289
ENSG00000079950 : STX7	6.85798	6.62936	6.2854	6.30378	6.14975	6.50779	6.37504	6.06609	6.16993	6.35755	7.16993	7.70044	6.70044	7.3837	7.2384	7.62936	7.55459	7.29462	6.56986	7.57743	7.45121	6.44294	7.22882	5.93074	7.62936	7.40939	7.02237	6.47573	5.9542	6.80735	6.89482	7.12928	7.15987	6.96578	6.44294	6.45943	7.94837	7.3837	7.61471	7.03342	8.18488	7.44294	6.58496	6.56986	7.12928	6.62936	6.88264	6.91886	7.34873
ENSG00000072121 : ZFYVE26	5.78136	6.22882	5	5.42626	5.45943	5.55459	5.70044	5.90689	5.80735	5.52356	7.05528	7.06609	7.15987	6.52356	6.52356	7.34873	6.83289	6.93074	7.17991	6.83289	5.83289	7.59991	6.2854	6.58496	7.53138	6.47573	7.04439	7.11894	6.97728	7.30378	6.72792	6.98868	6.76818	6.70044	6.84549	7.02237	7.33985	6.89482	6.97728	6.76818	7.53138	6.22882	7.11894	7.04439	6.52356	6.47573	6.78136	6.2854	7.11894
ENSG00000126070 : AGO3	7.33092	6.91886	7.32193	6.94251	7.08746	6.62936	6.56986	7.40939	6.75489	6.94251	7.19967	7.81378	6.72792	6.32193	7.33092	6.22882	6.90689	7	6.97728	6.45943	7.49185	7.79442	7.04439	8.72451	6.84549	6.74147	6.75489	7.03342	7.49985	9.11894	6.87036	6.10852	8.09276	7.74147	7.69349	7.43463	7.8392	7.02237	7.30378	7.17991	7.97728	7.22882	6.83289	6.83289	6.6865	7.56986	7.35755	7.84549	7.25739
ENSG00000160050 : CCDC28B	5.08746	4.85798	4.9542	5.12928	4.90689	5.24793	5	5.61471	4.39232	5.04439	4.75489	5.2854	5.04439	5.24793	5.08746	6.10852	5.67243	5.04439	4.58496	5.20945	4.9542	4.85798	5.35755	6	4.64386	4.9542	5	5.70044	5.42626	5.16993	5.72792	4.52356	5.12928	5.58496	8.37069	5.24793	5.9542	6.12928	5.16993	5	5.35755	5.20945	5.24793	5.08746	4.90689	5.12928	5.20945	5.49185	5.64386
ENSG00000092931 : MFSD11	6.71425	6.56986	6.04439	5.83289	6.40939	6.83289	6.78136	6.10852	6.2854	7.09803	6.67243	6.49185	6.70044	7.21917	7.17991	7	6.58496	6.94251	6.70044	6.6865	7.88264	7.26679	6.72792	6.89482	7.13955	6.88264	6.6865	7.3837	8.09276	6.6865	6.94251	7.82018	6.35755	7.44294	8.66178	7.58496	6.71425	7.62205	7.62936	7.48382	7.16993	7.14975	7.40939	6.71425	7.02237	7.2384	6.93074	6.72792	7.08746
ENSG00000151304 : SRFBP1	5.16993	5.61471	5.97728	5.55459	6.58496	5.16993	5.04439	5.61471	5.42626	5.80735	6.16993	4.90689	5.64386	5.70044	6.30378	5.72792	5.9542	6.30378	5.80735	5.90689	5.80735	5.67243	5.90689	6.67243	6.71425	5.78136	6	6.93074	5.42626	5.97728	5.83289	5.83289	6.06609	5.58496	6.22882	7.14975	5.52356	6.52356	6.33985	6.33985	6.45943	6.16993	6.78136	6.22882	6.14975	5.49185	5.52356	5.45943	5.45943
ENSG00000111266 : DUSP16	8.73471	9.14975	9.39232	9.26209	9.29462	9.06878	9.12153	8.06609	7.96578	8.02237	8.45943	8.37069	8.64746	7.86419	7.56224	7.97728	7.98299	8.64024	8.43879	8.96	8.55459	8.08215	8.17493	8.26209	8.28077	7.82018	7.74147	7.16993	8.37069	8.02791	7.99435	8.19967	7.88264	7.89482	6.59991	9.03892	7.9542	8.45943	7.39232	8.15987	7.69349	7.80735	8.01123	8.85175	8.29462	7.90087	7.89482	8.2384	7.97154
ENSG00000115548 : KDM3A	7.85798	7.53138	7.50779	7.36632	7.42626	7.16993	7.21917	7.11894	7.14975	7.53916	9.35975	8.07146	8.49185	8.54689	8.15987	8.5157	9.07948	7.33985	8.03342	8.67596	8.59619	7.42626	7.76155	7.54689	8.70736	8.54689	7.41785	9.16491	7.67948	7.8009	8.55075	7.85798	8.73132	7.58496	8.04985	8.87652	8.48382	7.10852	7.81378	7.69349	8.18982	7.56986	7.59991	7.70044	7.62205	7.40088	7.62205	6.96578	7.73471
ENSG00000118454 : ANKRD13C	6.50779	5.83289	6.32193	5.80735	6.52356	6.53916	6.6865	5.9542	6.18982	6.47573	6.30378	7.03342	5.24793	5.52356	6.08746	5.55459	5.55459	6.50779	5.52356	5.67243	6.08746	6.52356	5.72792	5.58496	6.50779	5.9542	7.11894	6.91886	6.49185	7.17991	7.42626	5.08746	6.26679	5.93074	6.39232	7.48382	6.90689	6.45943	6.6865	6.35755	7.58496	6.72792	5.32193	6.08746	6.32193	6.35755	5.55459	5.58496	6.72792
ENSG00000077721 : UBE2A	7.9542	8.01123	8.09803	8.12412	8	7.8392	7.82018	8.04439	7.79442	8.17991	8.42206	9.75656	8.70044	8.56224	8.65105	8.74819	8.67243	9.4818	8.66178	8.86419	8.19476	7.70736	9.20212	8.62205	9.60177	8.65464	8.85175	9.07414	9.60363	8.55459	10.0389	8.49185	9.00562	8.46352	9.12412	8.75822	9.58496	8.3443	8.86728	9.39017	9.11634	8.95128	9.17493	8.30834	8.61102	8.2854	8.53528	9.19722	9.5411
ENSG00000175354 : PTPN2	7.94837	7.3837	7.65105	7.75489	7.74819	7.13955	7	7.99435	7.88264	7.58496	8.00562	8.3966	8.65105	8.07682	8.42206	8.48784	8.25739	8.48382	9.58496	7.94251	7.62205	7.80735	7.56224	8.28077	9.21917	8.18488	8.90388	8.30378	7.19967	7.5157	8.40514	8.53528	8.89178	7.74147	7.5157	7.77479	9.21432	7.43463	8.60363	7.39232	9.17493	8.48784	8	7.66534	7.7879	7.60733	8.21432	7.92481	8.57743
ENSG00000144791 : LIMD1	7.15987	8.2384	7.67948	7.39232	7.43463	7.33985	7.16993	7.61471	7.41785	7.01123	7.15987	6.71425	7.02237	7.18982	8.12412	7.11894	7.52356	7.98299	8.02237	7.59246	8.24793	9.15482	7.94837	7.70736	8.17991	7.39232	7.47573	7.76155	8.43879	8.76487	7.90087	7.82655	8.47168	7.45943	8.31741	7.91886	8.97441	8.29921	7.19967	9.03617	8.64386	7.50779	7.12928	8.26679	7.65105	8.41363	7.36632	7.86419	7.62936
ENSG00000141279 : NPEPPS	7.04439	6.94251	6.88264	6.82018	6.80735	6.67243	6.82018	6.80735	6.45943	6.9542	7.98868	7.57743	6.61471	7.03342	7.14975	7.08746	7.84549	7.07682	7.41785	7.6865	7.44294	7.13955	7.05528	7.08746	7.5157	6.82018	7.25739	7.33092	7.7211	7.47573	7.13955	7.40088	7.49985	8.29462	8.27612	7.90087	8.17991	8.16993	8.22882	7.63662	7.93664	7.91289	8.20457	6.80735	7.33092	6.58496	7.59991	6.97728	7.18982
ENSG00000224470 : ATXN1L	6.70044	7.69349	7.8009	7.84549	7.70044	7.20945	7.61471	7.67243	7.54689	6.56986	7.91289	7.97728	7.2854	7.24793	7.36632	7	6.80735	7.92481	8.15482	7.33985	6.80735	8.3443	7.25739	5.85798	7.49985	7.49985	7.37504	8.06609	7.67948	7.14975	7.74147	7.15987	8.70736	7.43463	7.25739	8.90087	7.79442	6.9542	7.71425	6.37504	7.81378	7.65105	7.53138	6.85798	7.79442	7.7879	6.76818	7.69349	7.90689
ENSG00000130066 : SAT1	11.9498	12.0272	12.1668	12.1296	12.0067	12.0185	11.9159	11.7288	11.8746	11.776	10.3399	10.9858	11.1855	10.3095	10.9174	10.4325	10.9651	11.8769	11.5694	11.1344	11.9421	11.5618	12.2636	9.97011	11.1542	11.6729	11.4773	10.8202	10.8368	11.9986	11.3504	11.0835	11.4136	11.0802	10.4666	11.6041	12.0049	11.1235	11.7241	11.158	11.9506	11.3923	10.0728	11.7138	11.567	12.0961	11.0126	12.204	11.8952
ENSG00000236397 : DDX11L2	5.49185	5.9542	5.75489	5.61471	5.42626	6.14975	5.70044	5.80735	5.80735	5.61471	5.97728	5.39232	5.83289	5.45943	5.78136	5.64386	5.42626	5.78136	5.64386	5.58496	5.45943	6.45943	5.72792	5.9542	5.58496	5.49185	5.78136	6.08746	5.78136	6.80735	6.30378	5.85798	6.49185	5.55459	5.9542	5.32193	9.45943	6.22882	5.72792	6.71425	5.61471	5.2854	5.45943	6.06609	5.55459	6.22882	5.70044	6.10852	6.12928
ENSG00000083168 : KAT6A	8.10852	7.93664	8.33539	8.26679	8.13443	8.01681	7.83289	8	7.8392	7.90689	9.11114	8.98299	8.88264	8.77149	7.56224	8.98014	8.45121	7.87652	9.37069	9.39874	8.26209	7.82018	8.12928	8.69697	7.66534	8.12928	8.09803	7.59246	8.91289	8.82018	8.62571	8.66534	7.85798	8.26209	8.09803	8.61471	10.0362	7.43463	8.22882	8.7879	9.21917	7.78136	8.49985	7.35755	7.74819	8.21432	9.03342	8.38802	7.82018
ENSG00000196498 : NCOR2	7.76155	7.76818	8.01123	8.43879	7.67948	8.13955	8.224	7.9542	7.94837	7.29462	9.03067	9.3966	9.12412	8.54689	8.42206	8.73471	8.82972	8.42626	9.37504	8.36632	8.34873	8.91289	8.47168	7.83289	8.87652	8.90388	8.03892	7.43463	8.71425	9.81698	9.22882	7.93664	8.31741	8.84549	8.87344	8.84862	9.25974	8.58871	8.55459	7.8009	8.29002	8.93074	8.46352	8.17493	8.09803	8.53528	8.57743	8.63662	8.94837
ENSG00000198604 : BAZ1A	7.19967	6.89482	7.6865	7.57743	7.40088	6.88264	6.55459	6.94251	6.67243	6.67243	7.46761	7.88874	7.20945	7.88874	7.14975	7.2384	7.50779	7.14975	8.07682	6.14975	7.76155	7.26679	6.49185	7.43463	8.66178	7.30378	7.67243	8.28077	7.08746	7.9542	8.58496	7.56224	7.85798	7.29462	7.30378	7.34873	7.43463	7.76818	7.53916	8.27146	8.87652	7.69349	7.93664	7.14975	6.96578	7	7.63662	7.29462	7.08746
ENSG00000198498 : TMA16	3.70044	4.32193	4.58496	4.08746	4.16993	3.90689	3.90689	3.70044	3.45943	4	4.64386	4.58496	3.90689	5.2854	4.9542	4.32193	4.08746	5.58496	5.61471	4.16993	5.04439	5.04439	4.08746	3.70044	4.85798	4.39232	4.39232	4.08746	4.80735	4.16993	5.16993	4.80735	6.20945	4.80735	4.16993	4.32193	4.80735	5.49185	5.88264	4.52356	5.72792	4.85798	4.70044	4.08746	5	4.24793	4.39232	4.52356	4.08746
ENSG00000224032 : EPB41L4A-AS1	8.59991	8.04439	8.62571	8.14466	8.37938	8.14975	8.16993	8.12928	7.80735	8.21917	8.91886	8.07682	8.20945	8.39232	8.3966	8.12928	8.73809	8.3966	8.69	7.62936	7.48382	9.09011	7.69349	7.39232	8.08746	8.28077	8.33092	8.42626	7.60733	6.90689	7.85798	8.52748	8.33985	7.85798	7.25739	8.16491	6.76818	9.19229	7.21917	8.74819	7.45121	7.94837	7.87652	8.57743	7.76155	8.09276	7.75489	7.11894	7.84549
ENSG00000169964 : TMEM42	7.12928	7.09803	6.61471	6.45943	6.2854	6.85798	6.89482	6.78136	6.53916	6.94251	7.33985	6.10852	7.07682	7.07682	7.53916	7.26679	6.88264	6.62936	7.66534	6.90689	7.21917	8.32643	6.82018	7.01123	6.88264	6.65821	6.85798	7.15987	6.76818	6.76818	5.97728	7.01123	6.44294	7.08746	7.67948	6.6865	7.27612	6.65821	7.14975	7.39232	6.62936	6.62936	6.93074	7.44294	7.14975	7.53138	7	6.50779	6.94251
ENSG00000171634 : BPTF	7.54689	7.48382	7.65821	7.72792	7.22882	7.14975	6.6865	7.47573	7.08746	7.29462	9.33762	9.02237	8.82972	8.35755	7.81378	8.41785	8.33985	8.0607	8.56605	7.94251	7.96578	8.14466	7.86419	9.26209	7.75489	7.66534	7.91289	8.13443	9.01681	7.90689	8.64386	7.65105	8.26679	8.43045	8.88874	8.52356	8.21917	8.77149	8.36194	8.11374	8.61839	7.81378	8.74819	7.10852	7.54689	7.27612	8.8009	8.21917	8.03892
ENSG00000169919 : GUSB	9.97728	10.1085	10.2715	10.0028	10.1357	10.2784	10.2167	10.0993	9.85175	10.0168	9.16239	9.95128	9.77314	9.81698	10.2192	10.821	10.3399	10.2958	10.2479	10.3443	10.9944	9.68825	10.42	10.7339	9.99435	10.8941	9.82655	9.94983	11.2052	10.7262	11.1033	10.4788	9.25739	10.0098	9.33092	9.7879	10.6528	10.0458	9.53916	11.1693	10.6257	10.3509	10.9708	10.9322	9.98299	10.7406	10.1836	10.4656	10.1254
ENSG00000159256 : MORC3	7.9542	8.2384	7.40939	7.01123	7.36632	7.65821	8.02237	7.31288	7.42626	7.45943	7.65821	7.52356	7.44294	7.20945	7.54689	7.67948	7.70736	8.10852	7.41785	7.78136	8.3837	6.32193	7.39232	6.39232	7.84549	7.34873	7.12928	7.60733	7.79442	7.57743	8.17991	7.47573	7.21917	7.02237	6.90689	7.93074	7.56224	7.33092	7.15987	7.29462	8.44708	7.05528	8.08215	7.91886	7.59991	7.83289	7.07682	7.06609	7.15987
ENSG00000145423 : SFRP2	3.70044	3.90689	4.08746	4.08746	3.80735	3.80735	4.24793	3.70044	3.80735	3.58496	3.58496	3.32193	3.58496	3.70044	3.58496	3.70044	3.70044	3.58496	3.70044	3.58496	3.58496	3.32193	3.45943	3.90689	3.32193	3.45943	3.45943	3.45943	3.45943	3.70044	3.80735	3.58496	3.58496	3.45943	3.70044	3.45943	3.70044	3.58496	3.45943	3.80735	3.58496	7.86419	3.58496	3.58496	3.70044	3.70044	3.58496	6	3.70044
ENSG00000119778 : ATAD2B	5.72792	5.93074	6.58496	6.26679	6.49185	6.02237	5.67243	5.55459	5.64386	6.26679	7.04439	6.79442	7.37504	6.70044	6.10852	6.94251	7.09803	6.83289	7.01123	6.04439	6.71425	6.96578	6.74147	6.71425	7.18982	6.18982	6.53916	6.56986	6.33985	7.36632	8.44708	6.37504	6.50779	6.32193	5.83289	7.05528	6.6865	6.71425	6.16993	6.2854	7.87036	6.40939	6.80735	5.64386	6.14975	7.55459	6.32193	5.70044	6.14975
ENSG00000213614 : HEXA	8.30378	8.28077	7.96578	7.83289	8.06609	8.35315	8.35755	8.12412	7.96578	8.28077	7.10852	8.73471	8.6865	7.87652	9.07414	8.51964	8.50383	8.14466	7.8392	8.45121	8.67948	9.69697	8.74819	7.64386	8.92778	8.74147	8.61839	9.11374	8.82972	8.34873	7.48382	9.13186	8.10329	9.08746	8.53528	9.04712	9.60733	8.75154	8.98868	8.90087	8.58871	8.53138	9.12153	8.5157	9.46557	9.05257	8.43045	8.66534	8.93074
ENSG00000171262 : FAM98B	6.58496	7.2384	7.53916	7.17991	7.67243	6.9542	6.55459	6.93074	6.56986	7.29462	7.52356	8.49985	8	7.25739	8.08746	7.05528	8.48382	8.25739	7.45121	7.91289	7.33985	7.73471	7.88264	6.67243	7.90689	7.33092	7.57743	7.07682	7.12928	8.07146	8.01681	7	7.36632	7.50779	6.53916	8.17991	7.49185	8.79442	7.67243	7.20945	8.5812	7.73471	8.30378	7.5157	7.82655	6.85798	7.30378	7.18982	7.52356
ENSG00000178691 : SUZ12	8.45121	8.59991	8.83289	8.65105	8.66178	8.24793	8.11374	8.34873	8.16491	8.40514	9.63481	8.82018	9.0634	10.0848	9.05528	9.68124	9.66888	8.61839	9.87805	9.14211	9.17742	9.0607	8.49586	9.8392	9.15482	8.81698	8.84235	9.55651	9.35535	10.0848	9.95128	8.99435	9.7364	9.21675	9.62388	9.63481	9.79766	9.97441	9.32418	9.76818	10.3026	8.93074	9.36851	8.39232	8.5157	8.66534	8.79442	8.43463	8.77149
ENSG00000172081 : MOB3A	6.16993	5.64386	6.24793	6.42626	6.02237	6.10852	6.04439	6.33985	6.24793	5.97728	6.94251	7.72792	7.12928	6.12928	6.39232	6.55459	7.80735	6.97728	6.82018	6.98868	5.85798	6.10852	6.70044	6.42626	6.45943	6.79442	7.13955	6.2854	6.24793	6.89482	6.49185	6.40939	7.18982	6.58496	6.40939	7.20945	7.2384	6.52356	7.54689	6.52356	7.83289	7.14975	6.32193	6.72792	6.42626	5.72792	6.50779	6.74147	6.78136
ENSG00000163964 : PIGX	5.24793	5.42626	5.08746	4.80735	5.20945	5.55459	5.52356	5.08746	4.70044	5.52356	6.10852	6.08746	5.80735	6.56986	6.30378	5.61471	5.97728	5.67243	5.72792	6.14975	5.2854	5.35755	6.45943	6.33985	6.42626	5.64386	5.64386	5.55459	6.35755	6.62936	6.65821	5.42626	4.70044	6.04439	6.39232	6.04439	6.33985	6.35755	6.26679	6.58496	7.08746	6.75489	6.08746	5.85798	6	5.88264	5.64386	5.35755	5.61471
ENSG00000185947 : ZNF267	5.39232	5.2854	5.52356	5.42626	5.16993	5.04439	4.45943	5.12928	4.85798	5.52356	5.61471	6.55459	5.39232	5.55459	5.9542	5.2854	5.78136	6.20945	5.64386	5.64386	5.75489	5.93074	5.2854	5.08746	5.49185	6.22882	6.53916	6	5.67243	5.93074	5.78136	4.85798	6.87036	5.70044	5.78136	6.20945	5.52356	6.04439	5.72792	5.39232	7.34873	6.08746	5.78136	5.35755	6.18982	4.90689	5.64386	5.64386	5.93074
ENSG00000115525 : ST3GAL5	6.88264	6.74147	6.80735	6.78136	6.49185	7	7.20945	7.14975	7.2854	7.22882	6.22882	5.88264	7.16993	5.83289	7.06609	6.45943	6.53916	6.45943	6.91886	6.2854	6.90689	6.33985	6.70044	6.50779	7.32193	7.62936	7.49185	6.64386	6.85798	6.76818	8.2384	6.74147	7.59991	6.49185	6.85798	7.64386	7.53138	6.94251	7.32193	6.61471	7.77479	7.20945	5.9542	7.14975	6.74147	6.14975	7.2384	7.3837	7.53138
ENSG00000134684 : YARS	7.96	8.04439	8.49985	8.51964	8.55075	7.3837	7.59991	8.31288	8.37069	8.45533	8.04985	7.59246	8.01681	8.25739	8.96	7.53138	7.92481	8.55075	8.15482	7.40939	8.01123	9.12153	8.30378	9.65284	8.32643	8.15987	8.67948	8.96	7.54689	8.51964	7.37504	8.40514	8.3443	8.7039	9.56605	8.49185	9.24793	9.39232	9.06878	8.94544	8.85487	9.49785	8.52356	7.49985	9.16742	8.37504	8	8.53528	8.46352
ENSG00000188811 : NHLRC3	7.86419	8.20945	7.16993	6.97728	7.47573	7.20945	7.18982	7.7211	7.7211	8.15987	6.87036	7.06609	8.26209	7.56224	7.41785	6.62936	7.65105	7.73471	7.33985	6.80735	7.79442	7.39232	7.08746	6.53916	6.52356	7.2854	7.21917	8.04985	6.32193	8.50779	7.14975	6.84549	6.45943	7.2854	7.32193	6.9542	7.46761	6.47573	7.62936	7.62205	8.12412	6.85798	7.56986	7.6865	7.46761	7.53916	6.59991	7.39232	7.62936
ENSG00000145703 : IQGAP2	10.3815	10.7682	10.9751	10.8903	11.1209	10.9593	10.6874	10.7364	10.5555	10.7211	10.584	8.86109	9.57932	9.36851	10.218	10.4284	9.75154	10.7013	10.1997	9.87652	10.2167	10.0154	10.4136	10.1712	10.9986	10.5565	10.058	10.9136	9.90238	10.1267	10.3151	10.796	8.88264	11.021	9.86573	10.9527	9.68475	10.1319	10.0238	10.4969	10.0238	10.3619	10.9607	11.2288	10.5226	10.7091	10.5565	9.67948	10.421
ENSG00000089094 : KDM2B	7.04439	6.78136	6.98868	6.96578	7	7.30378	7.08746	6.76818	6.55459	6.47573	7.69349	7.39232	8.04439	7.27612	7.33985	7.61471	7.15987	8.29921	8.04439	7.93664	7.45943	7.53138	7.18982	6.94251	8.19967	7.79442	7.39232	6.87036	6.97728	7	8.26209	7.57743	8.14975	7.2854	7.64386	8.77808	7.18982	7.49985	6.65821	7.45943	8.03892	7.03342	7.26679	7.22882	6.87036	6.6865	7.01123	6.72792	7.47573
ENSG00000135452 : TSPAN31	8.40088	8.66888	8.75154	8.37938	8.49185	8.61471	8.46352	8.64746	8.31288	8.81057	8.48784	9.12928	8.99718	7.92481	8.89178	8.35315	9.24793	9.32193	9.53333	8.84549	8.13443	9.05799	8.97441	8.84235	8.88874	9.11374	8.64024	8.84549	9.56605	6.30378	8.17493	8.73132	8.77149	8.67596	9.04439	8.69349	8.46761	8.87652	7.98299	8.74483	8.96	8.85487	8.2384	8.43463	9.13955	8.74147	8.96	8.98299	9.05528
ENSG00000146457 : WTAP	8.23362	8.15482	8.30378	7.91886	9.04439	8.42626	7.94251	8.51964	7.9542	8.73132	8.53138	9.30834	8.13443	8.30378	9.08746	7.98868	9.19722	9.10591	8.91289	8.81378	9.13955	8.10329	8.27146	8.33985	9.50184	8.32193	8.22882	8.73132	8.14466	9.16239	9.25267	7.97728	9.91886	8.77808	8.61839	10.1228	9.08746	10.224	8.61471	8.91289	9.67948	9.28077	8.10329	8.56224	8.84549	8.08215	8.71081	8.82337	9.10852
ENSG00000138442 : WDR12	7.21917	7.24793	7.78136	7.67948	8.01681	6.98868	6.84549	7.31288	7.49985	7.34873	8.61839	7.69349	8.33092	8.43463	8.55842	8.41363	8.09276	7.83289	8.16993	7.98299	8.98014	8.64386	7.32193	7.90689	8.11374	7.47573	7.80735	8.24793	7.40939	7.67948	7.73471	7.60733	8.99718	8.2854	7.6865	8.11374	7.67948	7.84549	8.76487	7.59246	7.61471	8.20945	8.88874	7.48382	8.12412	7.67948	7.7211	7.14975	7.48382
ENSG00000178252 : WDR6	8.39232	8.06609	7.99435	7.90087	8.26679	8.07682	7.91289	8.25739	7.71425	7.97728	8.92778	7.8009	8.19967	8.21432	8.79766	9.02791	8.75154	7.09803	8.76155	8.48382	8.18982	9.72792	8.29462	8.82972	7.67243	8.12412	8.17493	8.54689	8.49586	8.15987	8.07146	8.01123	8.84862	8.73809	8.81378	8.5812	8.34873	6.26679	8.20457	8.47573	8.45121	8.25267	7.85175	8.26679	7.9542	8.31288	7.80735	8.36632	8.56986
ENSG00000111269 : CREBL2	9.52356	9.41996	9.28077	9.05799	9.54303	9.64566	9.50581	9.13186	8.87958	9.60918	8.10329	9.09803	8.13955	7.33092	8.65105	7.8392	7.8392	8.78463	8.39232	8.51964	9.75489	9.224	9.21917	8.71425	8.75822	9.06609	9.21675	8.55842	8.96867	8.30378	8.52748	8.8392	9.40301	9.00282	7.81378	9.32867	9.56986	9.35094	7.93664	9.41151	9.91289	9.18982	8.46761	9.09276	9.41785	9.20212	8.71768	9.13186	9.41785
ENSG00000108559 : NUP88	8.13955	7.90087	8.25267	8.21432	8.32193	8.48784	8.36632	7.97154	7.77479	8.28077	8.91588	8.23362	7.88874	9.50184	8.82018	8.75489	8.96578	8.52748	8.29921	9.39017	8.00562	8.65821	8.09276	7.90689	9.27146	8.21432	8.40088	7.45943	8.31288	8.28077	7.88264	9.12928	8.11894	7.81378	7.45943	8.53138	7.63662	8.42626	7.85175	8.29002	8.60363	7.55459	8.55075	8.05528	8.58871	8.96578	8.20945	7.70736	8.13955
ENSG00000226742 : HSBP1L1	7.04439	7.70044	7.89482	7.53138	7.7879	7.60733	7.7211	7.19967	7.03342	7.43463	7.2854	6.84549	7	7.6865	7.33092	7.36632	6.30378	7.47573	5.85798	6.50779	7.53138	7.84549	7.21917	6.04439	7.31288	6.90689	7.16993	7.53138	7.26679	6.55459	6.58496	7.72792	7.09803	6.94251	7.08746	5.67243	6.96578	7.31288	7.07682	7.19967	6.72792	6.30378	7.41785	6.78136	7.03342	7.57743	7.13955	7.24793	7.12928
ENSG00000126264 : HCST	6.33985	5.88264	6.26679	6.37504	5.75489	6.32193	6.59991	6.44294	6.56986	5.9542	5.80735	6.84549	6.75489	5.70044	6.52356	5.83289	6.10852	6.64386	5.58496	5.9542	6	6.20945	6.50779	5.45943	5.64386	6.58496	7.20945	5.61471	6.12928	5.78136	5.90689	5.67243	7.32193	6.62936	6.33985	6.14975	6.50779	6.44294	6.2854	5.75489	8.22882	6.35755	6.06609	6.49185	6.39232	5.9542	5.72792	6.58496	6.75489
ENSG00000143575 : HAX1	9.09011	9.12412	9.50581	9.3015	9.39017	9.43463	9.35975	9.23122	8.92184	9.18735	9.52943	8.94544	9.83447	9.47573	9.56986	9.91139	9.56605	9.76487	10.2444	9.17493	9.32418	8.76487	9.01402	9.84549	10.1059	9.46964	9.79279	10.3848	10.2668	9.10852	10.1836	9.93221	9.41151	9.26913	10.374	10.3565	9.63481	10.1254	10.0168	10.5689	10.0954	10.1599	10.374	9.43045	9.12412	9.3966	9.93811	9.11894	9.48382
ENSG00000163781 : TOPBP1	6.55459	7.18982	6.88264	6.71425	6.76818	7.10852	6.98868	6.80735	6.70044	7.02237	7.90689	7.88264	7.6865	8.47978	8.30834	8.00562	8.12928	7.56986	7.92481	8.02237	7.65105	8.36632	7.3837	8.03892	7.57743	7.10852	7.12928	7.65821	8.43463	8.80413	8.99152	7.25739	8.67243	7.67948	8	8.29921	7.59991	8.89785	8.06609	8.54303	8.7039	7.44294	7.32193	7.85175	7.60733	7.52356	7.11894	6.85798	7.29462
ENSG00000189007 : ADAT2	4.85798	4.64386	4.70044	4.45943	4.85798	4.80735	4.80735	5.16993	4.80735	5.39232	5	4.70044	4.39232	5.49185	5.49185	4.9542	5.12928	4.70044	5.93074	4.64386	5.58496	5.39232	4.39232	5.12928	5.04439	5.12928	5.32193	4.32193	4.52356	4.9542	4.80735	4.85798	6.71425	5.90689	4.24793	4.90689	4.85798	5.52356	5.52356	4.70044	6.04439	4.75489	4.16993	5.32193	4.64386	5.32193	4.90689	5.32193	5.61471
ENSG00000159110 : IFNAR2	6.84549	6.78136	6.85798	6.91886	6.93074	6.35755	5.93074	7.31288	6.82018	6.49185	7.62205	8.03892	7.33985	6.65821	6.91886	7.22882	6.96578	6.96578	7.70044	7.21917	7.54689	6.40939	7.04439	6.74147	6.80735	7.2854	7.22882	6.65821	7.13955	6.74147	7.08746	6.64386	7.2384	7.91289	6.79442	6.84549	7.17991	7.02237	8.53138	6.35755	7.87652	6.98868	7.24793	6.24793	6.56986	7.16993	8.03892	7.8392	7.26679
ENSG00000196704 : AMZ2	8.17991	8.3443	7.94837	7.7211	8.14975	8.30834	8.28077	7.9542	7.7211	8.47168	8.27146	7.8392	8.51964	8.66178	8.75154	8.10852	8.61102	8.86419	8.19476	8.10852	9.33316	8.8857	8.44708	6.56986	8.02237	7.98868	8.30378	8.77479	9.03067	8.31741	7.70044	8.42206	8.13443	8.80735	9.77149	8.59246	8.33985	9.11634	8.75822	9.27612	9.26679	9.01959	8.79766	8.13443	9.01681	8.3837	8.05528	8.3443	8.59619
ENSG00000188603 : CLN3	8.06609	8.5157	7.52356	7.67948	7.60733	7.90689	8.05528	7.99435	7.90087	7.9542	8.17493	8.66534	9.00843	8.99152	8.3443	8.74819	8.23362	8.66178	9.01402	8.7211	8.71768	8.26209	9.03617	9.03892	9.20945	8.30378	8.75489	9.41996	8.8009	9.48382	9.1267	8.92778	7.90087	9.01681	9.69	8.66534	8.28077	8.53138	8.7211	9.5157	8.19476	9.74819	9.75656	8.51175	8.42626	7.88264	8.93958	8.09803	8.30378
ENSG00000166394 : CYB5R2	4.16993	4.45943	4.52356	4.39232	4.24793	4.64386	4.45943	4.16993	4.39232	4.52356	3.90689	4.75489	4.52356	4.16993	4.85798	4.08746	5.16993	4.32193	4.75489	4.45943	4.58496	5.08746	4.58496	5.32193	4.75489	4.52356	4.08746	4.75489	3.80735	5.55459	4.45943	4.58496	4.08746	4.16993	4.45943	6.74147	4.52356	4.9542	3.80735	4.24793	4.58496	4.52356	3.90689	4.08746	4.64386	5.12928	4.32193	4.9542	4.32193
ENSG00000170581 : STAT2	9.22882	9.04439	8.46761	8.24317	8.44294	8.89785	8.67596	8.81698	8.7879	9.0607	9.62022	9.5216	9.75656	8.8392	9.01402	8.7879	8.66888	10.3783	9.36413	8.39232	8.82018	9.59991	9.10329	8.79442	9.09011	9.55267	9.62753	10.5118	10.1059	9.75989	8.07682	9.65105	10.1948	9.26913	8.66178	9.84549	9.14211	8.85798	9.17493	8.98584	10.1874	9.28771	9.11114	8.71768	9.24793	9.34651	9.44915	9.68124	10.062
ENSG00000108819 : PPP1R9B	5.75489	5.9542	6.22882	6.26679	6.50779	5.78136	5.52356	7.06609	6.61471	6.04439	6.20945	6.47573	6.2854	6.26679	6.10852	5.24793	6.83289	6.26679	6.39232	6.10852	6.52356	6.91886	6.14975	6.26679	5.90689	6.04439	6.06609	6.35755	6.04439	5.80735	5.08746	5.80735	6.47573	6.76818	6.75489	5.55459	6.2854	6.85798	6.84549	4.90689	6.58496	6.12928	6.44294	5.35755	6.50779	5.39232	6.47573	6.70044	6.45943
ENSG00000028839 : TBPL1	7.40939	7.33092	7.08746	7.20945	7.2384	7.05528	7.05528	6.83289	6.85798	7.41785	6.39232	6.76818	6.16993	7.25739	7.67948	7.2854	7.63662	7.09803	7.2854	6.82018	8.87652	6.44294	7.56224	6.59991	7.62936	7.53916	6.55459	6.61471	6.72792	7.64386	7.32193	6.14975	7.40088	7.52356	7.7211	8.61471	7.08746	7.78136	7.71425	6.93074	7.92481	7.13955	6.45943	7.8392	7.58496	7.60733	7.46761	7.33985	7.58496
ENSG00000112679 : DUSP22	7.90689	8.10329	7.9542	7.67243	7.85798	7.97728	7.89482	7.87652	7.82655	7.61471	9.31061	8.53528	9.57554	8.58496	8.76487	8.98014	8.20945	8.46761	9.45738	8.55842	7.98868	7.19967	7.7211	8.46761	9.76487	8.61839	8.9629	8.60363	7.93074	7.90087	8.03342	8.52748	9.35315	8.15987	8.16491	8.3837	8.00562	8.5157	7.78136	9.21432	8.01681	8.55075	8.44708	7.84549	8.00562	8.40939	8.37069	8.42626	8.69
ENSG00000213465 : ARL2	6.39232	6.42626	6.33985	6.22882	5.75489	6.59991	6.08746	6.30378	5.97728	6.10852	7.87036	7.11894	7.18982	7.73471	6.67243	7.49185	8.35755	6.35755	7.8392	7.27612	6.26679	6.24793	6.35755	7.13955	7.2384	6.70044	6.9542	5.90689	6.42626	6.55459	6.22882	6.2854	6.52356	7.03342	6.71425	5.93074	6.40939	7.60733	6.70044	6.44294	6.50779	7.72792	7.04439	7.62205	6.96578	6.22882	6.75489	7.15987	6.67243
ENSG00000136100 : VPS36	7.89482	8.59619	8.45533	8.07682	8.44294	7.88874	7.83289	8.32193	8.17991	8.55842	8.23362	8.47168	8.93664	8.7211	8.51964	7.91886	8.65105	8.59246	7.82655	8.5812	8.91886	8.58871	8.15482	7.2854	8.42206	8.75154	8.05528	8.45943	7.33092	8.46352	6.87036	8.86109	8.32643	8.26679	7.77479	8.16491	7.6865	7.35755	7.61471	8.10329	7.76155	7.66534	9.24793	8.224	8.65105	8.69349	8.20457	8.43879	8.39232
ENSG00000166471 : TMEM41B	8.40088	8.49985	8.73471	8.24793	8.7879	8.633	8.37938	8.18488	8.22882	8.67243	9.35755	9.21675	9.43254	9.84706	10.0251	9.62753	9.72962	9.63844	9.57175	9.16742	8.6865	8.76818	8.60733	10.2935	8.73809	8.9542	8.99435	9.78953	9.25267	9.90989	9.62753	8.97728	8.70044	8.78463	9.34873	9.37938	8.89482	9.42206	9.22159	9.52748	9.33762	8.82972	9.07414	8.90689	9.08481	8.73132	8.41785	8.39232	8.67596
ENSG00000132185 : FCRLA	5	4.75489	4.75489	5.12928	4.80735	5.04439	5.16993	5	4.85798	4.90689	4.58496	4.45943	5.35755	5.49185	4.52356	4.70044	5.58496	4.70044	5.52356	4.80735	4.75489	4.24793	4.70044	4.58496	4.39232	4.80735	5.24793	4.45943	4.70044	7.91289	4.64386	4.45943	5.04439	4.58496	5.35755	4.52356	4.9542	4.70044	4.45943	4.80735	4.70044	4.52356	4.52356	5.04439	4.45943	4.85798	4.75489	4.70044	4.58496
ENSG00000156172 : C8orf37	5.80735	5.88264	5.49185	5.52356	5.20945	5.35755	5.55459	6.12928	6.47573	6.18982	5.39232	5	5.42626	5.75489	6.10852	5.42626	6.40939	5.32193	6.02237	6.26679	6.53916	6.49185	5.61471	6.18982	5.88264	5.9542	5.88264	5.80735	6.88264	5.72792	6.08746	5.85798	5.32193	5.24793	7.49985	7.26679	6.44294	6.53916	5.55459	5.42626	6.16993	5.78136	6.33985	5.93074	7.01123	6.22882	6.10852	5.93074	5.75489
ENSG00000100084 : HIRA	7.2854	6.64386	6.42626	5.9542	8.13443	7.55459	7.63662	7.36632	7.15987	7.16993	7.80735	7.48382	6.35755	8.31741	7.48382	8.18488	7.85175	8.01681	8.20457	8.11374	6.83289	7.94837	7.30378	6.90689	8.18488	7.04439	7.40939	7.59991	6.10852	7.96	7.76155	7.63662	7.52356	6.47573	7.33092	7.98868	6.75489	7.65105	6.84549	6.42626	7.42626	7.53916	7.50779	7.74147	7.01123	7.49185	6.76818	6.98868	7.6865
ENSG00000115966 : ATF2	8.11374	8.24793	7.96578	7.74147	7.81378	8.16993	7.88264	8.12928	7.84549	8.31741	9.60733	7.88264	9.25267	9.13443	8.99718	8.19476	8.80413	8.99718	9.07948	8.67596	9.49386	8.90388	8.33092	8.06609	8.633	8.12928	8.48382	9.5216	8.54303	9.10329	8.97441	8.15987	9.26679	8.44294	8.94251	9.68475	9.15735	8.55459	8.75489	8.55842	9.51175	8.20945	9.01123	7.87652	8.39232	8.10852	8.26679	8.21917	8.3966
ENSG00000198818 : SFT2D1	7.88264	7.69349	7.96578	7.65821	7.91289	7.59246	7.40939	7.69349	7.64386	7.91886	8.02791	8.83289	7.56986	8.29921	8.21432	7.18982	8.55459	8.37504	8.13443	7.94837	8.14975	7.30378	7.48382	6.47573	7.79442	8.47168	7.88264	7.49185	7	8.03342	6.70044	7.65105	9.04985	7.66534	6.83289	7.82655	8.01681	8.5812	8.14975	7.70736	8.93958	7.81378	7.01123	7.75489	8.24793	7.33092	7.80735	7.54689	8.12928
ENSG00000103522 : IL21R	3	3.32193	3.32193	3.32193	3	3.32193	3.32193	3.16993	3.58496	3	3	3.45943	3.70044	3.32193	3.16993	3.32193	3.16993	3.80735	3.16993	3.16993	3.16993	3.45943	3.32193	3.16993	3.32193	4.08746	4.75489	3.16993	3.45943	3.32193	3.45943	3.32193	5.75489	3.45943	3	3.70044	3.16993	3.45943	3.16993	3.16993	6	3.32193	3.16993	3.58496	3.58496	3.16993	3.16993	3.58496	3.16993
ENSG00000198894 : CIPC	7.08746	6.9542	7.14975	7.02237	7.25739	6.55459	6.78136	6.16993	6.04439	6.87036	6.55459	6.26679	6.50779	6.02237	6.32193	6.06609	6	6.2854	6.2854	6.10852	6.45943	5.85798	6.30378	5.70044	6.70044	6.37504	6.40939	6.06609	5.85798	6.9542	5.64386	5.78136	4.85798	6.14975	6.44294	6.72792	6.35755	5.52356	5.9542	6.10852	6.45943	6.02237	6.87036	6.37504	6.71425	7.45121	6	6.84549	6.65821
ENSG00000073578 : SDHA	10.9636	11.0196	10.6411	10.5999	10.5755	11.03	11.0258	10.668	10.5878	10.9031	9.61102	9.53528	10.0661	10.0861	10.3977	9.90689	9.88417	10.5108	9.62205	10.1007	10.3151	10.6211	11.0768	9.53722	10.5859	10.8337	10.8218	9.77972	9.5157	9.85019	10.0553	10.5216	8.77808	10.6073	10.2408	10.0861	9.67243	10.1447	9.39232	10.2444	9.60363	10.6751	10.7262	10.7871	10.374	11.4231	10.3049	10.421	10.1787
ENSG00000116062 : MSH6	8.73132	8.71425	8.30834	7.97154	8.3443	8.53916	8.3837	8.11374	8.01681	8.51175	8.3837	7.74819	8.93958	9.5157	8.67596	8.7879	8.88874	9.55075	8.70736	8.89785	9.41363	8.15482	9.03067	8.74147	8.57743	8.26209	8.43463	7.98868	8.75822	9.2854	11.0444	8.86109	8.98014	8.96867	8.7879	9.32643	8.70736	9.15482	9.06878	9.53916	9.82814	9.01402	9.35315	8.45943	8.37938	8.75822	8.38802	8.0607	7.7211
ENSG00000162496 : DHRS3	9.63481	9.60363	9.88722	9.74651	9.83763	9.65284	9.47573	9.87498	9.50184	9.64205	8.32193	8.53916	8.83289	8.44294	9.02514	8.47168	8.29462	8.81378	8.9542	9	9.3015	10.0795	9.59619	9.39446	9.44708	9.79766	9	9.89026	9.90689	10.2046	8.75154	9.10066	8.17493	9.68825	10.2784	8.52748	9.91439	9.26679	8.633	10.1072	9.18488	9.07414	8.80413	9.40088	9.89026	9.59432	9.55842	9.73978	9.68825
ENSG00000080298 : RFX3	4.75489	4.58496	4.85798	5.12928	4.64386	4.52356	4.32193	5	4.75489	4.24793	6.80735	4.80735	4.85798	5.85798	4.39232	4.64386	6.33985	5.32193	5.04439	5.08746	5.70044	6.18982	4.58496	4.08746	4.58496	5.04439	4.39232	4.58496	5.70044	5.67243	4.75489	5	4.24793	4.32193	4.16993	5.93074	4.70044	4.75489	4.45943	4.90689	5.20945	4.70044	4.32193	5	4.90689	4.52356	5.12928	4.52356	4.70044
ENSG00000116299 : KIAA1324	4.64386	4.85798	4.85798	5.08746	4.70044	5.04439	5.08746	5.04439	5.32193	4.58496	4.24793	4.90689	4.58496	5.20945	4.52356	4.64386	4.45943	5.16993	4.45943	4.70044	4.70044	4.39232	8.12928	4.58496	4.24793	4.45943	4.85798	4.58496	4.75489	4.39232	4.52356	4.70044	5.08746	4.45943	4.85798	4.32193	4.85798	4.75489	7.12928	4.45943	4.39232	4.45943	4.45943	5	4.64386	4.58496	4.52356	5.35755	4.70044
ENSG00000275410 : HNF1B	7.13955	7.06609	7.58496	7.79442	7.58496	7.61471	7.56986	7.60733	7.35755	7.08746	8.73809	8.26209	7.67948	7.33985	7.18982	7.75489	8.84235	7.12928	8.45943	8.19476	6.94251	7.2384	7.34873	8.11894	7.53138	7.42626	7.18982	7.78136	6.75489	6.52356	7.50779	7.85798	7.02237	7.74147	7.53138	6	7.87652	6.58496	7.61471	7.05528	7.2384	7.15987	7.46761	7.34873	7.04439	6.89482	7.91289	7.32193	7.26679
ENSG00000111276 : CDKN1B	9.66534	9.43671	9.43671	9.16993	9.63844	9.78136	9.38586	9.25739	9.17991	9.42206	9.75989	9.14975	9.33092	9.58684	8.77149	8.69697	9.40088	8.8009	8.98584	8.94544	10.3718	9.23601	9.05257	8.39232	9.22641	9.36632	9.31515	8.78463	10.0808	9.28771	9.02237	8.67596	10.0182	9.10852	8.59246	10.0238	9.84392	9.93664	8.31741	10.5584	10.5226	9.08746	8.3966	9.5216	9.60733	9.65642	8.64024	9.12153	9.44708
ENSG00000143486 : EIF2D	7.75489	8.46352	8.18488	8.16993	8.0607	8.03892	7.85798	8.47168	8.13443	8.09276	9.21675	8.40514	8.78136	8.74483	8.83289	8.94837	8.26209	8.84235	9.15735	9.51964	8.47168	9.04439	8.21432	8.44708	9.03617	8.47573	8.94544	9.34207	9.08746	8.42626	9.07146	9.30834	8.70736	8.49586	8.51175	9.70217	8.94251	9.26679	8.87036	9.34873	8.91588	9.16742	9.73471	9.18488	8.67243	8.42626	8.82655	7.88264	8.7879
ENSG00000107897 : ACBD5	10.4284	10.5372	10.3038	10.0362	10.3902	10.1836	10.1662	10.1536	9.97871	10.4828	9.42836	9.98726	8.9542	8.91588	9.46557	10.1861	9.11634	9.65105	9.69	10.1072	10.3826	10.5216	10.1085	8.9629	8.97728	10.1215	9.14975	10.4009	10.1396	10.5333	9.54882	9.59432	9.70908	10.3696	9.07682	9.42206	10.2946	10.2538	9.36851	9.9901	10.0389	10.5236	9.72962	10.021	10.236	10.8688	9.90839	9.41785	10.0634
ENSG00000168610 : STAT3	9.58684	9.39232	10.1799	10.0701	10.1176	10.2738	10.032	9.97585	9.74483	9.63844	10.0084	9.76984	9.88874	8.76155	9.62022	9.57175	9.61839	10.0688	10.0251	8.91886	9.24317	8.62571	9.39446	9.95128	10.6275	10.1724	10.8416	9.69349	9.63118	10.4019	9.53722	9.45738	9.86728	10.207	10.0403	10.3848	10.29	10.0901	9.17742	10.2408	10.5137	10.4979	10.5068	8.41363	9.87652	9.41151	10.3264	10.5058	10.3004
ENSG00000117533 : VAMP4	6.82018	7.2384	7.26679	7.01123	7.18982	6.75489	6.64386	7.3837	7.09803	7.26679	8.07146	7.06609	8.25267	7.49985	7.07682	7.84549	7.65105	7.3837	8.03342	7.45943	7.42626	6.84549	6.75489	7.8009	8.32643	7.32193	7.50779	8.53138	7.59991	7.19967	8.17493	7.33985	7.29462	6.55459	7.56224	7.89482	8.0607	7.49985	7.2854	7.8009	7.89482	7.60733	8.90689	7.36632	6.82018	7	7.64386	7.18982	7.49185
ENSG00000171206 : TRIM8	8.8392	8.92184	8.61839	8.55459	8.46352	8.62571	8.37504	8.44708	8.37069	8.48784	9.52748	9.5411	8.97154	9.22641	8.97154	8.78136	9.14466	9.01959	9.73809	8.70044	8.58496	8.35315	8.58496	7.60733	9.23601	9.10591	9.1267	9.27612	8.90989	8.33985	9.26444	9.05799	9.49586	9.17493	8.94251	9.90238	9.47371	9.71939	7.86419	8.49586	9.13186	9.33762	8.49185	8.91289	8.86419	8.74147	9.2738	9.50383	9.33985
ENSG00000196591 : HDAC2	7.7211	7.82655	8.33539	8.26209	8.14975	7.89482	7.53916	7.8009	7.76818	7.93074	8.7211	9.28771	7.97728	9.71425	8.64024	8.60733	8.33092	8.50383	8.32193	9.23122	8.54689	7.36632	7.79442	7.04439	8.633	8.06609	7.63662	7.34873	7.65105	8.31288	8.7039	7.82018	9.16993	8.31741	7.92481	9.09011	8.26209	9.66	8.78463	8.33092	9.31967	8.39232	8.03342	8.09276	8.25267	7.88874	7.90689	7.85798	7.98299
ENSG00000129484 : PARP2	6.35755	6.82018	6.58496	6.82018	6.87036	6.39232	6.39232	6.65821	6.39232	6.97728	7.45121	6.71425	7.35755	7.7211	7.21917	7.79442	7.01123	7.27612	7.15987	7.04439	8.33539	7.65821	7.01123	6.98868	7.16993	6.2854	6.61471	7.22882	7.5157	7.65105	7.62205	7.03342	7.18982	7.19967	7.6865	7.79442	7.20945	7.37504	7.76818	7.05528	8.45943	7.16993	7.66534	7.08746	6.94251	7.53916	6.40939	6.53916	6.65821
ENSG00000188177 : ZC3H6	6.14975	6.44294	6	5.88264	6.56986	6	6.06609	6.18982	6.20945	5.75489	5.85798	6.02237	5.58496	6.58496	6	6.08746	6.18982	6.30378	6.26679	6.08746	6.56986	6.33985	6.20945	5.75489	6.53916	6.14975	6.22882	6.74147	6.84549	6.02237	5.90689	6.45943	5.64386	5.90689	5.58496	6.91886	6.52356	5.78136	5.55459	6.90689	6.2854	5.85798	7.10852	6.33985	6.10852	6.02237	6.14975	5.97728	6.04439
ENSG00000129493 : HEATR5A	6.20945	6.78136	5.78136	5.32193	5.58496	6.50779	6.64386	6.45943	6.56986	6.47573	7.75489	7.48382	7.10852	7.65821	7.11894	7.53916	7.34873	7.76155	6.74147	7.36632	7.60733	7.91289	7.19967	7.06609	8.3966	7.01123	7.12928	7.70736	7.02237	7.74819	7.7211	7.2384	7.27612	7.02237	7.34873	7.03342	7.48382	7.31288	7.69349	7.02237	8.13955	7.72792	7.77479	7.41785	7.39232	6.70044	7.24793	7.15987	7.32193
ENSG00000115977 : AAK1	7.21917	6.64386	7.05528	7.17991	7.05528	6.76818	6.78136	7.04439	7.01123	7.03342	7.16993	8.01681	7.91886	7.57743	7.63662	7.98868	7.93074	8.54689	8.31288	7.81378	7.87652	8.17493	7.88264	7.43463	8.04985	7.5157	8.65105	7.82018	7.19967	7.65821	8.17991	7.46761	7.73471	7.36632	8.48784	8.40514	8.48382	8.7039	7.56224	7.91289	8.35315	8.21432	8.0607	8.08215	7.45121	7.53138	7.92481	7.67243	7.79442
ENSG00000180881 : CAPS2	3.16993	3.32193	3.45943	3.16993	3.16993	3.16993	3.45943	3.58496	3.45943	3.58496	3.32193	3	3.58496	2.80735	2.58496	3	3	3	2.58496	2.80735	3.58496	3.32193	3.16993	3	2.58496	3	3	3	3.45943	3.80735	3	3.70044	2.58496	3.32193	3.32193	3.90689	4.52356	2.58496	3	2.58496	2.58496	3.16993	4.16993	3.16993	3.32193	3.45943	2.58496	3	3.32193
ENSG00000176155 : CCDC57	7.21917	7.52356	7.31288	7.39232	7.19967	6.88264	6.96578	7.05528	7.02237	6.96578	6.40939	6.70044	6.59991	6.74147	6.94251	6.85798	6.71425	6.97728	6.76818	6.72792	7.32193	7.53138	6.9542	6.58496	6.89482	7.3837	6.87036	8.35755	8.42626	6.90689	6.80735	7.2854	6.85798	7.13955	7.53916	6.39232	6.55459	7.30378	7.31288	7.05528	6.30378	6.14975	6.45943	6.89482	7.25739	7.77479	6.49185	7.20945	7.22882
ENSG00000115421 : PAPOLG	5.04439	5.08746	5.42626	5	5.2854	4.85798	5.16993	4.85798	5	5	6.18982	5.88264	5.9542	6.35755	5.67243	6.06609	6.22882	5.78136	5.83289	5.83289	6.44294	5.78136	5.49185	5.49185	6.65821	5.55459	5.88264	5.88264	5.72792	5.9542	6.6865	5.45943	6.26679	5.42626	5.83289	6.50779	5.97728	6.33985	5.88264	5	6.89482	5.78136	5.93074	4.70044	5.67243	4.9542	5.55459	5.04439	5.49185
ENSG00000187118 : CMC1	8.72792	8.77149	8.68299	8.24793	8.7039	8.80413	8.56224	8.31741	8.12412	8.88264	8.53138	7.74147	8.47978	8.82972	9.00282	8.53138	8.49185	9.08746	8.48382	8.92184	9.03892	9.89936	8.08746	7.65821	7.67948	8.55075	8.26679	9.10852	8.97728	7.98299	8.44708	8.06609	8.6865	8.59619	9.25974	9.51964	8.56224	8.14975	9.12153	9.18982	8.89178	8.97154	8.11894	8.90689	9.01123	8.44294	7.78136	8.14975	8.40088
ENSG00000115145 : STAM2	7.21917	7.74147	7.3837	6.80735	7.42626	7.56224	7.15987	7.39232	7.31288	7.87036	8.09276	7.6865	7.5157	7.02237	7.96578	7.52356	7.87036	7.99435	7.04439	7.8009	7.74819	7.77479	7.40088	7.16993	8.43879	7.81378	7.42626	8.90087	7.72792	7.87036	7.53138	7.58496	7.70044	7.3837	7.53138	8.55459	7.90087	7.41785	7.53138	7.7879	7.18982	7.86419	7.59246	7.80735	7.83289	7.65821	7.08746	7.35755	7.52356
ENSG00000158987 : RAPGEF6	7.21917	7.5157	7.98299	7.70736	7.85798	7.32193	7.37504	7.16993	7.30378	7.26679	8.49185	7.7211	7.66534	7.32193	8.12412	8.02791	7.77479	9.38802	8.56224	7.85175	8.01681	7.76155	8.14466	7.74147	7.93074	8.3443	8.23362	8.55075	7.79442	8.29921	8.14466	8.17493	8.07146	7.45943	7.63662	8.11894	6.91886	8.17493	7.35755	9.32867	8.30378	7.85798	8.40088	9.37938	7.93664	7.82655	8.34873	7.45121	7.82655
ENSG00000008282 : SYPL1	8.72451	9.02791	8.87958	8.61839	8.86109	8.35755	8.33092	8.55459	8.30834	8.8392	9.52356	9.67596	9.36413	9.14466	9.63118	9.91289	10.0168	9.35755	9.37287	9.87498	9.44708	9.27146	10.1396	9.43879	10.5555	10.1749	9.10852	10.1033	9.37721	9.80896	10.151	9.58308	7.93074	9.66888	9.39446	9.50383	9.61287	8.81378	10.2228	9.22159	9.87652	9.75489	10.1046	9.55842	9.71081	9.41151	9.87805	9.19229	9.50581
ENSG00000124256 : ZBP1	3.58496	3.70044	3.45943	3.70044	3.58496	3.80735	3.80735	3.70044	3.90689	3.80735	3.58496	3.45943	3.80735	3.58496	3.45943	3.45943	3.45943	3.58496	3.16993	3.58496	3.70044	3.45943	3.70044	3.45943	3.45943	3.70044	3.70044	3.70044	3.45943	3.32193	3.58496	3.80735	6.90689	3.58496	3.58496	3.45943	3.58496	3.32193	3.45943	3.80735	3.70044	3.58496	3.58496	3.58496	3.45943	3.80735	3.45943	3.80735	3.58496
ENSG00000177700 : POLR2L	9.36851	9.30834	9.47371	9.31288	8.97728	9.25267	9.25739	9.60733	9.15482	9.26913	8.92481	9.39874	9.56224	9.81538	10.3387	9.58496	10.314	10.2889	9.41574	9.24793	9.74987	9.70736	10.3061	10.2597	9.59805	10.2167	9.57175	9.49185	9.84706	10.4179	9.94837	9.15735	8.2384	9.93517	10.6275	9.56796	10.6366	11.5078	10.2633	9.44915	9.26444	10.4179	9.15735	9.0607	10.0768	8.69349	9.77314	10.1898	9.67948
ENSG00000168003 : SLC3A2	7.7211	7.34873	8.25267	8.19476	8.36194	7.73471	7.74147	7.6865	7.30378	7.60733	6.83289	7.90689	6.9542	7.20945	8.00562	7.20945	8.11894	7.76818	7.2384	7.3837	7.14975	8.00562	7.43463	7.74819	8.18488	7.60733	8.54303	7.49985	7.74819	7.10852	7.78136	7.21917	7.02237	8.47978	8.81057	8.24793	7.98868	8.00562	7.85798	7.63662	7.10852	7.98299	8.59991	7.31288	7.92481	7.91289	7.67948	7.67243	7.2384
ENSG00000148400 : NOTCH1	7.11894	6.35755	6.39232	6.40939	6.37504	6.53916	6.37504	6.96578	6.96578	6.71425	7.64386	8.20945	6.82018	7.35755	6.59991	7.60733	7.52356	6.65821	7.01123	6.74147	6.02237	6.26679	6.42626	6.85798	7.19967	6.6865	6.47573	6.12928	7.34873	8.04985	6.85798	6.64386	6.83289	7.58496	5	6.45943	6.2854	6.90689	6.47573	6.30378	7.05528	7.30378	5.64386	6.33985	6.42626	6.14975	7.14975	6.74147	6.85798
ENSG00000233327 : USP32P2	7.01123	7.17991	7.65821	7.30378	7.58496	6.71425	6.72792	7.11894	7.12928	7.09803	7.91289	6.88264	7.90689	7.47573	6.79442	7.64386	7.12928	6.87036	7.71425	6.83289	7.98868	8.14466	6.67243	7.16993	7.36632	7.12928	6.33985	7.35755	7.57743	7.33092	7.11894	7.73471	6.62936	6.61471	6.90689	6.55459	7.70044	6.75489	6.50779	6.93074	7.08746	6.56986	7.49185	6.96578	6.93074	7.59246	7.31288	7.2384	6.56986
ENSG00000130312 : MRPL34	8.74819	8.88874	8.84549	8.74147	9.02237	8.97154	8.9542	8.71768	8.42206	9.00843	8.224	7.40939	8.35755	8.3837	8.53138	8.59246	7.94837	8.23362	7.89482	7.67948	9.47168	7.43463	9.2384	8.03342	8.16491	8.80735	8.23362	8.66534	7.66534	8.56986	8.42206	8.04985	8.10852	8.48382	9.00562	8.65821	8.3837	8.56986	8.12928	8.8392	7.82018	8.08746	8.79766	9.15228	8.89785	9.18488	7.90087	8.51964	8.66534
ENSG00000109689 : STIM2	6.84549	5.83289	6.04439	5.90689	6.10852	5.52356	5.04439	6.22882	5.88264	6.56986	5.85798	5.97728	6.10852	5.16993	5.75489	6.67243	6.53916	6.47573	6.32193	6.10852	6.02237	6.39232	6.02237	5.39232	7.03342	6.6865	6.24793	6.35755	6.55459	6.91886	6.24793	5.93074	6	5.75489	6.26679	6.64386	6.70044	6.39232	7.18982	5.52356	6.50779	7.08746	6.89482	5.24793	5.85798	6.22882	5.97728	6.16993	7.15987
ENSG00000198146 : ZNF770	8.7039	8.93369	9.31967	8.82655	9.10329	8.42626	8.30378	8.57365	8.42626	8.87958	8.2854	8.72792	8.3966	8.87344	8.39232	8.19476	8.35755	8.59991	8.87652	8.67948	9.05528	9.10066	8.77149	8.40514	8.26209	8.07682	8.58871	9.01959	8.03892	9.16993	8.13955	8.02237	8.59991	8.66888	8.31741	9.34207	9.22641	9.0607	8.74147	8.51175	8.7039	7.98868	9.65642	9.02237	9.35755	9.10852	8.0607	8.39232	8.76818
ENSG00000102189 : EEA1	8.64746	8.85487	8.60733	8.31288	8.70736	8.65105	8.67596	8.30834	8.20457	8.78463	9.20212	8.77149	9.20212	9.73809	9.19722	9.07146	8.44294	8.88264	9.02237	8.62571	9.17991	8.40939	8.57365	6.49185	9.16742	8.5812	8.79116	8.98299	8.63662	9.32643	8.74483	8.29921	10.375	8.42626	8.33985	9.36413	8.8009	7.61471	8.19967	9.08215	9.16993	8.38802	9.44087	8.31288	8.74147	9.05528	8.31288	8.69349	8.79116
ENSG00000124641 : MED20	6.2854	6.2854	6.52356	6.39232	6.37504	6.45943	6.44294	6.24793	5.97728	6.26679	7.65105	7.18982	8.11894	7.59991	7.07682	6.88264	7.33985	6.72792	7.46761	7.07682	7.08746	6.96578	6.74147	6.62936	6.9542	6.85798	6.20945	7.82655	6.76818	7.13955	7.33092	6.94251	7.04439	6.79442	6.40939	7.49985	6.70044	7.90689	7.39232	7.46761	7.26679	7.3837	6.26679	6.55459	6.6865	6.33985	6.62936	5.90689	6.82018
ENSG00000137265 : IRF4	5.12928	5.49185	5.16993	4.9542	4.75489	5.39232	5.42626	4.70044	5.16993	4.75489	4.80735	4.9542	5.42626	4.80735	4.75489	5	5.04439	5.42626	4.9542	4.70044	5.08746	4.58496	5.08746	5.08746	6.24793	5.52356	5.39232	5	5	4.85798	4.9542	4.85798	7.22882	5.12928	4.70044	5.32193	4.70044	4.9542	5	4.90689	5.2854	4.9542	4.9542	5.20945	5.2854	6.50779	4.80735	5.04439	5.16993
ENSG00000170881 : RNF139	8.30834	8.26209	8.27612	8.10852	8.19967	8.3966	8.2384	7.97154	7.74819	8.16993	7.53916	8.06609	8.16491	8	8.85798	8.34873	8.7879	7.80735	8.67596	8.9629	8.55842	9.12928	8.00562	8.76155	7.62936	8.08746	8.64024	8.36194	8.04439	8.42206	8.19476	8.05528	8.2854	8.39232	9.07948	8.09803	8.224	8.73471	8.64746	7.49185	8.15987	8.75154	7.86419	8.07682	9.29462	8.21917	8.86728	7.94837	8.54689
ENSG00000136868 : SLC31A1	8.81378	9.27612	9.27146	9.18239	9.75822	8.71768	8.58496	9.23601	9.14466	9.49785	8.14975	7.45943	9.18735	8.92481	8	8.24317	8.05528	8.43463	8.82972	8.58871	9.06609	8.25267	8.90087	9.84078	8.38802	8.5812	8.74147	8.69349	7.76818	9.01959	9.07414	8.43463	7.62205	8.54303	8.24793	8.75822	8.71768	8.02791	8.37938	8.38802	7.91289	8.81698	8.44708	8.46352	8.94544	9.18735	8.25267	8.90087	8.43463
ENSG00000084693 : AGBL5	6.04439	6.64386	6.16993	6.24793	5.83289	6.45943	6.61471	6.37504	6.26679	6.06609	6.97728	6.04439	7.10852	6.85798	7.15987	6.84549	6.97728	6.40939	6.78136	6.65821	7.24793	7	6.30378	6.70044	6.56986	6.33985	6.04439	7.02237	7.56224	6.71425	6.98868	6.85798	6.12928	7.07682	7.50779	7.45121	6.83289	7.01123	6.97728	7.3837	7.18982	6.80735	7.36632	6.84549	6.52356	6.80735	6.40939	5.97728	6.83289
ENSG00000130340 : SNX9	9.00282	8.70736	9.28309	9.00562	8.94544	8.85487	8.42626	9.02791	8.29462	8.54689	8.07682	9.45121	7.88874	8.5812	8.66534	8.04985	8.87652	8.67596	8.65464	9.31741	8.73132	7.40939	8.58496	7.45121	8.98014	8.55459	8.29921	8.06609	7.8392	8.85487	8.30834	7.90087	8.99718	9.06878	7.82655	8.40939	8.89785	9.03617	8.50383	8.76818	9.12928	8.67948	8.91588	8.7039	8.51964	8.64746	8.87652	9.15735	8.94544
ENSG00000096996 : IL12RB1	4.90689	4.58496	4.90689	4.85798	4.58496	4.80735	4.9542	5.12928	4.9542	5.04439	4.85798	5.58496	5.45943	4.52356	5.04439	4.85798	4.9542	5.04439	4.45943	5.12928	4.90689	4.80735	5.16993	4.58496	5.12928	5.12928	5.72792	4.64386	4.85798	4.58496	4.80735	5.04439	6.24793	5.39232	4.70044	5.24793	5.2854	5.45943	5	4.75489	6.98868	5.88264	4.64386	5	5.16993	4.39232	4.64386	5.58496	5.55459
ENSG00000174574 : AKIRIN1	7.35755	8.00562	8.48382	8.32193	8.57743	7.84549	7.63662	8.224	7.84549	8.02791	8.2384	8.64386	8.08215	7.62205	8.48382	7.12928	7.85798	7.5157	8.20457	7.37504	7.50779	8.2854	8	8.67596	7.33092	7.76818	7.85798	8.14975	7.76155	8.55459	7.49185	8.10852	8.2384	8.04439	9.1472	8.59619	7.85175	7.80735	9.22641	7.85175	8.53138	8.16491	7.40088	7.44294	7.43463	7.65821	7.77479	8.39232	7.87036
ENSG00000074266 : EED	6.50779	6.87036	6.96578	6.61471	7.14975	6.50779	6.47573	5.97728	6.16993	6.91886	7.8009	7.75489	7.80735	6.83289	7.86419	7.6865	8.42206	7.27612	7.90087	7.97728	7.27612	7.66534	7.24793	7.18982	7.48382	7.35755	7.76155	7.78136	7.18982	7.30378	8.0607	7.44294	7.3837	7.45121	8.16491	8.37504	7.13955	7.73471	8.00562	7.54689	8.42206	7.75489	7.13955	6.90689	7.25739	7.40939	7.10852	6.74147	7.01123
ENSG00000181045 : SLC26A11	7.74819	7.73471	7.88874	7.79442	7.54689	7.78136	7.84549	7.67948	7.65821	7.70736	9.32193	8.48382	8.5157	8.46761	9.04166	9.33985	8.52356	8.40514	8.84862	8.79116	8.59991	8.9542	7.76818	7.85798	8.39232	8.08215	8.53138	8.87652	9.29692	8.31288	7.98299	8.53138	8.83289	8.58496	9.73809	8.41785	8.56224	8.74819	8.78136	8.26209	9.25267	8.53138	8.88264	8.04985	7.59246	7.87652	8.25739	7.73471	7.94837
ENSG00000132780 : NASP	8.19476	7.74147	8.15987	7.80735	8.25739	7.62936	7.70044	8.10852	7.91289	8.32643	8.46352	8.27612	7.90689	8.41363	8.61102	7.76818	7.80735	7.7211	7.85798	7.77479	8.3443	8.62571	8.09276	9.04166	7.67948	7.74147	7.47573	7.99435	9.70908	9.69349	8.29002	7.91886	8.77479	8.56605	8.3966	9.39017	8.39232	8.49586	8.94251	8.89785	9.71253	7.97728	7.09803	7.87652	8.03342	8.31741	7.69349	7.64386	7.82655
ENSG00000164088 : PPM1M	5.20945	5.16993	4.9542	4.70044	5	5.16993	4.90689	5.12928	5.08746	4.58496	5.75489	5.83289	6.18982	5.24793	5.75489	6.16993	5.70044	5.2854	5.42626	5.72792	6.24793	6.12928	5.49185	5.70044	5.20945	5.80735	5.78136	5.80735	5.45943	6.02237	5.32193	5.78136	6.02237	5.70044	6.72792	5.55459	5.90689	5.67243	5.52356	5.55459	6.59991	5.42626	5.12928	6	5.35755	5.24793	4.52356	5.61471	5.75489
ENSG00000122335 : SERAC1	5.75489	5.97728	5.80735	5.75489	5.93074	5.35755	5.67243	5.16993	5.61471	5.85798	5.88264	6.59991	4.9542	6.53916	6.06609	5.85798	6.26679	6.14975	6.18982	6.42626	6.59991	5.88264	6.56986	4.75489	7.2384	6.26679	5.52356	5.39232	5.24793	5.88264	5.61471	5.85798	6.56986	6.10852	5.2854	6.30378	6.90689	5.78136	6.62936	5.90689	7.31288	6.08746	5.61471	6.59991	6.02237	5.90689	6.06609	5.78136	6.24793
ENSG00000170989 : S1PR1	7.03342	7.18982	7.36632	7.55459	7.61471	6.84549	6.89482	7.26679	7.30378	7.33985	6.83289	6.75489	6.70044	6.24793	6.24793	6.71425	6.04439	6.70044	6.83289	6.65821	6.50779	5.9542	6.33985	5.64386	7.29462	7.06609	6.9542	6.08746	7.09803	6.78136	6.45943	6.20945	6.2854	7.12928	5.72792	6.74147	6.12928	6.30378	5.67243	6.02237	5.52356	6.87036	5.80735	6.53916	6.6865	7.13955	6.61471	7.29462	6.6865
ENSG00000123091 : RNF11	9.53528	9.85643	9.75489	9.40727	9.85953	9.83447	9.6865	9.44087	9.35755	9.93074	8.85175	9.86264	8.13443	8.70736	9.48583	8.51175	8.79116	9.15735	8.50779	9.01959	9.40088	9.5812	9.51767	8.59991	9.0607	9.53722	9.62753	10.4147	9.5411	10.5859	8.83605	9.24793	9.01123	9.28077	9.78136	10.2324	9.90388	8.80735	9.61839	9.05528	10.2204	9.77149	8.50383	9.01123	9.40088	10.2348	9.02237	9.56033	9.46761
ENSG00000142166 : IFNAR1	7.71425	7.96578	8.03342	8.01681	8.28077	8.44294	8.45121	7.69349	7.74147	8.03892	7.35755	7.3837	7.57743	7.29462	7.27612	7.2384	7.91886	8.21432	7.24793	7.33985	8.02791	6.98868	7.41785	7.16993	6.55459	7.50779	7.32193	7.35755	6.67243	7.15987	7.03342	7.43463	6.53916	7.56224	6.40939	7.79442	7	7.59991	7.32193	7.12928	8.14466	7.04439	7.6865	7.67243	7.61471	7.93074	7.22882	7.85175	7.7879
ENSG00000174353 : STAG3L3	5.42626	5.16993	5.32193	5.20945	5.42626	5.35755	5.42626	5.24793	4.58496	5.49185	5.12928	5.70044	5	5.04439	5.45943	5	5.12928	5.85798	5.78136	4.80735	5.90689	5.64386	5.52356	5.90689	4.64386	4.9542	5.39232	4.90689	5.58496	5.49185	5.85798	5.45943	5.49185	5.70044	5.04439	5.24793	5.80735	5.16993	5.85798	5.08746	5.04439	5.08746	5.58496	5.35755	4.58496	6.10852	5.78136	6.06609	5.67243
ENSG00000141506 : PIK3R5	5.32193	5.45943	5.61471	5.61471	5.32193	5.32193	5.58496	5.72792	5.61471	5.42626	5.12928	5.83289	5.2854	4.80735	5.32193	5.42626	5.42626	6	4.52356	5.24793	4.90689	5.20945	5.49185	4.90689	4.64386	5.80735	6.39232	4.64386	5	5.55459	4.9542	5.08746	6.9542	5.39232	5.12928	5.04439	5.2854	5.20945	5.24793	4.58496	6.26679	5.80735	4.80735	5.45943	5.52356	5.39232	4.9542	5.35755	5.83289
ENSG00000107020 : PLGRKT	6.55459	6.85798	6.64386	6.50779	6.45943	6.24793	6.42626	6.2854	6.56986	6.6865	5.85798	6.10852	7.34873	7.06609	6.65821	6.62936	7.12928	6.9542	6.49185	6.97728	7.97728	7.96	7.01123	6.52356	7.49185	7.13955	6.89482	7.70044	7.24793	6.97728	6.87036	6.98868	6.74147	6.78136	6.89482	7.97154	6.30378	7.62205	7.70736	7.36632	8.11374	6.96578	6.65821	7.31288	7.29462	7.24793	6.90689	6.53916	7.33985
ENSG00000185808 : PIGP	9.20945	9.17991	9.0607	9.10852	9.3966	9.45943	9.43254	9.28771	9.23362	9.36632	7.59246	8.81057	8.96	8.8009	9.31741	8.91886	8.73809	9.34207	8.99435	9.35315	8.45121	8.11894	8.85798	8.65464	8.48784	8.79442	8.41363	8.52356	9.74987	8.11894	8.94837	8.87036	7.7879	9.02237	9.17243	10.0512	8.16491	9.9629	9.13186	9.11634	8.69	8.43879	9.71425	8.75822	9.26913	9.49586	8.49586	8.78463	8.72792
ENSG00000181038 : METTL23	8.71081	8.53138	8.89178	8.90989	9.00282	8.86419	8.69697	8.65105	8.3443	8.93958	8.85175	8.45121	8.71425	8.96	9.43045	8.90388	9.12412	9.02791	8.9629	9.02237	9.71253	9.68299	8.16491	8.40088	9.04439	8.56605	8.5812	10.1408	10.0265	8.54689	8.73809	8.89178	9.76487	9.31061	10.8361	9.71939	8.99152	9.67066	10.102	9.5157	9.33985	8.98014	9.25267	8.85175	8.89178	8.72451	9.07146	8.36194	8.67948
ENSG00000177192 : PUS1	5.52356	5.55459	6.52356	6.53916	6.65821	5.61471	5.16993	6	5.9542	6.02237	6.65821	6.10852	6.52356	7.84549	7.14975	6.06609	6.75489	6.59991	6.64386	7.01123	6.70044	7.45943	5.52356	5.78136	6.94251	5.97728	6.76818	6.16993	5.72792	6.71425	6.06609	6.06609	7.87036	6.93074	6.80735	6.65821	6.55459	6.82018	7.02237	5.70044	6.44294	7.45943	6.79442	5.9542	6.67243	6.22882	6.18982	6.18982	6.14975
ENSG00000107719 : PALD1	5.35755	5	5.45943	5.16993	4.64386	5.2854	4.80735	5.20945	5.04439	4.90689	5.64386	6.37504	5.49185	5.16993	5.45943	5.67243	5.97728	5.42626	5.24793	5.80735	5.04439	5.85798	5.42626	4.64386	5	5.64386	5.70044	4.80735	5.04439	6.10852	5.32193	5.61471	4.75489	6.10852	4.80735	4.90689	5.35755	5.55459	5.20945	4.52356	4.45943	6.32193	5.2854	5	5.72792	5.2854	6.2854	6.18982	6.14975
ENSG00000163162 : RNF149	9.39232	9.45121	10.1111	9.76818	10.0888	9.03342	8.80413	9.04166	8.7211	9.43671	10.255	10.2228	10.1408	10.817	10.0084	10.1033	10.4828	9.98726	10.2808	10.6129	9.66356	9.73978	9.69697	8.88874	10.5216	9.64205	9.37721	9.81538	8.80735	8.71081	9.62205	9.55842	10.9498	9.37938	10.014	9.86419	9.81858	9.07948	9.38586	9.01959	9.98442	10.1254	9.92481	9.04985	9.57932	9.85019	9.61471	9.0607	9.38154
ENSG00000154710 : RABGEF1	5.9542	6.37504	6.14975	6.24793	6.06609	6.02237	5.75489	5.49185	5.88264	5.93074	6.06609	6.22882	6.24793	6.87036	6.52356	6.35755	6.33985	6.02237	6.82018	6.47573	6.02237	5.9542	6	6.10852	7.26679	6.10852	6.62936	6.53916	7.01123	6.82018	6.32193	6.14975	6.58496	6.56986	7.12928	5.32193	6.47573	6.06609	6.10852	6.45943	6.45943	6.88264	6.84549	5.9542	5.9542	6.26679	6.91886	6.55459	5.97728
ENSG00000099308 : MAST3	5.90689	6.04439	5.90689	5.88264	6.02237	6.65821	6.47573	6.24793	5.75489	5.88264	7.47573	7.3837	8.17991	6.61471	6.91886	8.19476	6.65821	6.62936	7.47573	6.94251	6.50779	6.10852	7.21917	6.53916	7.40088	7.06609	7	6.94251	7.53138	7.80735	7.88264	7.2854	6.6865	6.53916	6.74147	7.40939	7.07682	6.20945	7.07682	7.04439	6.72792	6.32193	7.55459	7.25739	6.20945	7.14975	6.62936	6.67243	7.12928
ENSG00000174282 : ZBTB4	7.88264	7.78136	7.85798	7.85175	7.58496	7.46761	7.77479	7.78136	7.65821	7.88264	8.68299	9.10066	7.62936	7.7879	7.49185	8.53528	8.49185	8.2854	8.47573	8.5157	7.30378	7.7211	8.12928	7.21917	8.49185	8.12412	8.62571	7.87652	7.02237	8.07682	8.25267	8.09803	7.53916	8.15987	7.09803	7.61471	8.5157	7.17991	7.53138	7.21917	8.75489	8.38802	7.18982	7.65105	8	8.26209	8.56986	8.2854	8.62205
ENSG00000224843 : LINC00240	3.32193	3.58496	3.16993	3.58496	3.16993	3	3.45943	3.16993	3.32193	3.16993	3.58496	3.32193	3.58496	3.16993	3.16993	3	3.16993	3	3.16993	3	3.58496	3.70044	3.45943	3.32193	3.58496	3.32193	3.58496	6.12928	3.32193	3.32193	3.32193	4.80735	3.70044	3.32193	4.16993	3.45943	3.16993	3	3.32193	3.32193	3.16993	2.80735	3.45943	3.16993	3	3.70044	3.45943	3.32193	3.80735
ENSG00000153898 : MCOLN2	3.90689	4.08746	4.24793	3.90689	3.90689	4	4.39232	3.90689	4.24793	3.80735	4	4.39232	4.70044	4.08746	4.08746	4.39232	3.90689	5.35755	4.16993	4.08746	4.16993	4.39232	4.70044	4.39232	4	4.16993	5.58496	4.24793	3.90689	4.08746	4.16993	4.39232	5.80735	4.16993	3.70044	5	4.32193	4.39232	4.58496	4.08746	6.16993	4.75489	3.90689	4.39232	4.45943	4	4	4.32193	4.39232
ENSG00000178860 : MSC	3.90689	4.32193	4	4.80735	4.39232	4.45943	4.32193	4.45943	4.58496	4.24793	4.45943	4.64386	4.08746	4.08746	4.16993	4.39232	4	4.45943	3.70044	4.24793	4.16993	3.70044	4.32193	3.80735	3.80735	4.16993	4.58496	4.08746	3.70044	4.24793	4.16993	4.24793	4	4.45943	5	4	4	4.64386	5.72792	4.16993	3.80735	7.16993	4	4.08746	4.90689	3.90689	4.45943	4.45943	4.45943
ENSG00000041515 : MYO16	5.39232	5.39232	5.32193	5.52356	4.90689	5.45943	5.45943	5.24793	5.32193	5.12928	4.52356	4.24793	4.70044	4.70044	5.08746	4.80735	4.70044	4.45943	4.64386	4.70044	4.9542	5.61471	4.70044	4.52356	4.45943	4.70044	4.64386	4.58496	5.08746	4.58496	4.39232	5.12928	4.75489	5	4.85798	6.45943	4.52356	4.52356	5.24793	4.52356	4.39232	4.39232	4.80735	5.24793	5	5.70044	5.08746	5.24793	5.61471
ENSG00000196968 : FUT11	6	5.67243	5.80735	5.97728	5.49185	6.02237	5.72792	5.85798	5.64386	5.64386	6.49185	7.50779	5.64386	5.93074	5.52356	5.88264	6.90689	5.97728	6.26679	6.18982	4.80735	5.24793	5.85798	6.37504	5.61471	6.42626	6.35755	6.71425	6.08746	6.18982	5.80735	5.52356	6	6.10852	4.90689	6.12928	6.59991	6.04439	6.22882	5.45943	6.79442	6.08746	5.90689	5.58496	5.58496	5.42626	5.90689	6.16993	6.08746
ENSG00000163660 : CCNL1	8.66178	8.28077	8.01123	7.40088	8.58871	7.83289	7.84549	8.99152	8.78463	8.71425	8.54689	8.31288	8.00562	8.10852	8.76487	9.26679	8.26209	7.74819	7.66534	7.92481	7.76818	8.37938	7.53138	7.54689	8.36194	8.12412	8.12928	8.65464	7.86419	8.75489	8.13955	8.24793	9.03067	7.14975	7.62936	8.47573	8.48784	7.82018	7.25739	8.14466	8.82972	7.60733	7.33092	8.11894	7.98868	8.60363	7.45121	7.8392	8.36632
ENSG00000167377 : ZNF23	5.12928	5.45943	5.58496	5.12928	5.58496	5.39232	5.24793	5.24793	5.35755	5.2854	5.45943	5.93074	4.75489	4.85798	5.49185	5.16993	5.08746	5.67243	5.97728	5.08746	5.39232	6	5.70044	4.08746	6.12928	5.78136	5.52356	6.71425	6.18982	4.64386	5.32193	5.42626	6	4.85798	5.20945	6.37504	6.37504	5.45943	5.35755	4.80735	5.67243	4.90689	6.45943	4.85798	5.49185	5.78136	5.35755	5.70044	5.85798
ENSG00000235947 : EGOT	4.39232	4	4.32193	4.45943	4	4.45943	4.08746	4.45943	3.90689	4	3.70044	3.90689	3.80735	4	3.70044	4.16993	4.24793	3.90689	3.90689	3.90689	4.58496	3.70044	3.80735	4.24793	3.58496	3.90689	3.80735	3.80735	4	4.16993	3.58496	3.90689	3.70044	4.16993	4	4.08746	4.24793	4.24793	4	3.80735	3.45943	3.90689	4	4.08746	3.90689	4.08746	4	4.08746	4.24793
ENSG00000185104 : FAF1	7.64386	8.18982	8.06609	8	7.77479	7.93664	7.70044	7.83289	7.96	7.9542	8.18488	7.80735	7.89482	7.86419	8.44708	7.85798	7.70044	7.78136	7.89482	7.56986	7.04439	8.07682	8.27146	8.62571	8.67596	7.94837	8.87036	9.05528	8.65105	9.41363	8.23362	7.88874	8.11894	8.44294	9.33539	9.44915	8.87344	8.49185	8.93369	9.10852	9.21432	8.37504	8.27146	8.66178	8.25267	8.2384	8.2854	7.67243	8.21432
ENSG00000066583 : ISOC1	10.2981	10.5584	10.6092	10.2538	10.4696	10.0634	10.0224	10.363	10.5555	10.668	9.45121	8.41785	9.64566	8.87036	9.82972	9.3443	8.98584	10.0875	9.2503	9.12153	9.7211	9.63844	10.0928	10.4388	9.26679	10.4346	10.0526	9.86109	9.59805	10.4429	10.1836	9.90238	8.82972	9.32193	10.1059	9.63844	9.02514	9.09276	10.2609	10.4471	9.46148	9.65642	10.1319	10.29	9.91139	10.1383	9.69174	9.53138	9.51175
ENSG00000153561 : RMND5A	8.82337	9.07682	9.26444	9.1472	9.86728	8.68299	8.64746	8.76155	8.74819	9.0954	9.88264	8.15987	9.24555	9.03892	8.98584	8.88264	8.56605	8.88874	8.86419	9.08746	9.23601	9.04985	9.19476	8.28077	8.55075	8.56224	7.76155	9.08481	8.96	9.18239	9.51767	8.79442	8.85487	7.74819	8.74819	8.99718	8.87652	8.50383	8.3966	8.66534	8.02791	8.66888	8.64746	8.81698	8.75489	9.16491	8.09803	7.9542	8.2854
ENSG00000181804 : SLC9A9	7.04439	6.44294	6.64386	6.6865	6.49185	6.62936	6.65821	6.64386	6.83289	7.11894	5.93074	7.14975	6.22882	5.9542	6.20945	6.37504	6	7.22882	5.61471	6.14975	5.78136	5.9542	6.24793	5.64386	5.78136	6.88264	6.71425	5.72792	6.10852	6.64386	5.72792	5.97728	6.58496	6.33985	6.9542	5.70044	6.08746	7.12928	6.22882	5.75489	7.45943	6.91886	5.97728	5.93074	6.94251	6.26679	6.40939	6.6865	6.98868
ENSG00000121060 : TRIM25	8.16491	7.46761	7.27612	7.32193	7.27612	7.19967	7.2384	7.91289	7.80735	7.70736	8.16993	8.08746	8.82972	8.52748	8.35315	8.41785	7.54689	9.30834	8.19967	8.09276	7.53916	8.74483	8.43045	8.32193	8.89482	7.67948	8.14975	8.30378	8.01123	7.81378	8.25267	8.25739	8.70736	7.74819	8.51175	9.09803	7.98299	8.82337	8.59991	8.14466	8.29921	8.55075	8.37504	8.13443	7.33092	8.26209	7.58496	7.7211	8.3966
ENSG00000071564 : TCF3	6.76818	6.74147	7.2384	7.21917	7.22882	6.75489	6.96578	7.06609	6.83289	6.72792	8.62936	8.29002	8.05528	8.20945	7.82655	8.19967	7.73471	7.82018	7.93074	7.82018	7.07682	7.47573	7.41785	7.53916	7.2854	7.45943	7.2384	7.01123	7.66534	7.97728	8.10329	7.43463	8.5157	7.37504	8.09276	8.2854	7.56224	7.5157	8.32643	7.07682	7.87652	7.56224	7.40939	7.24793	7.33985	7.10852	7.7879	7.18982	7.2384
ENSG00000117090 : SLAMF1	4.08746	3.90689	3.70044	3.80735	3.32193	4	3.80735	3.90689	3.90689	3.90689	4	4.16993	4.58496	3.58496	4.08746	4	4	4.70044	3.58496	3.58496	3.80735	4.16993	3.80735	3.32193	4	4.32193	5.35755	3.58496	3.70044	3.70044	3.45943	4.16993	4.70044	4	3.45943	3.70044	3.70044	4.08746	3.58496	3.70044	5.35755	4.16993	3.45943	4.32193	4.52356	3.32193	3.58496	4.08746	4.16993
ENSG00000136141 : LRCH1	6.33985	6.58496	7.30378	7.10852	7.31288	6.16993	6.12928	6.87036	6.78136	6.59991	5.9542	6.80735	7.15987	6.62936	6.49185	6.35755	6.65821	6.42626	5.55459	6.93074	6.90689	6.32193	6.30378	4.90689	6.6865	7.21917	6.45943	6.50779	5.12928	6.64386	5.52356	6.24793	6.06609	6.47573	6.18982	6.2854	5.90689	5.93074	6.50779	6.2854	6.24793	6.16993	6.59991	6.67243	6.78136	6.89482	6.98868	6.67243	6.79442
ENSG00000085514 : PILRA	5.39232	5.42626	5.49185	5.32193	4.70044	5.78136	5.75489	5.64386	5.35755	5.39232	4.9542	5.72792	5.83289	4.90689	5.70044	5.2854	5.55459	5.42626	4.64386	5.61471	5.16993	5.04439	5.58496	4.52356	4.9542	6.08746	6.59991	4.45943	5.12928	5.20945	5.08746	5.04439	6.26679	5.39232	5.49185	5.32193	5.24793	5.78136	5.64386	4.85798	6.82018	5.24793	5.08746	5.35755	5.97728	5.12928	5.04439	5.39232	6.14975
ENSG00000168769 : TET2	6.02237	6.64386	5.52356	5.2854	5.2854	5.80735	5.20945	5.45943	5.45943	5.64386	6.82018	6.52356	6.14975	5.55459	5.52356	5.80735	5.55459	6.06609	6.04439	5.20945	6.04439	5.93074	5.85798	5.45943	6.24793	6.53916	6.26679	4.52356	6.04439	6.79442	6.40939	6.12928	6.10852	5.88264	5.39232	7.30378	6.33985	6.49185	6.16993	5.61471	6.47573	5.93074	5.67243	5.24793	6.08746	6	5.80735	6.16993	6.71425
ENSG00000128886 : ELL3	4.9542	5.39232	5.04439	5.16993	4.52356	4.90689	4.80735	4.9542	4.75489	5.35755	4.75489	5.20945	4.90689	4.85798	5.72792	5.83289	5.04439	5.49185	4.80735	6.70044	5.20945	4.80735	4.90689	5.45943	6.6865	4.70044	5.70044	6.42626	5.08746	5.70044	5.35755	5.35755	5	5.45943	5.32193	5.24793	5.32193	5.2854	6.58496	5.20945	5.32193	4.52356	6.2854	5.35755	5	5.20945	5.45943	5.35755	5.32193
ENSG00000132716 : DCAF8	7.33985	7.61471	7.29462	7.3837	7.24793	7.34873	7.26679	7.72792	7.69349	7.70736	7.93664	7.52356	7.8392	7.32193	7.04439	7.5157	6.76818	7.61471	8.40939	7.30378	6.80735	7.20945	6.96578	7.55459	7.73471	7.22882	7.82018	8.17991	7.50779	7.06609	7.47573	8.27146	6.53916	7.49985	6.79442	7.91886	7.53138	7.54689	7.65105	8.09803	6.89482	7.35755	8.14466	8.27612	6.93074	7.60733	7.70044	7.09803	8.21917
ENSG00000165609 : NUDT5	9.21189	9.19476	8.85175	8.85175	8.81378	8.56986	8.51175	8.90689	8.74483	9.11114	9.50184	8.26209	8.93664	9.41996	8.78463	9.25267	8.53916	8.47978	9.32643	8.86728	9.56605	8.63662	8.5812	9.44915	8.65464	8.88264	9.57365	9.51767	9.16993	10.1215	9.03342	8.09803	9.10591	9.42626	9.27612	10.1548	9.27845	9.44915	9.08746	10.0688	9.0607	9.72622	10.0182	9.39232	9.03067	9.64746	8.89785	8.74147	8.87652
ENSG00000102226 : USP11	7.33092	7.07682	7.49985	7.71425	7.15987	7.88874	7.85798	7.40939	7.49985	7.18982	8.2854	8.81698	8.17493	8.56605	7.87652	7.78136	8.40088	7.56224	8.224	8.88264	7.74147	7.99435	7.64386	7.24793	8.07146	7.65821	8.02237	8.12412	8.3966	7.74819	7.59991	7.60733	9.16993	8.15987	8.04439	8.14466	7.65105	8.0607	7.98299	8.49185	8.0607	8.31288	7.63662	8.41785	7.80735	7.14975	7.76818	7.7879	7.45943
ENSG00000070495 : JMJD6	7.74147	7.06609	7.52356	7.40939	7.59246	7.29462	7.20945	6.94251	6.79442	7.10852	7.40939	7.26679	7.30378	7.57743	7.61471	7.21917	8.12412	7.40088	7.60733	7.44294	7.88874	8.40514	6.74147	7.58496	9.12928	6.89482	8.00562	8.04439	8.16491	7.52356	7.60733	7.35755	7.97728	7.97154	9.04439	8.224	7.71425	7.94251	8.5157	7.91289	8.53138	7.69349	8.07146	7.02237	7.09803	7.65105	7.73471	7.43463	6.82018
ENSG00000151876 : FBXO4	7.04439	7.08746	7.43463	7.19967	7.14975	7.24793	7.14975	6.90689	6.75489	7.20945	7.18982	6.26679	7.56986	7.56224	7.62936	6.20945	7.65821	7.57743	7.19967	6.18982	7.32193	7.01123	7.17991	7.5157	7.88264	7.41785	7.35755	7.6865	6.53916	7.76818	7.22882	7.08746	6.98868	7.35755	6.80735	7.97154	7.31288	7.33985	6.76818	7.47573	7.14975	7.37504	7.73471	7.45943	7.12928	7.30378	7.07682	7.05528	7.03342
ENSG00000175182 : FAM131A	5.55459	5.49185	6.40939	6.2854	6.14975	5.52356	5.55459	5.24793	5.42626	5.12928	6.32193	6.62936	5.93074	6.22882	6.70044	6.24793	6.61471	6.04439	6.6865	6.76818	5.64386	6.30378	6.32193	6.10852	6.16993	5.52356	5.70044	6.16993	5.97728	6.06609	7.14975	5.93074	7.06609	6.45943	4.52356	6.24793	6.08746	6.37504	6.53916	5.70044	7.04439	6.6865	5.20945	5.83289	5.72792	5	6.08746	5.80735	5.88264
ENSG00000114857 : NKTR	9.13443	8.49985	8.34873	8.30834	8.74483	8.43463	7.88874	9.07682	8.59246	8.75822	9.72792	9.23601	8.56986	8.633	8.633	9.33762	8.76487	8.64386	9.3443	8.53916	8.77479	10.1176	8.27612	9.94837	8.26679	8.69	8.86728	8.64386	9.48583	9.77314	8.97154	8.34873	9.49185	8.72792	8.76155	8.41363	8.93958	8.53916	8.93664	8.57365	9.13443	8.38802	8.59246	8.20457	7.67243	8.93369	8.87958	9.29921	8.96
ENSG00000152193 : RNF219	5.55459	5.67243	6.37504	5.83289	6.04439	5.2854	5.35755	5.24793	5.52356	5.90689	6.9542	6.35755	7.49185	6.89482	6.35755	5.52356	7.59991	6.47573	5.75489	7	6.26679	7.65821	6.26679	5.42626	5.85798	6.70044	6.2854	5.9542	5.35755	7.12928	6.56986	5.83289	6.89482	6.20945	6.53916	7.07682	6.76818	6.12928	6.24793	6.22882	6.58496	6.39232	6.37504	6	6.49185	5.9542	5.97728	6.04439	6.30378
ENSG00000129657 : SEC14L1	8.46761	7.92481	8.49185	8.56986	8.76487	7.6865	7.98299	8.42626	8.2384	8.29921	8.46352	8.16491	8.16993	8.3966	8.224	7.92481	8.2384	8.3443	8.30378	7.90689	7.85175	8.18982	8.26209	6.39232	7.94251	8	7.75489	7.97728	8.56986	7.64386	7.58496	7.62205	8.77808	8.48382	7.86419	8.10852	7.59246	8.18488	7.9542	6.88264	8.224	7.85175	7.99435	7.82018	8.32193	7.92481	8.14466	8.21917	8.07146
ENSG00000186187 : ZNRF1	7.18982	6.71425	7.02237	7.14975	7.12928	6.80735	6.49185	7.17991	6.72792	6.52356	7.20945	7.71425	7.04439	7.84549	7.07682	6.88264	7.03342	7.18982	7.77479	7.91886	6.82018	7.35755	7.27612	6.52356	7.5157	6.85798	6.40939	7.49185	7.18982	6.12928	8.32643	7.34873	7.06609	7.6865	7.43463	7.39232	7.92481	8.19476	8.14466	6.62936	6.9542	7.3837	8.04985	6.40939	6.90689	7.05528	7.69349	7.33985	7.3837
ENSG00000213020 : ZNF611	7.08746	6.44294	6.32193	5.80735	6.65821	6.33985	6.12928	6.40939	6.14975	7.10852	7.8009	7.48382	6.84549	7.3837	7.11894	7.22882	7.14975	7.10852	7.45943	6.33985	6.83289	7.83289	6.58496	8.21917	7.14975	6.80735	7.32193	7.39232	7.71425	7.59991	7.10852	6.93074	7.93664	7.16993	7.5157	7.42626	6.84549	6.89482	7.09803	7.15987	7.24793	6.87036	6.9542	6.24793	6.33985	6.55459	7.36632	7.64386	7.03342
ENSG00000082641 : NFE2L1	9.59432	9	9.0607	8.96867	9.41363	9.61471	9.47573	9.35535	9.04166	9.23601	9.68299	9.39232	9.75822	8.82655	9.09803	9.31288	9.1267	9.40939	9.39017	9.06609	9.71253	9.12928	9.0954	9.3443	8.83289	9.41151	9	9.98014	10.1674	9.90689	8.87036	9.44915	8.66178	9.72962	10.3476	9.51373	10.2228	10.5699	9.7039	10.1824	8.82018	9.40939	9.64205	9.58496	9.53333	9.87958	9.33985	9.33092	9.57554
ENSG00000115310 : RTN4	11.7532	12.2949	11.8711	11.5665	11.9538	11.8372	11.7419	12.0573	11.8615	12.3312	11.6156	10.7887	11.8041	11.242	11.7444	11.8041	11.813	10.9708	11.5994	12.1309	12.577	11.9593	11.4486	11.3723	9.26209	11.4828	11.4424	11.4757	10.5216	11.2958	11.5939	10.8872	11.2877	11.796	11.8784	11.3083	11.9947	11.6271	12.0546	11.1459	10.4512	11.7419	11.6887	11.6724	12.3287	11.6542	11.1948	11.899	11.7232
ENSG00000122435 : TRMT13	5.97728	6.58496	6.50779	6.44294	6.24793	5.90689	5.9542	5.93074	6.06609	6.33985	7.40939	7.26679	6.35755	6.98868	7.42626	6.93074	6.40939	6.89482	6.67243	5.97728	7.11894	7.14975	5.93074	7.04439	6.84549	6.87036	7.56986	6.98868	6.35755	6.71425	6.79442	6.78136	8.11374	6.35755	7.03342	7.27612	7.09803	6.79442	6.62936	6.72792	7.12928	6.6865	6.64386	6.45943	6.47573	6.49185	6.33985	6.22882	7.20945
ENSG00000167815 : PRDX2	10.584	10.7364	10.6751	10.7048	10.4737	10.5507	10.4336	10.5699	10.0808	10.4757	10.8857	9.97585	10.8595	11.275	10.69	11.2192	10.9866	11.6133	10.8114	10.6284	11.2814	10.6147	11.5608	10.611	10.722	10.8478	11.1849	10.4605	10.6475	10.6266	11.3343	10.446	10.1344	10.1472	11.3647	11.0417	10.9549	11.9095	8.89785	10.8234	10.6996	10.5324	11.1415	10.9951	11.0505	11.0334	10.2252	10.4635	10.8773
ENSG00000138380 : CARF	3.70044	4.16993	3.70044	4	4.16993	3.70044	4.24793	3.80735	3.70044	4.52356	4.80735	4.08746	4.32193	4.45943	4.90689	4.39232	4.58496	4.90689	3.90689	4.08746	4.64386	5	4.39232	4.39232	4.08746	4.64386	3.90689	4.85798	4.39232	4	3.90689	4.39232	3.58496	3.90689	4	5.32193	4.32193	3.90689	3.58496	3.80735	4.16993	3.90689	4.52356	4.08746	4.45943	4.39232	3.58496	4.58496	4.32193
ENSG00000132676 : DAP3	9.15735	9.14466	9.00843	8.80413	8.93074	8.90989	8.63662	8.94837	8.76818	9.31515	9.93958	9.56415	9.96434	10.5517	10.0647	10.0593	9.82972	9.69174	9.80413	9.78136	9.49785	9.26913	8.73471	9.09011	10.6284	9.58871	10.218	10.0056	9.49586	9.43463	10.2819	10.2264	9.30378	9.41151	10.1799	9.82972	9.8009	10.1787	9.67596	9.91439	9.87958	10.5755	10.1898	9.62936	9.68475	9.44087	10.062	9.10329	9.91588
ENSG00000173442 : EHBP1L1	5.83289	5.52356	5.93074	5.78136	5.58496	6.12928	5.88264	5.80735	5.42626	5.52356	6.56986	6.96578	6.37504	5.78136	6.76818	7	6.6865	6.06609	6.44294	5.35755	5.85798	6.9542	6.08746	6.55459	6.58496	6.52356	6.64386	5.88264	6.18982	7.01123	6	6.37504	6.08746	6.80735	6.56986	6.18982	5.78136	6.49185	6.90689	6.33985	7.12928	6.71425	5.78136	6.06609	5.93074	5.52356	6.32193	6.39232	6.50779
ENSG00000249915 : PDCD6	7.96578	8.30834	8.13443	7.74147	7.98299	8.19476	8.02237	7.99435	7.34873	8.43045	8.65821	8.65464	8.8857	9.08746	8.90689	8.56224	8.97728	9.05257	8.74819	8.67948	8.49185	9.07146	9.04439	8.13955	9.18239	9.13186	9.5157	8.82972	8.61471	8.56986	8.3443	9.1267	8.85798	9.43463	8.76487	9.08215	8.31741	9.49185	8.9629	8.57743	8.89482	9.97728	9.07682	8.81057	8.90087	8.47978	8.87344	8.59991	8.57365
ENSG00000174485 : DENND4A	7.07682	7.44294	7.64386	6.89482	7.87652	7.46761	7.26679	7.2854	7.04439	7.35755	6.80735	7.60733	6.91886	6.2854	7.75489	7.30378	7.79442	6.62936	7.2854	7.8392	7.18982	7.79442	6.67243	6.87036	7.82655	7.90087	7.34873	8.13443	6.67243	6.08746	6.75489	7.21917	7.15987	6.62936	5.24793	7.90087	7.61471	6.82018	7.2384	7.50779	7.42626	6.90689	7.91886	7.9542	7.61471	7.16993	7.19967	6.53916	7.14975
ENSG00000176225 : RTTN	6.20945	6.20945	6.33985	6.33985	6.62936	6.16993	6.24793	6.24793	6.10852	5.93074	6.04439	5.83289	6.30378	7.24793	5.88264	6.35755	5.9542	5.72792	5.39232	5.97728	5.83289	6.02237	5.72792	6.14975	6.10852	5.61471	5.32193	6.47573	6.14975	6.42626	6.87036	6.35755	6.67243	5.61471	5.52356	6.35755	5.61471	6	6.06609	6.53916	6.70044	5.52356	6.30378	6.12928	5.08746	5.52356	5.2854	5.45943	5.70044
ENSG00000100099 : HPS4	5.64386	5.75489	5.39232	5.12928	5.49185	5.32193	5.08746	5.67243	5.42626	5.42626	6.87036	5.9542	6.26679	6.67243	6.20945	6.45943	5.90689	5.75489	6.71425	5.83289	5.58496	6.53916	4.85798	5.72792	6.6865	5.67243	5.80735	6	5.64386	6.04439	5.39232	5.78136	6.24793	5.08746	6.22882	7.12928	6.64386	6.2854	5.55459	5.04439	5.72792	6.24793	5.75489	5.55459	5.67243	5.20945	5.45943	5.58496	6.04439
ENSG00000122741 : DCAF10	6.72792	7.46761	7.5157	7.20945	7.58496	7.26679	7.19967	7.24793	6.94251	7.37504	7.31288	6.40939	7.45121	7.8392	6.94251	7.20945	7.62936	7.20945	7.85175	8.18488	7.64386	7.16993	6.88264	6.79442	8.04985	6.84549	7.01123	8.06609	7.12928	6.88264	8.03892	7.39232	8.41363	6.59991	6.10852	8.30834	6.72792	7.02237	6.89482	7.13955	7.45121	7.14975	6.62936	7.63662	7.46761	7.46761	6.91886	6.80735	7.37504
ENSG00000182087 : TMEM259	6.37504	5.72792	5.75489	5.16993	6.33985	6.18982	6.22882	6.37504	5.55459	6.59991	7.2854	7	6.45943	6.35755	6.94251	7.10852	6.90689	6.22882	6.30378	6.52356	5.85798	6.87036	7.3837	6.72792	7.30378	6.40939	6.2854	6.70044	5.83289	5.88264	6.88264	6.75489	6.32193	6.14975	6.79442	6.85798	6.80735	6.20945	6.53916	6.82018	5.85798	6.96578	6.91886	7.07682	6.96578	6.85798	6.06609	6.26679	6.88264
ENSG00000143033 : MTF2	6.30378	6.79442	6.83289	6.96578	7.11894	6.74147	6.61471	6.35755	6.44294	6.98868	7.57743	8.10329	7.25739	7.45943	7.62936	7.17991	7.45943	7.86419	6.9542	7.19967	7.19967	7.78136	7.19967	6.72792	6.85798	7.18982	7.85798	7.5157	7.42626	8.72792	7.41785	6.98868	7.83289	6.89482	7.81378	7.97728	7.40088	8.20457	7.67243	7.67243	8.47168	7.55459	6.53916	7.37504	7.30378	6.75489	7.09803	6.84549	7.59991
ENSG00000135535 : CD164	11.3404	11.5464	10.8242	10.5943	11.1131	11.2456	10.8918	11.1312	10.9851	11.4409	10.6384	11.5201	10.1331	11.102	10.813	10.8711	10.6457	11.058	10.8956	11.1849	11.4671	10.0553	10.851	9.37721	10.611	10.6795	9.88264	10.1472	9.81378	10.9337	9.97011	10.1124	11.2592	10.7048	9.66178	10.941	10.5245	9.85798	10.7313	10.5372	11.2703	10.4263	10.6733	10.9476	10.5498	10.5527	10.2216	10.6573	10.84
ENSG00000152409 : JMY	7.62936	7.93664	7.50779	7.50779	7.33985	7.83289	7.93664	7.59991	7.49185	7.52356	8.95128	7.53138	7.87036	7.74819	7.79442	7.26679	7.10852	8.20457	7.97154	7.49985	7.84549	8.16993	7.3837	6.76818	9.29462	7.91886	7.8392	8.09803	7.65821	7.7879	7.97154	7.78136	8.2384	8.19476	8.01123	8.44294	7.46761	8.29462	6.75489	8.67596	8.53528	8.33092	8.49586	7.84549	7.49185	7.67948	7.89482	7.17991	7.70044
ENSG00000111725 : PRKAB1	5.93074	6.16993	7.31288	7.39232	7.15987	5.97728	6.06609	6.16993	5.90689	6.40939	7.44294	7.75489	7.55459	7.32193	6.96578	6.83289	6.83289	6.91886	7.89482	7.49985	7.46761	7.97154	7.26679	6.40939	7.04439	6.58496	6.91886	6.10852	6.49185	7.25739	5.67243	7.32193	7.85175	6.85798	6.88264	7.10852	7.30378	7.18982	6.55459	6.71425	6.47573	7.40939	6.84549	6.84549	6.79442	6.83289	6.53916	6.49185	6.82018
ENSG00000101782 : RIOK3	10.0674	9.92481	10.0251	9.89633	10.058	9.70736	9.55651	9.90087	9.79442	10.2348	9.02237	9.55651	9.68475	9.2503	9.98014	9.55651	9.65105	9.93369	9.65821	9.66	10.2312	9.76984	9.33316	9.24317	10.3783	9.34651	9.47371	10.4105	9.38802	10.3576	9.53916	9.56605	9.77643	9.17991	9.34651	9.64746	9.40088	9.03067	9.67772	9.783	9.99859	10.0293	10.0375	9.45943	9.67419	10.6591	9.20701	9.59059	9.85953
ENSG00000044115 : CTNNA1	9.22882	9.50779	9.32643	9.2384	9.47978	9.32867	9.16742	9.33092	9.24793	9.60177	10.6528	10.3902	10.0634	9.80574	10.5147	10.4798	10.0901	10.0634	10.207	10.5038	9.85953	9.76321	10.1228	10.0265	10.5641	10.3354	10.2324	10.4584	9.66356	11.0035	10.1997	10.2228	10.1319	10.3531	10.2538	11.062	9.57175	10.2288	10.4594	10.3004	10.1536	11.0217	9.98868	10.2192	9.96723	9.83131	10.4778	9.84392	9.97298
ENSG00000120690 : ELF1	8.23362	7.91886	8.65464	8.38802	8.11894	8.04985	7.6865	8.21917	7.76818	8.01123	8.19476	8.7211	8.94837	7.78136	7.49185	7.82655	9.10591	8.12928	7.72792	8.65105	7.85798	7.97728	7.84549	8.09803	7.79442	7.88264	8.10852	7.45121	6.98868	8.44294	8.53528	7.49985	7.96	8.20457	7.33092	7.54689	7.81378	8.29002	8.0607	8	8.17991	8.14466	8.66534	7.50779	8.03342	7.36632	8.56986	8.23362	7.91289
ENSG00000153048 : CARHSP1	9.18982	8.50779	8.33092	8.49985	9.12412	9.33316	9.33762	8.98014	8.46352	9.13955	8.8392	8.80413	7.42626	8.94837	9.12412	8.33985	8.44708	9.13186	8.79116	8.96	9.18735	8.99435	9.03067	9.5216	9.10329	8.90689	8.2854	8.78463	9.49386	9.83289	9.3837	9.18735	8.54303	8.95128	8.69	9.05528	7.75489	9.11114	9.04166	10.0566	9.30834	9.48583	8.08746	8.29462	8.7211	9.56224	9.0954	9.27845	9.20945
ENSG00000122565 : CBX3	10.1189	9.79766	10.1599	9.79604	9.97011	9.60548	9.53916	9.62753	9.43463	10.0042	10.9651	11.0021	10.643	11.0993	10.8963	11.1824	11.3348	10.5915	10.9374	10.6073	10.4878	10.9636	10.268	10.0182	11.2656	10.8226	10.585	9.96434	10.5401	10.3859	10.8455	10.7715	11.5285	10.5584	10.6064	11.3799	10.4594	11.2336	10.6448	10.6795	11.233	10.8704	10.4898	10.6475	10.6573	9.59059	10.8353	9.96434	10.1997
ENSG00000107771 : CCSER2	7.67948	7.39232	7.32193	7.08746	7.42626	7.2384	7.24793	7.21917	7.07682	7.32193	7.56986	7.56224	7.04439	7.96578	6.96578	7.65821	7.33092	8.01681	7.35755	7.65821	6.58496	6.06609	7.29462	5.2854	7.46761	7.02237	7.33985	7.29462	7.58496	6.58496	7.73471	6.49185	6.58496	6.59991	7.47573	7.63662	7.59246	6.87036	6	7.14975	7.40088	7.18982	7.56224	8.08746	7.53138	7.72792	6.76818	7.17991	7.02237
ENSG00000112343 : TRIM38	6.97728	7.12928	7.14975	6.93074	6.91886	7.02237	7.11894	7.53916	7.48382	7.61471	6.83289	7.90689	8.45943	6.58496	7.50779	7.45943	7.02237	7.64386	7.65105	6.98868	7.2384	7.25739	7.33985	6.62936	6.74147	7.73471	7.53138	8.33539	7.01123	8.03892	7.76155	7.88264	8.03342	7.41785	8.26679	8.27612	8.26679	7.3837	7.32193	8.09276	8.16993	7.53138	6.72792	7.01123	7.16993	7.7879	7.60733	7.48382	7.59246
ENSG00000148824 : MTG1	7.82018	7.47573	7.50779	7.17991	7.2384	7.42626	7.36632	7.50779	7.24793	7.47573	8.47168	7.94251	8.14975	9.20212	8.04985	9.11114	7.65821	8.12928	8.18488	7.63662	7.42626	7.49185	7.35755	7.06609	8.01681	7.72792	7.78136	6.94251	8.04985	7.9542	7.62205	8.02237	7.56224	8.00562	7.06609	7.87652	7.29462	7.83289	6.98868	7.57743	7.50779	7.46761	8.06609	7.84549	8.12412	7.93074	7.8392	7.79442	7.7211
ENSG00000082701 : GSK3B	6.93074	7.48382	7.39232	7.10852	7.48382	7.57743	7.09803	7.35755	7.22882	7.19967	8.87958	8.49586	8.42206	8.45533	8.30834	8.64386	8.29002	8.10329	8.82018	8.74483	7.21917	7.8392	7.63662	7.83289	7.41785	7.85798	7.88264	8.57365	8.06609	8.224	7.97154	7.72792	7.66534	7.36632	8.35315	8.37069	8.33985	9.11114	8.08746	8.45121	8.16993	7.57743	7.56986	8.33092	7.8392	7.45943	7.7879	7.40939	7.88264
ENSG00000111641 : NOP2	6.14975	5.88264	7.2384	6.97728	7.52356	5.9542	5.64386	6.64386	6.30378	6.22882	7.05528	6.52356	6.97728	7.61471	6.65821	7.17991	6.72792	6.22882	7.22882	6.70044	6.88264	7.62936	6.35755	7.10852	7.10852	6.22882	7.14975	6.24793	6.53916	6.44294	6.47573	6.61471	8.86728	7.14975	6.45943	7	6.6865	7.22882	6.84549	6.30378	7.07682	7.14975	6.61471	6.85798	6.84549	6.50779	6.70044	6.56986	6.53916
ENSG00000128585 : MKLN1	7.6865	8.04985	8.11374	7.48382	8.16491	7.82018	7.64386	8	7.66534	8.54303	8.14466	7.71425	7.65821	8.08215	7.53916	8.01123	8.39232	8.0607	8.15482	7.77479	7.40088	7.65105	8.26679	7.52356	8.24317	8.01123	7.56224	8.19967	7.20945	7.89482	7.6865	8.23362	7.21917	7.87036	6.61471	8.73471	8.07682	8.3837	8.15987	7.49985	8.39232	7.40088	8.11374	8.33539	7.90689	7.55459	8.25739	7.71425	7.79442
ENSG00000138964 : PARVG	6.04439	6.04439	6.14975	6.49185	5.83289	6.24793	6.16993	6.16993	6.47573	6.10852	5.83289	6.33985	6.32193	5.08746	6	6.42626	5.90689	6.45943	5.58496	6.16993	5.67243	5.78136	6	6.93074	5.45943	6.67243	6.85798	5.67243	5.64386	5.75489	5.93074	6.06609	6.50779	6.10852	5.75489	6.16993	6.26679	6.14975	6.12928	5.64386	7.42626	6.47573	5.52356	6.10852	6.10852	5.88264	5.80735	6.37504	6.55459
ENSG00000170185 : USP38	8.16993	8.29921	8.79116	8.53138	8.76487	8.19967	8.15482	7.91886	7.82018	8.33985	7.8392	7.56986	7.42626	7.41785	7.53916	7.59246	7.33092	8.36632	8.28077	7.30378	7.70736	7.56986	8.20457	6.06609	8.48784	7.76818	7.98299	7.76155	7.88264	8.37938	8.79766	7.90689	7.76818	7.32193	7.33092	8.79442	8.47168	7.93074	7.86419	8.28077	8.28077	7.80735	7.90689	8.21432	8.21917	8.44708	7.40939	8.27612	8.23362
ENSG00000149179 : C11orf49	6.30378	6.35755	6.39232	6.47573	5.83289	6.45943	6.53916	6.14975	6.55459	6.14975	6.85798	6.16993	6.44294	6.42626	6.64386	5.85798	6.88264	5.72792	7.13955	6.72792	6.98868	6.24793	7.08746	5.85798	7.33092	6.6865	6.08746	6.10852	6.70044	7.08746	5.83289	6.79442	6.08746	6.83289	6.67243	7.59246	6.71425	5.70044	8.01681	6.02237	6.52356	6.98868	6.16993	5.97728	6.35755	6.74147	6.18982	6.06609	6.18982
ENSG00000176105 : YES1	9.50184	9.76818	10.0498	9.93074	10.0362	9.31515	9.25739	9.55651	9.48382	9.69523	9.09276	8.71768	9.34207	9.71596	9.55267	9.4818	9.46352	9.66711	10.0661	9.49185	9.76818	9.37069	9.18488	8.36194	9.83447	9.20701	8.91588	9.99718	9.56605	9.46148	9.98157	9.59805	9.65642	9.81858	9.32193	9.65284	11.1718	7.83289	9.46148	8.95128	10.196	9.22882	9.62571	9.14211	9.13443	9.19229	9.21189	9.13699	9.32643
ENSG00000161405 : IKZF3	5.67243	5.35755	5.35755	5.64386	5.24793	5.58496	5.64386	5.58496	5.55459	5.42626	5.52356	5.20945	6.08746	5.24793	5.52356	5.49185	5.42626	6.32193	5.49185	5.55459	5.16993	5.45943	6.04439	5.20945	5.32193	6.06609	6.04439	5.32193	5.2854	5.08746	5.24793	5.83289	7.14975	6.04439	6.04439	6.18982	5.70044	6.16993	6.30378	5.20945	7.17991	6.14975	5.58496	5.83289	6.02237	5.39232	5.70044	5.45943	5.75489
ENSG00000157224 : CLDN12	9.39874	9.25974	9.29232	9.00562	9.13443	9.14466	9.15228	8.95128	9.00282	9.34873	9.46761	7.2384	9.29692	9.17493	9.25503	9.36194	9.54303	8.82018	9.54882	9.10852	9.72622	9.46761	9.18488	9.12153	9.55267	9.15735	9.14466	8.97728	8.92481	9.01959	8.70736	9.03342	9.45533	8.82337	9.48583	9.51175	9.65464	8.15482	8.6865	9.13699	8	9.27612	9.14466	10.1737	9.56415	9.80896	9.7879	9.39874	9.34873
ENSG00000135249 : RINT1	5.78136	5.88264	6.10852	6	6.40939	5.70044	5.61471	6.06609	6.10852	6.26679	6	5.9542	5.88264	6.33985	6.52356	6.47573	6.10852	6.70044	6	6.52356	6.74147	6.20945	6.67243	5.80735	7.57743	6.59991	6.32193	6.94251	6.04439	5.9542	6.91886	6.55459	7.20945	6.12928	6.72792	7.04439	6.37504	6	6.85798	6.2854	7.36632	6.44294	6.75489	6.39232	6.20945	6.45943	6.18982	5.70044	6.20945
ENSG00000166197 : NOLC1	8.40939	8.8009	9.32193	9.36851	9.29921	8.36194	8.31741	8.60733	8.64746	8.79766	9.77479	9.01123	8.92184	10.865	8.84549	9.09803	9.23122	9.23362	9.29692	9.22882	8.92778	8.83605	8.29921	7.86419	8.81057	8.64024	8.87036	8.66888	8.84235	8.24793	9.22641	8.36194	10.1599	9.20945	9.09803	9.37069	8.84549	9.38154	8.47573	8.82018	9.13186	8.5812	9.62753	9.45121	8.99152	8.79442	8.35755	8.50383	8.5157
ENSG00000196116 : TDRD7	6.26679	6.59991	6	5.75489	5.72792	6.35755	6.20945	6.06609	5.85798	6.42626	6.26679	6.67243	6.83289	6.91886	6.78136	7.32193	6.76818	6.74147	6.62936	7.50779	6.67243	6.71425	7.32193	6.08746	7.98868	7.10852	6.44294	6.45943	6.49185	8.10852	7.34873	7.22882	7.67243	6.80735	6.08746	7.87036	6.80735	6.49185	6.71425	6.89482	7.40088	7.46761	6.08746	6.39232	6.75489	6.49185	6.65821	6.52356	7.16993
ENSG00000121879 : PIK3CA	6.79442	7.17991	6.82018	6.16993	7.02237	6.98868	6.58496	6.20945	5.88264	7.03342	7.16993	6.90689	6.62936	6.78136	7.12928	6.98868	6.83289	7.22882	6.70044	7.13955	6.61471	6.67243	6.97728	6.06609	6.88264	6.98868	6.87036	7.27612	7.33092	7.13955	7.03342	6.78136	7.03342	6.85798	6.33985	8.21917	7.06609	7.25739	6.87036	7.26679	7.45943	7.98868	6.49185	7.71425	7.53138	6.89482	6.61471	6.42626	6.84549
ENSG00000101445 : PPP1R16B	4.64386	4.64386	4.75489	4.58496	4.45943	4.39232	4.52356	5	5	4.39232	4.9542	4.75489	4.85798	4.52356	4.64386	5.20945	4.24793	6	4.24793	4.64386	4.52356	4.45943	5.24793	4.39232	4.39232	4.80735	5	4	4.58496	4.39232	4.58496	4.70044	5.35755	4.80735	4.08746	5.70044	4.24793	4.64386	4.64386	4.08746	5.61471	5.75489	4.08746	4.75489	4.85798	4.45943	4.52356	4.64386	5.08746
ENSG00000186625 : KATNA1	6.58496	6.67243	6.33985	5.90689	6.42626	6.55459	6.40939	6.04439	5.70044	6.79442	6.70044	7.20945	6.33985	7.33985	7.11894	6.39232	6.98868	7.01123	6.89482	7.27612	7.27612	6.08746	6.62936	5.35755	7.56224	6.65821	6.49185	6.42626	6.70044	7.43463	7.07682	6.49185	6.91886	6.49185	5.97728	7.77479	6.67243	7.11894	7.21917	7.27612	7.83289	6.91886	6.20945	7.04439	6.74147	6.75489	6.44294	6.50779	6.58496
ENSG00000142634 : EFHD2	7.67243	7.56224	7.85175	8.09276	7.79442	7.10852	7.16993	8.49185	7.98299	7.94837	7.31288	7.73471	7.53916	7.53138	7.64386	7.04439	7.37504	7.40088	7.05528	7.3837	6.98868	7.7211	7.92481	6.9542	7.53916	7.05528	7.48382	7.34873	7.72792	7.98868	7.84549	6.96578	7.48382	7.33985	8.24793	6.64386	7.45943	7.56224	7.69349	7.25739	8.77479	7.58496	6.79442	7.40088	7.49185	6.76818	7.34873	7.33985	7.37504
ENSG00000106305 : AIMP2	8.43045	8.46352	8.90689	8.46761	8.97441	8.42626	8.25267	8.56605	8.18488	8.73132	8	8.38802	8.82655	9.53916	9.40727	8.87036	8.65464	9.05799	8.40514	9.0954	8.65105	8.44294	8.59246	8.3966	9.04166	9.19722	9.07414	8.3443	9.11114	8.08215	8.88874	8.86419	8.72792	9.11114	8.85798	10.2192	8.24317	8.95128	9.30606	8.47573	8.50383	8.98868	9.40088	9.03617	9.44501	8.7039	8.90388	8.5812	8.52748
ENSG00000112578 : BYSL	6.56986	6.10852	7.32193	7.18982	7.03342	5.90689	6.22882	6.26679	5.93074	6.10852	7.19967	6.74147	7.17991	7.49185	7.19967	6.56986	6.72792	6.53916	6.72792	6.83289	6.70044	7.08746	6.18982	6.67243	6.89482	6.2854	6.75489	7.08746	6.32193	6.33985	6.76818	6.58496	7.34873	6.91886	6.56986	6.91886	6.24793	7.88264	7.49185	7.88874	6.42626	7.69349	7.64386	6.84549	6.94251	6.61471	6.32193	6.55459	6.18982
ENSG00000243646 : IL10RB	6.93074	7.19967	7.18982	6.97728	7.16993	7.11894	6.89482	7.32193	6.83289	7.49185	8.04439	7.93664	8.30378	7.08746	7.58496	7.84549	8.37938	7.93664	8.13443	7.7879	7.58496	6.55459	7.22882	8.43879	7.92481	8.24317	7.57743	8.79766	7.27612	7	7.45943	7.49985	7.24793	7.22882	6.62936	7.55459	7.96578	8	8.11894	7.08746	8.33092	7.45943	8.10329	7.40939	7.53138	8.05528	7.82018	7.48382	7.93074
ENSG00000166340 : TPP1	9.76984	9.3015	8.95128	9.11114	9.19967	9.49785	9.11114	9.3837	9.08746	9.55842	9.62205	10.3049	10.2276	10.0821	10.4838	9.98299	10.0967	9.83763	10.4574	9.86728	9.89785	9.36632	9.71939	10.1836	10.3343	10.1215	10.218	10.2668	10.3242	9.31741	9.62205	9.8009	9.62571	10.1124	11.2825	11.0451	10.8345	10.1674	10.2992	9.85487	10.6751	10.5275	10.0954	9.5157	10.058	9.55459	9.23362	9.9542	10.3004
ENSG00000141380 : SS18	7.10852	7.30378	7.45121	6.58496	8.07146	7.33092	7.22882	7.03342	6.93074	8.01123	7.01123	6.72792	7.17991	7.63662	7.2384	7.01123	7.26679	7.63662	7.91886	7.19967	7.40939	7.35755	7.45943	7.30378	7.19967	7.71425	7.45121	7.74147	6.94251	7.27612	7.42626	8.01123	7.05528	6.75489	6.96578	8.01681	6.20945	6.50779	7.12928	6.71425	7.98868	7.22882	7.34873	6.55459	7.45943	7.01123	7.39232	7	7.35755
ENSG00000084754 : HADHA	9.84706	9.98726	9.90388	9.51373	10.1774	10.4778	10.2668	9.5812	9.24555	10.2021	9.63844	9.27845	10.2981	10.2192	10.1787	9.92035	9.76155	10.2155	9.55267	10.4409	10.0821	10.7056	10.151	9.2384	9.62936	9.65821	9.82337	9.58871	9.74147	9.87958	9.83289	9.56415	8.64746	9.84078	10.6493	10.4357	9.9571	10.5206	9.96578	9.77479	9.36851	9.93517	10.1408	9.68475	10.3542	10.5038	9.50184	9.07414	9.61839
ENSG00000123892 : RAB38	4.08746	4.16993	4.24793	4.45943	4.08746	3.80735	4.39232	4.08746	4.08746	4	3.80735	4.08746	3.80735	3.70044	4.24793	3.58496	3.90689	4.16993	3.80735	3.70044	5.64386	3.58496	5.20945	3.80735	3.70044	4.08746	4.58496	3.90689	3.70044	4.16993	3.70044	4.39232	4.58496	4.85798	5	3.58496	3.58496	4.08746	4.75489	4	5.75489	3.90689	3.58496	3.90689	3.90689	3.90689	4	4.08746	4.08746
ENSG00000102699 : PARP4	8.47168	8.55842	8.26209	8.20945	8.50383	8.42206	8.18982	8.34873	8.21917	8.56986	8.09276	8.86728	8.98584	8.64746	8.88264	8.44294	9.0607	8.93958	7.56986	9.26913	8.83605	8.87958	8.5812	7.88874	8.66888	8.79766	9.10329	9.58684	7.26679	8.81378	8.85798	9.00843	8.81378	9.00562	8.30378	8.15987	8.27146	8.49586	8.70736	8.7211	8.83289	10.0768	9.07682	8.74147	8.61102	8.71081	9.04985	8.3443	8.78136
ENSG00000108064 : TFAM	7.78136	7.65105	8.55459	8.0607	8.05528	7.70736	7.67243	7.66534	7.50779	7.94837	8.5812	7.25739	7.97154	8.59991	8.78136	7.81378	8.24317	8.33539	8.91886	7.87036	8.37504	8.47168	7.90689	7.64386	7.6865	8.17493	8.01681	7.59991	7.19967	8.25739	7.86419	7.88874	9.15987	7.78136	8.03892	8.24793	7.79442	7.49185	7.83289	7.53916	8.7039	7.2854	7.90689	7.82655	8.41363	7.99435	7.8009	7.33985	7.64386
ENSG00000133773 : CCDC59	7.7879	7.45121	8.01681	7.77479	7.84549	7.60733	7.36632	7.91289	7.34873	7.3837	7.97728	8.20457	8.06609	8.27146	8.05528	7.57743	8.224	8.07146	7.76155	7.53916	8.45943	7.98868	7.11894	5.83289	8.7039	7.59246	7.54689	8.8392	8.15482	7.45121	7.99435	7.09803	9.75154	7.65105	8.2384	8.62571	8.19967	8.10852	7.62205	7.85798	8.67948	7.79442	8.26679	7.03342	7.75489	7.67243	7.36632	7.42626	7.6865
ENSG00000125245 : GPR18	3.32193	3.16993	3.45943	3.32193	3.45943	3.45943	3.45943	3.58496	3.70044	3.58496	3.45943	3.32193	3.70044	2.80735	3.32193	3.32193	3.16993	4.85798	3	3.45943	3.16993	3.32193	3.80735	3	3.32193	3.70044	4.75489	3.32193	3	3	3.32193	3.58496	3.70044	3.45943	3.32193	4.52356	3.16993	3.32193	3.16993	3	5.12928	3.80735	3.16993	3.45943	3.70044	3.16993	3.32193	3.32193	3.90689
ENSG00000112697 : TMEM30A	9.35975	9.41574	9.34651	9.35315	9.62753	9.44501	9.32867	9.43254	9.46148	9.6987	8.99718	9.59991	8.74147	9.12153	9.45533	9.17991	9.70908	9.62388	9.43879	9.66711	9.1267	10.1948	8.99435	8.12928	9.29232	9.41363	8.65464	9.26444	9.09011	9.48985	9.13186	8.89178	10.3253	9.19722	8.04439	10.4105	9.54303	8.60733	8.92778	9.25974	9.87805	8.60733	9.69	9.16491	9.01402	9.2738	9.02514	9.34651	9.2503
ENSG00000213281 : NRAS	8.66534	8.57743	9.18239	8.9571	9.1472	8.49185	8.32193	8.70736	8.59619	8.84549	9.03342	9.64566	9.13955	9.07682	10.0553	8.53528	9.29462	9.82177	8.7879	9.32643	9.83447	10.2866	9.02237	9.00843	8.58871	8.81698	9.67772	9.46148	9.90238	9.45738	9.4818	9.04166	9.65284	9.19476	10.2773	9.64024	9.65464	9.88722	10.341	9.48382	10.1434	9.90539	8.38802	9.14211	9.47776	8.73471	9.00843	8.79766	9.1267
ENSG00000184014 : DENND5A	7.01123	7.36632	7.40939	7.53138	7.53138	7.04439	7.04439	7.50779	7.30378	7.03342	8.80735	8.77149	8.41363	8.17991	8.92184	8.31288	8.45533	8.46761	8.39232	8.56605	7.79442	7.90087	7.82018	8.36194	7.99435	8.07682	8.51175	8.17991	8.12928	8.43045	8.66178	8.07146	8.71425	8.18488	8.31741	9.0634	8.45121	8.44294	8.16993	8.32643	8.34873	8.72451	7.61471	7.16993	8.01681	7.49985	8.01123	8.224	8.37504
ENSG00000177879 : AP3S1	9.80413	9.98726	9.77643	9.62205	9.71596	9.70736	9.72451	9.82337	9.55651	9.94691	10.3729	9.98157	10.3421	9.55842	10.7748	9.97871	9.95855	10.6502	9.96	10.3805	10.1408	10.3026	10.5812	10.6926	10.3663	10.4808	10.242	10.4594	10.0362	10.043	10.2633	10.007	10.2726	9.95128	10.668	10.9166	9.75322	9.91737	10.676	10.275	9.90989	10.7599	10.2946	10.23	9.8009	9.87805	10.0782	9.85798	9.90689
ENSG00000171862 : PTEN	9.76818	10.1241	9.88264	10.0126	9.61655	9.38154	9.26679	9.94983	9.82655	9.97585	9.52943	9.83131	9.58496	10.0238	9.63118	9.96867	9.53333	9.50779	10.0634	9.52552	9.30378	8.84235	9.87652	9.36632	9.21675	9.98584	9.31061	9.82972	9.00282	7.88264	10.1408	9.33985	8.82337	9.40088	10.0647	9.52552	10.4788	9.11894	7.70044	9.37721	9.19476	8.89178	9.10591	10.1408	9.52748	9.69523	9.82972	9.83763	10.0647
ENSG00000171988 : JMJD1C	8.42206	8.69697	8.3837	8.11894	8.49586	8.64386	8.58496	8.2384	8.38802	8.45121	9.50383	8.46352	8.44708	8.10852	8.22882	8.44294	8.32643	8.59991	8.48784	8.58871	7.92481	7.53138	8.17991	7.24793	8.03892	8.42626	7.65821	8.57365	8.26679	8.35755	8.49586	7.97154	8.76155	7.65105	7.48382	8.35755	8.35315	8.10852	7.45121	8.11374	8.05528	7.05528	7.59991	8.56224	8.47573	7.9542	7.39232	7.93074	8.11894
ENSG00000129197 : RPAIN	7.57743	7.48382	7.7211	7.56986	7.49185	7.56986	7.5157	7.19967	7.08746	7.29462	8.74819	7.8009	6.98868	8.45533	7.18982	8.34873	7.93664	7.76155	8.13443	7.80735	6.84549	7.61471	7.11894	7.19967	8.27612	7.49985	7.50779	7.07682	7.06609	6.83289	6.93074	7.93664	7.34873	7.24793	6.84549	7.29462	6.93074	7.88874	6.87036	6.72792	7.35755	6.74147	7.86419	7.33092	7.67243	7.72792	7.12928	6.89482	7.31288
ENSG00000100154 : TTC28	7.35755	7.2854	6.79442	6.67243	6.35755	6.32193	6.82018	7.21917	6.98868	7.20945	8.3443	7.50779	7.59246	7.80735	7.11894	7.08746	7.80735	7.56224	8.04439	7.56224	6.91886	7.06609	6.42626	6.84549	7.2384	6.98868	7.46761	7.20945	7.19967	7.46761	6.82018	6.90689	6.04439	6.40939	6.53916	7.9542	7.58496	7.07682	5.97728	6.18982	6.53916	7.19967	7.18982	7	7.10852	6.91886	7.50779	7.03342	7.02237
ENSG00000189306 : RRP7A	6.50779	6.35755	6.56986	6.67243	6.30378	6.64386	6.67243	7.06609	6.84549	6.78136	6.59991	6.94251	6.78136	7.08746	7.44294	7.06609	7.40939	6.39232	6.55459	6.65821	5.88264	7.24793	5.75489	7.01123	6.35755	5.75489	5.85798	6.67243	6.35755	6.64386	6.50779	5.83289	6.64386	7.47573	6.96578	6.49185	7.5157	6.97728	6.45943	6.62936	7.25739	6.45943	6.88264	6.30378	6.24793	6.82018	6.08746	7.01123	6.75489
ENSG00000146872 : TLK2	6.16993	5.67243	6.14975	6	6.02237	5.42626	5.64386	5.78136	5.58496	5.97728	7.32193	6.55459	6.67243	6.89482	6.58496	6.37504	6.91886	6.74147	6.82018	6.71425	6.47573	6.47573	5.97728	6.37504	6.96578	6.26679	6.39232	7.19967	7.13955	6.55459	6.79442	6.53916	6.47573	6.88264	7.06609	6.93074	6.85798	7.16993	6.75489	6.91886	7.37504	6.61471	6.82018	5.32193	6.50779	6.04439	6.71425	6.18982	6.22882
ENSG00000101310 : SEC23B	7.26679	7.90689	8.31288	8.224	8.08746	7.85175	7.75489	7.98868	8.02237	8.25739	8.93369	8.86419	8.65821	9.65464	8.69697	8.14466	8.59991	9.21917	8.33985	8.59619	8.26679	8.8392	8.7879	8.61839	9.2854	8.31288	8.64024	9.46352	8.49985	8.2854	8.5812	8.60733	9.50581	8.17991	8.46352	8.64746	8.51175	8.79442	8.55075	8.81057	9.76321	8.17493	9.03067	7.96578	8.25739	8.83605	8.29462	7.94837	7.91886
ENSG00000005102 : MEOX1	3.45943	3.32193	3.80735	3.80735	3.58496	3.58496	4.24793	4.24793	4.16993	4.24793	4.70044	5.93074	4.08746	3.58496	3.90689	3.80735	3.80735	4.08746	3.45943	4	3.70044	3.45943	3.70044	3.32193	3.45943	4	4.08746	3.70044	3.58496	4.52356	3.45943	3.58496	3.70044	5.24793	3.58496	3.45943	3.32193	3.80735	3.90689	3.45943	3.90689	5.04439	3.58496	3.90689	3.80735	3.58496	4.24793	3.80735	3.70044
ENSG00000003402 : CFLAR	8.78136	8.10329	7.76155	7.93074	8.30378	8.06609	8.07682	8.56224	8.0607	8.7039	8.5812	8.19476	8.67596	8.08215	7.80735	7.94251	8.16491	8.67596	8.12928	8.52356	9.25974	9.36632	7.65821	8.40514	8.89482	7.97728	8.69	8.42626	8.55459	7.85175	8.00562	7.97728	9.15482	8.42626	7.66534	9.09011	8.17991	8.02237	8.31288	9.28309	8.56224	7.53138	8.56986	7.16993	8.39232	7.44294	8.16993	8.01123	8.2854
ENSG00000166226 : CCT2	8.97441	9.08746	9.55651	9.38802	9.6987	9.27146	9.23601	8.98299	8.80413	9.37069	9.85487	9.72962	9.68124	10.5546	10.1948	9.50779	10.1799	10.021	9.87191	9.75322	9.58496	10.4378	9.59805	9.17493	10.2586	9.41574	9.7364	10.543	9.50581	9.224	9.51175	9.72451	10.9936	10.4625	10.2312	10.1799	9.25739	10.7177	10.5137	9.52943	10.0782	10.2021	10.3061	9.35755	9.87036	9.39017	9.2503	9.16239	9.10329
ENSG00000138029 : HADHB	10.7389	11.1033	11.1573	11.0314	11.1706	11.3729	11.272	10.7499	10.6715	11.1774	10.5285	10.446	10.9121	10.4284	10.733	10.7279	10.4252	11.4346	10.5265	11.043	10.4543	10.9929	10.9844	10.0471	10.4615	10.7657	10.3987	10.7389	10.4115	10.363	10.6266	10.5343	9.53333	10.6165	11.1072	11.1176	10.543	11.0627	10.1408	10.0661	10.5925	9.89633	11.0641	9.98442	10.9174	11.3531	10.2515	10.3038	10.7599
ENSG00000144746 : ARL6IP5	9.84392	10.218	9.77149	9.62388	9.94105	9.58308	9.45327	10.1724	10.0539	10.4019	9.92333	10.4136	10.3174	9.48784	10.2276	10.3163	10.3542	10.1536	9.53333	9.74147	10.5392	10.3542	10.3663	9.99859	10.0498	10.2668	10.6865	10.1176	8.86419	10.1319	9.42206	9.91886	10.2621	9.99435	11.0105	11.1768	10.3718	9.93369	10.0293	9.85643	10.8994	10.4367	9.46761	10.2656	10.3837	10.3576	10.0914	10.2009	10.2761
ENSG00000115415 : STAT1	12.1504	11.9166	11.5464	11.4305	11.7503	11.9989	11.9091	11.7895	11.5854	11.9414	12.6325	12.2177	12.2273	12.768	12.388	12.0553	13.2014	12.4411	12.3979	12.2866	13.0025	12.9476	12.5553	12.5152	12.4054	12.4658	13.0778	12.2122	12.1718	12.0731	12.4961	12.7215	13.0826	12.7037	12.9024	12.9669	13.1988	13.4961	13.1105	12.7232	12.8315	13.0009	12.3666	12.8252	12.7383	12.4094	12.5653	12.4215	12.3853
[truncated: 914 more rows]
[truncated: 42 more columns]

## Sheet: CBX2
	Nontumor1	Nontumor2	Nontumor3	Nontumor4	Nontumor5	Nontumor6	Nontumor7	Nontumor8	Nontumor9	Nontumor10	HCC1	HCC2	HCC3	HCC4	HCC5	HCC6	HCC7	HCC8	HCC9	HCC10	HCC11	HCC12	HCC13	HCC14	HCC15	HCC16	HCC17	HCC18	HCC19	HCC20	HCC21	HCC22	HCC23	HCC24	HCC25	HCC26	HCC27	HCC28	HCC29	HCC30	HCC31	HCC32	HCC33	HCC34	HCC35	HCC36	HCC37	HCC38	HCC39
[truncated: 1,011 more rows]
[truncated: 42 more columns]

[truncated: 14 more sheets: CBX8, CEBPZ, CREBBP, ESRRA, IKZF1, MEF2C, NCOR1, NR2C2, POLR3A, SREBF1, SREBF2, SUPT20H, ZNF217, ZNF274]
